# Supplementary material for: Host-Defense Peptides Caerin 1.1 and 1.9 Stimulate TNF-Alpha-Dependent Apoptotic Signals in Human Cervical Cancer HeLa Cells
Source: Front Cell Dev Biol. 2020 Jul 31;8:676. doi: 10.3389/fcell.2020.00676 (PMC7412766; doi:10.3389/fcell.2020.00676)
Supplement: TABLE S1 — The calculation of IC50 values of caerin 1.1, 1.9 and 1.1/1.9 (1:1 molar ratio) and their synergistic effect evaluated by the checkerboard assay. [file Table_1.XLSX]

## Sheet: Sheet1
IC50		Caerin 1.1/1.9	Caerin 1.9	Caerin 1.1
		100	100	100
		88.87	96.77	84.92
		84.38	91.9	99.9
		24.96	91.9	60.67
		15.6	76.84	19.4
		15.5	17.2	17.2
	IC50 (μg/mL)	7.745	26.86	12.38
Checkerboard	Absorbance (raw data)	0	2.5	5	10	20	40	Caerin 1.9 ( μg/mL)
	0	0.557	0.539	0.512	0.513	0.428	0.096
	2.5	0.473	0.495	0.525	0.488	0.344
	5	0.55	0.509	0.47	0.424	0.189
	10	0.431	0.327	0.276	0.139	0.087
	20	0.11	0.114	0.101	0.089	0.087
	40	0.096					0.086
	Caerin 1.1 ( μg/mL)
	Calculation	FICI_1=10/26.86+2.5/12.38=0.2366
		FICI_2=5/26.86+5/12.38=0.5900
		FICI_3=2.5/26.86+2.5/12.38=0.2950
		FICI_4=2.5/26.86+5/12.38=0.4970
		Average_FICI=0.4047
