# Supplementary material for: Host-Defense Peptides Caerin 1.1 and 1.9 Stimulate TNF-Alpha-Dependent Apoptotic Signals in Human Cervical Cancer HeLa Cells
Source: Front Cell Dev Biol. 2020 Jul 31;8:676. doi: 10.3389/fcell.2020.00676 (PMC7412766; doi:10.3389/fcell.2020.00676)
Supplement: TABLE S2 — Protein identification results of three biological replicates of HeLa cells treated by caerin 1.1., 1.9 and 1.1/1.9. For each replicate, there are protein identified and supporting peptides. [file Table_2.XLSX]

## Sheet: cell1_proteins
Protein Group	Protein ID	Accession	-10lgP	Coverage (%)	#Peptides	#Unique	PTM	Avg. Mass	Description
13	68724	sp|P0DMV9|HS71B_HUMAN	157.41	70	32	14	Carbamidomethylation; Deamidation (NQ); TMT6plex	70052	Heat shock 70 kDa protein 1B OS=Homo sapiens OX=9606 GN=HSPA1B PE=1 SV=1
13	68723	sp|P0DMV8|HS71A_HUMAN	157.41	70	32	14	Carbamidomethylation; Deamidation (NQ); TMT6plex	70052	Heat shock 70 kDa protein 1A OS=Homo sapiens OX=9606 GN=HSPA1A PE=1 SV=1
13	5	tr|A0A0G2JIW1|A0A0G2JIW1_HUMAN	157.41	69	32	14	Carbamidomethylation; Deamidation (NQ); TMT6plex	70109	Heat shock 70 kDa protein 1B OS=Homo sapiens OX=9606 GN=HSPA1B PE=1 SV=1
13	68726	sp|P0DMV8-2|HS71A_HUMAN	153.83	67	29	12	Carbamidomethylation; Deamidation (NQ); TMT6plex	63937	Isoform 2 of Heat shock 70 kDa protein 1A OS=Homo sapiens OX=9606 GN=HSPA1A
13	34	tr|V9GZ37|V9GZ37_HUMAN	136.65	64	21	9	Carbamidomethylation; Deamidation (NQ); TMT6plex	51947	Heat shock 70 kDa protein 1A OS=Homo sapiens OX=9606 GN=HSPA1A PE=1 SV=1
1	68725	sp|P04406|G3P_HUMAN	155.01	73	25	25	Carbamidomethylation; Oxidation (M); Deamidation (NQ); TMT6plex; Pyro-glu from Q	36053	Glyceraldehyde-3-phosphate dehydrogenase OS=Homo sapiens OX=9606 GN=GAPDH PE=1 SV=3
1	68727	sp|P04406-2|G3P_HUMAN	150.45	72	21	21	Carbamidomethylation; Oxidation (M); Deamidation (NQ); TMT6plex; Pyro-glu from Q	31548	Isoform 2 of Glyceraldehyde-3-phosphate dehydrogenase OS=Homo sapiens OX=9606 GN=GAPDH
1	8	tr|E7EUT5|E7EUT5_HUMAN	145.89	72	19	19	Carbamidomethylation; Oxidation (M); Deamidation (NQ); TMT6plex; Pyro-glu from Q	27871	Glyceraldehyde-3-phosphate dehydrogenase OS=Homo sapiens OX=9606 GN=GAPDH PE=1 SV=1
5	68736	sp|P08238|HS90B_HUMAN	154.96	56	35	19	Carbamidomethylation; Oxidation (M); TMT6plex	83264	Heat shock protein HSP 90-beta OS=Homo sapiens OX=9606 GN=HSP90AB1 PE=1 SV=4
5	68766	sp|Q58FF7|H90B3_HUMAN	122.42	29	18	8	Carbamidomethylation; TMT6plex	68325	Putative heat shock protein HSP 90-beta-3 OS=Homo sapiens OX=9606 GN=HSP90AB3P PE=5 SV=1
5	68847	sp|Q58FF8|H90B2_HUMAN	108.95	26	12	3	Carbamidomethylation; TMT6plex	44349	Putative heat shock protein HSP 90-beta 2 OS=Homo sapiens OX=9606 GN=HSP90AB2P PE=1 SV=2
6	68728	sp|P06733|ENOA_HUMAN	153.45	77	32	26	Carbamidomethylation; Oxidation (M); Deamidation (NQ); TMT6plex	47169	Alpha-enolase OS=Homo sapiens OX=9606 GN=ENO1 PE=1 SV=2
6	68738	sp|P06733-2|ENOA_HUMAN	137.96	75	23	18	Carbamidomethylation; Oxidation (M); Deamidation (NQ); TMT6plex	36928	Isoform MBP-1 of Alpha-enolase OS=Homo sapiens OX=9606 GN=ENO1
6	146	tr|K7EM90|K7EM90_HUMAN	119.4	76	14	12	Carbamidomethylation; Oxidation (M); Deamidation (NQ); TMT6plex	21020	Alpha-enolase (Fragment) OS=Homo sapiens OX=9606 GN=ENO1 PE=1 SV=1
6	68962	sp|P13929-3|ENOB_HUMAN	96.39	23	6	1	Carbamidomethylation; TMT6plex	42248	Isoform 3 of Beta-enolase OS=Homo sapiens OX=9606 GN=ENO3
6	68965	sp|P13929-2|ENOB_HUMAN	96.39	22	6	1	Carbamidomethylation; TMT6plex	44115	Isoform 2 of Beta-enolase OS=Homo sapiens OX=9606 GN=ENO3
6	68966	sp|P13929|ENOB_HUMAN	96.39	21	6	1	Carbamidomethylation; TMT6plex	46987	Beta-enolase OS=Homo sapiens OX=9606 GN=ENO3 PE=1 SV=5
2	68737	sp|P08670|VIME_HUMAN	153.13	73	33	26	Carbamidomethylation; Deamidation (NQ); TMT6plex; Pyro-glu from Q	53652	Vimentin OS=Homo sapiens OX=9606 GN=VIM PE=1 SV=4
2	10	tr|B0YJC4|B0YJC4_HUMAN	150.11	72	31	24	Carbamidomethylation; Deamidation (NQ); TMT6plex; Pyro-glu from Q	49653	Vimentin OS=Homo sapiens OX=9606 GN=VIM PE=1 SV=1
2	98	tr|B0YJC5|B0YJC5_HUMAN	120.18	67	15	10	Carbamidomethylation; TMT6plex; Pyro-glu from Q	26859	Vimentin OS=Homo sapiens OX=9606 GN=VIM PE=1 SV=1
2	149	tr|A0A1B0GTT5|A0A1B0GTT5_HUMAN	109.72	77	11	9	TMT6plex	16425	Vimentin (Fragment) OS=Homo sapiens OX=9606 GN=VIM PE=1 SV=1
2	488	tr|A0A1B0GVG8|A0A1B0GVG8_HUMAN	89.93	67	6	6	TMT6plex	11768	Vimentin (Fragment) OS=Homo sapiens OX=9606 GN=VIM PE=1 SV=1
3	68730	sp|P63261|ACTG_HUMAN	151.93	71	25	1	Carbamidomethylation; Acetylation (Protein N-term); Oxidation (M); Deamidation (NQ); TMT6plex; Pyro-glu from Q	41793	Actin cytoplasmic 2 OS=Homo sapiens OX=9606 GN=ACTG1 PE=1 SV=1
3	91	tr|I3L1U9|I3L1U9_HUMAN	119.53	64	13	1	Carbamidomethylation; Acetylation (Protein N-term); Oxidation (M); Deamidation (NQ); TMT6plex	23845	Actin cytoplasmic 2 (Fragment) OS=Homo sapiens OX=9606 GN=ACTG1 PE=1 SV=1
3	90	tr|I3L3I0|I3L3I0_HUMAN	119.53	64	13	1	Carbamidomethylation; Acetylation (Protein N-term); Oxidation (M); Deamidation (NQ); TMT6plex	23845	Actin cytoplasmic 2 (Fragment) OS=Homo sapiens OX=9606 GN=ACTG1 PE=1 SV=1
3	95	tr|I3L4N8|I3L4N8_HUMAN	124.67	63	15	1	Carbamidomethylation; Acetylation (Protein N-term); Deamidation (NQ); TMT6plex	26878	Actin cytoplasmic 2 (Fragment) OS=Homo sapiens OX=9606 GN=ACTG1 PE=1 SV=8
3	240	tr|K7EM38|K7EM38_HUMAN	104.28	68	9	1	Carbamidomethylation; Acetylation (Protein N-term); Oxidation (M); Deamidation (NQ); TMT6plex	14522	Actin cytoplasmic 2 (Fragment) OS=Homo sapiens OX=9606 GN=ACTG1 PE=1 SV=1
3	243	tr|I3L3R2|I3L3R2_HUMAN	104.28	55	9	1	Carbamidomethylation; Acetylation (Protein N-term); Oxidation (M); Deamidation (NQ); TMT6plex	18032	Actin cytoplasmic 2 (Fragment) OS=Homo sapiens OX=9606 GN=ACTG1 PE=1 SV=1
3	244	tr|J3KT65|J3KT65_HUMAN	104.28	45	9	1	Carbamidomethylation; Acetylation (Protein N-term); Oxidation (M); Deamidation (NQ); TMT6plex	21804	Actin cytoplasmic 2 OS=Homo sapiens OX=9606 GN=ACTG1 PE=1 SV=1
4	68729	sp|P60709|ACTB_HUMAN	151.7	71	25	1	Carbamidomethylation; Acetylation (Protein N-term); Oxidation (M); Deamidation (NQ); TMT6plex; Pyro-glu from Q	41737	Actin cytoplasmic 1 OS=Homo sapiens OX=9606 GN=ACTB PE=1 SV=1
4	239	tr|G5E9R0|G5E9R0_HUMAN	103.65	72	9	1	Carbamidomethylation; Acetylation (Protein N-term); Oxidation (M); Deamidation (NQ); TMT6plex	13859	Actin cytoplasmic 1 OS=Homo sapiens OX=9606 GN=ACTB PE=1 SV=1
4	242	tr|E7EVS6|E7EVS6_HUMAN	103.65	55	9	1	Carbamidomethylation; Acetylation (Protein N-term); Oxidation (M); Deamidation (NQ); TMT6plex	17878	Actin cytoplasmic 1 (Fragment) OS=Homo sapiens OX=9606 GN=ACTB PE=1 SV=8
4	349	tr|C9JUM1|C9JUM1_HUMAN	100.05	73	8	1	Carbamidomethylation; Acetylation (Protein N-term); Oxidation (M); Deamidation (NQ); TMT6plex	10979	Actin cytoplasmic 1 (Fragment) OS=Homo sapiens OX=9606 GN=ACTB PE=1 SV=1
4	350	tr|C9JZR7|C9JZR7_HUMAN	100.05	71	8	1	Carbamidomethylation; Acetylation (Protein N-term); Oxidation (M); Deamidation (NQ); TMT6plex	11295	Actin cytoplasmic 1 (Fragment) OS=Homo sapiens OX=9606 GN=ACTB PE=1 SV=8
4	492	tr|C9JTX5|C9JTX5_HUMAN	95.37	76	7	1	Carbamidomethylation; Acetylation (Protein N-term); Oxidation (M); Deamidation (NQ); TMT6plex	8534	Actin cytoplasmic 1 (Fragment) OS=Homo sapiens OX=9606 GN=ACTB PE=1 SV=1
11	68732	sp|P07900|HS90A_HUMAN	149.26	47	31	16	Carbamidomethylation; TMT6plex	84660	Heat shock protein HSP 90-alpha OS=Homo sapiens OX=9606 GN=HSP90AA1 PE=1 SV=5
11	68733	sp|P07900-2|HS90A_HUMAN	149.26	40	31	16	Carbamidomethylation; TMT6plex	98161	Isoform 2 of Heat shock protein HSP 90-alpha OS=Homo sapiens OX=9606 GN=HSP90AA1
11	68885	sp|Q14568|HS902_HUMAN	102.96	24	9	2	TMT6plex	39365	Heat shock protein HSP 90-alpha A2 OS=Homo sapiens OX=9606 GN=HSP90AA2P PE=1 SV=2
11	439	tr|G3V2J8|G3V2J8_HUMAN	100.06	48	9	4	TMT6plex	20152	Heat shock protein HSP 90-alpha (Fragment) OS=Homo sapiens OX=9606 GN=HSP90AA1 PE=1 SV=1
11	69441	sp|Q58FG0|HS905_HUMAN	39.56	6	2	1	Carbamidomethylation; TMT6plex	38738	Putative heat shock protein HSP 90-alpha A5 OS=Homo sapiens OX=9606 GN=HSP90AA5P PE=2 SV=1
7	68742	sp|P14618|KPYM_HUMAN	149.01	74	33	33	Carbamidomethylation; Acetylation (Protein N-term); Oxidation (M); Deamidation (NQ); TMT6plex; Pyro-glu from Q	57937	Pyruvate kinase PKM OS=Homo sapiens OX=9606 GN=PKM PE=1 SV=4
7	21	tr|B4DNK4|B4DNK4_HUMAN	145.61	77	29	29	Carbamidomethylation; Acetylation (Protein N-term); Oxidation (M); Deamidation (NQ); TMT6plex; Pyro-glu from Q	49898	Pyruvate kinase OS=Homo sapiens OX=9606 GN=PKM PE=1 SV=1
7	68746	sp|P14618-3|KPYM_HUMAN	144.2	64	29	29	Carbamidomethylation; Oxidation (M); Deamidation (NQ); TMT6plex; Pyro-glu from Q	56273	Isoform 3 of Pyruvate kinase PKM OS=Homo sapiens OX=9606 GN=PKM
7	68755	sp|P14618-2|KPYM_HUMAN	140.28	64	29	29	Carbamidomethylation; Acetylation (Protein N-term); Oxidation (M); Deamidation (NQ); TMT6plex; Pyro-glu from Q	58062	Isoform M1 of Pyruvate kinase PKM OS=Homo sapiens OX=9606 GN=PKM
7	46	tr|H3BTN5|H3BTN5_HUMAN	136.49	61	26	26	Carbamidomethylation; Acetylation (Protein N-term); Oxidation (M); Deamidation (NQ); TMT6plex; Pyro-glu from Q	53045	Pyruvate kinase (Fragment) OS=Homo sapiens OX=9606 GN=PKM PE=1 SV=1
7	84	tr|H3BR70|H3BR70_HUMAN	123.44	59	18	18	Carbamidomethylation; Acetylation (Protein N-term); Oxidation (M); TMT6plex; Pyro-glu from Q	40190	Pyruvate kinase OS=Homo sapiens OX=9606 GN=PKM PE=1 SV=1
7	76	tr|H3BQ34|H3BQ34_HUMAN	118.63	70	16	16	Carbamidomethylation; Acetylation (Protein N-term); Oxidation (M); Deamidation (NQ); TMT6plex	30720	Pyruvate kinase OS=Homo sapiens OX=9606 GN=PKM PE=1 SV=1
7	209	tr|H3BUW1|H3BUW1_HUMAN	94.23	72	9	9	Carbamidomethylation; Acetylation (Protein N-term); TMT6plex	17820	Pyruvate kinase PKM (Fragment) OS=Homo sapiens OX=9606 GN=PKM PE=1 SV=1
7	210	tr|H3BTJ2|H3BTJ2_HUMAN	94.23	70	9	9	Carbamidomethylation; Acetylation (Protein N-term); TMT6plex	18477	Pyruvate kinase PKM (Fragment) OS=Homo sapiens OX=9606 GN=PKM PE=1 SV=1
7	280	tr|H3BT25|H3BT25_HUMAN	90.32	70	8	8	Carbamidomethylation; Acetylation (Protein N-term); TMT6plex	16427	Pyruvate kinase PKM (Fragment) OS=Homo sapiens OX=9606 GN=PKM PE=1 SV=1
7	690	tr|H3BU13|H3BU13_HUMAN	69.06	76	4	4	Carbamidomethylation; Acetylation (Protein N-term); TMT6plex	8951	Pyruvate kinase PKM (Fragment) OS=Homo sapiens OX=9606 GN=PKM PE=1 SV=1
7	69407	sp|P30613-2|KPYR_HUMAN	38.27	2	1	1	TMT6plex	58494	Isoform L-type of Pyruvate kinase PKLR OS=Homo sapiens OX=9606 GN=PKLR
7	69410	sp|P30613|KPYR_HUMAN	38.27	2	1	1	TMT6plex	61830	Pyruvate kinase PKLR OS=Homo sapiens OX=9606 GN=PKLR PE=1 SV=2
7	1426	tr|H3BN34|H3BN34_HUMAN	52.06	82	2	2	Carbamidomethylation; Acetylation (Protein N-term); TMT6plex	5584	Pyruvate kinase PKM (Fragment) OS=Homo sapiens OX=9606 GN=PKM PE=1 SV=8
7	1427	tr|H3BQZ3|H3BQZ3_HUMAN	52.06	61	2	2	Carbamidomethylation; Acetylation (Protein N-term); TMT6plex	7535	Pyruvate kinase PKM OS=Homo sapiens OX=9606 GN=PKM PE=1 SV=1
10	68731	sp|P13639|EF2_HUMAN	147.44	47	30	29	Carbamidomethylation; TMT6plex	95338	Elongation factor 2 OS=Homo sapiens OX=9606 GN=EEF2 PE=1 SV=4
8	68748	sp|P10809|CH60_HUMAN	143.18	65	30	29	Carbamidomethylation; Oxidation (M); TMT6plex	61055	60 kDa heat shock protein mitochondrial OS=Homo sapiens OX=9606 GN=HSPD1 PE=1 SV=2
8	238	tr|E7ESH4|E7ESH4_HUMAN	104.09	48	9	9	Oxidation (M); TMT6plex	25226	60 kDa heat shock protein mitochondrial (Fragment) OS=Homo sapiens OX=9606 GN=HSPD1 PE=1 SV=1
8	310	tr|E7EXB4|E7EXB4_HUMAN	100.03	46	8	8	Oxidation (M); TMT6plex	23783	60 kDa heat shock protein mitochondrial (Fragment) OS=Homo sapiens OX=9606 GN=HSPD1 PE=1 SV=1
8	69048	sp|P10809-2|CH60_HUMAN	83.99	46	5	5	Oxidation (M); TMT6plex	17100	Isoform 2 of 60 kDa heat shock protein mitochondrial OS=Homo sapiens OX=9606 GN=HSPD1
8	767	tr|C9JL25|C9JL25_HUMAN	80.16	37	4	4	Oxidation (M); TMT6plex	19207	60 kDa heat shock protein mitochondrial (Fragment) OS=Homo sapiens OX=9606 GN=HSPD1 PE=1 SV=1
8	1231	tr|C9JL19|C9JL19_HUMAN	66.45	48	3	3	Oxidation (M); TMT6plex	8991	60 kDa heat shock protein mitochondrial (Fragment) OS=Homo sapiens OX=9606 GN=HSPD1 PE=1 SV=1
8	1232	tr|C9JCQ4|C9JCQ4_HUMAN	66.45	43	3	3	Oxidation (M); TMT6plex	10279	60 kDa heat shock protein mitochondrial (Fragment) OS=Homo sapiens OX=9606 GN=HSPD1 PE=1 SV=1
12	68753	sp|P11142|HSP7C_HUMAN	141.96	50	29	18	Carbamidomethylation; Deamidation (NQ); TMT6plex; Methyl ester	70898	Heat shock cognate 71 kDa protein OS=Homo sapiens OX=9606 GN=HSPA8 PE=1 SV=1
12	37	tr|E9PKE3|E9PKE3_HUMAN	140.57	49	28	17	Carbamidomethylation; Deamidation (NQ); TMT6plex; Methyl ester	68806	Heat shock cognate 71 kDa protein OS=Homo sapiens OX=9606 GN=HSPA8 PE=1 SV=1
12	68760	sp|P11142-2|HSP7C_HUMAN	134.44	53	22	13	Carbamidomethylation; Deamidation (NQ); TMT6plex	53518	Isoform 2 of Heat shock cognate 71 kDa protein OS=Homo sapiens OX=9606 GN=HSPA8
12	69	tr|E9PNE6|E9PNE6_HUMAN	123.51	45	20	12	Carbamidomethylation; Deamidation (NQ); TMT6plex; Methyl ester	54976	Heat shock cognate 71 kDa protein OS=Homo sapiens OX=9606 GN=HSPA8 PE=1 SV=1
12	87	tr|E9PN89|E9PN89_HUMAN	117.96	53	15	10	Deamidation (NQ); TMT6plex	34819	Heat shock cognate 71 kDa protein (Fragment) OS=Homo sapiens OX=9606 GN=HSPA8 PE=1 SV=1
12	140	tr|A8K7Q2|A8K7Q2_HUMAN	106.57	35	14	9	Carbamidomethylation; Deamidation (NQ); TMT6plex; Methyl ester	45338	Heat shock cognate 71 kDa protein OS=Homo sapiens OX=9606 GN=HSPA8 PE=1 SV=1
12	115	tr|E9PLF4|E9PLF4_HUMAN	110.51	88	13	9	Carbamidomethylation; TMT6plex	20369	Heat shock cognate 71 kDa protein (Fragment) OS=Homo sapiens OX=9606 GN=HSPA8 PE=1 SV=1
12	118	tr|E9PK54|E9PK54_HUMAN	108.29	81	12	9	Carbamidomethylation; TMT6plex	19956	Heat shock cognate 71 kDa protein (Fragment) OS=Homo sapiens OX=9606 GN=HSPA8 PE=1 SV=8
12	119	tr|E9PQQ4|E9PQQ4_HUMAN	107.08	87	12	9	Carbamidomethylation; TMT6plex	18727	Heat shock cognate 71 kDa protein (Fragment) OS=Homo sapiens OX=9606 GN=HSPA8 PE=1 SV=1
12	120	tr|E9PQK7|E9PQK7_HUMAN	107.08	84	12	9	Carbamidomethylation; TMT6plex	19466	Heat shock cognate 71 kDa protein (Fragment) OS=Homo sapiens OX=9606 GN=HSPA8 PE=1 SV=1
12	186	tr|E9PPY6|E9PPY6_HUMAN	102	87	10	7	Carbamidomethylation; TMT6plex	15153	Heat shock cognate 71 kDa protein (Fragment) OS=Homo sapiens OX=9606 GN=HSPA8 PE=1 SV=1
12	214	tr|E9PI65|E9PI65_HUMAN	103.37	74	11	6	Carbamidomethylation; TMT6plex	17916	Heat shock cognate 71 kDa protein (Fragment) OS=Homo sapiens OX=9606 GN=HSPA8 PE=1 SV=1
12	230	tr|E9PN25|E9PN25_HUMAN	95.68	82	8	5	Carbamidomethylation; TMT6plex	14621	Heat shock cognate 71 kDa protein (Fragment) OS=Homo sapiens OX=9606 GN=HSPA8 PE=1 SV=1
12	557	tr|E9PS65|E9PS65_HUMAN	80.04	31	8	5	Carbamidomethylation; TMT6plex; Methyl ester	24853	Heat shock cognate 71 kDa protein (Fragment) OS=Homo sapiens OX=9606 GN=HSPA8 PE=1 SV=1
12	664	tr|E9PM13|E9PM13_HUMAN	73.19	41	7	4	Carbamidomethylation; TMT6plex; Methyl ester	17145	Heat shock cognate 71 kDa protein (Fragment) OS=Homo sapiens OX=9606 GN=HSPA8 PE=1 SV=8
14	50	tr|Q5HY54|Q5HY54_HUMAN	141.02	21	35	33	Carbamidomethylation; TMT6plex	276548	Filamin-A OS=Homo sapiens OX=9606 GN=FLNA PE=1 SV=1
14	51	tr|Q60FE5|Q60FE5_HUMAN	141.02	21	35	33	Carbamidomethylation; TMT6plex	278224	Filamin-A OS=Homo sapiens OX=9606 GN=FLNA PE=1 SV=1
14	68758	sp|P21333-2|FLNA_HUMAN	141.02	21	35	33	Carbamidomethylation; TMT6plex	280016	Isoform 2 of Filamin-A OS=Homo sapiens OX=9606 GN=FLNA
14	68759	sp|P21333|FLNA_HUMAN	141.02	20	35	33	Carbamidomethylation; TMT6plex	280737	Filamin-A OS=Homo sapiens OX=9606 GN=FLNA PE=1 SV=4
14	77	tr|A0A087WWY3|A0A087WWY3_HUMAN	135.89	21	32	31	Carbamidomethylation; TMT6plex	245848	Filamin-A OS=Homo sapiens OX=9606 GN=FLNA PE=1 SV=1
14	732	tr|F8WE98|F8WE98_HUMAN	64.66	9	5	4	TMT6plex	66592	Filamin-A (Fragment) OS=Homo sapiens OX=9606 GN=FLNA PE=1 SV=2
14	1176	tr|H0Y5C6|H0Y5C6_HUMAN	57.07	16	3	2	TMT6plex	29859	Filamin-A (Fragment) OS=Homo sapiens OX=9606 GN=FLNA PE=1 SV=1
9	68739	sp|P07437|TBB5_HUMAN	139.29	79	24	4	Carbamidomethylation; Oxidation (M); Deamidation (NQ); TMT6plex	49671	Tubulin beta chain OS=Homo sapiens OX=9606 GN=TUBB PE=1 SV=2
9	25	tr|Q5JP53|Q5JP53_HUMAN	133.78	78	23	4	Carbamidomethylation; Oxidation (M); Deamidation (NQ); TMT6plex	47767	Tubulin beta chain OS=Homo sapiens OX=9606 GN=TUBB PE=1 SV=1
9	43	tr|Q5ST81|Q5ST81_HUMAN	127.5	75	20	2	Carbamidomethylation; Oxidation (M); Deamidation (NQ); TMT6plex	41742	Tubulin beta chain OS=Homo sapiens OX=9606 GN=TUBB PE=1 SV=1
20	68734	sp|P00558|PGK1_HUMAN	136.58	61	19	17	Carbamidomethylation; Deamidation (NQ); TMT6plex; Pyro-glu from Q	44615	Phosphoglycerate kinase 1 OS=Homo sapiens OX=9606 GN=PGK1 PE=1 SV=3
20	68735	sp|P00558-2|PGK1_HUMAN	134.67	63	18	16	Carbamidomethylation; Deamidation (NQ); TMT6plex; Pyro-glu from Q	41429	Isoform 2 of Phosphoglycerate kinase 1 OS=Homo sapiens OX=9606 GN=PGK1
15	68745	sp|P68371|TBB4B_HUMAN	136.19	74	22	1	Carbamidomethylation; Oxidation (M); Deamidation (NQ); TMT6plex	49831	Tubulin beta-4B chain OS=Homo sapiens OX=9606 GN=TUBB4B PE=1 SV=1
22	68747	sp|Q9BQE3|TBA1C_HUMAN	134.04	59	22	1	Carbamidomethylation; TMT6plex; Pyro-glu from Q	49895	Tubulin alpha-1C chain OS=Homo sapiens OX=9606 GN=TUBA1C PE=1 SV=1
22	39	tr|F5H5D3|F5H5D3_HUMAN	134.04	51	22	1	Carbamidomethylation; TMT6plex; Pyro-glu from Q	57730	Tubulin alpha chain OS=Homo sapiens OX=9606 GN=TUBA1C PE=1 SV=1
22	85	tr|A0A1W2PQM2|A0A1W2PQM2_HUMAN	115.45	48	13	1	Carbamidomethylation; TMT6plex	36652	Tubulin alpha-1C chain OS=Homo sapiens OX=9606 GN=TUBA1C PE=1 SV=1
29	68749	sp|P68366-2|TBA4A_HUMAN	133.95	64	22	4	Carbamidomethylation; TMT6plex; Pyro-glu from Q	48329	Isoform 2 of Tubulin alpha-4A chain OS=Homo sapiens OX=9606 GN=TUBA4A
29	68750	sp|P68366|TBA4A_HUMAN	133.95	62	22	4	Carbamidomethylation; TMT6plex; Pyro-glu from Q	49924	Tubulin alpha-4A chain OS=Homo sapiens OX=9606 GN=TUBA4A PE=1 SV=1
29	458	tr|C9JEV8|C9JEV8_HUMAN	78.26	52	8	3	Carbamidomethylation; TMT6plex	16876	Tubulin alpha chain (Fragment) OS=Homo sapiens OX=9606 GN=TUBA4A PE=1 SV=1
29	459	tr|C9JQ00|C9JQ00_HUMAN	78.26	44	8	3	Carbamidomethylation; TMT6plex	19808	Tubulin alpha chain (Fragment) OS=Homo sapiens OX=9606 GN=TUBA4A PE=1 SV=1
29	460	tr|C9JJQ8|C9JJQ8_HUMAN	78.26	40	8	3	Carbamidomethylation; TMT6plex	21678	Tubulin alpha chain (Fragment) OS=Homo sapiens OX=9606 GN=TUBA4A PE=1 SV=1
29	634	tr|C9JDL2|C9JDL2_HUMAN	71.97	53	6	2	Carbamidomethylation; TMT6plex	13137	Tubulin alpha-4A chain (Fragment) OS=Homo sapiens OX=9606 GN=TUBA4A PE=1 SV=8
36	68779	sp|P08195-3|4F2_HUMAN	131.44	45	23	22	Carbamidomethylation; Acetylation (Protein N-term); TMT6plex	61816	Isoform 3 of 4F2 cell-surface antigen heavy chain OS=Homo sapiens OX=9606 GN=SLC3A2
36	79	tr|F5GZS6|F5GZS6_HUMAN	131.44	43	23	22	Carbamidomethylation; Acetylation (Protein N-term); TMT6plex	64873	4F2 cell-surface antigen heavy chain OS=Homo sapiens OX=9606 GN=SLC3A2 PE=1 SV=1
36	68780	sp|P08195|4F2_HUMAN	131.44	41	23	22	Carbamidomethylation; Acetylation (Protein N-term); TMT6plex	67994	4F2 cell-surface antigen heavy chain OS=Homo sapiens OX=9606 GN=SLC3A2 PE=1 SV=3
36	81	tr|J3KPF3|J3KPF3_HUMAN	131.44	41	23	22	Carbamidomethylation; Acetylation (Protein N-term); TMT6plex	68101	4F2 cell-surface antigen heavy chain OS=Homo sapiens OX=9606 GN=SLC3A2 PE=1 SV=1
36	68781	sp|P08195-4|4F2_HUMAN	131.44	39	23	22	Carbamidomethylation; Acetylation (Protein N-term); TMT6plex	71123	Isoform 4 of 4F2 cell-surface antigen heavy chain OS=Homo sapiens OX=9606 GN=SLC3A2
36	68782	sp|P08195-2|4F2_HUMAN	130.55	45	22	21	Carbamidomethylation; TMT6plex	57945	Isoform 2 of 4F2 cell-surface antigen heavy chain OS=Homo sapiens OX=9606 GN=SLC3A2
36	518	tr|H0YFS2|H0YFS2_HUMAN	91.73	30	9	8	TMT6plex	26167	4F2 cell-surface antigen heavy chain (Fragment) OS=Homo sapiens OX=9606 GN=SLC3A2 PE=1 SV=1
36	692	tr|F5H0E2|F5H0E2_HUMAN	69.61	46	8	7	TMT6plex	15754	4F2 cell-surface antigen heavy chain (Fragment) OS=Homo sapiens OX=9606 GN=SLC3A2 PE=1 SV=1
36	816	tr|F5GZI0|F5GZI0_HUMAN	75.38	39	5	5	TMT6plex	18950	4F2 cell-surface antigen heavy chain OS=Homo sapiens OX=9606 GN=SLC3A2 PE=1 SV=1
36	1046	tr|F5H867|F5H867_HUMAN	59.86	26	5	4	TMT6plex	14757	4F2 cell-surface antigen heavy chain (Fragment) OS=Homo sapiens OX=9606 GN=SLC3A2 PE=1 SV=1
36	1315	tr|H0YFX4|H0YFX4_HUMAN	51.23	18	2	2	Carbamidomethylation; TMT6plex	13294	4F2 cell-surface antigen heavy chain (Fragment) OS=Homo sapiens OX=9606 GN=SLC3A2 PE=1 SV=1
16	68785	sp|P00338|LDHA_HUMAN	130.64	62	23	8	Carbamidomethylation; Acetylation (Protein N-term); Oxidation (M); Deamidation (NQ); TMT6plex; Pyro-glu from Q	36689	L-lactate dehydrogenase A chain OS=Homo sapiens OX=9606 GN=LDHA PE=1 SV=2
16	68786	sp|P00338-3|LDHA_HUMAN	129.6	56	22	8	Carbamidomethylation; Oxidation (M); Deamidation (NQ); TMT6plex; Pyro-glu from Q	39837	Isoform 3 of L-lactate dehydrogenase A chain OS=Homo sapiens OX=9606 GN=LDHA
16	68798	sp|P00338-4|LDHA_HUMAN	121.37	57	17	8	Carbamidomethylation; Acetylation (Protein N-term); Oxidation (M); Deamidation (NQ); TMT6plex; Pyro-glu from Q	30205	Isoform 4 of L-lactate dehydrogenase A chain OS=Homo sapiens OX=9606 GN=LDHA
42	68751	sp|P60174-1|TPIS_HUMAN	130.31	84	17	17	Carbamidomethylation; Deamidation (NQ); TMT6plex; Pyro-glu from Q	26669	Isoform 2 of Triosephosphate isomerase OS=Homo sapiens OX=9606 GN=TPI1
42	68752	sp|P60174|TPIS_HUMAN	130.31	73	17	17	Carbamidomethylation; Deamidation (NQ); TMT6plex; Pyro-glu from Q	30791	Triosephosphate isomerase OS=Homo sapiens OX=9606 GN=TPI1 PE=1 SV=3
42	68808	sp|P60174-4|TPIS_HUMAN	112.44	84	11	11	Carbamidomethylation; TMT6plex	17958	Isoform 4 of Triosephosphate isomerase OS=Homo sapiens OX=9606 GN=TPI1
42	334	tr|U3KPZ0|U3KPZ0_HUMAN	92.23	77	8	8	Carbamidomethylation; TMT6plex	12437	Triosephosphate isomerase (Fragment) OS=Homo sapiens OX=9606 GN=TPI1 PE=1 SV=1
42	479	tr|U3KQF3|U3KQF3_HUMAN	86.23	76	7	7	Carbamidomethylation; TMT6plex	10646	Triosephosphate isomerase (Fragment) OS=Homo sapiens OX=9606 GN=TPI1 PE=1 SV=1
49	68754	sp|P06576|ATPB_HUMAN	128.24	53	18	18	Deamidation (NQ); TMT6plex	56560	ATP synthase subunit beta mitochondrial OS=Homo sapiens OX=9606 GN=ATP5F1B PE=1 SV=3
49	75	tr|H0YH81|H0YH81_HUMAN	117.89	54	14	14	Deamidation (NQ); TMT6plex	38258	ATP synthase subunit beta (Fragment) OS=Homo sapiens OX=9606 GN=ATP5F1B PE=1 SV=1
49	212	tr|F8W079|F8W079_HUMAN	102.7	49	10	10	Deamidation (NQ); TMT6plex	30170	ATP synthase F1 subunit beta (Fragment) OS=Homo sapiens OX=9606 GN=ATP5F1B PE=1 SV=1
49	237	tr|F8W0P7|F8W0P7_HUMAN	98.91	39	7	7	Deamidation (NQ); TMT6plex	28393	ATP synthase F1 subunit beta (Fragment) OS=Homo sapiens OX=9606 GN=ATP5F1B PE=1 SV=2
49	966	tr|H0YI37|H0YI37_HUMAN	69.08	39	3	3	Deamidation (NQ); TMT6plex	13907	ATP synthase F1 subunit beta (Fragment) OS=Homo sapiens OX=9606 GN=ATP5F1B PE=1 SV=1
32	68783	sp|P07355|ANXA2_HUMAN	128.04	71	22	5	Carbamidomethylation; Acetylation (Protein N-term); TMT6plex	38604	Annexin A2 OS=Homo sapiens OX=9606 GN=ANXA2 PE=1 SV=2
32	68784	sp|P07355-2|ANXA2_HUMAN	128.04	67	22	5	Carbamidomethylation; Acetylation (Protein N-term); TMT6plex	40411	Isoform 2 of Annexin A2 OS=Homo sapiens OX=9606 GN=ANXA2
32	56	tr|H0YN42|H0YN42_HUMAN	124.08	77	19	4	Carbamidomethylation; Acetylation (Protein N-term); TMT6plex	28825	Annexin (Fragment) OS=Homo sapiens OX=9606 GN=ANXA2 PE=1 SV=1
32	71	tr|H0YMD0|H0YMD0_HUMAN	121.92	82	18	4	Carbamidomethylation; Acetylation (Protein N-term); TMT6plex	25342	Annexin (Fragment) OS=Homo sapiens OX=9606 GN=ANXA2 PE=1 SV=1
32	72	tr|H0YMU9|H0YMU9_HUMAN	121.92	81	18	4	Carbamidomethylation; Acetylation (Protein N-term); TMT6plex	25569	Annexin OS=Homo sapiens OX=9606 GN=ANXA2 PE=1 SV=1
32	96	tr|H0YKS4|H0YKS4_HUMAN	112.12	86	13	2	Carbamidomethylation; Acetylation (Protein N-term); TMT6plex	19530	Annexin (Fragment) OS=Homo sapiens OX=9606 GN=ANXA2 PE=1 SV=1
32	99	tr|H0YM50|H0YM50_HUMAN	110.55	65	15	4	Carbamidomethylation; TMT6plex	28379	Annexin (Fragment) OS=Homo sapiens OX=9606 GN=ANXA2 PE=1 SV=1
32	134	tr|H0YMM1|H0YMM1_HUMAN	105.8	87	11	2	Carbamidomethylation; Acetylation (Protein N-term); TMT6plex	16459	Annexin (Fragment) OS=Homo sapiens OX=9606 GN=ANXA2 PE=1 SV=1
32	147	tr|H0YNP5|H0YNP5_HUMAN	105.21	72	13	2	Carbamidomethylation; Acetylation (Protein N-term); TMT6plex	19727	Annexin (Fragment) OS=Homo sapiens OX=9606 GN=ANXA2 PE=1 SV=1
32	198	tr|H0YKZ7|H0YKZ7_HUMAN	97.04	87	9	2	Carbamidomethylation; Acetylation (Protein N-term); TMT6plex	13010	Annexin (Fragment) OS=Homo sapiens OX=9606 GN=ANXA2 PE=1 SV=1
32	199	tr|H0YLV6|H0YLV6_HUMAN	97.04	78	9	2	Carbamidomethylation; Acetylation (Protein N-term); TMT6plex	14429	Annexin OS=Homo sapiens OX=9606 GN=ANXA2 PE=1 SV=1
32	200	tr|H0YMT9|H0YMT9_HUMAN	97.04	77	9	2	Carbamidomethylation; Acetylation (Protein N-term); TMT6plex	14469	Annexin (Fragment) OS=Homo sapiens OX=9606 GN=ANXA2 PE=1 SV=1
32	201	tr|H0YKX9|H0YKX9_HUMAN	97.04	77	9	2	Carbamidomethylation; Acetylation (Protein N-term); TMT6plex	14557	Annexin (Fragment) OS=Homo sapiens OX=9606 GN=ANXA2 PE=1 SV=1
32	253	tr|H0YN28|H0YN28_HUMAN	97.94	68	10	2	Carbamidomethylation; TMT6plex	16092	Annexin (Fragment) OS=Homo sapiens OX=9606 GN=ANXA2 PE=1 SV=1
32	254	tr|H0YL33|H0YL33_HUMAN	97.94	67	10	2	Carbamidomethylation; TMT6plex	16433	Annexin (Fragment) OS=Homo sapiens OX=9606 GN=ANXA2 PE=1 SV=1
32	263	tr|H0YMW4|H0YMW4_HUMAN	94.15	64	8	2	TMT6plex	16177	Annexin (Fragment) OS=Homo sapiens OX=9606 GN=ANXA2 PE=1 SV=1
32	301	tr|H0YKL9|H0YKL9_HUMAN	91.79	84	8	2	Carbamidomethylation; Acetylation (Protein N-term); TMT6plex	12064	Annexin (Fragment) OS=Homo sapiens OX=9606 GN=ANXA2 PE=1 SV=1
32	475	tr|H0YKV8|H0YKV8_HUMAN	83.78	85	6	2	Carbamidomethylation; Acetylation (Protein N-term); TMT6plex	9042	Annexin A2 (Fragment) OS=Homo sapiens OX=9606 GN=ANXA2 PE=1 SV=1
32	576	tr|H0YNA0|H0YNA0_HUMAN	85.33	85	6	2	Carbamidomethylation; TMT6plex	9058	Annexin (Fragment) OS=Homo sapiens OX=9606 GN=ANXA2 PE=1 SV=1
32	586	tr|H0YMD9|H0YMD9_HUMAN	79.43	92	5	1	Carbamidomethylation; Acetylation (Protein N-term); TMT6plex	7080	Annexin A2 (Fragment) OS=Homo sapiens OX=9606 GN=ANXA2 PE=1 SV=1
18	68778	sp|Q5VTE0|EF1A3_HUMAN	127.94	55	18	17	Carbamidomethylation; Oxidation (M); Deamidation (NQ); TMT6plex; Pyro-glu from Q; Ethylation	50185	Putative elongation factor 1-alpha-like 3 OS=Homo sapiens OX=9606 GN=EEF1A1P5 PE=5 SV=1
18	68777	sp|P68104|EF1A1_HUMAN	127.94	55	18	17	Carbamidomethylation; Oxidation (M); Deamidation (NQ); TMT6plex; Pyro-glu from Q; Ethylation	50141	Elongation factor 1-alpha 1 OS=Homo sapiens OX=9606 GN=EEF1A1 PE=1 SV=1
18	68793	sp|P68104-2|EF1A1_HUMAN	121.16	51	15	15	Carbamidomethylation; Oxidation (M); Deamidation (NQ); TMT6plex; Pyro-glu from Q; Ethylation	47869	Isoform 2 of Elongation factor 1-alpha 1 OS=Homo sapiens OX=9606 GN=EEF1A1
18	123	tr|A0A087WVQ9|A0A087WVQ9_HUMAN	121.16	51	15	15	Carbamidomethylation; Oxidation (M); Deamidation (NQ); TMT6plex; Pyro-glu from Q; Ethylation	47883	Elongation factor 1-alpha 1 OS=Homo sapiens OX=9606 GN=EEF1A1 PE=1 SV=1
18	161	tr|A0A087WV01|A0A087WV01_HUMAN	117.23	41	13	12	Carbamidomethylation; Oxidation (M); Deamidation (NQ); TMT6plex; Pyro-glu from Q; Ethylation	46360	Elongation factor 1-alpha OS=Homo sapiens OX=9606 GN=EEF1A1 PE=1 SV=1
18	68875	sp|Q05639|EF1A2_HUMAN	103.4	22	9	8	Carbamidomethylation; TMT6plex; Pyro-glu from Q	50470	Elongation factor 1-alpha 2 OS=Homo sapiens OX=9606 GN=EEF1A2 PE=1 SV=1
18	656	tr|Q5JR01|Q5JR01_HUMAN	86.25	45	5	5	Carbamidomethylation; TMT6plex	15936	Elongation factor 1-alpha 1 (Fragment) OS=Homo sapiens OX=9606 GN=EEF1A1 PE=1 SV=1
18	962	tr|A6PW80|A6PW80_HUMAN	64.18	34	4	4	TMT6plex	11994	Elongation factor 1-alpha 1 (Fragment) OS=Homo sapiens OX=9606 GN=EEF1A1 PE=4 SV=8
34	68838	sp|P31327|CPSM_HUMAN	126.63	23	25	23	Carbamidomethylation; TMT6plex; Pyro-glu from Q	164939	Carbamoyl-phosphate synthase [ammonia] mitochondrial OS=Homo sapiens OX=9606 GN=CPS1 PE=1 SV=2
34	68839	sp|P31327-3|CPSM_HUMAN	126.63	23	25	23	Carbamidomethylation; TMT6plex; Pyro-glu from Q	165650	Isoform 3 of Carbamoyl-phosphate synthase [ammonia] mitochondrial OS=Homo sapiens OX=9606 GN=CPS1
34	68870	sp|P31327-2|CPSM_HUMAN	115.83	22	18	16	Carbamidomethylation; TMT6plex; Pyro-glu from Q	116038	Isoform 2 of Carbamoyl-phosphate synthase [ammonia] mitochondrial OS=Homo sapiens OX=9606 GN=CPS1
28	68794	sp|P19338|NUCL_HUMAN	126.44	26	17	17	TMT6plex	76615	Nucleolin OS=Homo sapiens OX=9606 GN=NCL PE=1 SV=3
28	275	tr|H7BY16|H7BY16_HUMAN	97.97	34	8	8	TMT6plex	32390	Nucleolin (Fragment) OS=Homo sapiens OX=9606 GN=NCL PE=1 SV=8
23	68765	sp|P05783|K1C18_HUMAN	125.28	60	20	19	Deamidation (NQ); TMT6plex; Pyro-glu from Q	48058	Keratin type I cytoskeletal 18 OS=Homo sapiens OX=9606 GN=KRT18 PE=1 SV=2
23	86	tr|F8VZY9|F8VZY9_HUMAN	120.35	57	18	17	Deamidation (NQ); TMT6plex; Pyro-glu from Q	43774	Keratin type I cytoskeletal 18 OS=Homo sapiens OX=9606 GN=KRT18 PE=1 SV=1
46	68795	sp|P29401|TKT_HUMAN	123.14	46	18	18	Carbamidomethylation; Acetylation (Protein N-term); TMT6plex	67878	Transketolase OS=Homo sapiens OX=9606 GN=TKT PE=1 SV=3
46	68796	sp|P29401-2|TKT_HUMAN	123.14	45	18	18	Carbamidomethylation; Acetylation (Protein N-term); TMT6plex	68814	Isoform 2 of Transketolase OS=Homo sapiens OX=9606 GN=TKT
46	110	tr|A0A0B4J1R6|A0A0B4J1R6_HUMAN	118.94	47	15	15	Carbamidomethylation; TMT6plex	49910	Transketolase OS=Homo sapiens OX=9606 GN=TKT PE=1 SV=1
46	572	tr|E9PFF2|E9PFF2_HUMAN	89.46	36	6	6	Carbamidomethylation; Acetylation (Protein N-term); TMT6plex	36449	Transketolase OS=Homo sapiens OX=9606 GN=TKT PE=1 SV=1
54	68787	sp|P04075|ALDOA_HUMAN	123.04	51	15	13	Carbamidomethylation; Deamidation (NQ); TMT6plex; Pyro-glu from Q	39420	Fructose-bisphosphate aldolase A OS=Homo sapiens OX=9606 GN=ALDOA PE=1 SV=2
54	104	tr|J3KPS3|J3KPS3_HUMAN	123.04	51	15	13	Carbamidomethylation; Deamidation (NQ); TMT6plex; Pyro-glu from Q	39818	Fructose-bisphosphate aldolase OS=Homo sapiens OX=9606 GN=ALDOA PE=1 SV=1
54	68788	sp|P04075-2|ALDOA_HUMAN	123.04	44	15	13	Carbamidomethylation; Deamidation (NQ); TMT6plex; Pyro-glu from Q	45261	Isoform 2 of Fructose-bisphosphate aldolase A OS=Homo sapiens OX=9606 GN=ALDOA
54	143	tr|H3BQN4|H3BQN4_HUMAN	116.22	42	13	11	Carbamidomethylation; TMT6plex; Pyro-glu from Q	39340	Fructose-bisphosphate aldolase OS=Homo sapiens OX=9606 GN=ALDOA PE=1 SV=1
54	256	tr|H3BPS8|H3BPS8_HUMAN	100.97	38	9	7	Carbamidomethylation; TMT6plex; Pyro-glu from Q	30427	Fructose-bisphosphate aldolase A (Fragment) OS=Homo sapiens OX=9606 GN=ALDOA PE=1 SV=1
54	308	tr|H3BU78|H3BU78_HUMAN	99.57	43	7	6	Carbamidomethylation; TMT6plex; Pyro-glu from Q	22094	Fructose-bisphosphate aldolase (Fragment) OS=Homo sapiens OX=9606 GN=ALDOA PE=1 SV=2
54	471	tr|H3BUH7|H3BUH7_HUMAN	79.68	46	6	6	Carbamidomethylation; TMT6plex; Pyro-glu from Q	16917	Fructose-bisphosphate aldolase A (Fragment) OS=Homo sapiens OX=9606 GN=ALDOA PE=1 SV=1
54	472	tr|H3BR04|H3BR04_HUMAN	89.3	48	6	6	Carbamidomethylation; TMT6plex; Pyro-glu from Q	17793	Fructose-bisphosphate aldolase A (Fragment) OS=Homo sapiens OX=9606 GN=ALDOA PE=1 SV=1
54	745	tr|H3BR68|H3BR68_HUMAN	87.47	62	6	6	Carbamidomethylation; Deamidation (NQ); TMT6plex	13786	Fructose-bisphosphate aldolase A (Fragment) OS=Homo sapiens OX=9606 GN=ALDOA PE=1 SV=1
54	622	tr|H3BMQ8|H3BMQ8_HUMAN	72.23	41	5	5	Carbamidomethylation; TMT6plex; Pyro-glu from Q	15463	Fructose-bisphosphate aldolase A (Fragment) OS=Homo sapiens OX=9606 GN=ALDOA PE=1 SV=1
43	68768	sp|Q15149-7|PLEC_HUMAN	122.78	7	20	17	Carbamidomethylation; TMT6plex	512609	Isoform 7 of Plectin OS=Homo sapiens OX=9606 GN=PLEC
43	68769	sp|Q15149-8|PLEC_HUMAN	122.78	7	20	17	Carbamidomethylation; TMT6plex	513712	Isoform 8 of Plectin OS=Homo sapiens OX=9606 GN=PLEC
43	68770	sp|Q15149-9|PLEC_HUMAN	122.78	7	20	17	Carbamidomethylation; TMT6plex	514780	Isoform 9 of Plectin OS=Homo sapiens OX=9606 GN=PLEC
43	68772	sp|Q15149-5|PLEC_HUMAN	122.78	7	20	17	Carbamidomethylation; TMT6plex	516282	Isoform 5 of Plectin OS=Homo sapiens OX=9606 GN=PLEC
43	68771	sp|Q15149-4|PLEC_HUMAN	122.78	7	20	17	Carbamidomethylation; TMT6plex	516204	Isoform 4 of Plectin OS=Homo sapiens OX=9606 GN=PLEC
43	68773	sp|Q15149-6|PLEC_HUMAN	122.78	7	20	17	Carbamidomethylation; TMT6plex	516484	Isoform 6 of Plectin OS=Homo sapiens OX=9606 GN=PLEC
43	68774	sp|Q15149-3|PLEC_HUMAN	122.78	7	20	17	Carbamidomethylation; TMT6plex	518037	Isoform 3 of Plectin OS=Homo sapiens OX=9606 GN=PLEC
43	68775	sp|Q15149-2|PLEC_HUMAN	122.78	7	20	17	Carbamidomethylation; TMT6plex	518478	Isoform 2 of Plectin OS=Homo sapiens OX=9606 GN=PLEC
43	68776	sp|Q15149|PLEC_HUMAN	122.78	6	20	17	Carbamidomethylation; TMT6plex	531796	Plectin OS=Homo sapiens OX=9606 GN=PLEC PE=1 SV=3
31	68826	sp|P14625|ENPL_HUMAN	122.51	33	27	24	Carbamidomethylation; TMT6plex	92469	Endoplasmin OS=Homo sapiens OX=9606 GN=HSP90B1 PE=1 SV=1
31	265	tr|Q96GW1|Q96GW1_HUMAN	90.45	40	12	9	TMT6plex	35450	Endoplasmin OS=Homo sapiens OX=9606 GN=HSP90B1 PE=1 SV=1
31	264	tr|A0A1W2PRR1|A0A1W2PRR1_HUMAN	90.45	40	12	9	TMT6plex	35423	Endoplasmin OS=Homo sapiens OX=9606 GN=HSP90B1 PE=1 SV=1
31	69322	sp|Q58FF3|ENPLL_HUMAN	49.94	8	4	4	TMT6plex	45859	Putative endoplasmin-like protein OS=Homo sapiens OX=9606 GN=HSP90B2P PE=5 SV=1
31	1436	tr|F8W026|F8W026_HUMAN	56.8	46	3	1	TMT6plex	5481	Endoplasmin (Fragment) OS=Homo sapiens OX=9606 GN=HSP90B1 PE=1 SV=8
30	68764	sp|P07195|LDHB_HUMAN	122.34	63	17	15	Carbamidomethylation; TMT6plex	36639	L-lactate dehydrogenase B chain OS=Homo sapiens OX=9606 GN=LDHB PE=1 SV=2
30	179	tr|A8MW50|A8MW50_HUMAN	106.27	57	11	9	Carbamidomethylation; TMT6plex	25218	L-lactate dehydrogenase (Fragment) OS=Homo sapiens OX=9606 GN=LDHB PE=1 SV=1
30	379	tr|C9J7H8|C9J7H8_HUMAN	91.67	67	8	8	Carbamidomethylation; TMT6plex	14734	L-lactate dehydrogenase B chain (Fragment) OS=Homo sapiens OX=9606 GN=LDHB PE=1 SV=8
30	574	tr|F5H793|F5H793_HUMAN	84.47	75	6	6	Carbamidomethylation; TMT6plex	10807	L-lactate dehydrogenase B chain (Fragment) OS=Homo sapiens OX=9606 GN=LDHB PE=1 SV=1
19	68803	sp|P05787|K2C8_HUMAN	118.21	46	21	17	TMT6plex	53704	Keratin type II cytoskeletal 8 OS=Homo sapiens OX=9606 GN=KRT8 PE=1 SV=7
19	68804	sp|P05787-2|K2C8_HUMAN	118.21	44	21	17	TMT6plex	56608	Isoform 2 of Keratin type II cytoskeletal 8 OS=Homo sapiens OX=9606 GN=KRT8
19	425	tr|F8VUG2|F8VUG2_HUMAN	84.42	38	9	7	TMT6plex	30907	Keratin type II cytoskeletal 8 (Fragment) OS=Homo sapiens OX=9606 GN=KRT8 PE=1 SV=1
19	654	tr|F8W1U3|F8W1U3_HUMAN	66.48	28	7	5	TMT6plex	32549	Keratin type II cytoskeletal 8 (Fragment) OS=Homo sapiens OX=9606 GN=KRT8 PE=1 SV=1
19	69285	sp|O95678|K2C75_HUMAN	49.55	4	3	1	TMT6plex	59560	Keratin type II cytoskeletal 75 OS=Homo sapiens OX=9606 GN=KRT75 PE=1 SV=2
19	69314	sp|P02538|K2C6A_HUMAN	46.18	4	3	1	TMT6plex	60045	Keratin type II cytoskeletal 6A OS=Homo sapiens OX=9606 GN=KRT6A PE=1 SV=3
19	69313	sp|P48668|K2C6C_HUMAN	46.18	4	3	1	TMT6plex	60025	Keratin type II cytoskeletal 6C OS=Homo sapiens OX=9606 GN=KRT6C PE=1 SV=3
19	69312	sp|P04259|K2C6B_HUMAN	46.18	4	3	1	TMT6plex	60067	Keratin type II cytoskeletal 6B OS=Homo sapiens OX=9606 GN=KRT6B PE=1 SV=5
19	1241	tr|Q8IWY7|Q8IWY7_HUMAN	43.6	1	2	1	TMT6plex	182466	Tau-tubulin kinase OS=Homo sapiens OX=9606 GN=TTBK2 PE=1 SV=1
19	1328	tr|F8VP67|F8VP67_HUMAN	38.93	18	2	2	TMT6plex	13588	Keratin type II cytoskeletal 8 (Fragment) OS=Homo sapiens OX=9606 GN=KRT8 PE=1 SV=1
56	68834	sp|P06748|NPM_HUMAN	117.65	49	13	12	Carbamidomethylation; Acetylation (Protein N-term); Oxidation (M); TMT6plex	32575	Nucleophosmin OS=Homo sapiens OX=9606 GN=NPM1 PE=1 SV=2
56	68849	sp|P06748-2|NPM_HUMAN	116.21	51	12	11	Carbamidomethylation; Acetylation (Protein N-term); Oxidation (M); TMT6plex	29465	Isoform 2 of Nucleophosmin OS=Homo sapiens OX=9606 GN=NPM1
56	68890	sp|P06748-3|NPM_HUMAN	110.85	48	11	10	Carbamidomethylation; Acetylation (Protein N-term); Oxidation (M); TMT6plex	28400	Isoform 3 of Nucleophosmin OS=Homo sapiens OX=9606 GN=NPM1
56	1085	tr|E5RI98|E5RI98_HUMAN	63.53	32	3	2	Oxidation (M); TMT6plex	11865	Nucleophosmin (Fragment) OS=Homo sapiens OX=9606 GN=NPM1 PE=1 SV=1
56	1473	tr|E5RGW4|E5RGW4_HUMAN	52.19	37	2	2	TMT6plex	6863	Nucleophosmin (Fragment) OS=Homo sapiens OX=9606 GN=NPM1 PE=1 SV=1
58	68811	sp|P09651-3|ROA1_HUMAN	117.52	53	14	11	Carbamidomethylation; TMT6plex; Methyl ester	29386	Isoform 2 of Heterogeneous nuclear ribonucleoprotein A1 OS=Homo sapiens OX=9606 GN=HNRNPA1
58	131	tr|F8W6I7|F8W6I7_HUMAN	117.52	46	14	11	Carbamidomethylation; TMT6plex; Methyl ester	33155	Heterogeneous nuclear ribonucleoprotein A1 OS=Homo sapiens OX=9606 GN=HNRNPA1 PE=1 SV=2
58	68812	sp|P09651-2|ROA1_HUMAN	117.52	44	14	11	Carbamidomethylation; TMT6plex; Methyl ester	34196	Isoform A1-A of Heterogeneous nuclear ribonucleoprotein A1 OS=Homo sapiens OX=9606 GN=HNRNPA1
58	68813	sp|P09651|ROA1_HUMAN	117.52	38	14	11	Carbamidomethylation; TMT6plex; Methyl ester	38747	Heterogeneous nuclear ribonucleoprotein A1 OS=Homo sapiens OX=9606 GN=HNRNPA1 PE=1 SV=5
58	312	tr|F8VZ49|F8VZ49_HUMAN	110.15	42	11	8	Carbamidomethylation; TMT6plex; Methyl ester	25687	Heterogeneous nuclear ribonucleoprotein A1 (Fragment) OS=Homo sapiens OX=9606 GN=HNRNPA1 PE=1 SV=1
58	68971	sp|Q32P51|RA1L2_HUMAN	103.13	23	9	6	Carbamidomethylation; TMT6plex; Methyl ester	34225	Heterogeneous nuclear ribonucleoprotein A1-like 2 OS=Homo sapiens OX=9606 GN=HNRNPA1L2 PE=2 SV=2
58	473	tr|F8VTQ5|F8VTQ5_HUMAN	90.89	47	7	6	TMT6plex; Methyl ester	16536	Heterogeneous nuclear ribonucleoprotein A1 (Fragment) OS=Homo sapiens OX=9606 GN=HNRNPA1 PE=1 SV=1
58	737	tr|H0YH80|H0YH80_HUMAN	76.75	31	4	4	TMT6plex	19472	Heterogeneous nuclear ribonucleoprotein A1 (Fragment) OS=Homo sapiens OX=9606 GN=HNRNPA1 PE=1 SV=1
58	758	tr|F8W646|F8W646_HUMAN	96.36	43	8	6	Carbamidomethylation; TMT6plex; Methyl ester	16784	Heterogeneous nuclear ribonucleoprotein A1 (Fragment) OS=Homo sapiens OX=9606 GN=HNRNPA1 PE=1 SV=1
58	808	tr|F8VYN5|F8VYN5_HUMAN	72.19	42	5	4	TMT6plex	12897	Heterogeneous nuclear ribonucleoprotein A1 (Fragment) OS=Homo sapiens OX=9606 GN=HNRNPA1 PE=1 SV=1
33	68805	sp|P11021|BIP_HUMAN	116.62	39	21	18	TMT6plex	72333	Endoplasmic reticulum chaperone BiP OS=Homo sapiens OX=9606 GN=HSPA5 PE=1 SV=2
47	68830	sp|P62937|PPIA_HUMAN	116.09	83	16	14	Carbamidomethylation; Acetylation (Protein N-term); Deamidation (NQ); TMT6plex	18012	Peptidyl-prolyl cis-trans isomerase A OS=Homo sapiens OX=9606 GN=PPIA PE=1 SV=2
47	323	tr|F8WE65|F8WE65_HUMAN	103.54	83	10	9	Carbamidomethylation; Acetylation (Protein N-term); Deamidation (NQ); TMT6plex	13022	Peptidyl-prolyl cis-trans isomerase OS=Homo sapiens OX=9606 GN=PPIA PE=1 SV=1
47	324	tr|C9J5S7|C9J5S7_HUMAN	103.54	83	10	9	Carbamidomethylation; Acetylation (Protein N-term); Deamidation (NQ); TMT6plex	13208	Peptidyl-prolyl cis-trans isomerase OS=Homo sapiens OX=9606 GN=PPIA PE=1 SV=1
47	69000	sp|P62937-2|PPIA_HUMAN	88.91	75	9	8	Carbamidomethylation; Deamidation (NQ); TMT6plex	11418	Isoform 2 of Peptidyl-prolyl cis-trans isomerase A OS=Homo sapiens OX=9606 GN=PPIA
47	69223	sp|A0A075B759|PAL4E_HUMAN	56.06	21	4	3	Carbamidomethylation; TMT6plex	18197	Peptidyl-prolyl cis-trans isomerase A-like 4E OS=Homo sapiens OX=9606 GN=PPIAL4E PE=3 SV=1
47	69222	sp|Q9Y536|PAL4A_HUMAN	56.06	21	4	3	Carbamidomethylation; TMT6plex	18182	Peptidyl-prolyl cis-trans isomerase A-like 4A OS=Homo sapiens OX=9606 GN=PPIAL4A PE=2 SV=1
47	69221	sp|P0DN26|PAL4F_HUMAN	56.06	21	4	3	Carbamidomethylation; TMT6plex	18197	Peptidyl-prolyl cis-trans isomerase A-like 4F OS=Homo sapiens OX=9606 GN=PPIAL4F PE=3 SV=1
47	69220	sp|A0A0B4J2A2|PAL4C_HUMAN	56.06	21	4	3	Carbamidomethylation; TMT6plex	18156	Peptidyl-prolyl cis-trans isomerase A-like 4C OS=Homo sapiens OX=9606 GN=PPIAL4C PE=2 SV=1
47	69219	sp|F5H284|PAL4D_HUMAN	56.06	21	4	3	Carbamidomethylation; TMT6plex	18167	Peptidyl-prolyl cis-trans isomerase A-like 4D OS=Homo sapiens OX=9606 GN=PPIAL4D PE=3 SV=1
47	915	tr|A0A075B767|A0A075B767_HUMAN	56.06	21	4	3	Carbamidomethylation; TMT6plex	18208	Peptidyl-prolyl cis-trans isomerase OS=Homo sapiens OX=9606 GN=LOC105371242 PE=3 SV=1
47	914	tr|A0A0H2UH34|A0A0H2UH34_HUMAN	56.06	21	4	3	Carbamidomethylation; TMT6plex	18140	Peptidyl-prolyl cis-trans isomerase OS=Homo sapiens OX=9606 GN=PPIAL4F PE=3 SV=1
47	69348	sp|P0DN37|PAL4G_HUMAN	39.38	12	3	2	TMT6plex	18166	Peptidyl-prolyl cis-trans isomerase A-like 4G OS=Homo sapiens OX=9606 GN=PPIAL4G PE=3 SV=1
47	13648	tr|E5RIZ5|E5RIZ5_HUMAN	60.04	33	2	2	Acetylation (Protein N-term); TMT6plex	6178	Peptidyl-prolyl cis-trans isomerase A OS=Homo sapiens OX=9606 GN=PPIA PE=1 SV=1
53	68816	sp|P63104|1433Z_HUMAN	114.71	64	14	10	Carbamidomethylation; Acetylation (Protein N-term); TMT6plex	27745	14-3-3 protein zeta/delta OS=Homo sapiens OX=9606 GN=YWHAZ PE=1 SV=1
53	193	tr|E7EX29|E7EX29_HUMAN	110.68	55	13	9	Carbamidomethylation; Acetylation (Protein N-term); TMT6plex	28037	14-3-3 protein zeta/delta (Fragment) OS=Homo sapiens OX=9606 GN=YWHAZ PE=1 SV=1
53	293	tr|B0AZS6|B0AZS6_HUMAN	102.55	61	8	6	Carbamidomethylation; TMT6plex	19072	14-3-3 protein zeta/delta OS=Homo sapiens OX=9606 GN=YWHAZ PE=1 SV=1
53	390	tr|H0YB80|H0YB80_HUMAN	99.71	70	7	5	TMT6plex	14636	14-3-3 protein zeta/delta (Fragment) OS=Homo sapiens OX=9606 GN=YWHAZ PE=1 SV=1
53	68932	sp|P63104-2|1433Z_HUMAN	99.71	54	7	5	TMT6plex	19333	Isoform 2 of 14-3-3 protein zeta/delta OS=Homo sapiens OX=9606 GN=YWHAZ
53	453	tr|B7Z2E6|B7Z2E6_HUMAN	97.92	73	7	5	TMT6plex	13985	14-3-3 protein zeta/delta OS=Homo sapiens OX=9606 GN=YWHAZ PE=1 SV=1
53	519	tr|E7ESK7|E7ESK7_HUMAN	71.38	49	7	5	Carbamidomethylation; Acetylation (Protein N-term); TMT6plex	15697	14-3-3 protein zeta/delta (Fragment) OS=Homo sapiens OX=9606 GN=YWHAZ PE=1 SV=1
53	668	tr|E5RIR4|E5RIR4_HUMAN	65.11	73	6	4	Carbamidomethylation; Acetylation (Protein N-term); TMT6plex	8434	14-3-3 protein zeta/delta (Fragment) OS=Homo sapiens OX=9606 GN=YWHAZ PE=1 SV=1
53	669	tr|E9PD24|E9PD24_HUMAN	65.11	60	6	4	Carbamidomethylation; Acetylation (Protein N-term); TMT6plex	10612	14-3-3 protein zeta/delta (Fragment) OS=Homo sapiens OX=9606 GN=YWHAZ PE=1 SV=1
53	670	tr|E7EVZ2|E7EVZ2_HUMAN	65.11	56	6	4	Carbamidomethylation; Acetylation (Protein N-term); TMT6plex	11270	14-3-3 protein zeta/delta (Fragment) OS=Homo sapiens OX=9606 GN=YWHAZ PE=1 SV=1
53	858	tr|E5RGE1|E5RGE1_HUMAN	60.18	92	5	3	Carbamidomethylation; Acetylation (Protein N-term); TMT6plex	5763	14-3-3 protein zeta/delta (Fragment) OS=Homo sapiens OX=9606 GN=YWHAZ PE=1 SV=8
24	68827	sp|P35579|MYH9_HUMAN	114.41	16	22	16	Carbamidomethylation; TMT6plex	226530	Myosin-9 OS=Homo sapiens OX=9606 GN=MYH9 PE=1 SV=4
24	68900	sp|P35579-2|MYH9_HUMAN	91.35	13	14	8	Carbamidomethylation; TMT6plex	159863	Isoform 2 of Myosin-9 OS=Homo sapiens OX=9606 GN=MYH9
24	1327	tr|Q5BKV1|Q5BKV1_HUMAN	37.79	13	2	2	TMT6plex	24833	MYH9 protein OS=Homo sapiens OX=9606 GN=MYH9 PE=1 SV=1
24	1586	tr|B1AH99|B1AH99_HUMAN	26.93	15	1	1	TMT6plex	11562	Myosin-9 (Fragment) OS=Homo sapiens OX=9606 GN=MYH9 PE=1 SV=1
67	68789	sp|P50454|SERPH_HUMAN	113.4	50	14	14	TMT6plex	46441	Serpin H1 OS=Homo sapiens OX=9606 GN=SERPINH1 PE=1 SV=2
67	160	tr|E9PPV6|E9PPV6_HUMAN	104.43	54	11	11	TMT6plex	35666	Serpin H1 OS=Homo sapiens OX=9606 GN=SERPINH1 PE=1 SV=1
67	185	tr|E9PR70|E9PR70_HUMAN	102.65	56	10	10	TMT6plex	32627	Serpin H1 (Fragment) OS=Homo sapiens OX=9606 GN=SERPINH1 PE=1 SV=1
67	285	tr|E9PKH2|E9PKH2_HUMAN	85.37	45	8	8	TMT6plex	23092	Serpin H1 OS=Homo sapiens OX=9606 GN=SERPINH1 PE=1 SV=1
67	480	tr|E9PK86|E9PK86_HUMAN	91.71	51	7	7	TMT6plex	26958	Serpin H1 (Fragment) OS=Homo sapiens OX=9606 GN=SERPINH1 PE=1 SV=1
67	481	tr|E9PMI5|E9PMI5_HUMAN	91.71	50	7	7	TMT6plex	27202	Serpin H1 (Fragment) OS=Homo sapiens OX=9606 GN=SERPINH1 PE=1 SV=1
67	705	tr|E9PNX1|E9PNX1_HUMAN	83.47	49	5	5	TMT6plex	21470	Serpin H1 (Fragment) OS=Homo sapiens OX=9606 GN=SERPINH1 PE=1 SV=1
67	706	tr|E9PJH8|E9PJH8_HUMAN	78.44	51	4	4	TMT6plex	15461	Serpin H1 (Fragment) OS=Homo sapiens OX=9606 GN=SERPINH1 PE=1 SV=1
67	707	tr|E9PIG2|E9PIG2_HUMAN	78.44	47	4	4	TMT6plex	17362	Serpin H1 (Fragment) OS=Homo sapiens OX=9606 GN=SERPINH1 PE=1 SV=2
67	708	tr|E9PRS3|E9PRS3_HUMAN	78.44	46	4	4	TMT6plex	17490	Serpin H1 (Fragment) OS=Homo sapiens OX=9606 GN=SERPINH1 PE=1 SV=8
67	1375	tr|E9PLA6|E9PLA6_HUMAN	56.06	47	2	2	TMT6plex	8760	Serpin H1 (Fragment) OS=Homo sapiens OX=9606 GN=SERPINH1 PE=1 SV=8
67	1408	tr|E9PQ34|E9PQ34_HUMAN	55.93	26	2	2	TMT6plex	15301	Serpin H1 (Fragment) OS=Homo sapiens OX=9606 GN=SERPINH1 PE=1 SV=1
67	1410	tr|H0YEP8|H0YEP8_HUMAN	50.8	45	2	2	TMT6plex	6617	Serpin H1 (Fragment) OS=Homo sapiens OX=9606 GN=SERPINH1 PE=1 SV=1
78	68842	sp|P61978-3|HNRPK_HUMAN	112.68	42	14	14	Carbamidomethylation; TMT6plex	48562	Isoform 3 of Heterogeneous nuclear ribonucleoprotein K OS=Homo sapiens OX=9606 GN=HNRNPK
78	68843	sp|P61978|HNRPK_HUMAN	112.68	40	14	14	Carbamidomethylation; TMT6plex	50976	Heterogeneous nuclear ribonucleoprotein K OS=Homo sapiens OX=9606 GN=HNRNPK PE=1 SV=1
78	68844	sp|P61978-2|HNRPK_HUMAN	112.68	40	14	14	Carbamidomethylation; TMT6plex	51028	Isoform 2 of Heterogeneous nuclear ribonucleoprotein K OS=Homo sapiens OX=9606 GN=HNRNPK
78	302	tr|Q5T6W2|Q5T6W2_HUMAN	95.63	38	11	11	Carbamidomethylation; TMT6plex	41807	Heterogeneous nuclear ribonucleoprotein K (Fragment) OS=Homo sapiens OX=9606 GN=HNRNPK PE=1 SV=1
78	1064	tr|S4R359|S4R359_HUMAN	49.42	39	3	3	TMT6plex	10719	Heterogeneous nuclear ribonucleoprotein K (Fragment) OS=Homo sapiens OX=9606 GN=HNRNPK PE=1 SV=1
78	1511	tr|S4R457|S4R457_HUMAN	36.93	22	2	2	TMT6plex	8787	Heterogeneous nuclear ribonucleoprotein K OS=Homo sapiens OX=9606 GN=HNRNPK PE=1 SV=1
35	68802	sp|P68133|ACTS_HUMAN	112.26	30	12	1	Oxidation (M); Deamidation (NQ); TMT6plex	42051	Actin alpha skeletal muscle OS=Homo sapiens OX=9606 GN=ACTA1 PE=1 SV=1
35	68801	sp|P68032|ACTC_HUMAN	112.26	30	12	1	Oxidation (M); Deamidation (NQ); TMT6plex	42019	Actin alpha cardiac muscle 1 OS=Homo sapiens OX=9606 GN=ACTC1 PE=1 SV=1
35	68818	sp|P63267|ACTH_HUMAN	108.91	27	11	1	Oxidation (M); Deamidation (NQ); TMT6plex	41877	Actin gamma-enteric smooth muscle OS=Homo sapiens OX=9606 GN=ACTG2 PE=1 SV=1
35	68819	sp|P62736|ACTA_HUMAN	108.91	27	11	1	Oxidation (M); Deamidation (NQ); TMT6plex	42009	Actin aortic smooth muscle OS=Homo sapiens OX=9606 GN=ACTA2 PE=1 SV=1
35	192	tr|A6NL76|A6NL76_HUMAN	106.01	35	10	1	Oxidation (M); TMT6plex	28165	Actin alpha skeletal muscle OS=Homo sapiens OX=9606 GN=ACTA1 PE=1 SV=3
35	493	tr|F8WB63|F8WB63_HUMAN	95.67	57	7	1	Oxidation (M); TMT6plex	11403	Actin gamma-enteric smooth muscle OS=Homo sapiens OX=9606 GN=ACTG2 PE=1 SV=1
35	494	tr|B8ZZJ2|B8ZZJ2_HUMAN	95.67	50	7	1	Oxidation (M); TMT6plex	12969	Actin gamma-enteric smooth muscle OS=Homo sapiens OX=9606 GN=ACTG2 PE=1 SV=1
35	495	tr|C9JFL5|C9JFL5_HUMAN	95.67	42	7	1	Oxidation (M); TMT6plex	16158	Actin gamma-enteric smooth muscle (Fragment) OS=Homo sapiens OX=9606 GN=ACTG2 PE=1 SV=8
35	497	tr|F6QUT6|F6QUT6_HUMAN	95.67	40	7	1	Oxidation (M); TMT6plex	16759	Actin aortic smooth muscle (Fragment) OS=Homo sapiens OX=9606 GN=ACTA2 PE=1 SV=1
35	496	tr|F6UVQ4|F6UVQ4_HUMAN	95.67	40	7	1	Oxidation (M); TMT6plex	16759	Actin aortic smooth muscle (Fragment) OS=Homo sapiens OX=9606 GN=ACTA2 PE=1 SV=1
84	88	tr|A0A075B730|A0A075B730_HUMAN	111.97	4	11	8	TMT6plex	553139	Epiplakin OS=Homo sapiens OX=9606 GN=EPPK1 PE=1 SV=2
84	68790	sp|P58107|EPIPL_HUMAN	111.97	4	11	8	TMT6plex	555666	Epiplakin OS=Homo sapiens OX=9606 GN=EPPK1 PE=1 SV=3
106	68799	sp|P22314-2|UBA1_HUMAN	111.22	17	10	10	Carbamidomethylation; Deamidation (NQ); TMT6plex	113800	Isoform 2 of Ubiquitin-like modifier-activating enzyme 1 OS=Homo sapiens OX=9606 GN=UBA1
106	68800	sp|P22314|UBA1_HUMAN	111.22	17	10	10	Carbamidomethylation; Deamidation (NQ); TMT6plex	117849	Ubiquitin-like modifier-activating enzyme 1 OS=Homo sapiens OX=9606 GN=UBA1 PE=1 SV=3
52	116	tr|A0A286YF22|A0A286YF22_HUMAN	109.96	43	17	17	Carbamidomethylation; Deamidation (NQ); TMT6plex; Pyro-glu from Q	55939	D-3-phosphoglycerate dehydrogenase OS=Homo sapiens OX=9606 GN=PHGDH PE=1 SV=1
52	68814	sp|O43175|SERA_HUMAN	109.96	43	17	17	Carbamidomethylation; Deamidation (NQ); TMT6plex; Pyro-glu from Q	56651	D-3-phosphoglycerate dehydrogenase OS=Homo sapiens OX=9606 GN=PHGDH PE=1 SV=4
52	151	tr|A0A286YFA2|A0A286YFA2_HUMAN	101.87	39	13	13	Carbamidomethylation; Deamidation (NQ); TMT6plex	47604	D-3-phosphoglycerate dehydrogenase OS=Homo sapiens OX=9606 GN=PHGDH PE=1 SV=1
52	150	tr|A0A2C9F2M7|A0A2C9F2M7_HUMAN	105.36	39	16	16	Carbamidomethylation; Deamidation (NQ); TMT6plex; Pyro-glu from Q	56112	D-3-phosphoglycerate dehydrogenase OS=Homo sapiens OX=9606 GN=PHGDH PE=1 SV=1
52	213	tr|A0A286YFL2|A0A286YFL2_HUMAN	97.46	37	12	12	Carbamidomethylation; Deamidation (NQ); TMT6plex	45529	D-3-phosphoglycerate dehydrogenase OS=Homo sapiens OX=9606 GN=PHGDH PE=1 SV=1
52	528	tr|A0A286YF78|A0A286YF78_HUMAN	75.84	31	6	6	Carbamidomethylation; Deamidation (NQ); TMT6plex	29700	D-3-phosphoglycerate dehydrogenase (Fragment) OS=Homo sapiens OX=9606 GN=PHGDH PE=1 SV=1
52	626	tr|A0A286YFM8|A0A286YFM8_HUMAN	77.85	34	8	8	Carbamidomethylation; Deamidation (NQ); TMT6plex	25638	D-3-phosphoglycerate dehydrogenase (Fragment) OS=Homo sapiens OX=9606 GN=PHGDH PE=1 SV=1
52	761	tr|A0A286YFC8|A0A286YFC8_HUMAN	73.46	69	6	6	Carbamidomethylation; Deamidation (NQ); TMT6plex	13093	D-3-phosphoglycerate dehydrogenase OS=Homo sapiens OX=9606 GN=PHGDH PE=1 SV=1
52	762	tr|A0A286YFB2|A0A286YFB2_HUMAN	73.46	52	6	6	Carbamidomethylation; Deamidation (NQ); TMT6plex	17509	D-3-phosphoglycerate dehydrogenase OS=Homo sapiens OX=9606 GN=PHGDH PE=1 SV=1
52	1063	tr|A0A286YER3|A0A286YER3_HUMAN	67.29	59	5	5	Carbamidomethylation; TMT6plex	10437	D-3-phosphoglycerate dehydrogenase OS=Homo sapiens OX=9606 GN=PHGDH PE=1 SV=1
52	1072	tr|A0A286YF34|A0A286YF34_HUMAN	67.29	79	5	5	Carbamidomethylation; TMT6plex	7884	D-3-phosphoglycerate dehydrogenase (Fragment) OS=Homo sapiens OX=9606 GN=PHGDH PE=1 SV=1
52	1266	tr|A0A286YFE1|A0A286YFE1_HUMAN	43.51	28	3	3	Deamidation (NQ); TMT6plex	9579	D-3-phosphoglycerate dehydrogenase (Fragment) OS=Homo sapiens OX=9606 GN=PHGDH PE=1 SV=1
52	1786	tr|H0Y9M9|H0Y9M9_HUMAN	25.61	6	1	1		15800	C-terminal-binding protein 1 (Fragment) OS=Homo sapiens OX=9606 GN=CTBP1 PE=1 SV=1
52	1787	tr|D6RAX2|D6RAX2_HUMAN	25.61	5	1	1		20275	C-terminal-binding protein 1 (Fragment) OS=Homo sapiens OX=9606 GN=CTBP1 PE=1 SV=8
52	69603	sp|Q13363-2|CTBP1_HUMAN	25.61	2	1	1		46405	Isoform 2 of C-terminal-binding protein 1 OS=Homo sapiens OX=9606 GN=CTBP1
52	69604	sp|Q13363|CTBP1_HUMAN	25.61	2	1	1		47535	C-terminal-binding protein 1 OS=Homo sapiens OX=9606 GN=CTBP1 PE=1 SV=2
71	68806	sp|P55072|TERA_HUMAN	106.59	29	14	14	Carbamidomethylation; Oxidation (M); TMT6plex; Pyro-glu from Q	89322	Transitional endoplasmic reticulum ATPase OS=Homo sapiens OX=9606 GN=VCP PE=1 SV=4
55	68817	sp|P23396|RS3_HUMAN	106.2	62	14	14	Carbamidomethylation; TMT6plex	26688	40S ribosomal protein S3 OS=Homo sapiens OX=9606 GN=RPS3 PE=1 SV=2
55	68821	sp|P23396-2|RS3_HUMAN	104.35	53	13	13	Carbamidomethylation; TMT6plex	28487	Isoform 2 of 40S ribosomal protein S3 OS=Homo sapiens OX=9606 GN=RPS3
55	187	tr|E9PL09|E9PL09_HUMAN	99.21	54	12	12	Carbamidomethylation; TMT6plex	25371	40S ribosomal protein S3 OS=Homo sapiens OX=9606 GN=RPS3 PE=1 SV=1
55	225	tr|H0YEU2|H0YEU2_HUMAN	93.32	59	9	9	Carbamidomethylation; TMT6plex	18680	40S ribosomal protein S3 (Fragment) OS=Homo sapiens OX=9606 GN=RPS3 PE=1 SV=1
55	374	tr|E9PPU1|E9PPU1_HUMAN	87.02	58	9	9	TMT6plex	17407	40S ribosomal protein S3 OS=Homo sapiens OX=9606 GN=RPS3 PE=1 SV=1
55	448	tr|F2Z2S8|F2Z2S8_HUMAN	84.66	76	9	9	Carbamidomethylation; TMT6plex	13069	40S ribosomal protein S3 OS=Homo sapiens OX=9606 GN=RPS3 PE=1 SV=1
55	449	tr|H0YCJ7|H0YCJ7_HUMAN	84.66	66	9	9	Carbamidomethylation; TMT6plex	15003	40S ribosomal protein S3 (Fragment) OS=Homo sapiens OX=9606 GN=RPS3 PE=1 SV=1
55	470	tr|H0YF32|H0YF32_HUMAN	81.68	66	8	8	Carbamidomethylation; TMT6plex	13515	40S ribosomal protein S3 (Fragment) OS=Homo sapiens OX=9606 GN=RPS3 PE=1 SV=1
55	614	tr|E9PQ96|E9PQ96_HUMAN	67.7	60	6	6	TMT6plex	10279	40S ribosomal protein S3 OS=Homo sapiens OX=9606 GN=RPS3 PE=1 SV=1
55	615	tr|E9PJH4|E9PJH4_HUMAN	67.7	48	6	6	TMT6plex	12941	40S ribosomal protein S3 OS=Homo sapiens OX=9606 GN=RPS3 PE=1 SV=1
55	617	tr|E9PK82|E9PK82_HUMAN	67.7	43	6	6	TMT6plex	14318	40S ribosomal protein S3 (Fragment) OS=Homo sapiens OX=9606 GN=RPS3 PE=1 SV=1
25	396	tr|A0A0C4DGB6|A0A0C4DGB6_HUMAN	105.78	17	12	10	Carbamidomethylation; Deamidation (NQ); TMT6plex; Acetylation (K); Methyl ester	69227	Serum albumin OS=Homo sapiens OX=9606 GN=ALB PE=1 SV=1
25	68955	sp|P02768|ALBU_HUMAN	105.78	17	12	10	Carbamidomethylation; Deamidation (NQ); TMT6plex; Acetylation (K); Methyl ester	69367	Serum albumin OS=Homo sapiens OX=9606 GN=ALB PE=1 SV=2
25	384	tr|H0YA55|H0YA55_HUMAN	104	21	11	9	Carbamidomethylation; Deamidation (NQ); TMT6plex; Acetylation (K)	51578	Serum albumin (Fragment) OS=Homo sapiens OX=9606 GN=ALB PE=1 SV=1
25	386	tr|D6RHD5|D6RHD5_HUMAN	104	21	11	9	Carbamidomethylation; Deamidation (NQ); TMT6plex; Acetylation (K)	52059	Serum albumin OS=Homo sapiens OX=9606 GN=ALB PE=1 SV=1
25	387	tr|B7WNR0|B7WNR0_HUMAN	104	19	11	9	Carbamidomethylation; Deamidation (NQ); TMT6plex; Acetylation (K)	56212	Serum albumin OS=Homo sapiens OX=9606 GN=ALB PE=1 SV=1
25	69006	sp|P02768-2|ALBU_HUMAN	99.21	20	9	8	Carbamidomethylation; Deamidation (NQ); TMT6plex; Acetylation (K)	47361	Isoform 2 of Serum albumin OS=Homo sapiens OX=9606 GN=ALB
25	523	tr|C9JKR2|C9JKR2_HUMAN	99.21	20	9	8	Carbamidomethylation; Deamidation (NQ); TMT6plex; Acetylation (K)	47287	Albumin isoform CRA_k OS=Homo sapiens OX=9606 GN=ALB PE=1 SV=1
25	69337	sp|P02768-3|ALBU_HUMAN	79.9	14	6	5	Carbamidomethylation; Deamidation (NQ); TMT6plex; Acetylation (K); Methyl ester	45160	Isoform 3 of Serum albumin OS=Homo sapiens OX=9606 GN=ALB
25	1196	tr|A0A087WWT3|A0A087WWT3_HUMAN	79.9	14	6	5	Carbamidomethylation; Deamidation (NQ); TMT6plex; Acetylation (K); Methyl ester	45148	Serum albumin OS=Homo sapiens OX=9606 GN=ALB PE=1 SV=1
25	1735	tr|H7C013|H7C013_HUMAN	25.88	4	1	1	TMT6plex	22859	Serum albumin (Fragment) OS=Homo sapiens OX=9606 GN=ALB PE=1 SV=1
59	68835	sp|P02545-2|LMNA_HUMAN	105.74	40	19	19	Deamidation (NQ); TMT6plex	65135	Isoform C of Prelamin-A/C OS=Homo sapiens OX=9606 GN=LMNA
59	68836	sp|P02545-6|LMNA_HUMAN	105.74	38	19	19	Deamidation (NQ); TMT6plex	69249	Isoform 6 of Prelamin-A/C OS=Homo sapiens OX=9606 GN=LMNA
59	68837	sp|P02545|LMNA_HUMAN	105.74	35	19	19	Deamidation (NQ); TMT6plex	74140	Prelamin-A/C OS=Homo sapiens OX=9606 GN=LMNA PE=1 SV=1
59	177	tr|Q3BDU5|Q3BDU5_HUMAN	101.4	37	16	16	Deamidation (NQ); TMT6plex	55638	Prelamin-A/C OS=Homo sapiens OX=9606 GN=LMNA PE=1 SV=1
59	68858	sp|P02545-3|LMNA_HUMAN	102.76	34	18	18	Deamidation (NQ); TMT6plex	70661	Isoform ADelta10 of Prelamin-A/C OS=Homo sapiens OX=9606 GN=LMNA
59	195	tr|Q5TCI8|Q5TCI8_HUMAN	97	37	14	14	Deamidation (NQ); TMT6plex	55762	Prelamin-A/C OS=Homo sapiens OX=9606 GN=LMNA PE=1 SV=1
59	68860	sp|P02545-5|LMNA_HUMAN	97	32	14	14	Deamidation (NQ); TMT6plex	62853	Isoform 5 of Prelamin-A/C OS=Homo sapiens OX=9606 GN=LMNA
59	68861	sp|P02545-4|LMNA_HUMAN	97	32	14	14	Deamidation (NQ); TMT6plex	63893	Isoform 4 of Prelamin-A/C OS=Homo sapiens OX=9606 GN=LMNA
59	703	tr|H0YAB0|H0YAB0_HUMAN	66.89	40	7	7	Deamidation (NQ); TMT6plex	20796	Prelamin-A/C (Fragment) OS=Homo sapiens OX=9606 GN=LMNA PE=1 SV=1
82	68831	sp|P25705-2|ATPA_HUMAN	105.61	32	12	12	Carbamidomethylation; TMT6plex	54494	Isoform 2 of ATP synthase subunit alpha mitochondrial OS=Homo sapiens OX=9606 GN=ATP5F1A
82	68832	sp|P25705|ATPA_HUMAN	105.61	29	12	12	Carbamidomethylation; TMT6plex	59751	ATP synthase subunit alpha mitochondrial OS=Homo sapiens OX=9606 GN=ATP5F1A PE=1 SV=1
82	68845	sp|P25705-3|ATPA_HUMAN	102.17	25	10	10	Carbamidomethylation; TMT6plex	57547	Isoform 3 of ATP synthase subunit alpha mitochondrial OS=Homo sapiens OX=9606 GN=ATP5F1A
82	499	tr|K7EK77|K7EK77_HUMAN	80.04	46	7	7	Carbamidomethylation; TMT6plex	22200	ATP synthase F1 subunit alpha (Fragment) OS=Homo sapiens OX=9606 GN=ATP5F1A PE=1 SV=1
82	685	tr|K7ERX7|K7ERX7_HUMAN	69.59	36	5	5	TMT6plex	21590	ATP synthase F1 subunit alpha (Fragment) OS=Homo sapiens OX=9606 GN=ATP5F1A PE=1 SV=1
82	787	tr|K7ENJ4|K7ENJ4_HUMAN	57.22	27	5	5	Carbamidomethylation; TMT6plex	21339	ATP synthase F1 subunit alpha (Fragment) OS=Homo sapiens OX=9606 GN=ATP5F1A PE=1 SV=1
82	791	tr|K7EJP1|K7EJP1_HUMAN	65.01	44	4	4	TMT6plex	15268	ATP synthase F1 subunit alpha (Fragment) OS=Homo sapiens OX=9606 GN=ATP5F1A PE=1 SV=8
82	844	tr|K7EQH4|K7EQH4_HUMAN	65.01	57	4	4	TMT6plex	11715	ATP synthase F1 subunit alpha (Fragment) OS=Homo sapiens OX=9606 GN=ATP5F1A PE=1 SV=1
107	68820	sp|P17987|TCPA_HUMAN	105.44	29	11	11	Carbamidomethylation; Acetylation (Protein N-term); TMT6plex	60344	T-complex protein 1 subunit alpha OS=Homo sapiens OX=9606 GN=TCP1 PE=1 SV=1
107	329	tr|F5H282|F5H282_HUMAN	92.32	34	7	7	Carbamidomethylation; TMT6plex	36456	T-complex protein 1 subunit alpha OS=Homo sapiens OX=9606 GN=TCP1 PE=1 SV=1
107	330	tr|E7EQR6|E7EQR6_HUMAN	92.32	28	7	7	Carbamidomethylation; TMT6plex	43886	T-complex protein 1 subunit alpha OS=Homo sapiens OX=9606 GN=TCP1 PE=1 SV=1
107	397	tr|E7ERF2|E7ERF2_HUMAN	83.82	21	7	7	Carbamidomethylation; Acetylation (Protein N-term); TMT6plex	46910	T-complex protein 1 subunit alpha OS=Homo sapiens OX=9606 GN=TCP1 PE=1 SV=1
107	709	tr|F5GZ03|F5GZ03_HUMAN	69.39	24	4	4	Carbamidomethylation; Acetylation (Protein N-term); TMT6plex	24158	T-complex protein 1 subunit alpha (Fragment) OS=Homo sapiens OX=9606 GN=TCP1 PE=1 SV=1
107	1053	tr|F5GZI8|F5GZI8_HUMAN	53.67	41	3	3	Acetylation (Protein N-term); TMT6plex	10361	T-complex protein 1 subunit alpha OS=Homo sapiens OX=9606 GN=TCP1 PE=1 SV=1
107	1058	tr|F5H676|F5H676_HUMAN	52.42	37	3	3	TMT6plex	11742	T-complex protein 1 subunit alpha (Fragment) OS=Homo sapiens OX=9606 GN=TCP1 PE=1 SV=1
107	1452	tr|F5GYL4|F5GYL4_HUMAN	45.12	32	2	2	Acetylation (Protein N-term); TMT6plex	7007	T-complex protein 1 subunit alpha OS=Homo sapiens OX=9606 GN=TCP1 PE=1 SV=1
50	68851	sp|P08729|K2C7_HUMAN	104.51	41	18	13	Acetylation (Protein N-term); TMT6plex	51386	Keratin type II cytoskeletal 7 OS=Homo sapiens OX=9606 GN=KRT7 PE=1 SV=5
50	636	tr|A0A1W2PRP1|A0A1W2PRP1_HUMAN	65.29	46	6	6	TMT6plex	15011	Keratin type II cytoskeletal 7 OS=Homo sapiens OX=9606 GN=KRT7 PE=1 SV=1
50	69327	sp|Q5XKE5|K2C79_HUMAN	42.1	4	3	1	TMT6plex	57836	Keratin type II cytoskeletal 79 OS=Homo sapiens OX=9606 GN=KRT79 PE=1 SV=2
65	68807	sp|P07237|PDIA1_HUMAN	104.38	30	12	12	TMT6plex	57116	Protein disulfide-isomerase OS=Homo sapiens OX=9606 GN=P4HB PE=1 SV=3
65	235	tr|H7BZ94|H7BZ94_HUMAN	96.8	24	10	10	TMT6plex	52502	Protein disulfide-isomerase OS=Homo sapiens OX=9606 GN=P4HB PE=1 SV=2
65	317	tr|I3L398|I3L398_HUMAN	88.33	44	8	8	TMT6plex	23005	Protein disulfide-isomerase (Fragment) OS=Homo sapiens OX=9606 GN=P4HB PE=1 SV=1
65	383	tr|I3L312|I3L312_HUMAN	82.29	49	7	7	TMT6plex	23022	Protein disulfide-isomerase (Fragment) OS=Homo sapiens OX=9606 GN=P4HB PE=1 SV=2
65	520	tr|H0Y3Z3|H0Y3Z3_HUMAN	78.61	20	6	6	TMT6plex	31552	Protein disulfide-isomerase (Fragment) OS=Homo sapiens OX=9606 GN=P4HB PE=1 SV=1
65	560	tr|I3L4M2|I3L4M2_HUMAN	75.95	46	6	6	TMT6plex	13490	Protein disulfide-isomerase (Fragment) OS=Homo sapiens OX=9606 GN=P4HB PE=1 SV=1
73	68840	sp|P36578|RL4_HUMAN	103.91	31	11	11	Carbamidomethylation; TMT6plex	47697	60S ribosomal protein L4 OS=Homo sapiens OX=9606 GN=RPL4 PE=1 SV=5
73	241	tr|H3BM89|H3BM89_HUMAN	97	30	8	8	Carbamidomethylation; TMT6plex	37657	60S ribosomal protein L4 OS=Homo sapiens OX=9606 GN=RPL4 PE=1 SV=1
73	679	tr|H3BU31|H3BU31_HUMAN	68.11	26	4	4	TMT6plex	18966	60S ribosomal protein L4 (Fragment) OS=Homo sapiens OX=9606 GN=RPL4 PE=1 SV=1
73	743	tr|H3BTP7|H3BTP7_HUMAN	71.76	31	4	4	Carbamidomethylation; TMT6plex	18818	60S ribosomal protein L4 (Fragment) OS=Homo sapiens OX=9606 GN=RPL4 PE=1 SV=1
80	68923	sp|P62701|RS4X_HUMAN	101.91	31	8	8	Carbamidomethylation; TMT6plex	29598	40S ribosomal protein S4 X isoform OS=Homo sapiens OX=9606 GN=RPS4X PE=1 SV=2
80	69404	sp|Q8TD47|RS4Y2_HUMAN	27.48	2	1	1	TMT6plex	29295	40S ribosomal protein S4 Y isoform 2 OS=Homo sapiens OX=9606 GN=RPS4Y2 PE=2 SV=3
80	1592	tr|C9JEH7|C9JEH7_HUMAN	27.48	2	1	1	TMT6plex	29384	40S ribosomal protein S4 Y isoform 1 (Fragment) OS=Homo sapiens OX=9606 GN=RPS4Y1 PE=1 SV=1
80	69447	sp|P22090|RS4Y1_HUMAN	27.48	2	1	1	TMT6plex	29456	40S ribosomal protein S4 Y isoform 1 OS=Homo sapiens OX=9606 GN=RPS4Y1 PE=1 SV=2
97	68871	sp|P07737|PROF1_HUMAN	101.73	83	10	10	Carbamidomethylation; Acetylation (Protein N-term); Deamidation (NQ); TMT6plex	15054	Profilin-1 OS=Homo sapiens OX=9606 GN=PFN1 PE=1 SV=2
97	562	tr|K7EJ44|K7EJ44_HUMAN	83.96	61	6	6	Deamidation (NQ); TMT6plex	11390	Profilin OS=Homo sapiens OX=9606 GN=PFN1 PE=1 SV=1
97	974	tr|I3L3D5|I3L3D5_HUMAN	69.08	25	3	3	Deamidation (NQ); TMT6plex	17517	Profilin (Fragment) OS=Homo sapiens OX=9606 GN=PFN1 PE=1 SV=1
77	68815	sp|P27797|CALR_HUMAN	101.07	41	11	11	Carbamidomethylation; TMT6plex	48142	Calreticulin OS=Homo sapiens OX=9606 GN=CALR PE=1 SV=1
77	731	tr|K7EJB9|K7EJB9_HUMAN	68.14	23	5	5	TMT6plex	28432	Calreticulin (Fragment) OS=Homo sapiens OX=9606 GN=CALR PE=1 SV=1
77	1060	tr|K7EL50|K7EL50_HUMAN	50.03	45	3	3	TMT6plex	19149	Calreticulin (Fragment) OS=Homo sapiens OX=9606 GN=CALR PE=1 SV=1
89	68850	sp|P49368|TCPG_HUMAN	100.8	29	11	11	Carbamidomethylation; TMT6plex	60534	T-complex protein 1 subunit gamma OS=Homo sapiens OX=9606 GN=CCT3 PE=1 SV=4
89	206	tr|B4DUR8|B4DUR8_HUMAN	99.38	30	10	10	Carbamidomethylation; TMT6plex	55674	T-complex protein 1 subunit gamma OS=Homo sapiens OX=9606 GN=CCT3 PE=1 SV=1
89	68862	sp|P49368-2|TCPG_HUMAN	97.67	28	9	9	Carbamidomethylation; TMT6plex	56431	Isoform 2 of T-complex protein 1 subunit gamma OS=Homo sapiens OX=9606 GN=CCT3
89	1268	tr|E9PRC8|E9PRC8_HUMAN	54.1	17	3	3	Carbamidomethylation; TMT6plex	26007	T-complex protein 1 subunit gamma (Fragment) OS=Homo sapiens OX=9606 GN=CCT3 PE=1 SV=1
89	1464	tr|E9PM09|E9PM09_HUMAN	47.28	19	2	2	Carbamidomethylation; TMT6plex	16881	T-complex protein 1 subunit gamma (Fragment) OS=Homo sapiens OX=9606 GN=CCT3 PE=1 SV=1
124	68856	sp|P26641|EF1G_HUMAN	100.63	40	10	10	Carbamidomethylation; Acetylation (Protein N-term); TMT6plex	50119	Elongation factor 1-gamma OS=Homo sapiens OX=9606 GN=EEF1G PE=1 SV=3
124	68863	sp|P26641-2|EF1G_HUMAN	99.14	33	9	9	Carbamidomethylation; TMT6plex	56150	Isoform 2 of Elongation factor 1-gamma OS=Homo sapiens OX=9606 GN=EEF1G
135	68970	sp|P13010|XRCC5_HUMAN	100.59	21	9	9	Carbamidomethylation; TMT6plex; Pyro-glu from Q	82705	X-ray repair cross-complementing protein 5 OS=Homo sapiens OX=9606 GN=XRCC5 PE=1 SV=3
76	69013	sp|Q16777|H2A2C_HUMAN	100.22	58	11	1	TMT6plex	13988	Histone H2A type 2-C OS=Homo sapiens OX=9606 GN=HIST2H2AC PE=1 SV=4
76	69014	sp|Q6FI13|H2A2A_HUMAN	100.22	58	11	1	TMT6plex	14095	Histone H2A type 2-A OS=Homo sapiens OX=9606 GN=HIST2H2AA3 PE=1 SV=3
123	68825	sp|P78371|TCPB_HUMAN	100.01	29	9	9	Carbamidomethylation; Acetylation (Protein N-term); TMT6plex	57488	T-complex protein 1 subunit beta OS=Homo sapiens OX=9606 GN=CCT2 PE=1 SV=4
123	352	tr|F5GWF6|F5GWF6_HUMAN	81.09	23	7	7	Carbamidomethylation; Acetylation (Protein N-term); TMT6plex	56807	T-complex protein 1 subunit beta OS=Homo sapiens OX=9606 GN=CCT2 PE=1 SV=2
123	490	tr|F8VQ14|F8VQ14_HUMAN	75.21	24	6	6	Carbamidomethylation; Acetylation (Protein N-term); TMT6plex	44813	T-complex protein 1 subunit beta OS=Homo sapiens OX=9606 GN=CCT2 PE=1 SV=1
113	68822	sp|Q04695|K1C17_HUMAN	99.99	28	10	9	Carbamidomethylation; TMT6plex	48106	Keratin type I cytoskeletal 17 OS=Homo sapiens OX=9606 GN=KRT17 PE=1 SV=2
113	474	tr|F5GWP8|F5GWP8_HUMAN	82.29	20	5	5	Carbamidomethylation; TMT6plex	40287	Keratin type I cytoskeletal 17 OS=Homo sapiens OX=9606 GN=KRT17 PE=1 SV=2
113	573	tr|K7EPJ9|K7EPJ9_HUMAN	67.98	22	5	4	Carbamidomethylation; TMT6plex	24866	Keratin type I cytoskeletal 17 (Fragment) OS=Homo sapiens OX=9606 GN=KRT17 PE=1 SV=1
113	69367	sp|P02533|K1C14_HUMAN	49.41	4	2	1	TMT6plex	51562	Keratin type I cytoskeletal 14 OS=Homo sapiens OX=9606 GN=KRT14 PE=1 SV=4
99	68892	sp|P23528|COF1_HUMAN	99.92	66	12	7	Carbamidomethylation; Acetylation (Protein N-term); TMT6plex	18502	Cofilin-1 OS=Homo sapiens OX=9606 GN=CFL1 PE=1 SV=3
99	388	tr|E9PP50|E9PP50_HUMAN	96.96	60	11	6	Carbamidomethylation; Acetylation (Protein N-term); TMT6plex	17778	Cofilin-1 (Fragment) OS=Homo sapiens OX=9606 GN=CFL1 PE=1 SV=8
99	394	tr|E9PK25|E9PK25_HUMAN	96.14	48	11	6	Carbamidomethylation; TMT6plex	22728	Cofilin-1 OS=Homo sapiens OX=9606 GN=CFL1 PE=1 SV=1
99	429	tr|G3V1A4|G3V1A4_HUMAN	94.28	62	10	6	Carbamidomethylation; TMT6plex	16812	Cofilin 1 (Non-muscle) isoform CRA_a OS=Homo sapiens OX=9606 GN=CFL1 PE=1 SV=1
99	618	tr|E9PQB7|E9PQB7_HUMAN	88.57	59	8	4	TMT6plex	13923	Cofilin-1 (Fragment) OS=Homo sapiens OX=9606 GN=CFL1 PE=1 SV=1
99	949	tr|E9PS23|E9PS23_HUMAN	72.69	61	6	5	Acetylation (Protein N-term); TMT6plex	10080	Cofilin-1 (Fragment) OS=Homo sapiens OX=9606 GN=CFL1 PE=1 SV=8
99	1136	tr|E9PLJ3|E9PLJ3_HUMAN	75.96	61	5	4	TMT6plex	9091	Cofilin-1 (Fragment) OS=Homo sapiens OX=9606 GN=CFL1 PE=1 SV=1
96	167	tr|X6RJP6|X6RJP6_HUMAN	99.68	72	10	10	Carbamidomethylation; TMT6plex; Pyro-glu from Q	21086	Transgelin-2 (Fragment) OS=Homo sapiens OX=9606 GN=TAGLN2 PE=1 SV=1
96	68828	sp|P37802|TAGL2_HUMAN	99.68	68	10	10	Carbamidomethylation; TMT6plex; Pyro-glu from Q	22391	Transgelin-2 OS=Homo sapiens OX=9606 GN=TAGLN2 PE=1 SV=3
96	68829	sp|P37802-2|TAGL2_HUMAN	99.68	61	10	10	Carbamidomethylation; TMT6plex; Pyro-glu from Q	24454	Isoform 2 of Transgelin-2 OS=Homo sapiens OX=9606 GN=TAGLN2
146	68878	sp|P18206-2|VINC_HUMAN	99.1	10	7	7	TMT6plex	116722	Isoform 1 of Vinculin OS=Homo sapiens OX=9606 GN=VCL
146	68879	sp|P18206|VINC_HUMAN	99.1	10	7	7	TMT6plex	123799	Vinculin OS=Homo sapiens OX=9606 GN=VCL PE=1 SV=4
146	1573	tr|A0A096LPE1|A0A096LPE1_HUMAN	49.64	37	1	1	TMT6plex	6087	Vinculin OS=Homo sapiens OX=9606 GN=VCL PE=1 SV=1
81	68969	sp|P62805|H4_HUMAN	99	59	10	10	Oxidation (M); TMT6plex	11367	Histone H4 OS=Homo sapiens OX=9606 GN=HIST1H4A PE=1 SV=2
60	68846	sp|P22626|ROA2_HUMAN	98.53	38	13	11	Carbamidomethylation; TMT6plex	37430	Heterogeneous nuclear ribonucleoproteins A2/B1 OS=Homo sapiens OX=9606 GN=HNRNPA2B1 PE=1 SV=2
60	68848	sp|P22626-2|ROA2_HUMAN	98.53	39	13	11	Carbamidomethylation; TMT6plex	36006	Isoform A2 of Heterogeneous nuclear ribonucleoproteins A2/B1 OS=Homo sapiens OX=9606 GN=HNRNPA2B1
60	300	tr|A0A087WUI2|A0A087WUI2_HUMAN	88.07	38	10	8	Carbamidomethylation; TMT6plex	29836	Heterogeneous nuclear ribonucleoproteins A2/B1 OS=Homo sapiens OX=9606 GN=HNRNPA2B1 PE=1 SV=1
88	218	tr|G3V4W0|G3V4W0_HUMAN	98.36	39	9	8	Carbamidomethylation; TMT6plex	28916	Heterogeneous nuclear ribonucleoproteins C1/C2 (Fragment) OS=Homo sapiens OX=9606 GN=HNRNPC PE=1 SV=1
88	219	tr|B4DY08|B4DY08_HUMAN	98.36	35	9	8	Carbamidomethylation; TMT6plex	31972	Heterogeneous nuclear ribonucleoproteins C1/C2 OS=Homo sapiens OX=9606 GN=HNRNPC PE=1 SV=1
88	220	tr|B2R5W2|B2R5W2_HUMAN	98.36	35	9	8	Carbamidomethylation; TMT6plex	31948	Heterogeneous nuclear ribonucleoproteins C1/C2 OS=Homo sapiens OX=9606 GN=HNRNPC PE=1 SV=1
88	68841	sp|P07910-2|HNRPC_HUMAN	98.36	34	9	8	Carbamidomethylation; TMT6plex	32338	Isoform C1 of Heterogeneous nuclear ribonucleoproteins C1/C2 OS=Homo sapiens OX=9606 GN=HNRNPC
88	224	tr|G3V4C1|G3V4C1_HUMAN	96.85	35	9	8	Carbamidomethylation; TMT6plex	32238	Heterogeneous nuclear ribonucleoproteins C1/C2 OS=Homo sapiens OX=9606 GN=HNRNPC PE=1 SV=1
88	68852	sp|P07910-4|HNRPC_HUMAN	96.44	38	8	8	Carbamidomethylation; TMT6plex	27821	Isoform 4 of Heterogeneous nuclear ribonucleoproteins C1/C2 OS=Homo sapiens OX=9606 GN=HNRNPC
88	68899	sp|P07910|HNRPC_HUMAN	89.12	27	8	7	Carbamidomethylation; TMT6plex	33670	Heterogeneous nuclear ribonucleoproteins C1/C2 OS=Homo sapiens OX=9606 GN=HNRNPC PE=1 SV=4
88	353	tr|G3V2Q1|G3V2Q1_HUMAN	87.47	27	8	7	Carbamidomethylation; TMT6plex	33571	Heterogeneous nuclear ribonucleoproteins C1/C2 OS=Homo sapiens OX=9606 GN=HNRNPC PE=1 SV=1
88	354	tr|G3V576|G3V576_HUMAN	87.47	36	8	7	Carbamidomethylation; TMT6plex	25257	Heterogeneous nuclear ribonucleoproteins C1/C2 OS=Homo sapiens OX=9606 GN=HNRNPC PE=1 SV=1
88	295	tr|G3V5X6|G3V5X6_HUMAN	88.8	71	7	7	Carbamidomethylation; TMT6plex	12781	Heterogeneous nuclear ribonucleoproteins C1/C2 (Fragment) OS=Homo sapiens OX=9606 GN=HNRNPC PE=1 SV=1
88	296	tr|G3V3K6|G3V3K6_HUMAN	88.8	69	7	7	Carbamidomethylation; TMT6plex	13337	Heterogeneous nuclear ribonucleoproteins C1/C2 (Fragment) OS=Homo sapiens OX=9606 GN=HNRNPC PE=1 SV=1
88	297	tr|G3V251|G3V251_HUMAN	88.8	66	7	7	Carbamidomethylation; TMT6plex	14038	Heterogeneous nuclear ribonucleoproteins C1/C2 (Fragment) OS=Homo sapiens OX=9606 GN=HNRNPC PE=1 SV=1
88	372	tr|G3V575|G3V575_HUMAN	81.12	38	7	6	Carbamidomethylation; TMT6plex	20366	Heterogeneous nuclear ribonucleoproteins C1/C2 (Fragment) OS=Homo sapiens OX=9606 GN=HNRNPC PE=1 SV=1
88	407	tr|G3V555|G3V555_HUMAN	78.23	37	6	6	Carbamidomethylation; TMT6plex	19178	Heterogeneous nuclear ribonucleoproteins C1/C2 (Fragment) OS=Homo sapiens OX=9606 GN=HNRNPC PE=1 SV=1
88	435	tr|B4DSU6|B4DSU6_HUMAN	78.23	44	6	6	Carbamidomethylation; TMT6plex	15735	Heterogeneous nuclear ribonucleoproteins C1/C2 OS=Homo sapiens OX=9606 GN=HNRNPC PE=1 SV=1
88	69070	sp|O60812|HNRC1_HUMAN	71.29	16	5	4	TMT6plex	32142	Heterogeneous nuclear ribonucleoprotein C-like 1 OS=Homo sapiens OX=9606 GN=HNRNPCL1 PE=1 SV=1
88	69069	sp|P0DMR1|HNRC4_HUMAN	71.29	16	5	4	TMT6plex	32029	Heterogeneous nuclear ribonucleoprotein C-like 4 OS=Homo sapiens OX=9606 GN=HNRNPCL4 PE=3 SV=1
88	69068	sp|B7ZW38|HNRC3_HUMAN	71.29	16	5	4	TMT6plex	32029	Heterogeneous nuclear ribonucleoprotein C-like 3 OS=Homo sapiens OX=9606 GN=HNRNPCL3 PE=2 SV=1
88	69067	sp|B2RXH8|HNRC2_HUMAN	71.29	16	5	4	TMT6plex	32072	Heterogeneous nuclear ribonucleoprotein C-like 2 OS=Homo sapiens OX=9606 GN=HNRNPCL2 PE=1 SV=1
88	797	tr|A0A0G2JPF8|A0A0G2JPF8_HUMAN	71.29	16	5	4	TMT6plex	32057	Heterogeneous nuclear ribonucleoprotein C-like 4 OS=Homo sapiens OX=9606 PE=4 SV=1
88	799	tr|A0A0G2JNQ3|A0A0G2JNQ3_HUMAN	71.29	16	5	4	TMT6plex	32053	Heterogeneous nuclear ribonucleoprotein C-like 2 OS=Homo sapiens OX=9606 GN=HNRNPCL2 PE=4 SV=1
88	735	tr|G3V4M8|G3V4M8_HUMAN	67.52	61	4	4	Carbamidomethylation; TMT6plex	7280	Heterogeneous nuclear ribonucleoproteins C1/C2 (Fragment) OS=Homo sapiens OX=9606 GN=HNRNPC PE=1 SV=1
88	69177	sp|P07910-3|HNRPC_HUMAN	65.03	13	3	2	TMT6plex	25230	Isoform 3 of Heterogeneous nuclear ribonucleoproteins C1/C2 OS=Homo sapiens OX=9606 GN=HNRNPC
88	1240	tr|G3V2D6|G3V2D6_HUMAN	68.5	17	3	2	TMT6plex	23808	Heterogeneous nuclear ribonucleoproteins C1/C2 (Fragment) OS=Homo sapiens OX=9606 GN=HNRNPC PE=1 SV=1
88	977	tr|G3V2H6|G3V2H6_HUMAN	55.91	54	3	3	Carbamidomethylation; TMT6plex	5908	Heterogeneous nuclear ribonucleoproteins C1/C2 (Fragment) OS=Homo sapiens OX=9606 GN=HNRNPC PE=1 SV=1
88	1358	tr|G3V5V7|G3V5V7_HUMAN	49.45	10	2	1	TMT6plex	20254	Heterogeneous nuclear ribonucleoproteins C1/C2 (Fragment) OS=Homo sapiens OX=9606 GN=HNRNPC PE=1 SV=1
88	1551	tr|B3KT61|B3KT61_HUMAN	32.39	3	1	1	Carbamidomethylation; TMT6plex	31074	RNA-binding Raly-like protein OS=Homo sapiens OX=9606 GN=RALYL PE=1 SV=1
88	69499	sp|Q86SE5|RALYL_HUMAN	32.39	3	1	1	Carbamidomethylation; TMT6plex	32331	RNA-binding Raly-like protein OS=Homo sapiens OX=9606 GN=RALYL PE=1 SV=2
88	69500	sp|Q86SE5-3|RALYL_HUMAN	32.39	3	1	1	Carbamidomethylation; TMT6plex	33911	Isoform 3 of RNA-binding Raly-like protein OS=Homo sapiens OX=9606 GN=RALYL
125	68864	sp|P48643|TCPE_HUMAN	98.12	30	9	8	Carbamidomethylation; TMT6plex; Pyro-glu from Q	59671	T-complex protein 1 subunit epsilon OS=Homo sapiens OX=9606 GN=CCT5 PE=1 SV=1
125	276	tr|B7ZAR1|B7ZAR1_HUMAN	94.73	31	8	7	Carbamidomethylation; TMT6plex; Pyro-glu from Q	55349	T-complex protein 1 subunit epsilon OS=Homo sapiens OX=9606 GN=CCT5 PE=1 SV=1
125	277	tr|E9PCA1|E9PCA1_HUMAN	94.73	30	8	7	Carbamidomethylation; TMT6plex; Pyro-glu from Q	57144	T-complex protein 1 subunit epsilon OS=Homo sapiens OX=9606 GN=CCT5 PE=1 SV=1
125	347	tr|E7ENZ3|E7ENZ3_HUMAN	89.14	28	8	7	Carbamidomethylation; TMT6plex; Pyro-glu from Q	53849	T-complex protein 1 subunit epsilon OS=Homo sapiens OX=9606 GN=CCT5 PE=1 SV=1
125	68945	sp|P48643-2|TCPE_HUMAN	85.39	28	7	6	Carbamidomethylation; TMT6plex; Pyro-glu from Q	49526	Isoform 2 of T-complex protein 1 subunit epsilon OS=Homo sapiens OX=9606 GN=CCT5
85	68854	sp|P31946-2|1433B_HUMAN	98.07	42	10	3	Carbamidomethylation; TMT6plex	27850	Isoform Short of 14-3-3 protein beta/alpha OS=Homo sapiens OX=9606 GN=YWHAB
85	68855	sp|P31946|1433B_HUMAN	98.07	41	10	3	Carbamidomethylation; TMT6plex	28082	14-3-3 protein beta/alpha OS=Homo sapiens OX=9606 GN=YWHAB PE=1 SV=3
72	68833	sp|P38646|GRP75_HUMAN	97.56	21	11	11	Carbamidomethylation; Deamidation (NQ); TMT6plex	73681	Stress-70 protein mitochondrial OS=Homo sapiens OX=9606 GN=HSPA9 PE=1 SV=2
114	68876	sp|P18669|PGAM1_HUMAN	97.26	57	10	10	Carbamidomethylation; TMT6plex	28804	Phosphoglycerate mutase 1 OS=Homo sapiens OX=9606 GN=PGAM1 PE=1 SV=2
114	69194	sp|P15259|PGAM2_HUMAN	52.03	18	4	4	TMT6plex	28766	Phosphoglycerate mutase 2 OS=Homo sapiens OX=9606 GN=PGAM2 PE=1 SV=3
114	69277	sp|Q8N0Y7|PGAM4_HUMAN	59.85	17	3	3	TMT6plex	28777	Probable phosphoglycerate mutase 4 OS=Homo sapiens OX=9606 GN=PGAM4 PE=3 SV=1
79	68886	sp|P00966|ASSY_HUMAN	97.05	36	11	11	Carbamidomethylation; TMT6plex; Pyro-glu from Q	46530	Argininosuccinate synthase OS=Homo sapiens OX=9606 GN=ASS1 PE=1 SV=2
79	744	tr|Q5T6L6|Q5T6L6_HUMAN	68.62	30	5	5	Carbamidomethylation; TMT6plex; Pyro-glu from Q	22412	Argininosuccinate synthase (Fragment) OS=Homo sapiens OX=9606 GN=ASS1 PE=1 SV=1
79	843	tr|Q5T6L5|Q5T6L5_HUMAN	64.86	26	4	4	TMT6plex; Pyro-glu from Q	20261	Argininosuccinate synthase (Fragment) OS=Homo sapiens OX=9606 GN=ASS1 PE=1 SV=1
109	68866	sp|P61247|RS3A_HUMAN	96.81	45	11	11	Carbamidomethylation; TMT6plex	29945	40S ribosomal protein S3a OS=Homo sapiens OX=9606 GN=RPS3A PE=1 SV=2
109	229	tr|D6RAT0|D6RAT0_HUMAN	96.81	52	11	11	Carbamidomethylation; TMT6plex	25887	40S ribosomal protein S3a OS=Homo sapiens OX=9606 GN=RPS3A PE=1 SV=1
109	261	tr|D6RG13|D6RG13_HUMAN	93.5	48	10	10	Carbamidomethylation; TMT6plex	25608	40S ribosomal protein S3a (Fragment) OS=Homo sapiens OX=9606 GN=RPS3A PE=1 SV=1
109	318	tr|D6RB09|D6RB09_HUMAN	90.42	48	9	9	Carbamidomethylation; TMT6plex	22459	40S ribosomal protein S3a (Fragment) OS=Homo sapiens OX=9606 GN=RPS3A PE=1 SV=8
109	592	tr|H0Y9Y4|H0Y9Y4_HUMAN	71.96	35	7	7	Carbamidomethylation; TMT6plex	23528	40S ribosomal protein S3a (Fragment) OS=Homo sapiens OX=9606 GN=RPS3A PE=1 SV=1
109	482	tr|H0Y8L7|H0Y8L7_HUMAN	81.93	35	7	7	Carbamidomethylation; TMT6plex	22137	40S ribosomal protein S3a (Fragment) OS=Homo sapiens OX=9606 GN=RPS3A PE=1 SV=1
109	483	tr|E9PFI5|E9PFI5_HUMAN	81.93	33	7	7	Carbamidomethylation; TMT6plex	23747	40S ribosomal protein S3a OS=Homo sapiens OX=9606 GN=RPS3A PE=1 SV=1
109	649	tr|D6R9B6|D6R9B6_HUMAN	69.41	46	6	6	Carbamidomethylation; TMT6plex	16536	40S ribosomal protein S3a OS=Homo sapiens OX=9606 GN=RPS3A PE=1 SV=1
109	534	tr|D6RAS7|D6RAS7_HUMAN	79.08	48	6	6	Carbamidomethylation; TMT6plex	14446	40S ribosomal protein S3a (Fragment) OS=Homo sapiens OX=9606 GN=RPS3A PE=1 SV=1
109	651	tr|D6RED7|D6RED7_HUMAN	74.39	51	5	5	Carbamidomethylation; TMT6plex	11572	40S ribosomal protein S3a (Fragment) OS=Homo sapiens OX=9606 GN=RPS3A PE=1 SV=1
109	1210	tr|D6RGE0|D6RGE0_HUMAN	58.71	51	3	3	TMT6plex	7285	40S ribosomal protein S3a (Fragment) OS=Homo sapiens OX=9606 GN=RPS3A PE=1 SV=1
109	1380	tr|D6RI02|D6RI02_HUMAN	49.13	25	2	2	TMT6plex	10615	40S ribosomal protein S3a OS=Homo sapiens OX=9606 GN=RPS3A PE=1 SV=1
61	68896	sp|Q9BUF5|TBB6_HUMAN	96.42	31	11	1	Carbamidomethylation; Oxidation (M); Deamidation (NQ); TMT6plex	49857	Tubulin beta-6 chain OS=Homo sapiens OX=9606 GN=TUBB6 PE=1 SV=1
92	68916	sp|P10412|H14_HUMAN	96.23	34	10	3	Acetylation (Protein N-term); TMT6plex	21865	Histone H1.4 OS=Homo sapiens OX=9606 GN=HIST1H1E PE=1 SV=2
145	268	tr|C9J9K3|C9J9K3_HUMAN	96.13	48	10	10	Carbamidomethylation; Acetylation (Protein N-term); TMT6plex	29405	40S ribosomal protein SA (Fragment) OS=Homo sapiens OX=9606 GN=RPSA PE=1 SV=8
145	68874	sp|P08865|RSSA_HUMAN	96.13	43	10	10	Carbamidomethylation; Acetylation (Protein N-term); TMT6plex	32854	40S ribosomal protein SA OS=Homo sapiens OX=9606 GN=RPSA PE=1 SV=4
145	270	tr|A0A0C4DG17|A0A0C4DG17_HUMAN	96.13	42	10	10	Carbamidomethylation; Acetylation (Protein N-term); TMT6plex	33314	40S ribosomal protein SA OS=Homo sapiens OX=9606 GN=RPSA PE=1 SV=1
145	606	tr|F8WD59|F8WD59_HUMAN	80.09	68	6	6	Acetylation (Protein N-term); TMT6plex	12648	40S ribosomal protein SA (Fragment) OS=Homo sapiens OX=9606 GN=RPSA PE=1 SV=2
74	204	tr|A0A1W2PPS1|A0A1W2PPS1_HUMAN	95.79	19	13	11	Carbamidomethylation; TMT6plex	88318	Heterogeneous nuclear ribonucleoprotein U OS=Homo sapiens OX=9606 GN=HNRNPU PE=1 SV=1
74	68867	sp|Q00839-2|HNRPU_HUMAN	95.79	19	13	11	Carbamidomethylation; TMT6plex	88980	Isoform 2 of Heterogeneous nuclear ribonucleoprotein U OS=Homo sapiens OX=9606 GN=HNRNPU
74	68869	sp|Q00839|HNRPU_HUMAN	95.79	19	13	11	Carbamidomethylation; TMT6plex	90585	Heterogeneous nuclear ribonucleoprotein U OS=Homo sapiens OX=9606 GN=HNRNPU PE=1 SV=6
74	202	tr|A0A1W2PP35|A0A1W2PP35_HUMAN	95.79	21	13	11	Carbamidomethylation; TMT6plex	80649	Heterogeneous nuclear ribonucleoprotein U (Fragment) OS=Homo sapiens OX=9606 GN=HNRNPU PE=1 SV=1
74	203	tr|A0A1X7SBS1|A0A1X7SBS1_HUMAN	95.79	21	13	11	Carbamidomethylation; TMT6plex	81795	Heterogeneous nuclear ribonucleoprotein U OS=Homo sapiens OX=9606 GN=HNRNPU PE=1 SV=1
74	303	tr|A0A1W2PQL0|A0A1W2PQL0_HUMAN	91.28	26	12	11	Carbamidomethylation; TMT6plex	58821	Heterogeneous nuclear ribonucleoprotein U (Fragment) OS=Homo sapiens OX=9606 GN=HNRNPU PE=1 SV=1
74	304	tr|A0A1W2PP34|A0A1W2PP34_HUMAN	91.28	25	12	11	Carbamidomethylation; TMT6plex	61052	Heterogeneous nuclear ribonucleoprotein U OS=Homo sapiens OX=9606 GN=HNRNPU PE=1 SV=1
74	305	tr|A0A1W2PPL4|A0A1W2PPL4_HUMAN	91.28	25	12	11	Carbamidomethylation; TMT6plex	61564	Heterogeneous nuclear ribonucleoprotein U OS=Homo sapiens OX=9606 GN=HNRNPU PE=1 SV=1
74	306	tr|A0A1W2PPH7|A0A1W2PPH7_HUMAN	91.28	25	12	11	Carbamidomethylation; TMT6plex	61750	Heterogeneous nuclear ribonucleoprotein U OS=Homo sapiens OX=9606 GN=HNRNPU PE=1 SV=1
74	307	tr|Q5RI18|Q5RI18_HUMAN	91.28	23	12	11	Carbamidomethylation; TMT6plex	67825	Heterogeneous nuclear ribonucleoprotein U OS=Homo sapiens OX=9606 GN=HNRNPU PE=1 SV=9
74	501	tr|A0A1W2PQ74|A0A1W2PQ74_HUMAN	84.9	30	10	9	Carbamidomethylation; TMT6plex	41853	Heterogeneous nuclear ribonucleoprotein U OS=Homo sapiens OX=9606 GN=HNRNPU PE=1 SV=1
74	565	tr|A0A1W2PQD4|A0A1W2PQD4_HUMAN	79.03	25	8	7	Carbamidomethylation; TMT6plex	36429	Heterogeneous nuclear ribonucleoprotein U (Fragment) OS=Homo sapiens OX=9606 GN=HNRNPU PE=1 SV=1
74	596	tr|A0A1W2PRZ7|A0A1W2PRZ7_HUMAN	75.28	28	8	7	Carbamidomethylation; TMT6plex	34151	Heterogeneous nuclear ribonucleoprotein U (Fragment) OS=Homo sapiens OX=9606 GN=HNRNPU PE=1 SV=1
74	1277	tr|A0A1W2PPE9|A0A1W2PPE9_HUMAN	38.18	29	2	1	Carbamidomethylation; TMT6plex	5503	Heterogeneous nuclear ribonucleoprotein U (Fragment) OS=Homo sapiens OX=9606 GN=HNRNPU PE=1 SV=1
209	68895	sp|P12004|PCNA_HUMAN	95.77	46	9	9	Carbamidomethylation; TMT6plex	28769	Proliferating cell nuclear antigen OS=Homo sapiens OX=9606 GN=PCNA PE=1 SV=1
69	68868	sp|P30101|PDIA3_HUMAN	95.72	33	12	12	TMT6plex	56782	Protein disulfide-isomerase A3 OS=Homo sapiens OX=9606 GN=PDIA3 PE=1 SV=4
69	1323	tr|H7BZJ3|H7BZJ3_HUMAN	50.85	17	2	2	TMT6plex	13519	Protein disulfide-isomerase A3 (Fragment) OS=Homo sapiens OX=9606 GN=PDIA3 PE=1 SV=1
100	68897	sp|P06744|G6PI_HUMAN	95.01	22	9	9	Carbamidomethylation; Deamidation (NQ); TMT6plex	63147	Glucose-6-phosphate isomerase OS=Homo sapiens OX=9606 GN=GPI PE=1 SV=4
100	356	tr|A0A0A0MTS2|A0A0A0MTS2_HUMAN	95.01	21	9	9	Carbamidomethylation; Deamidation (NQ); TMT6plex	64825	Glucose-6-phosphate isomerase (Fragment) OS=Homo sapiens OX=9606 GN=GPI PE=1 SV=1
100	68898	sp|P06744-2|G6PI_HUMAN	95.01	21	9	9	Carbamidomethylation; Deamidation (NQ); TMT6plex	64325	Isoform 2 of Glucose-6-phosphate isomerase OS=Homo sapiens OX=9606 GN=GPI
100	358	tr|K7EQ48|K7EQ48_HUMAN	93.65	26	9	9	Carbamidomethylation; Deamidation (NQ); TMT6plex	53402	Glucose-6-phosphate isomerase OS=Homo sapiens OX=9606 GN=GPI PE=1 SV=2
100	612	tr|A0A0J9YXP8|A0A0J9YXP8_HUMAN	75.83	17	4	4	TMT6plex	30371	Glucose-6-phosphate isomerase (Fragment) OS=Homo sapiens OX=9606 GN=GPI PE=1 SV=1
100	613	tr|A0A0J9YYH3|A0A0J9YYH3_HUMAN	75.83	16	4	4	TMT6plex	32049	Glucose-6-phosphate isomerase (Fragment) OS=Homo sapiens OX=9606 GN=GPI PE=1 SV=1
100	638	tr|A0A0J9YX90|A0A0J9YX90_HUMAN	75.83	16	4	4	TMT6plex	31548	Glucose-6-phosphate isomerase (Fragment) OS=Homo sapiens OX=9606 GN=GPI PE=1 SV=1
100	1227	tr|K7EPY4|K7EPY4_HUMAN	53.9	13	2	2	TMT6plex	19130	Glucose-6-phosphate isomerase (Fragment) OS=Homo sapiens OX=9606 GN=GPI PE=1 SV=8
100	1252	tr|K7ENA0|K7ENA0_HUMAN	49.86	13	2	2	TMT6plex	18496	Glucose-6-phosphate isomerase (Fragment) OS=Homo sapiens OX=9606 GN=GPI PE=1 SV=8
100	1287	tr|K7EP41|K7EP41_HUMAN	36.61	4	1	1	TMT6plex	18349	Glucose-6-phosphate isomerase (Fragment) OS=Homo sapiens OX=9606 GN=GPI PE=1 SV=1
100	1307	tr|K7ELR7|K7ELR7_HUMAN	36.61	5	1	1	TMT6plex	16810	Glucose-6-phosphate isomerase (Fragment) OS=Homo sapiens OX=9606 GN=GPI PE=1 SV=1
100	1377	tr|K7ERC6|K7ERC6_HUMAN	31.18	4	1	1	TMT6plex	18586	Glucose-6-phosphate isomerase (Fragment) OS=Homo sapiens OX=9606 GN=GPI PE=1 SV=8
100	1570	tr|K7ERK8|K7ERK8_HUMAN	31.18	5	1	1	TMT6plex	15380	Glucose-6-phosphate isomerase (Fragment) OS=Homo sapiens OX=9606 GN=GPI PE=1 SV=1
98	68882	sp|P08758|ANXA5_HUMAN	94.6	40	11	11	TMT6plex	35937	Annexin A5 OS=Homo sapiens OX=9606 GN=ANXA5 PE=1 SV=2
98	428	tr|D6RBE9|D6RBE9_HUMAN	82.32	37	7	7	TMT6plex	24698	Annexin OS=Homo sapiens OX=9606 GN=ANXA5 PE=1 SV=1
98	478	tr|D6RBL5|D6RBL5_HUMAN	75.33	38	9	9	TMT6plex	29337	Annexin OS=Homo sapiens OX=9606 GN=ANXA5 PE=1 SV=1
144	226	tr|A0A0U1RQF0|A0A0U1RQF0_HUMAN	94.41	8	11	11	Carbamidomethylation; Acetylation (Protein N-term); TMT6plex	273196	Fatty acid synthase OS=Homo sapiens OX=9606 GN=FASN PE=1 SV=1
144	68853	sp|P49327|FAS_HUMAN	94.41	8	11	11	Carbamidomethylation; Acetylation (Protein N-term); TMT6plex	273424	Fatty acid synthase OS=Homo sapiens OX=9606 GN=FASN PE=1 SV=3
144	1009	tr|A0A0U1RRG3|A0A0U1RRG3_HUMAN	57.4	40	3	3	Acetylation (Protein N-term); TMT6plex	16677	Fatty acid synthase (Fragment) OS=Homo sapiens OX=9606 GN=FASN PE=1 SV=1
144	1730	tr|A0A1B0GTR5|A0A1B0GTR5_HUMAN	32.14	67	1	1	Acetylation (Protein N-term); TMT6plex	1920	Fatty acid synthase (Fragment) OS=Homo sapiens OX=9606 GN=FASN PE=1 SV=1
126	68877	sp|Q16658|FSCN1_HUMAN	94.34	24	8	8	Carbamidomethylation; Deamidation (NQ); TMT6plex	54530	Fascin OS=Homo sapiens OX=9606 GN=FSCN1 PE=1 SV=3
103	68950	sp|P16403|H12_HUMAN	94.1	35	9	2	Acetylation (Protein N-term); TMT6plex	21365	Histone H1.2 OS=Homo sapiens OX=9606 GN=HIST1H1C PE=1 SV=2
170	68937	sp|O00299|CLIC1_HUMAN	93.96	47	8	8	Carbamidomethylation; Acetylation (Protein N-term); TMT6plex	26923	Chloride intracellular channel protein 1 OS=Homo sapiens OX=9606 GN=CLIC1 PE=1 SV=4
108	68865	sp|P05388|RLA0_HUMAN	93.79	46	11	11	Carbamidomethylation; TMT6plex	34274	60S acidic ribosomal protein P0 OS=Homo sapiens OX=9606 GN=RPLP0 PE=1 SV=1
108	68872	sp|P05388-2|RLA0_HUMAN	89.56	52	10	10	Carbamidomethylation; TMT6plex	27436	Isoform 2 of 60S acidic ribosomal protein P0 OS=Homo sapiens OX=9606 GN=RPLP0
108	267	tr|F8VWS0|F8VWS0_HUMAN	89.56	47	10	10	Carbamidomethylation; TMT6plex	30456	60S acidic ribosomal protein P0 OS=Homo sapiens OX=9606 GN=RPLP0 PE=1 SV=1
108	292	tr|F8VW21|F8VW21_HUMAN	87.22	43	9	9	Carbamidomethylation; TMT6plex	26901	60S acidic ribosomal protein P0 (Fragment) OS=Homo sapiens OX=9606 GN=RPLP0 PE=1 SV=1
108	337	tr|F8VU65|F8VU65_HUMAN	86.02	39	9	9	Carbamidomethylation; TMT6plex	27188	60S acidic ribosomal protein P0 (Fragment) OS=Homo sapiens OX=9606 GN=RPLP0 PE=1 SV=1
108	68939	sp|Q8NHW5|RLA0L_HUMAN	83.7	28	8	8	Carbamidomethylation; TMT6plex	34364	60S acidic ribosomal protein P0-like OS=Homo sapiens OX=9606 GN=RPLP0P6 PE=5 SV=1
108	427	tr|G3V210|G3V210_HUMAN	80.67	51	8	8	Carbamidomethylation; TMT6plex	18270	60S acidic ribosomal protein P0 OS=Homo sapiens OX=9606 GN=RPLP0 PE=1 SV=1
108	422	tr|F8VPE8|F8VPE8_HUMAN	78.47	53	7	7	Carbamidomethylation; TMT6plex	16681	60S acidic ribosomal protein P0 (Fragment) OS=Homo sapiens OX=9606 GN=RPLP0 PE=1 SV=1
108	526	tr|F8VZS0|F8VZS0_HUMAN	75.72	27	7	7	TMT6plex	26879	60S acidic ribosomal protein P0 (Fragment) OS=Homo sapiens OX=9606 GN=RPLP0 PE=1 SV=1
108	543	tr|F8VQY6|F8VQY6_HUMAN	73.12	51	7	7	Carbamidomethylation; TMT6plex	15814	60S acidic ribosomal protein P0 OS=Homo sapiens OX=9606 GN=RPLP0 PE=1 SV=1
108	548	tr|F8VRK7|F8VRK7_HUMAN	73.12	46	7	7	Carbamidomethylation; TMT6plex	17442	60S acidic ribosomal protein P0 OS=Homo sapiens OX=9606 GN=RPLP0 PE=1 SV=1
108	720	tr|F8VS58|F8VS58_HUMAN	65.03	41	6	6	TMT6plex	13829	60S acidic ribosomal protein P0 (Fragment) OS=Homo sapiens OX=9606 GN=RPLP0 PE=1 SV=1
108	929	tr|F8VWV4|F8VWV4_HUMAN	53.36	31	4	4	TMT6plex	12192	60S acidic ribosomal protein P0 (Fragment) OS=Homo sapiens OX=9606 GN=RPLP0 PE=1 SV=1
116	68921	sp|P15880|RS2_HUMAN	93.11	42	10	10	Carbamidomethylation; Deamidation (NQ); TMT6plex	31324	40S ribosomal protein S2 OS=Homo sapiens OX=9606 GN=RPS2 PE=1 SV=2
116	406	tr|E9PQD7|E9PQD7_HUMAN	89.2	42	8	8	Carbamidomethylation; TMT6plex	25211	40S ribosomal protein S2 OS=Homo sapiens OX=9606 GN=RPS2 PE=1 SV=1
116	369	tr|H0YEN5|H0YEN5_HUMAN	88.47	47	8	8	Carbamidomethylation; Deamidation (NQ); TMT6plex	21154	40S ribosomal protein S2 (Fragment) OS=Homo sapiens OX=9606 GN=RPS2 PE=1 SV=1
116	1175	tr|I3L404|I3L404_HUMAN	74.63	45	5	5	Carbamidomethylation; Deamidation (NQ); TMT6plex	16566	40S ribosomal protein S2 (Fragment) OS=Homo sapiens OX=9606 GN=RPS2 PE=1 SV=1
116	1177	tr|E9PM36|E9PM36_HUMAN	74.63	33	5	5	Carbamidomethylation; Deamidation (NQ); TMT6plex	21613	40S ribosomal protein S2 OS=Homo sapiens OX=9606 GN=RPS2 PE=1 SV=1
116	1225	tr|E9PMM9|E9PMM9_HUMAN	57.71	30	5	5	Deamidation (NQ); TMT6plex	22975	40S ribosomal protein S2 (Fragment) OS=Homo sapiens OX=9606 GN=RPS2 PE=1 SV=1
116	1363	tr|E9PPT0|E9PPT0_HUMAN	43.74	27	4	4	Deamidation (NQ); TMT6plex	21023	40S ribosomal protein S2 OS=Homo sapiens OX=9606 GN=RPS2 PE=1 SV=1
156	68873	sp|P62826|RAN_HUMAN	92.46	44	8	7	Carbamidomethylation; Acetylation (Protein N-term); TMT6plex	24423	GTP-binding nuclear protein Ran OS=Homo sapiens OX=9606 GN=RAN PE=1 SV=3
156	311	tr|F5H018|F5H018_HUMAN	89.75	42	7	6	Carbamidomethylation; TMT6plex	22436	GTP-binding nuclear protein Ran (Fragment) OS=Homo sapiens OX=9606 GN=RAN PE=1 SV=8
156	314	tr|J3KQE5|J3KQE5_HUMAN	89.75	36	7	6	Carbamidomethylation; TMT6plex	26816	GTP-binding nuclear protein Ran (Fragment) OS=Homo sapiens OX=9606 GN=RAN PE=1 SV=1
156	336	tr|B5MDF5|B5MDF5_HUMAN	88.82	33	7	6	Carbamidomethylation; Acetylation (Protein N-term); TMT6plex	26224	GTP-binding nuclear protein Ran OS=Homo sapiens OX=9606 GN=RAN PE=1 SV=1
156	812	tr|B4DV51|B4DV51_HUMAN	70.98	34	4	3	Carbamidomethylation; TMT6plex	14731	GTP-binding nuclear protein Ran OS=Homo sapiens OX=9606 GN=RAN PE=1 SV=1
156	1320	tr|H0YFC6|H0YFC6_HUMAN	52.7	21	2	2	TMT6plex	11687	GTP-binding nuclear protein Ran (Fragment) OS=Homo sapiens OX=9606 GN=RAN PE=1 SV=1
236	68990	sp|P26599|PTBP1_HUMAN	92.36	15	6	4	Acetylation (Protein N-term); Deamidation (NQ); TMT6plex	57221	Polypyrimidine tract-binding protein 1 OS=Homo sapiens OX=9606 GN=PTBP1 PE=1 SV=1
236	68991	sp|P26599-2|PTBP1_HUMAN	92.36	14	6	4	Acetylation (Protein N-term); Deamidation (NQ); TMT6plex	59037	Isoform 2 of Polypyrimidine tract-binding protein 1 OS=Homo sapiens OX=9606 GN=PTBP1
236	68992	sp|P26599-3|PTBP1_HUMAN	92.36	14	6	4	Acetylation (Protein N-term); Deamidation (NQ); TMT6plex	59633	Isoform 3 of Polypyrimidine tract-binding protein 1 OS=Homo sapiens OX=9606 GN=PTBP1
236	489	tr|A0A0U1RRM4|A0A0U1RRM4_HUMAN	92.36	13	6	4	Acetylation (Protein N-term); Deamidation (NQ); TMT6plex	62464	Polypyrimidine tract-binding protein 1 OS=Homo sapiens OX=9606 GN=PTBP1 PE=1 SV=1
236	637	tr|A6NLN1|A6NLN1_HUMAN	86.54	12	5	3	Deamidation (NQ); TMT6plex	56511	Polypyrimidine tract binding protein 1 isoform CRA_b OS=Homo sapiens OX=9606 GN=PTBP1 PE=1 SV=4
236	986	tr|A0A0D9SF20|A0A0D9SF20_HUMAN	58.85	21	3	3	Acetylation (Protein N-term); Deamidation (NQ); TMT6plex	21913	Polypyrimidine tract binding protein 1 isoform CRA_e OS=Homo sapiens OX=9606 GN=PTBP1 PE=1 SV=1
236	1209	tr|K7EK45|K7EK45_HUMAN	68	14	3	1	TMT6plex	27233	Polypyrimidine tract-binding protein 1 (Fragment) OS=Homo sapiens OX=9606 GN=PTBP1 PE=1 SV=1
86	68887	sp|P22392-2|NDKB_HUMAN	91.62	55	12	6	Carbamidomethylation; TMT6plex	30137	Isoform 3 of Nucleoside diphosphate kinase B OS=Homo sapiens OX=9606 GN=NME2
86	223	tr|Q32Q12|Q32Q12_HUMAN	91.62	50	12	6	Carbamidomethylation; TMT6plex	32642	Nucleoside diphosphate kinase OS=Homo sapiens OX=9606 GN=NME1-NME2 PE=1 SV=1
86	68914	sp|P22392|NDKB_HUMAN	84.04	71	9	6	Carbamidomethylation; TMT6plex	17298	Nucleoside diphosphate kinase B OS=Homo sapiens OX=9606 GN=NME2 PE=1 SV=1
86	68956	sp|O60361|NDK8_HUMAN	77.65	59	7	5	Carbamidomethylation; TMT6plex	15529	Putative nucleoside diphosphate kinase OS=Homo sapiens OX=9606 GN=NME2P1 PE=5 SV=1
86	401	tr|J3KPD9|J3KPD9_HUMAN	77.82	48	8	2	Carbamidomethylation; TMT6plex	22422	NME1-NME2 readthrough OS=Homo sapiens OX=9606 GN=NME1-NME2 PE=1 SV=1
188	68891	sp|P62241|RS8_HUMAN	91.02	42	7	7	Carbamidomethylation; TMT6plex	24205	40S ribosomal protein S8 OS=Homo sapiens OX=9606 GN=RPS8 PE=1 SV=2
188	327	tr|Q5JR95|Q5JR95_HUMAN	86.36	39	6	6	Carbamidomethylation; TMT6plex	21880	40S ribosomal protein S8 OS=Homo sapiens OX=9606 GN=RPS8 PE=1 SV=1
168	68905	sp|P50395|GDIB_HUMAN	90.91	28	8	8	Carbamidomethylation; Acetylation (Protein N-term); Deamidation (NQ); TMT6plex	50663	Rab GDP dissociation inhibitor beta OS=Homo sapiens OX=9606 GN=GDI2 PE=1 SV=2
168	68974	sp|P50395-2|GDIB_HUMAN	81.31	26	7	7	Carbamidomethylation; Acetylation (Protein N-term); Deamidation (NQ); TMT6plex	45619	Isoform 2 of Rab GDP dissociation inhibitor beta OS=Homo sapiens OX=9606 GN=GDI2
168	625	tr|Q5SX87|Q5SX87_HUMAN	83.83	40	6	6	Carbamidomethylation; Acetylation (Protein N-term); Deamidation (NQ); TMT6plex	29856	Rab GDP dissociation inhibitor (Fragment) OS=Homo sapiens OX=9606 GN=GDI2 PE=1 SV=1
168	1144	tr|Q5SX91|Q5SX91_HUMAN	60.84	24	3	3	Carbamidomethylation; TMT6plex	23115	Rab GDP dissociation inhibitor (Fragment) OS=Homo sapiens OX=9606 GN=GDI2 PE=1 SV=1
168	69355	sp|P31150|GDIA_HUMAN	59.64	11	3	3	TMT6plex	50583	Rab GDP dissociation inhibitor alpha OS=Homo sapiens OX=9606 GN=GDI1 PE=1 SV=2
168	1244	tr|Q5SX86|Q5SX86_HUMAN	57.74	25	3	3	TMT6plex	17783	Rab GDP dissociation inhibitor (Fragment) OS=Homo sapiens OX=9606 GN=GDI2 PE=1 SV=1
66	68918	sp|P78527|PRKDC_HUMAN	90.41	2	6	6	Carbamidomethylation; TMT6plex; Pyro-glu from Q	469093	DNA-dependent protein kinase catalytic subunit OS=Homo sapiens OX=9606 GN=PRKDC PE=1 SV=3
66	68919	sp|P78527-2|PRKDC_HUMAN	90.41	2	6	6	Carbamidomethylation; TMT6plex; Pyro-glu from Q	465505	Isoform 2 of DNA-dependent protein kinase catalytic subunit OS=Homo sapiens OX=9606 GN=PRKDC
102	68906	sp|Q06830|PRDX1_HUMAN	90.35	36	8	6	TMT6plex	22110	Peroxiredoxin-1 OS=Homo sapiens OX=9606 GN=PRDX1 PE=1 SV=1
102	298	tr|A0A0A0MSI0|A0A0A0MSI0_HUMAN	88.28	38	7	6	TMT6plex	18976	Peroxiredoxin-1 (Fragment) OS=Homo sapiens OX=9606 GN=PRDX1 PE=1 SV=1
102	663	tr|A0A0A0MRQ5|A0A0A0MRQ5_HUMAN	68.37	44	5	3	TMT6plex	10676	Peroxiredoxin-1 OS=Homo sapiens OX=9606 GN=PRDX1 PE=1 SV=1
102	1578	tr|H7C3T4|H7C3T4_HUMAN	28.38	4	1	1	TMT6plex	18334	Peroxiredoxin-4 (Fragment) OS=Homo sapiens OX=9606 GN=PRDX4 PE=1 SV=1
102	69512	sp|Q13162|PRDX4_HUMAN	28.38	3	1	1	TMT6plex	30540	Peroxiredoxin-4 OS=Homo sapiens OX=9606 GN=PRDX4 PE=1 SV=1
110	68884	sp|P50990|TCPQ_HUMAN	90.29	22	11	11	TMT6plex	59621	T-complex protein 1 subunit theta OS=Homo sapiens OX=9606 GN=CCT8 PE=1 SV=4
110	68893	sp|P50990-2|TCPQ_HUMAN	88.29	22	10	10	TMT6plex	57645	Isoform 2 of T-complex protein 1 subunit theta OS=Homo sapiens OX=9606 GN=CCT8
110	68953	sp|P50990-3|TCPQ_HUMAN	77.23	19	8	8	TMT6plex	51586	Isoform 3 of T-complex protein 1 subunit theta OS=Homo sapiens OX=9606 GN=CCT8
110	866	tr|H7C4C8|H7C4C8_HUMAN	63.9	18	5	5	TMT6plex	35488	T-complex protein 1 subunit theta (Fragment) OS=Homo sapiens OX=9606 GN=CCT8 PE=1 SV=1
169	68928	sp|P04792|HSPB1_HUMAN	90.07	54	8	8	TMT6plex	22783	Heat shock protein beta-1 OS=Homo sapiens OX=9606 GN=HSPB1 PE=1 SV=2
169	857	tr|F8WE04|F8WE04_HUMAN	69.52	34	4	4	TMT6plex	20406	Heat shock protein beta-1 OS=Homo sapiens OX=9606 GN=HSPB1 PE=1 SV=1
169	1425	tr|C9J3N8|C9J3N8_HUMAN	49.43	73	2	2	TMT6plex	3888	Heat shock protein beta-1 OS=Homo sapiens OX=9606 GN=HSPB1 PE=1 SV=1
119	69027	sp|Q09666|AHNK_HUMAN	90.03	2	8	8	TMT6plex	629114	Neuroblast differentiation-associated protein AHNAK OS=Homo sapiens OX=9606 GN=AHNAK PE=1 SV=2
189	68963	sp|P30050|RL12_HUMAN	89.81	50	6	6	Carbamidomethylation; TMT6plex	17819	60S ribosomal protein L12 OS=Homo sapiens OX=9606 GN=RPL12 PE=1 SV=1
189	69141	sp|P30050-2|RL12_HUMAN	74.14	43	4	4	Carbamidomethylation; TMT6plex	14199	Isoform 2 of 60S ribosomal protein L12 OS=Homo sapiens OX=9606 GN=RPL12
148	68888	sp|Q00610-2|CLH1_HUMAN	89.81	8	8	8	Carbamidomethylation; TMT6plex	187889	Isoform 2 of Clathrin heavy chain 1 OS=Homo sapiens OX=9606 GN=CLTC
148	68889	sp|Q00610|CLH1_HUMAN	89.81	8	8	8	Carbamidomethylation; TMT6plex	191613	Clathrin heavy chain 1 OS=Homo sapiens OX=9606 GN=CLTC PE=1 SV=5
148	274	tr|A0A087WVQ6|A0A087WVQ6_HUMAN	89.81	8	8	8	Carbamidomethylation; TMT6plex	192057	Clathrin heavy chain OS=Homo sapiens OX=9606 GN=CLTC PE=1 SV=1
101	68904	sp|P63244|RACK1_HUMAN	89.78	51	11	11	Carbamidomethylation; Deamidation (NQ); TMT6plex	35077	Receptor of activated protein C kinase 1 OS=Homo sapiens OX=9606 GN=RACK1 PE=1 SV=3
101	252	tr|J3KPE3|J3KPE3_HUMAN	88.57	59	11	11	Carbamidomethylation; Deamidation (NQ); TMT6plex	30104	Receptor of-activated protein C kinase 1 OS=Homo sapiens OX=9606 GN=RACK1 PE=1 SV=1
101	290	tr|H0YAF8|H0YAF8_HUMAN	85.08	66	9	9	Carbamidomethylation; TMT6plex	22053	Receptor of-activated protein C kinase 1 (Fragment) OS=Homo sapiens OX=9606 GN=RACK1 PE=1 SV=1
101	326	tr|H0Y8W2|H0Y8W2_HUMAN	83.1	37	8	8	Carbamidomethylation; TMT6plex	30271	Receptor of-activated protein C kinase 1 (Fragment) OS=Homo sapiens OX=9606 GN=RACK1 PE=1 SV=1
101	426	tr|H0YAM7|H0YAM7_HUMAN	78.5	36	7	7	Carbamidomethylation; TMT6plex	27424	Receptor of-activated protein C kinase 1 (Fragment) OS=Homo sapiens OX=9606 GN=RACK1 PE=1 SV=1
101	399	tr|D6R9Z1|D6R9Z1_HUMAN	76.59	31	6	6	Carbamidomethylation; TMT6plex	26349	Receptor of-activated protein C kinase 1 (Fragment) OS=Homo sapiens OX=9606 GN=RACK1 PE=1 SV=8
101	400	tr|D6R9L0|D6R9L0_HUMAN	76.59	24	6	6	Carbamidomethylation; TMT6plex	32574	Receptor of-activated protein C kinase 1 (Fragment) OS=Homo sapiens OX=9606 GN=RACK1 PE=1 SV=1
101	451	tr|D6RAC2|D6RAC2_HUMAN	80.13	48	8	8	Carbamidomethylation; Deamidation (NQ); TMT6plex	29751	Receptor of-activated protein C kinase 1 OS=Homo sapiens OX=9606 GN=RACK1 PE=1 SV=1
101	542	tr|D6REE5|D6REE5_HUMAN	75.37	29	6	6	Carbamidomethylation; Deamidation (NQ); TMT6plex	34951	Receptor of-activated protein C kinase 1 (Fragment) OS=Homo sapiens OX=9606 GN=RACK1 PE=1 SV=1
101	620	tr|D6RHH4|D6RHH4_HUMAN	66.73	31	6	6	Carbamidomethylation; Deamidation (NQ); TMT6plex	25869	Receptor of-activated protein C kinase 1 OS=Homo sapiens OX=9606 GN=RACK1 PE=1 SV=1
101	601	tr|H0Y8R5|H0Y8R5_HUMAN	68.44	45	5	5	Carbamidomethylation; TMT6plex	15209	Receptor of-activated protein C kinase 1 (Fragment) OS=Homo sapiens OX=9606 GN=RACK1 PE=1 SV=1
101	603	tr|D6RFX4|D6RFX4_HUMAN	66.56	27	5	5	Carbamidomethylation; TMT6plex	21449	Receptor of-activated protein C kinase 1 (Fragment) OS=Homo sapiens OX=9606 GN=RACK1 PE=1 SV=1
101	806	tr|D6RF23|D6RF23_HUMAN	66.01	84	5	5	Carbamidomethylation; TMT6plex	11247	Receptor of-activated protein C kinase 1 OS=Homo sapiens OX=9606 GN=RACK1 PE=1 SV=1
101	809	tr|D6RAU2|D6RAU2_HUMAN	58.98	38	4	4	Carbamidomethylation; Deamidation (NQ); TMT6plex	16404	Receptor of-activated protein C kinase 1 OS=Homo sapiens OX=9606 GN=RACK1 PE=1 SV=1
101	810	tr|E9PD14|E9PD14_HUMAN	58.98	37	4	4	Carbamidomethylation; Deamidation (NQ); TMT6plex	17013	Receptor of-activated protein C kinase 1 OS=Homo sapiens OX=9606 GN=RACK1 PE=1 SV=1
101	811	tr|D6RFZ9|D6RFZ9_HUMAN	58.98	28	4	4	Carbamidomethylation; Deamidation (NQ); TMT6plex	21839	Receptor of-activated protein C kinase 1 (Fragment) OS=Homo sapiens OX=9606 GN=RACK1 PE=1 SV=8
101	1208	tr|D6RBD0|D6RBD0_HUMAN	42.13	26	3	3	Carbamidomethylation; Deamidation (NQ); TMT6plex	18046	Receptor of-activated protein C kinase 1 (Fragment) OS=Homo sapiens OX=9606 GN=RACK1 PE=1 SV=1
101	1542	tr|H0Y9P0|H0Y9P0_HUMAN	43.52	34	2	2	Carbamidomethylation; TMT6plex	8770	Receptor of-activated protein C kinase 1 (Fragment) OS=Homo sapiens OX=9606 GN=RACK1 PE=1 SV=1
101	1272	tr|D6RHJ5|D6RHJ5_HUMAN	37.38	71	3	3	Carbamidomethylation; Deamidation (NQ); TMT6plex	9500	Receptor of-activated protein C kinase 1 OS=Homo sapiens OX=9606 GN=RACK1 PE=1 SV=1
83	68922	sp|P61981|1433G_HUMAN	89.61	47	9	4	Carbamidomethylation; TMT6plex	28303	14-3-3 protein gamma OS=Homo sapiens OX=9606 GN=YWHAG PE=1 SV=2
149	68901	sp|Q14697|GANAB_HUMAN	89.32	18	11	10	TMT6plex	106874	Neutral alpha-glucosidase AB OS=Homo sapiens OX=9606 GN=GANAB PE=1 SV=3
149	68902	sp|Q14697-2|GANAB_HUMAN	89.32	18	11	10	TMT6plex	109438	Isoform 2 of Neutral alpha-glucosidase AB OS=Homo sapiens OX=9606 GN=GANAB
149	417	tr|E9PKU7|E9PKU7_HUMAN	83.21	16	9	8	TMT6plex	96544	Neutral alpha-glucosidase AB OS=Homo sapiens OX=9606 GN=GANAB PE=1 SV=1
149	416	tr|F5H6X6|F5H6X6_HUMAN	83.21	16	9	8	TMT6plex	96216	Neutral alpha-glucosidase AB OS=Homo sapiens OX=9606 GN=GANAB PE=1 SV=1
149	1703	tr|E9PNH1|E9PNH1_HUMAN	29.59	8	1	1	TMT6plex	13163	Neutral alpha-glucosidase AB (Fragment) OS=Homo sapiens OX=9606 GN=GANAB PE=1 SV=1
115	68903	sp|P12236|ADT3_HUMAN	89.3	40	11	2	Carbamidomethylation; Acetylation (Protein N-term); TMT6plex	32866	ADP/ATP translocase 3 OS=Homo sapiens OX=9606 GN=SLC25A6 PE=1 SV=4
173	467	tr|M0R0F0|M0R0F0_HUMAN	89.19	36	5	5	Carbamidomethylation; Acetylation (Protein N-term); TMT6plex	22391	40S ribosomal protein S5 (Fragment) OS=Homo sapiens OX=9606 GN=RPS5 PE=1 SV=1
173	68964	sp|P46782|RS5_HUMAN	89.19	36	5	5	Carbamidomethylation; Acetylation (Protein N-term); TMT6plex	22876	40S ribosomal protein S5 OS=Homo sapiens OX=9606 GN=RPS5 PE=1 SV=4
173	635	tr|M0R0R2|M0R0R2_HUMAN	79.84	24	4	4	Carbamidomethylation; Acetylation (Protein N-term); TMT6plex	25333	40S ribosomal protein S5 OS=Homo sapiens OX=9606 GN=RPS5 PE=1 SV=1
173	879	tr|M0QZN2|M0QZN2_HUMAN	68.94	34	3	3	Carbamidomethylation; Acetylation (Protein N-term); TMT6plex	14763	40S ribosomal protein S5 OS=Homo sapiens OX=9606 GN=RPS5 PE=1 SV=1
127	68917	sp|P30041|PRDX6_HUMAN	89.16	53	8	8	Carbamidomethylation; TMT6plex	25035	Peroxiredoxin-6 OS=Homo sapiens OX=9606 GN=PRDX6 PE=1 SV=3
160	68993	sp|P63241|IF5A1_HUMAN	88.86	68	7	7	Carbamidomethylation; Acetylation (Protein N-term); Deamidation (NQ); TMT6plex	16832	Eukaryotic translation initiation factor 5A-1 OS=Homo sapiens OX=9606 GN=EIF5A PE=1 SV=2
160	69047	sp|P63241-2|IF5A1_HUMAN	85.53	43	6	6	Carbamidomethylation; Deamidation (NQ); TMT6plex	20170	Isoform 2 of Eukaryotic translation initiation factor 5A-1 OS=Homo sapiens OX=9606 GN=EIF5A
160	658	tr|I3L397|I3L397_HUMAN	75.17	55	6	6	Carbamidomethylation; Acetylation (Protein N-term); Deamidation (NQ); TMT6plex	16019	Eukaryotic translation initiation factor 5A (Fragment) OS=Homo sapiens OX=9606 GN=EIF5A PE=1 SV=8
160	659	tr|I3L504|I3L504_HUMAN	75.17	44	6	6	Carbamidomethylation; Acetylation (Protein N-term); Deamidation (NQ); TMT6plex	20504	Eukaryotic translation initiation factor 5A-1 OS=Homo sapiens OX=9606 GN=EIF5A PE=1 SV=1
160	1365	tr|F8WCJ1|F8WCJ1_HUMAN	41.31	19	2	2	TMT6plex	11688	Eukaryotic translation initiation factor 5A OS=Homo sapiens OX=9606 GN=EIF5A2 PE=1 SV=1
160	1366	tr|C9J7B5|C9J7B5_HUMAN	41.31	18	2	2	TMT6plex	11945	Eukaryotic translation initiation factor 5A OS=Homo sapiens OX=9606 GN=EIF5A2 PE=1 SV=1
160	1367	tr|C9J4W5|C9J4W5_HUMAN	41.31	17	2	2	TMT6plex	12821	Eukaryotic translation initiation factor 5A (Fragment) OS=Homo sapiens OX=9606 GN=EIF5A2 PE=1 SV=1
160	69420	sp|Q9GZV4|IF5A2_HUMAN	41.31	13	2	2	TMT6plex	16793	Eukaryotic translation initiation factor 5A-2 OS=Homo sapiens OX=9606 GN=EIF5A2 PE=1 SV=3
147	68880	sp|P60842|IF4A1_HUMAN	88.74	35	9	9	TMT6plex	46154	Eukaryotic initiation factor 4A-I OS=Homo sapiens OX=9606 GN=EIF4A1 PE=1 SV=1
147	509	tr|J3KT12|J3KT12_HUMAN	79.9	27	6	6	TMT6plex	38862	Eukaryotic initiation factor 4A-I OS=Homo sapiens OX=9606 GN=EIF4A1 PE=1 SV=1
147	68958	sp|P60842-2|IF4A1_HUMAN	79.9	27	6	6	TMT6plex	39548	Isoform 2 of Eukaryotic initiation factor 4A-I OS=Homo sapiens OX=9606 GN=EIF4A1
147	507	tr|J3KTB5|J3KTB5_HUMAN	79.9	36	6	6	TMT6plex	29082	Eukaryotic initiation factor 4A-I (Fragment) OS=Homo sapiens OX=9606 GN=EIF4A1 PE=1 SV=1
147	508	tr|J3QS69|J3QS69_HUMAN	79.9	31	6	6	TMT6plex	33949	Eukaryotic initiation factor 4A-I (Fragment) OS=Homo sapiens OX=9606 GN=EIF4A1 PE=1 SV=1
147	652	tr|J3QR64|J3QR64_HUMAN	75.16	33	5	5	TMT6plex	23780	Eukaryotic initiation factor 4A-I (Fragment) OS=Homo sapiens OX=9606 GN=EIF4A1 PE=1 SV=1
147	653	tr|J3QL43|J3QL43_HUMAN	75.16	26	5	5	TMT6plex	30649	Eukaryotic initiation factor 4A-I (Fragment) OS=Homo sapiens OX=9606 GN=EIF4A1 PE=1 SV=1
147	554	tr|E7EQG2|E7EQG2_HUMAN	71.78	20	5	5	TMT6plex	41290	Eukaryotic initiation factor 4A-II OS=Homo sapiens OX=9606 GN=EIF4A2 PE=1 SV=1
147	69030	sp|Q14240|IF4A2_HUMAN	71.78	18	5	5	TMT6plex	46402	Eukaryotic initiation factor 4A-II OS=Homo sapiens OX=9606 GN=EIF4A2 PE=1 SV=2
147	69031	sp|Q14240-2|IF4A2_HUMAN	71.78	18	5	5	TMT6plex	46489	Isoform 2 of Eukaryotic initiation factor 4A-II OS=Homo sapiens OX=9606 GN=EIF4A2
147	650	tr|J3QLN6|J3QLN6_HUMAN	70.36	36	4	4	TMT6plex	18043	Eukaryotic initiation factor 4A-I (Fragment) OS=Homo sapiens OX=9606 GN=EIF4A1 PE=1 SV=1
147	936	tr|J3KSZ0|J3KSZ0_HUMAN	68.12	27	4	4	TMT6plex	26781	Eukaryotic initiation factor 4A-I (Fragment) OS=Homo sapiens OX=9606 GN=EIF4A1 PE=1 SV=1
147	873	tr|J3KS25|J3KS25_HUMAN	59.91	24	3	3	TMT6plex	20532	Eukaryotic initiation factor 4A-I (Fragment) OS=Homo sapiens OX=9606 GN=EIF4A1 PE=1 SV=8
147	1415	tr|J3KTN0|J3KTN0_HUMAN	57.28	41	3	3	TMT6plex	13906	Eukaryotic initiation factor 4A-I (Fragment) OS=Homo sapiens OX=9606 GN=EIF4A1 PE=1 SV=1
157	68883	sp|Q14974|IMB1_HUMAN	88.5	14	8	8	Carbamidomethylation; Acetylation (Protein N-term); TMT6plex	97170	Importin subunit beta-1 OS=Homo sapiens OX=9606 GN=KPNB1 PE=1 SV=2
157	68973	sp|Q14974-2|IMB1_HUMAN	77.35	14	6	6	Carbamidomethylation; TMT6plex	81179	Isoform 2 of Importin subunit beta-1 OS=Homo sapiens OX=9606 GN=KPNB1
157	1458	tr|J3QR48|J3QR48_HUMAN	47.92	16	2	2	Acetylation (Protein N-term); TMT6plex	16398	Importin subunit beta-1 (Fragment) OS=Homo sapiens OX=9606 GN=KPNB1 PE=1 SV=8
105	68948	sp|P05141|ADT2_HUMAN	88.34	40	11	2	Carbamidomethylation; Acetylation (Protein N-term); TMT6plex	32852	ADP/ATP translocase 2 OS=Homo sapiens OX=9606 GN=SLC25A5 PE=1 SV=7
93	68933	sp|P23284|PPIB_HUMAN	87.66	44	10	9	Deamidation (NQ); TMT6plex	23743	Peptidyl-prolyl cis-trans isomerase B OS=Homo sapiens OX=9606 GN=PPIB PE=1 SV=2
171	68938	sp|Q15365|PCBP1_HUMAN	87.24	37	9	6	Carbamidomethylation; TMT6plex	37498	Poly(rC)-binding protein 1 OS=Homo sapiens OX=9606 GN=PCBP1 PE=1 SV=2
265	68940	sp|P21796|VDAC1_HUMAN	86.2	34	8	7	Carbamidomethylation; TMT6plex	30773	Voltage-dependent anion-selective channel protein 1 OS=Homo sapiens OX=9606 GN=VDAC1 PE=1 SV=2
265	477	tr|C9JI87|C9JI87_HUMAN	80.83	43	6	6	Carbamidomethylation; TMT6plex	20275	Voltage-dependent anion-selective channel protein 1 (Fragment) OS=Homo sapiens OX=9606 GN=VDAC1 PE=1 SV=6
265	69504	sp|Q9Y277|VDAC3_HUMAN	30.26	6	2	1	TMT6plex	30659	Voltage-dependent anion-selective channel protein 3 OS=Homo sapiens OX=9606 GN=VDAC3 PE=1 SV=1
91	68894	sp|P15311|EZRI_HUMAN	85.92	21	9	5	TMT6plex; Pyro-glu from Q	69413	Ezrin OS=Homo sapiens OX=9606 GN=EZR PE=1 SV=4
91	284	tr|E7EQR4|E7EQR4_HUMAN	85.92	21	9	5	TMT6plex; Pyro-glu from Q	69372	Ezrin OS=Homo sapiens OX=9606 GN=EZR PE=1 SV=3
104	68934	sp|P26639|SYTC_HUMAN	85.9	18	10	10	Carbamidomethylation; TMT6plex	83435	Threonine--tRNA ligase cytoplasmic OS=Homo sapiens OX=9606 GN=TARS PE=1 SV=3
104	68935	sp|P26639-2|SYTC_HUMAN	85.9	17	10	10	Carbamidomethylation; TMT6plex	86861	Isoform 2 of Threonine--tRNA ligase cytoplasmic OS=Homo sapiens OX=9606 GN=TARS
133	68930	sp|P12277|KCRB_HUMAN	85.54	31	9	8	Carbamidomethylation; TMT6plex	42644	Creatine kinase B-type OS=Homo sapiens OX=9606 GN=CKB PE=1 SV=1
133	821	tr|H0YJG0|H0YJG0_HUMAN	59.4	37	5	4	TMT6plex	20147	Creatine kinase B-type (Fragment) OS=Homo sapiens OX=9606 GN=CKB PE=1 SV=1
133	1119	tr|G3V4N7|G3V4N7_HUMAN	59.36	17	3	3	TMT6plex	24116	Creatine kinase B-type (Fragment) OS=Homo sapiens OX=9606 GN=CKB PE=1 SV=1
133	1476	tr|G3V461|G3V461_HUMAN	46.3	16	2	2	TMT6plex	14221	Creatine kinase B-type (Fragment) OS=Homo sapiens OX=9606 GN=CKB PE=1 SV=1
151	68947	sp|P40227|TCPZ_HUMAN	85.28	18	6	6	Carbamidomethylation; TMT6plex	58024	T-complex protein 1 subunit zeta OS=Homo sapiens OX=9606 GN=CCT6A PE=1 SV=3
174	68989	sp|P43243|MATR3_HUMAN	85.03	12	6	6	TMT6plex	94623	Matrin-3 OS=Homo sapiens OX=9606 GN=MATR3 PE=1 SV=2
174	465	tr|A0A0R4J2E8|A0A0R4J2E8_HUMAN	85.03	12	6	6	TMT6plex	94623	Matrin-3 OS=Homo sapiens OX=9606 GN=MATR3 PE=1 SV=1
174	466	tr|A8MXP9|A8MXP9_HUMAN	85.03	12	6	6	TMT6plex	99967	Matrin-3 OS=Homo sapiens OX=9606 GN=MATR3 PE=1 SV=1
174	661	tr|D6REM6|D6REM6_HUMAN	77.46	11	5	5	TMT6plex	88359	Matrin-3 OS=Homo sapiens OX=9606 GN=MATR3 PE=1 SV=1
174	790	tr|D6R991|D6R991_HUMAN	73.75	18	4	4	TMT6plex	48159	Matrin-3 (Fragment) OS=Homo sapiens OX=9606 GN=MATR3 PE=1 SV=1
174	1642	tr|D6RB45|D6RB45_HUMAN	41.23	53	1	1	TMT6plex	4850	Matrin-3 (Fragment) OS=Homo sapiens OX=9606 GN=MATR3 PE=1 SV=1
174	1643	tr|A0A1B0GX04|A0A1B0GX04_HUMAN	41.23	32	1	1	TMT6plex	7781	Matrin-3 (Fragment) OS=Homo sapiens OX=9606 GN=MATR3 PE=1 SV=1
174	1644	tr|D6R9F3|D6R9F3_HUMAN	41.23	32	1	1	TMT6plex	7882	Matrin-3 (Fragment) OS=Homo sapiens OX=9606 GN=MATR3 PE=1 SV=1
174	1645	tr|D6RBS2|D6RBS2_HUMAN	41.23	29	1	1	TMT6plex	8896	Matrin-3 (Fragment) OS=Homo sapiens OX=9606 GN=MATR3 PE=1 SV=1
174	1646	tr|D6RCM3|D6RCM3_HUMAN	41.23	25	1	1	TMT6plex	10075	Matrin-3 OS=Homo sapiens OX=9606 GN=MATR3 PE=1 SV=1
174	1647	tr|D6REK4|D6REK4_HUMAN	41.23	25	1	1	TMT6plex	10203	Matrin-3 (Fragment) OS=Homo sapiens OX=9606 GN=MATR3 PE=1 SV=1
174	1648	tr|D6R8Z5|D6R8Z5_HUMAN	41.23	23	1	1	TMT6plex	10983	Matrin-3 (Fragment) OS=Homo sapiens OX=9606 GN=MATR3 PE=1 SV=1
111	68944	sp|P32119|PRDX2_HUMAN	84.86	48	9	7	Carbamidomethylation; TMT6plex	21892	Peroxiredoxin-2 OS=Homo sapiens OX=9606 GN=PRDX2 PE=1 SV=5
111	645	tr|A6NIW5|A6NIW5_HUMAN	67.48	51	6	6	Carbamidomethylation; TMT6plex	15138	Peroxiredoxin 2 isoform CRA_a OS=Homo sapiens OX=9606 GN=PRDX2 PE=1 SV=2
111	69487	sp|P32119-2|PRDX2_HUMAN	34.8	13	2	2	TMT6plex	15819	Isoform 2 of Peroxiredoxin-2 OS=Homo sapiens OX=9606 GN=PRDX2
172	68951	sp|P49588|SYAC_HUMAN	84.4	10	6	6	Carbamidomethylation; TMT6plex	106810	Alanine--tRNA ligase cytoplasmic OS=Homo sapiens OX=9606 GN=AARS PE=1 SV=2
172	68952	sp|P49588-2|SYAC_HUMAN	84.4	10	6	6	Carbamidomethylation; TMT6plex	109317	Isoform 2 of Alanine--tRNA ligase cytoplasmic OS=Homo sapiens OX=9606 GN=AARS
130	69019	sp|P62258|1433E_HUMAN	83.85	38	10	7	Carbamidomethylation; Acetylation (Protein N-term); TMT6plex; Pyro-glu from Q	29174	14-3-3 protein epsilon OS=Homo sapiens OX=9606 GN=YWHAE PE=1 SV=1
130	69094	sp|P62258-2|1433E_HUMAN	79.36	33	8	6	Carbamidomethylation; TMT6plex; Pyro-glu from Q	26504	Isoform SV of 14-3-3 protein epsilon OS=Homo sapiens OX=9606 GN=YWHAE
130	1138	tr|B4DJF2|B4DJF2_HUMAN	46.77	37	4	2	Acetylation (Protein N-term); TMT6plex	10949	14-3-3 protein epsilon OS=Homo sapiens OX=9606 GN=YWHAE PE=1 SV=1
130	1139	tr|I3L3T1|I3L3T1_HUMAN	46.77	33	4	2	Acetylation (Protein N-term); TMT6plex	12675	14-3-3 protein epsilon OS=Homo sapiens OX=9606 GN=YWHAE PE=1 SV=1
130	1193	tr|K7EIT4|K7EIT4_HUMAN	49.64	26	3	2	Carbamidomethylation; TMT6plex	12711	14-3-3 protein epsilon (Fragment) OS=Homo sapiens OX=9606 GN=YWHAE PE=1 SV=1
130	1446	tr|K7EM20|K7EM20_HUMAN	55.96	25	3	2	TMT6plex	12869	14-3-3 protein epsilon (Fragment) OS=Homo sapiens OX=9606 GN=YWHAE PE=1 SV=1
130	1546	tr|I3L0W5|I3L0W5_HUMAN	31.98	50	2	1	Acetylation (Protein N-term); TMT6plex	4516	14-3-3 protein epsilon OS=Homo sapiens OX=9606 GN=YWHAE PE=1 SV=1
112	68959	sp|P04083|ANXA1_HUMAN	83.65	34	10	10	Carbamidomethylation; TMT6plex; Pyro-glu from Q	38714	Annexin A1 OS=Homo sapiens OX=9606 GN=ANXA1 PE=1 SV=2
112	13355	tr|Q5T3N1|Q5T3N1_HUMAN	72.38	41	6	6	TMT6plex; Pyro-glu from Q	22755	Annexin (Fragment) OS=Homo sapiens OX=9606 GN=ANXA1 PE=1 SV=1
134	68949	sp|P40926|MDHM_HUMAN	83.47	29	8	8	Carbamidomethylation; Deamidation (NQ); TMT6plex	35503	Malate dehydrogenase mitochondrial OS=Homo sapiens OX=9606 GN=MDH2 PE=1 SV=3
134	68982	sp|P40926-2|MDHM_HUMAN	76.28	27	6	6	Carbamidomethylation; Deamidation (NQ); TMT6plex	30875	Isoform 2 of Malate dehydrogenase mitochondrial OS=Homo sapiens OX=9606 GN=MDH2
134	671	tr|G3XAL0|G3XAL0_HUMAN	71.35	23	5	5	Carbamidomethylation; Deamidation (NQ); TMT6plex	24595	Malate dehydrogenase OS=Homo sapiens OX=9606 GN=MDH2 PE=1 SV=1
420	69065	sp|Q99714|HCD2_HUMAN	82.26	35	5	5	TMT6plex	26923	3-hydroxyacyl-CoA dehydrogenase type-2 OS=Homo sapiens OX=9606 GN=HSD17B10 PE=1 SV=3
420	69124	sp|Q99714-2|HCD2_HUMAN	78.13	28	4	4	TMT6plex	25984	Isoform 2 of 3-hydroxyacyl-CoA dehydrogenase type-2 OS=Homo sapiens OX=9606 GN=HSD17B10
420	1422	tr|Q5H928|Q5H928_HUMAN	60.68	20	2	2	TMT6plex	17224	3-hydroxyacyl-CoA dehydrogenase type-2 OS=Homo sapiens OX=9606 GN=HSD17B10 PE=1 SV=1
237	69020	sp|P84077|ARF1_HUMAN	81.71	46	6	1	Carbamidomethylation; TMT6plex	20697	ADP-ribosylation factor 1 OS=Homo sapiens OX=9606 GN=ARF1 PE=1 SV=2
150	68941	sp|P62424|RL7A_HUMAN	81.26	34	7	7	Carbamidomethylation; TMT6plex	29996	60S ribosomal protein L7a OS=Homo sapiens OX=9606 GN=RPL7A PE=1 SV=2
150	619	tr|Q5T8U3|Q5T8U3_HUMAN	70.54	30	5	5	TMT6plex	21545	60S ribosomal protein L7a (Fragment) OS=Homo sapiens OX=9606 GN=RPL7A PE=1 SV=1
136	68987	sp|P26038|MOES_HUMAN	80.61	16	7	3	TMT6plex; Pyro-glu from Q	67820	Moesin OS=Homo sapiens OX=9606 GN=MSN PE=1 SV=3
136	1113	tr|V9GZ54|V9GZ54_HUMAN	53.46	31	3	1	TMT6plex; Pyro-glu from Q	12123	Moesin (Fragment) OS=Homo sapiens OX=9606 GN=MSN PE=1 SV=1
128	68972	sp|O43707|ACTN4_HUMAN	80.55	13	10	4	Carbamidomethylation; TMT6plex	104854	Alpha-actinin-4 OS=Homo sapiens OX=9606 GN=ACTN4 PE=1 SV=2
132	68925	sp|Q99832|TCPH_HUMAN	80.28	18	7	7	Carbamidomethylation; Acetylation (Protein N-term); TMT6plex	59367	T-complex protein 1 subunit eta OS=Homo sapiens OX=9606 GN=CCT7 PE=1 SV=2
132	68954	sp|Q99832-3|TCPH_HUMAN	76.49	18	6	6	Carbamidomethylation; TMT6plex	54804	Isoform 3 of T-complex protein 1 subunit eta OS=Homo sapiens OX=9606 GN=CCT7
132	69089	sp|Q99832-4|TCPH_HUMAN	64.72	12	4	4	Carbamidomethylation; TMT6plex	50352	Isoform 4 of T-complex protein 1 subunit eta OS=Homo sapiens OX=9606 GN=CCT7
132	69273	sp|Q99832-2|TCPH_HUMAN	56.68	12	3	3	Carbamidomethylation; TMT6plex	37499	Isoform 2 of T-complex protein 1 subunit eta OS=Homo sapiens OX=9606 GN=CCT7
132	1581	tr|F8WBP8|F8WBP8_HUMAN	25.56	12	1	1	Acetylation (Protein N-term); TMT6plex	8693	T-complex protein 1 subunit eta OS=Homo sapiens OX=9606 GN=CCT7 PE=1 SV=1
266	69002	sp|Q01813-2|PFKAP_HUMAN	80.28	13	6	6	Carbamidomethylation; Deamidation (NQ); TMT6plex	85316	Isoform 2 of ATP-dependent 6-phosphofructokinase platelet type OS=Homo sapiens OX=9606 GN=PFKP
266	69003	sp|Q01813|PFKAP_HUMAN	80.28	13	6	6	Carbamidomethylation; Deamidation (NQ); TMT6plex	85596	ATP-dependent 6-phosphofructokinase platelet type OS=Homo sapiens OX=9606 GN=PFKP PE=1 SV=2
266	1234	tr|Q5VSR5|Q5VSR5_HUMAN	48.34	20	3	3	Carbamidomethylation; TMT6plex	22677	ATP-dependent 6-phosphofructokinase platelet type (Fragment) OS=Homo sapiens OX=9606 GN=PFKP PE=1 SV=1
266	69476	sp|P17858|PFKAL_HUMAN	42.04	4	2	2	Carbamidomethylation; TMT6plex	85018	ATP-dependent 6-phosphofructokinase liver type OS=Homo sapiens OX=9606 GN=PFKL PE=1 SV=6
266	69477	sp|P17858-2|PFKAL_HUMAN	42.04	4	2	2	Carbamidomethylation; TMT6plex	90203	Isoform 2 of ATP-dependent 6-phosphofructokinase liver type OS=Homo sapiens OX=9606 GN=PFKL
266	1535	tr|V9GYV7|V9GYV7_HUMAN	41.9	28	2	2	Carbamidomethylation; TMT6plex	12133	ATP-dependent 6-phosphofructokinase platelet type (Fragment) OS=Homo sapiens OX=9606 GN=PFKP PE=1 SV=1
266	1671	tr|H0Y3Y3|H0Y3Y3_HUMAN	35.57	13	1	1	TMT6plex	17505	ATP-dependent 6-phosphofructokinase platelet type (Fragment) OS=Homo sapiens OX=9606 GN=PFKP PE=1 SV=1
302	69043	sp|P25398|RS12_HUMAN	80.08	51	5	5	Carbamidomethylation; Acetylation (Protein N-term); TMT6plex	14515	40S ribosomal protein S12 OS=Homo sapiens OX=9606 GN=RPS12 PE=1 SV=3
211	68967	sp|P60660|MYL6_HUMAN	80.06	52	7	6	Carbamidomethylation; Acetylation (Protein N-term); TMT6plex	16930	Myosin light polypeptide 6 OS=Homo sapiens OX=9606 GN=MYL6 PE=1 SV=2
211	443	tr|J3KND3|J3KND3_HUMAN	80.06	52	7	6	Carbamidomethylation; Acetylation (Protein N-term); TMT6plex	17058	Myosin light polypeptide 6 OS=Homo sapiens OX=9606 GN=MYL6 PE=1 SV=1
211	444	tr|F8W1R7|F8W1R7_HUMAN	80.06	54	7	6	Carbamidomethylation; Acetylation (Protein N-term); TMT6plex	16290	Myosin light polypeptide 6 OS=Homo sapiens OX=9606 GN=MYL6 PE=1 SV=1
211	68968	sp|P60660-2|MYL6_HUMAN	80.06	52	7	6	Carbamidomethylation; Acetylation (Protein N-term); TMT6plex	16961	Isoform Smooth muscle of Myosin light polypeptide 6 OS=Homo sapiens OX=9606 GN=MYL6
211	446	tr|G8JLA2|G8JLA2_HUMAN	80.06	52	7	6	Carbamidomethylation; Acetylation (Protein N-term); TMT6plex	17089	Myosin light polypeptide 6 OS=Homo sapiens OX=9606 GN=MYL6 PE=1 SV=1
211	447	tr|G3V1V0|G3V1V0_HUMAN	80.06	49	7	6	Carbamidomethylation; Acetylation (Protein N-term); TMT6plex	18037	Myosin light polypeptide 6 OS=Homo sapiens OX=9606 GN=MYL6 PE=1 SV=1
211	585	tr|B7Z6Z4|B7Z6Z4_HUMAN	70.92	28	6	5	TMT6plex	26707	Myosin light polypeptide 6 OS=Homo sapiens OX=9606 GN=MYL6 PE=1 SV=1
211	643	tr|G3V1Y7|G3V1Y7_HUMAN	72.19	52	5	5	Carbamidomethylation; Acetylation (Protein N-term); TMT6plex	13159	Myosin light polypeptide 6 OS=Homo sapiens OX=9606 GN=MYL6 PE=1 SV=1
211	681	tr|F8VPF3|F8VPF3_HUMAN	67.31	45	5	4	TMT6plex	14436	Myosin light polypeptide 6 (Fragment) OS=Homo sapiens OX=9606 GN=MYL6 PE=1 SV=1
211	1050	tr|F8VZU9|F8VZU9_HUMAN	56.09	39	3	3	TMT6plex	11677	Myosin light polypeptide 6 OS=Homo sapiens OX=9606 GN=MYL6 PE=1 SV=1
211	1052	tr|F8W180|F8W180_HUMAN	56.09	20	3	3	TMT6plex	22094	Myosin light polypeptide 6 OS=Homo sapiens OX=9606 GN=MYL6 PE=1 SV=1
129	68983	sp|P53396-2|ACLY_HUMAN	79.8	11	8	8	Carbamidomethylation; TMT6plex	119772	Isoform 2 of ATP-citrate synthase OS=Homo sapiens OX=9606 GN=ACLY
129	68984	sp|P53396|ACLY_HUMAN	79.8	10	8	8	Carbamidomethylation; TMT6plex	120839	ATP-citrate synthase OS=Homo sapiens OX=9606 GN=ACLY PE=1 SV=3
129	68986	sp|P53396-3|ACLY_HUMAN	78.38	14	8	8	Carbamidomethylation; TMT6plex	91099	Isoform 3 of ATP-citrate synthase OS=Homo sapiens OX=9606 GN=ACLY
129	1758	tr|K7ESG8|K7ESG8_HUMAN	28.72	13	1	1	TMT6plex	12281	ATP-citrate synthase (Fragment) OS=Homo sapiens OX=9606 GN=ACLY PE=1 SV=1
158	68942	sp|P52272-2|HNRPM_HUMAN	79.66	15	7	7	Carbamidomethylation; Acetylation (Protein N-term); TMT6plex	73621	Isoform 2 of Heterogeneous nuclear ribonucleoprotein M OS=Homo sapiens OX=9606 GN=HNRNPM
158	68943	sp|P52272|HNRPM_HUMAN	79.66	14	7	7	Carbamidomethylation; Acetylation (Protein N-term); TMT6plex	77516	Heterogeneous nuclear ribonucleoprotein M OS=Homo sapiens OX=9606 GN=HNRNPM PE=1 SV=3
158	405	tr|A0A087X0X3|A0A087X0X3_HUMAN	77.36	13	6	6	Acetylation (Protein N-term); TMT6plex	77570	Heterogeneous nuclear ribonucleoprotein M OS=Homo sapiens OX=9606 GN=HNRNPM PE=1 SV=1
158	1235	tr|M0QZM1|M0QZM1_HUMAN	52.57	10	2	2	TMT6plex	40052	Heterogeneous nuclear ribonucleoprotein M (Fragment) OS=Homo sapiens OX=9606 GN=HNRNPM PE=1 SV=1
137	68988	sp|Q02878|RL6_HUMAN	79.42	30	9	8	Deamidation (NQ); TMT6plex; Pyro-glu from Q	32728	60S ribosomal protein L6 OS=Homo sapiens OX=9606 GN=RPL6 PE=1 SV=3
190	68981	sp|Q08211|DHX9_HUMAN	79.05	8	7	7	TMT6plex	140958	ATP-dependent RNA helicase A OS=Homo sapiens OX=9606 GN=DHX9 PE=1 SV=4
212	68998	sp|P30044-3|PRDX5_HUMAN	77.69	48	6	6	Carbamidomethylation; TMT6plex	17454	Isoform 3 of Peroxiredoxin-5 mitochondrial OS=Homo sapiens OX=9606 GN=PRDX5
212	68999	sp|P30044|PRDX5_HUMAN	77.69	38	6	6	Carbamidomethylation; TMT6plex	22086	Peroxiredoxin-5 mitochondrial OS=Homo sapiens OX=9606 GN=PRDX5 PE=1 SV=4
212	69005	sp|P30044-2|PRDX5_HUMAN	77.69	50	6	6	Carbamidomethylation; TMT6plex	17031	Isoform Cytoplasmic+peroxisomal of Peroxiredoxin-5 mitochondrial OS=Homo sapiens OX=9606 GN=PRDX5
212	69253	sp|P30044-4|PRDX5_HUMAN	60.83	31	3	3	TMT6plex	12897	Isoform 4 of Peroxiredoxin-5 mitochondrial OS=Homo sapiens OX=9606 GN=PRDX5
210	408	tr|A0A087WTT1|A0A087WTT1_HUMAN	77.66	15	7	7	Carbamidomethylation; Deamidation (NQ); TMT6plex	58536	Polyadenylate-binding protein OS=Homo sapiens OX=9606 GN=PABPC1 PE=1 SV=1
210	68960	sp|P11940-2|PABP1_HUMAN	77.66	15	7	7	Carbamidomethylation; Deamidation (NQ); TMT6plex	61181	Isoform 2 of Polyadenylate-binding protein 1 OS=Homo sapiens OX=9606 GN=PABPC1
210	410	tr|E7EQV3|E7EQV3_HUMAN	77.66	14	7	7	Carbamidomethylation; Deamidation (NQ); TMT6plex	65748	Polyadenylate-binding protein OS=Homo sapiens OX=9606 GN=PABPC1 PE=1 SV=1
210	68961	sp|P11940|PABP1_HUMAN	77.66	13	7	7	Carbamidomethylation; Deamidation (NQ); TMT6plex	70671	Polyadenylate-binding protein 1 OS=Homo sapiens OX=9606 GN=PABPC1 PE=1 SV=2
210	667	tr|E7ERJ7|E7ERJ7_HUMAN	67.74	9	5	5	Deamidation (NQ); TMT6plex	67139	Polyadenylate-binding protein OS=Homo sapiens OX=9606 GN=PABPC1 PE=1 SV=1
210	1092	tr|H0YBN4|H0YBN4_HUMAN	56.68	21	3	3	TMT6plex	19717	Polyadenylate-binding protein 1 (Fragment) OS=Homo sapiens OX=9606 GN=PABPC1 PE=1 SV=8
210	69323	sp|Q9H361|PABP3_HUMAN	49.55	4	3	3	Deamidation (NQ); TMT6plex	70031	Polyadenylate-binding protein 3 OS=Homo sapiens OX=9606 GN=PABPC3 PE=1 SV=2
210	13470	tr|H0Y5F5|H0Y5F5_HUMAN	41.74	4	2	2	Carbamidomethylation; Deamidation (NQ); TMT6plex	60252	Polyadenylate-binding protein (Fragment) OS=Homo sapiens OX=9606 GN=PABPC4 PE=1 SV=1
352	69086	sp|O75367-2|H2AY_HUMAN	77.52	18	5	1	TMT6plex	39184	Isoform 1 of Core histone macro-H2A.1 OS=Homo sapiens OX=9606 GN=H2AFY
352	69087	sp|O75367-3|H2AY_HUMAN	77.52	18	5	1	TMT6plex	39489	Isoform 3 of Core histone macro-H2A.1 OS=Homo sapiens OX=9606 GN=H2AFY
352	69088	sp|O75367|H2AY_HUMAN	77.52	18	5	1	TMT6plex	39617	Core histone macro-H2A.1 OS=Homo sapiens OX=9606 GN=H2AFY PE=1 SV=4
352	771	tr|D6RCF2|D6RCF2_HUMAN	74.95	40	5	1	TMT6plex	17575	Histone H2A OS=Homo sapiens OX=9606 GN=H2AFY PE=1 SV=1
159	68985	sp|P09382|LEG1_HUMAN	77.21	76	7	7	Carbamidomethylation; Acetylation (Protein N-term); TMT6plex	14716	Galectin-1 OS=Homo sapiens OX=9606 GN=LGALS1 PE=1 SV=2
117	68980	sp|P12956|XRCC6_HUMAN	77.12	16	8	8	TMT6plex	69843	X-ray repair cross-complementing protein 6 OS=Homo sapiens OX=9606 GN=XRCC6 PE=1 SV=2
117	69004	sp|P12956-2|XRCC6_HUMAN	71.02	14	6	6	TMT6plex	65149	Isoform 2 of X-ray repair cross-complementing protein 6 OS=Homo sapiens OX=9606 GN=XRCC6
117	529	tr|B1AHC9|B1AHC9_HUMAN	72.31	16	7	7	TMT6plex	64284	X-ray repair cross-complementing protein 6 OS=Homo sapiens OX=9606 GN=XRCC6 PE=1 SV=1
269	69064	sp|P05387|RLA2_HUMAN	76.57	77	5	5	Deamidation (NQ); TMT6plex	11665	60S acidic ribosomal protein P2 OS=Homo sapiens OX=9606 GN=RPLP2 PE=1 SV=1
269	1428	tr|H0YDD8|H0YDD8_HUMAN	55.79	58	3	3	Deamidation (NQ); TMT6plex	9105	60S acidic ribosomal protein P2 (Fragment) OS=Homo sapiens OX=9606 GN=RPLP2 PE=1 SV=1
152	69010	sp|P10599|THIO_HUMAN	76.31	78	7	7	Carbamidomethylation; TMT6plex	11737	Thioredoxin OS=Homo sapiens OX=9606 GN=TXN PE=1 SV=3
152	69139	sp|P10599-2|THIO_HUMAN	59.61	54	5	5	Carbamidomethylation; TMT6plex	9452	Isoform 2 of Thioredoxin OS=Homo sapiens OX=9606 GN=TXN
175	68997	sp|P22234|PUR6_HUMAN	76.25	18	6	6	Carbamidomethylation; Acetylation (Protein N-term); TMT6plex	47079	Multifunctional protein ADE2 OS=Homo sapiens OX=9606 GN=PAICS PE=1 SV=3
175	581	tr|E9PBS1|E9PBS1_HUMAN	72.32	16	5	5	Carbamidomethylation; Acetylation (Protein N-term); TMT6plex	45652	Multifunctional protein ADE2 (Fragment) OS=Homo sapiens OX=9606 GN=PAICS PE=1 SV=1
175	69058	sp|P22234-2|PUR6_HUMAN	71.72	15	5	5	Acetylation (Protein N-term); TMT6plex	47958	Isoform 2 of Multifunctional protein ADE2 OS=Homo sapiens OX=9606 GN=PAICS
175	713	tr|D6RF62|D6RF62_HUMAN	68.14	16	4	4	TMT6plex	37112	Multifunctional protein ADE2 OS=Homo sapiens OX=9606 GN=PAICS PE=1 SV=1
94	69007	sp|P27348|1433T_HUMAN	76.22	36	9	4	Carbamidomethylation; TMT6plex	27764	14-3-3 protein theta OS=Homo sapiens OX=9606 GN=YWHAQ PE=1 SV=1
94	738	tr|E9PG15|E9PG15_HUMAN	56.97	33	5	2	Carbamidomethylation; TMT6plex	17048	14-3-3 protein theta (Fragment) OS=Homo sapiens OX=9606 GN=YWHAQ PE=1 SV=1
180	69153	sp|P62906|RL10A_HUMAN	76.07	26	5	5	Carbamidomethylation; TMT6plex	24831	60S ribosomal protein L10a OS=Homo sapiens OX=9606 GN=RPL10A PE=1 SV=2
194	672	tr|G3V203|G3V203_HUMAN	75.1	29	4	2	Carbamidomethylation; TMT6plex	18756	60S ribosomal protein L18 OS=Homo sapiens OX=9606 GN=RPL18 PE=1 SV=1
194	69082	sp|Q07020|RL18_HUMAN	75.1	25	4	2	Carbamidomethylation; TMT6plex	21634	60S ribosomal protein L18 OS=Homo sapiens OX=9606 GN=RPL18 PE=1 SV=2
194	675	tr|J3QQ67|J3QQ67_HUMAN	75.1	25	4	2	Carbamidomethylation; TMT6plex	21847	60S ribosomal protein L18 (Fragment) OS=Homo sapiens OX=9606 GN=RPL18 PE=1 SV=1
194	69090	sp|Q07020-2|RL18_HUMAN	75.1	30	4	2	Carbamidomethylation; TMT6plex	18091	Isoform 2 of 60S ribosomal protein L18 OS=Homo sapiens OX=9606 GN=RPL18
194	721	tr|H0YHA7|H0YHA7_HUMAN	75.1	28	4	2	Carbamidomethylation; TMT6plex	18982	60S ribosomal protein L18 (Fragment) OS=Homo sapiens OX=9606 GN=RPL18 PE=1 SV=1
194	723	tr|F8VUA6|F8VUA6_HUMAN	75.1	36	4	2	Carbamidomethylation; TMT6plex	14529	60S ribosomal protein L18 (Fragment) OS=Homo sapiens OX=9606 GN=RPL18 PE=1 SV=1
138	68994	sp|P34897-3|GLYM_HUMAN	75	25	8	8	Carbamidomethylation; TMT6plex	53455	Isoform 3 of Serine hydroxymethyltransferase mitochondrial OS=Homo sapiens OX=9606 GN=SHMT2
138	68995	sp|P34897-2|GLYM_HUMAN	75	24	8	8	Carbamidomethylation; TMT6plex	54863	Isoform 2 of Serine hydroxymethyltransferase mitochondrial OS=Homo sapiens OX=9606 GN=SHMT2
138	68996	sp|P34897|GLYM_HUMAN	75	24	8	8	Carbamidomethylation; TMT6plex	55993	Serine hydroxymethyltransferase mitochondrial OS=Homo sapiens OX=9606 GN=SHMT2 PE=1 SV=3
138	1051	tr|H0YIZ0|H0YIZ0_HUMAN	49.96	20	4	4	TMT6plex	28826	Serine hydroxymethyltransferase mitochondrial (Fragment) OS=Homo sapiens OX=9606 GN=SHMT2 PE=1 SV=1
138	1181	tr|G3V2Y4|G3V2Y4_HUMAN	45.47	22	4	4	TMT6plex	25676	Serine hydroxymethyltransferase mitochondrial (Fragment) OS=Homo sapiens OX=9606 GN=SHMT2 PE=1 SV=1
141	684	tr|K7EK07|K7EK07_HUMAN	74.55	46	5	1	Carbamidomethylation; TMT6plex	14914	Histone H3 (Fragment) OS=Homo sapiens OX=9606 GN=H3F3B PE=1 SV=1
141	69083	sp|P84243|H33_HUMAN	74.55	45	5	1	Carbamidomethylation; TMT6plex	15328	Histone H3.3 OS=Homo sapiens OX=9606 GN=H3F3A PE=1 SV=2
272	69074	sp|P62829|RL23_HUMAN	74.35	46	6	6	Carbamidomethylation; TMT6plex	14865	60S ribosomal protein L23 OS=Homo sapiens OX=9606 GN=RPL23 PE=1 SV=1
272	930	tr|C9JD32|C9JD32_HUMAN	69.42	59	5	5	Carbamidomethylation; TMT6plex	9670	60S ribosomal protein L23 (Fragment) OS=Homo sapiens OX=9606 GN=RPL23 PE=1 SV=1
272	931	tr|J3KT29|J3KT29_HUMAN	69.42	44	5	5	Carbamidomethylation; TMT6plex	13193	60S ribosomal protein L23 OS=Homo sapiens OX=9606 GN=RPL23 PE=1 SV=1
272	1143	tr|B9ZVP7|B9ZVP7_HUMAN	64.73	40	4	4	Carbamidomethylation; TMT6plex	12099	60S ribosomal protein L23 OS=Homo sapiens OX=9606 GN=RPL23 PE=1 SV=1
272	1514	tr|J3KTJ3|J3KTJ3_HUMAN	38.57	22	2	2	TMT6plex	8899	60S ribosomal protein L23 OS=Homo sapiens OX=9606 GN=RPL23 PE=1 SV=1
235	436	tr|F8VZX2|F8VZX2_HUMAN	74.13	30	7	4	Carbamidomethylation; TMT6plex	33800	Poly(rC)-binding protein 2 OS=Homo sapiens OX=9606 GN=PCBP2 PE=1 SV=1
235	68975	sp|Q15366-4|PCBP2_HUMAN	74.13	29	7	4	Carbamidomethylation; TMT6plex	34917	Isoform 4 of Poly(rC)-binding protein 2 OS=Homo sapiens OX=9606 GN=PCBP2
235	68976	sp|Q15366-5|PCBP2_HUMAN	74.13	28	7	4	Carbamidomethylation; TMT6plex	35347	Isoform 5 of Poly(rC)-binding protein 2 OS=Homo sapiens OX=9606 GN=PCBP2
235	68978	sp|Q15366-3|PCBP2_HUMAN	74.13	26	7	4	Carbamidomethylation; TMT6plex	38222	Isoform 3 of Poly(rC)-binding protein 2 OS=Homo sapiens OX=9606 GN=PCBP2
235	68979	sp|Q15366-2|PCBP2_HUMAN	74.13	26	7	4	Carbamidomethylation; TMT6plex	38651	Isoform 2 of Poly(rC)-binding protein 2 OS=Homo sapiens OX=9606 GN=PCBP2
235	69025	sp|Q15366-7|PCBP2_HUMAN	69.39	20	6	3	Carbamidomethylation; TMT6plex	33497	Isoform 7 of Poly(rC)-binding protein 2 OS=Homo sapiens OX=9606 GN=PCBP2
235	69026	sp|Q15366-8|PCBP2_HUMAN	69.39	20	6	3	Carbamidomethylation; TMT6plex	33926	Isoform 8 of Poly(rC)-binding protein 2 OS=Homo sapiens OX=9606 GN=PCBP2
235	69028	sp|Q15366-6|PCBP2_HUMAN	69.39	18	6	3	Carbamidomethylation; TMT6plex	38151	Isoform 6 of Poly(rC)-binding protein 2 OS=Homo sapiens OX=9606 GN=PCBP2
235	69029	sp|Q15366|PCBP2_HUMAN	69.39	18	6	3	Carbamidomethylation; TMT6plex	38580	Poly(rC)-binding protein 2 OS=Homo sapiens OX=9606 GN=PCBP2 PE=1 SV=1
235	624	tr|H3BRU6|H3BRU6_HUMAN	66.34	20	5	3	Carbamidomethylation; TMT6plex	31719	Poly(rC)-binding protein 2 (Fragment) OS=Homo sapiens OX=9606 GN=PCBP2 PE=1 SV=1
235	786	tr|F8VXH9|F8VXH9_HUMAN	61.56	31	4	3	Carbamidomethylation; TMT6plex	16997	Poly(rC)-binding protein 2 (Fragment) OS=Homo sapiens OX=9606 GN=PCBP2 PE=1 SV=1
235	980	tr|F8W0G4|F8W0G4_HUMAN	56.86	26	4	2	Carbamidomethylation; TMT6plex	16637	Poly(rC)-binding protein 2 (Fragment) OS=Homo sapiens OX=9606 GN=PCBP2 PE=1 SV=1
235	981	tr|F8W1G6|F8W1G6_HUMAN	56.86	20	4	2	Carbamidomethylation; TMT6plex	21935	Poly(rC)-binding protein 2 (Fragment) OS=Homo sapiens OX=9606 GN=PCBP2 PE=1 SV=2
235	1020	tr|J3QT27|J3QT27_HUMAN	52.8	11	4	1	Carbamidomethylation; TMT6plex	34386	Poly(rC)-binding protein 3 (Fragment) OS=Homo sapiens OX=9606 GN=PCBP3 PE=1 SV=1
235	69256	sp|P57721-2|PCBP3_HUMAN	52.8	10	4	1	Carbamidomethylation; TMT6plex	36817	Isoform 2 of Poly(rC)-binding protein 3 OS=Homo sapiens OX=9606 GN=PCBP3
235	69257	sp|P57721-3|PCBP3_HUMAN	52.8	10	4	1	Carbamidomethylation; TMT6plex	36945	Isoform 3 of Poly(rC)-binding protein 3 OS=Homo sapiens OX=9606 GN=PCBP3
235	69258	sp|P57721-5|PCBP3_HUMAN	52.8	10	4	1	Carbamidomethylation; TMT6plex	37341	Isoform 5 of Poly(rC)-binding protein 3 OS=Homo sapiens OX=9606 GN=PCBP3
235	1024	tr|E9PFP8|E9PFP8_HUMAN	52.8	10	4	1	Carbamidomethylation; TMT6plex	38187	Poly(rC)-binding protein 3 OS=Homo sapiens OX=9606 GN=PCBP3 PE=1 SV=1
235	69259	sp|P57721-4|PCBP3_HUMAN	52.8	10	4	1	Carbamidomethylation; TMT6plex	39337	Isoform 4 of Poly(rC)-binding protein 3 OS=Homo sapiens OX=9606 GN=PCBP3
235	69260	sp|P57721|PCBP3_HUMAN	52.8	10	4	1	Carbamidomethylation; TMT6plex	39465	Poly(rC)-binding protein 3 OS=Homo sapiens OX=9606 GN=PCBP3 PE=2 SV=2
235	1082	tr|F8VRH0|F8VRH0_HUMAN	52.7	17	3	2	Carbamidomethylation; TMT6plex	32035	Poly(rC)-binding protein 2 (Fragment) OS=Homo sapiens OX=9606 GN=PCBP2 PE=1 SV=2
235	1682	tr|H3BND9|H3BND9_HUMAN	30.79	12	1	1	Carbamidomethylation; TMT6plex	12213	Poly(rC)-binding protein 2 (Fragment) OS=Homo sapiens OX=9606 GN=PCBP2 PE=1 SV=1
196	69103	sp|P31949|S10AB_HUMAN	73.84	44	5	5	Carbamidomethylation; TMT6plex	11740	Protein S100-A11 OS=Homo sapiens OX=9606 GN=S100A11 PE=1 SV=2
139	69036	sp|P12814-2|ACTN1_HUMAN	73.8	12	9	3	Carbamidomethylation; TMT6plex	102709	Isoform 2 of Alpha-actinin-1 OS=Homo sapiens OX=9606 GN=ACTN1
139	69037	sp|P12814|ACTN1_HUMAN	73.8	12	9	3	Carbamidomethylation; TMT6plex	103058	Alpha-actinin-1 OS=Homo sapiens OX=9606 GN=ACTN1 PE=1 SV=2
139	69038	sp|P12814-3|ACTN1_HUMAN	73.8	12	9	3	Carbamidomethylation; TMT6plex	105568	Isoform 3 of Alpha-actinin-1 OS=Homo sapiens OX=9606 GN=ACTN1
139	69039	sp|P12814-4|ACTN1_HUMAN	73.8	12	9	3	Carbamidomethylation; TMT6plex	107141	Isoform 4 of Alpha-actinin-1 OS=Homo sapiens OX=9606 GN=ACTN1
139	549	tr|H9KV75|H9KV75_HUMAN	72.06	12	8	3	Carbamidomethylation; TMT6plex	94826	Alpha-actinin-1 OS=Homo sapiens OX=9606 GN=ACTN1 PE=1 SV=1
239	69097	sp|Q01105-3|SET_HUMAN	73.57	26	4	4	TMT6plex	30993	Isoform 3 of Protein SET OS=Homo sapiens OX=9606 GN=SET
239	697	tr|A0A0C4DFV9|A0A0C4DFV9_HUMAN	73.57	26	4	4	TMT6plex	31124	Protein SET OS=Homo sapiens OX=9606 GN=SET PE=1 SV=1
239	69098	sp|Q01105-4|SET_HUMAN	73.57	26	4	4	TMT6plex	31272	Isoform 4 of Protein SET OS=Homo sapiens OX=9606 GN=SET
239	69099	sp|Q01105-2|SET_HUMAN	73.57	25	4	4	TMT6plex	32103	Isoform 2 of Protein SET OS=Homo sapiens OX=9606 GN=SET
239	69100	sp|Q01105|SET_HUMAN	73.57	24	4	4	TMT6plex	33489	Protein SET OS=Homo sapiens OX=9606 GN=SET PE=1 SV=3
239	868	tr|A0A087X027|A0A087X027_HUMAN	69.02	13	3	3	TMT6plex	33645	Protein SETSIP OS=Homo sapiens OX=9606 GN=SETSIP PE=3 SV=1
239	69160	sp|P0DME0|SETLP_HUMAN	69.02	12	3	3	TMT6plex	34882	Protein SETSIP OS=Homo sapiens OX=9606 GN=SETSIP PE=1 SV=1
197	69114	sp|P62979|RS27A_HUMAN	73.23	28	3	3	Carbamidomethylation; TMT6plex	17965	Ubiquitin-40S ribosomal protein S27a OS=Homo sapiens OX=9606 GN=RPS27A PE=1 SV=2
118	69023	sp|P18124|RL7_HUMAN	72.62	32	8	8	Carbamidomethylation; Deamidation (NQ); TMT6plex	29226	60S ribosomal protein L7 OS=Homo sapiens OX=9606 GN=RPL7 PE=1 SV=1
118	13364	tr|A8MUD9|A8MUD9_HUMAN	65.29	33	6	6	Carbamidomethylation; Deamidation (NQ); TMT6plex	24433	60S ribosomal protein L7 OS=Homo sapiens OX=9606 GN=RPL7 PE=1 SV=1
179	711	tr|E9PK01|E9PK01_HUMAN	72.49	18	4	4	Acetylation (Protein N-term); TMT6plex	28821	Elongation factor 1-delta (Fragment) OS=Homo sapiens OX=9606 GN=EEF1D PE=1 SV=1
179	69101	sp|P29692|EF1D_HUMAN	72.49	17	4	4	Acetylation (Protein N-term); TMT6plex	31122	Elongation factor 1-delta OS=Homo sapiens OX=9606 GN=EEF1D PE=1 SV=5
179	69102	sp|P29692-3|EF1D_HUMAN	72.49	18	4	4	Acetylation (Protein N-term); TMT6plex	28558	Isoform 3 of Elongation factor 1-delta OS=Homo sapiens OX=9606 GN=EEF1D
179	827	tr|A0A087X1X7|A0A087X1X7_HUMAN	69.23	6	3	3	TMT6plex	69283	Elongation factor 1-delta OS=Homo sapiens OX=9606 GN=EEF1D PE=1 SV=1
179	69132	sp|P29692-2|EF1D_HUMAN	69.23	6	3	3	TMT6plex	71408	Isoform 2 of Elongation factor 1-delta OS=Homo sapiens OX=9606 GN=EEF1D
179	829	tr|E9PRY8|E9PRY8_HUMAN	69.23	5	3	3	TMT6plex	76570	Elongation factor 1-delta OS=Homo sapiens OX=9606 GN=EEF1D PE=1 SV=1
179	69267	sp|P29692-4|EF1D_HUMAN	66.4	13	3	3	Acetylation (Protein N-term); TMT6plex	29070	Isoform 4 of Elongation factor 1-delta OS=Homo sapiens OX=9606 GN=EEF1D
179	951	tr|E9PQZ1|E9PQZ1_HUMAN	66.4	15	3	3	Acetylation (Protein N-term); TMT6plex	26507	Elongation factor 1-delta OS=Homo sapiens OX=9606 GN=EEF1D PE=1 SV=1
179	1378	tr|H0YE58|H0YE58_HUMAN	48.89	11	1	1	TMT6plex	13387	Elongation factor 1-delta (Fragment) OS=Homo sapiens OX=9606 GN=EEF1D PE=1 SV=1
179	1379	tr|H0YE72|H0YE72_HUMAN	48.89	8	1	1	TMT6plex	17604	Elongation factor 1-delta (Fragment) OS=Homo sapiens OX=9606 GN=EEF1D PE=1 SV=1
179	1590	tr|E9PQC9|E9PQC9_HUMAN	35.3	36	1	1	TMT6plex	3942	Elongation factor 1-delta (Fragment) OS=Homo sapiens OX=9606 GN=EEF1D PE=1 SV=1
351	69077	sp|Q15029-2|U5S1_HUMAN	72.42	6	4	3	TMT6plex	105384	Isoform 2 of 116 kDa U5 small nuclear ribonucleoprotein component OS=Homo sapiens OX=9606 GN=EFTUD2
351	69078	sp|Q15029-3|U5S1_HUMAN	72.42	6	4	3	TMT6plex	108283	Isoform 3 of 116 kDa U5 small nuclear ribonucleoprotein component OS=Homo sapiens OX=9606 GN=EFTUD2
351	69079	sp|Q15029|U5S1_HUMAN	72.42	6	4	3	TMT6plex	109436	116 kDa U5 small nuclear ribonucleoprotein component OS=Homo sapiens OX=9606 GN=EFTUD2 PE=1 SV=1
121	69084	sp|Q71DI3|H32_HUMAN	72.21	45	5	1	Carbamidomethylation; Oxidation (M); TMT6plex	15388	Histone H3.2 OS=Homo sapiens OX=9606 GN=HIST2H3A PE=1 SV=3
162	69042	sp|P62249|RS16_HUMAN	72.12	44	7	7	Carbamidomethylation; TMT6plex	16445	40S ribosomal protein S16 OS=Homo sapiens OX=9606 GN=RPS16 PE=1 SV=2
162	577	tr|M0R210|M0R210_HUMAN	72.12	50	7	7	Carbamidomethylation; TMT6plex	14419	40S ribosomal protein S16 OS=Homo sapiens OX=9606 GN=RPS16 PE=1 SV=1
162	823	tr|M0R3H0|M0R3H0_HUMAN	64.44	45	5	5	Carbamidomethylation; TMT6plex	11075	40S ribosomal protein S16 OS=Homo sapiens OX=9606 GN=RPS16 PE=1 SV=1
162	941	tr|M0R1M5|M0R1M5_HUMAN	60.13	40	4	4	Carbamidomethylation; TMT6plex	9366	40S ribosomal protein S16 (Fragment) OS=Homo sapiens OX=9606 GN=RPS16 PE=1 SV=1
162	1003	tr|Q6IPX4|Q6IPX4_HUMAN	55.76	24	4	4	Carbamidomethylation; TMT6plex	17107	40S ribosomal protein S16 OS=Homo sapiens OX=9606 GN=RPS16 PE=1 SV=1
162	1146	tr|M0QX76|M0QX76_HUMAN	55.49	50	3	3	TMT6plex	5558	40S ribosomal protein S16 (Fragment) OS=Homo sapiens OX=9606 GN=RPS16 PE=1 SV=1
176	69011	sp|P17844-2|DDX5_HUMAN	71.95	12	6	1	Carbamidomethylation; TMT6plex; Pyro-glu from Q	60563	Isoform 2 of Probable ATP-dependent RNA helicase DDX5 OS=Homo sapiens OX=9606 GN=DDX5
176	69012	sp|P17844|DDX5_HUMAN	71.95	10	6	1	Carbamidomethylation; TMT6plex; Pyro-glu from Q	69148	Probable ATP-dependent RNA helicase DDX5 OS=Homo sapiens OX=9606 GN=DDX5 PE=1 SV=1
176	580	tr|J3KTA4|J3KTA4_HUMAN	71.95	10	6	1	Carbamidomethylation; TMT6plex; Pyro-glu from Q	69087	Probable ATP-dependent RNA helicase DDX5 OS=Homo sapiens OX=9606 GN=DDX5 PE=1 SV=1
131	69085	sp|P68431|H31_HUMAN	71.79	45	5	1	Carbamidomethylation; Oxidation (M); TMT6plex	15404	Histone H3.1 OS=Homo sapiens OX=9606 GN=HIST1H3A PE=1 SV=2
303	69050	sp|P50991-2|TCPD_HUMAN	71.78	17	5	4	Carbamidomethylation; TMT6plex	54720	Isoform 2 of T-complex protein 1 subunit delta OS=Homo sapiens OX=9606 GN=CCT4
303	69051	sp|P50991|TCPD_HUMAN	71.78	16	5	4	Carbamidomethylation; TMT6plex	57924	T-complex protein 1 subunit delta OS=Homo sapiens OX=9606 GN=CCT4 PE=1 SV=4
120	69057	sp|P31947|1433S_HUMAN	71.69	31	7	3	Carbamidomethylation; TMT6plex	27774	14-3-3 protein sigma OS=Homo sapiens OX=9606 GN=SFN PE=1 SV=1
120	69119	sp|P31947-2|1433S_HUMAN	57.14	24	5	1	TMT6plex	24336	Isoform 2 of 14-3-3 protein sigma OS=Homo sapiens OX=9606 GN=SFN
304	69060	sp|P30086|PEBP1_HUMAN	71.59	37	5	5	Carbamidomethylation; TMT6plex	21057	Phosphatidylethanolamine-binding protein 1 OS=Homo sapiens OX=9606 GN=PEBP1 PE=1 SV=3
268	69046	sp|P15121|ALDR_HUMAN	71.19	37	7	6	TMT6plex	35853	Aldose reductase OS=Homo sapiens OX=9606 GN=AKR1B1 PE=1 SV=3
241	69110	sp|P08708|RS17_HUMAN	71.03	49	4	4	Carbamidomethylation; TMT6plex	15550	40S ribosomal protein S17 OS=Homo sapiens OX=9606 GN=RPS17 PE=1 SV=2
241	1291	tr|H0YN88|H0YN88_HUMAN	60.75	32	3	3	Carbamidomethylation; TMT6plex	15920	40S ribosomal protein S17 OS=Homo sapiens OX=9606 GN=RPS17 PE=1 SV=1
241	1301	tr|A0A075B716|A0A075B716_HUMAN	60.75	23	3	3	Carbamidomethylation; TMT6plex	21643	40S ribosomal protein S17 OS=Homo sapiens OX=9606 GN=RPS17 PE=1 SV=1
305	69096	sp|P30153|2AAA_HUMAN	70.92	14	5	5	Carbamidomethylation; Acetylation (Protein N-term); TMT6plex	65309	Serine/threonine-protein phosphatase 2A 65 kDa regulatory subunit A alpha isoform OS=Homo sapiens OX=9606 GN=PPP2R1A PE=1 SV=4
305	872	tr|B3KQV6|B3KQV6_HUMAN	66.16	16	4	4	Carbamidomethylation; TMT6plex	45604	Serine/threonine-protein phosphatase 2A 65 kDa regulatory subunit A alpha isoform OS=Homo sapiens OX=9606 GN=PPP2R1A PE=1 SV=1
305	1416	tr|H0YDG7|H0YDG7_HUMAN	52.88	16	2	2	Carbamidomethylation; TMT6plex	24763	Serine/threonine-protein phosphatase 2A 65 kDa regulatory subunit A beta isoform (Fragment) OS=Homo sapiens OX=9606 GN=PPP2R1B PE=1 SV=1
305	69452	sp|P30154-5|2AAB_HUMAN	52.88	7	2	2	Carbamidomethylation; TMT6plex	52214	Isoform 5 of Serine/threonine-protein phosphatase 2A 65 kDa regulatory subunit A beta isoform OS=Homo sapiens OX=9606 GN=PPP2R1B
305	69453	sp|P30154-4|2AAB_HUMAN	52.88	6	2	2	Carbamidomethylation; TMT6plex	61314	Isoform 4 of Serine/threonine-protein phosphatase 2A 65 kDa regulatory subunit A beta isoform OS=Homo sapiens OX=9606 GN=PPP2R1B
305	69454	sp|P30154|2AAB_HUMAN	52.88	6	2	2	Carbamidomethylation; TMT6plex	66214	Serine/threonine-protein phosphatase 2A 65 kDa regulatory subunit A beta isoform OS=Homo sapiens OX=9606 GN=PPP2R1B PE=1 SV=3
305	69455	sp|P30154-3|2AAB_HUMAN	52.88	6	2	2	Carbamidomethylation; TMT6plex	66617	Isoform 3 of Serine/threonine-protein phosphatase 2A 65 kDa regulatory subunit A beta isoform OS=Homo sapiens OX=9606 GN=PPP2R1B
305	69456	sp|P30154-2|2AAB_HUMAN	52.88	5	2	2	Carbamidomethylation; TMT6plex	73585	Isoform 2 of Serine/threonine-protein phosphatase 2A 65 kDa regulatory subunit A beta isoform OS=Homo sapiens OX=9606 GN=PPP2R1B
267	69044	sp|P52597|HNRPF_HUMAN	70.02	26	5	4	Carbamidomethylation; Acetylation (Protein N-term); Deamidation (NQ); TMT6plex	45672	Heterogeneous nuclear ribonucleoprotein F OS=Homo sapiens OX=9606 GN=HNRNPF PE=1 SV=3
267	1290	tr|A0A1B0GW42|A0A1B0GW42_HUMAN	44.62	47	2	2	Carbamidomethylation; Acetylation (Protein N-term); TMT6plex	11080	Heterogeneous nuclear ribonucleoprotein F (Fragment) OS=Homo sapiens OX=9606 GN=HNRNPF PE=1 SV=1
215	69121	sp|P0C0S5|H2AZ_HUMAN	69.28	46	4	2	TMT6plex	13553	Histone H2A.Z OS=Homo sapiens OX=9606 GN=H2AFZ PE=1 SV=2
215	69120	sp|Q71UI9|H2AV_HUMAN	69.28	46	4	2	TMT6plex	13509	Histone H2A.V OS=Homo sapiens OX=9606 GN=H2AFV PE=1 SV=3
215	69289	sp|Q71UI9-4|H2AV_HUMAN	60.81	49	3	2	TMT6plex	10999	Isoform 4 of Histone H2A.V OS=Homo sapiens OX=9606 GN=H2AFV
215	69294	sp|Q71UI9-2|H2AV_HUMAN	56.66	39	3	1	TMT6plex	12146	Isoform 2 of Histone H2A.V OS=Homo sapiens OX=9606 GN=H2AFV
215	1077	tr|C9J0D1|C9J0D1_HUMAN	56.66	37	3	1	TMT6plex	13163	Histone H2A OS=Homo sapiens OX=9606 GN=H2AFV PE=1 SV=1
215	69461	sp|Q71UI9-3|H2AV_HUMAN	47.53	23	2	1	TMT6plex	9375	Isoform 3 of Histone H2A.V OS=Homo sapiens OX=9606 GN=H2AFV
192	69041	sp|P26373|RL13_HUMAN	69.15	29	6	6	TMT6plex	24261	60S ribosomal protein L13 OS=Homo sapiens OX=9606 GN=RPL13 PE=1 SV=4
192	69144	sp|P26373-2|RL13_HUMAN	58.31	25	4	4	TMT6plex	18845	Isoform 2 of 60S ribosomal protein L13 OS=Homo sapiens OX=9606 GN=RPL13
192	870	tr|J3QSB4|J3QSB4_HUMAN	50.83	30	4	4	TMT6plex	14692	60S ribosomal protein L13 (Fragment) OS=Homo sapiens OX=9606 GN=RPL13 PE=1 SV=1
273	69075	sp|P55809|SCOT1_HUMAN	68.68	15	5	5	TMT6plex	56158	Succinyl-CoA:3-ketoacid coenzyme A transferase 1 mitochondrial OS=Homo sapiens OX=9606 GN=OXCT1 PE=1 SV=1
273	13528	tr|E9PDW2|E9PDW2_HUMAN	65.02	18	4	4	TMT6plex	36690	Succinyl-CoA:3-ketoacid coenzyme A transferase 1 mitochondrial OS=Homo sapiens OX=9606 GN=OXCT1 PE=1 SV=1
273	69280	sp|P55809-2|SCOT1_HUMAN	54.12	35	3	3	TMT6plex	13358	Isoform 2 of Succinyl-CoA:3-ketoacid coenzyme A transferase 1 mitochondrial OS=Homo sapiens OX=9606 GN=OXCT1
270	13388	tr|M0R3D6|M0R3D6_HUMAN	68.46	43	6	6	Carbamidomethylation; TMT6plex	16715	60S ribosomal protein L18a (Fragment) OS=Homo sapiens OX=9606 GN=RPL18A PE=1 SV=1
270	736	tr|M0R1A7|M0R1A7_HUMAN	68.46	41	6	6	Carbamidomethylation; TMT6plex	17477	60S ribosomal protein L18a OS=Homo sapiens OX=9606 GN=RPL18A PE=1 SV=1
270	69071	sp|Q02543|RL18A_HUMAN	68.46	35	6	6	Carbamidomethylation; TMT6plex	20762	60S ribosomal protein L18a OS=Homo sapiens OX=9606 GN=RPL18A PE=1 SV=2
270	757	tr|M0R117|M0R117_HUMAN	66.12	40	6	6	Carbamidomethylation; TMT6plex	18079	60S ribosomal protein L18a OS=Homo sapiens OX=9606 GN=RPL18A PE=1 SV=1
307	25979	tr|E9PLD0|E9PLD0_HUMAN	68.36	37	5	4	Acetylation (Protein N-term); TMT6plex	18483	Ras-related protein Rab-1B OS=Homo sapiens OX=9606 GN=RAB1B PE=1 SV=1
271	607	tr|A0A0D9SFB3|A0A0D9SFB3_HUMAN	67.4	10	5	3	TMT6plex	70840	ATP-dependent RNA helicase DDX3X OS=Homo sapiens OX=9606 GN=DDX3X PE=1 SV=1
271	69072	sp|O00571-2|DDX3X_HUMAN	67.4	10	5	3	TMT6plex	71355	Isoform 2 of ATP-dependent RNA helicase DDX3X OS=Homo sapiens OX=9606 GN=DDX3X
271	609	tr|A0A0D9SG12|A0A0D9SG12_HUMAN	67.4	10	5	3	TMT6plex	71541	ATP-dependent RNA helicase DDX3X OS=Homo sapiens OX=9606 GN=DDX3X PE=1 SV=1
271	69073	sp|O00571|DDX3X_HUMAN	67.4	9	5	3	TMT6plex	73244	ATP-dependent RNA helicase DDX3X OS=Homo sapiens OX=9606 GN=DDX3X PE=1 SV=3
271	611	tr|A0A0D9SF53|A0A0D9SF53_HUMAN	67.4	8	5	3	TMT6plex	81477	ATP-dependent RNA helicase DDX3X OS=Homo sapiens OX=9606 GN=DDX3X PE=1 SV=1
177	69056	sp|P32969|RL9_HUMAN	67.38	52	6	6	TMT6plex	21863	60S ribosomal protein L9 OS=Homo sapiens OX=9606 GN=RPL9 PE=1 SV=1
177	680	tr|D6RAN4|D6RAN4_HUMAN	64.24	51	5	5	TMT6plex	20775	60S ribosomal protein L9 (Fragment) OS=Homo sapiens OX=9606 GN=RPL9 PE=1 SV=8
177	733	tr|H0Y9V9|H0Y9V9_HUMAN	62.9	43	5	5	TMT6plex	21578	60S ribosomal protein L9 (Fragment) OS=Homo sapiens OX=9606 GN=RPL9 PE=1 SV=1
177	1246	tr|H0Y9R4|H0Y9R4_HUMAN	47.76	49	3	3	TMT6plex	10164	60S ribosomal protein L9 (Fragment) OS=Homo sapiens OX=9606 GN=RPL9 PE=1 SV=1
140	569	tr|E9PCY7|E9PCY7_HUMAN	67.35	17	6	5	Carbamidomethylation; Acetylation (Protein N-term); TMT6plex	47087	Heterogeneous nuclear ribonucleoprotein H OS=Homo sapiens OX=9606 GN=HNRNPH1 PE=1 SV=1
140	69045	sp|P31943|HNRH1_HUMAN	67.35	16	6	5	Carbamidomethylation; Acetylation (Protein N-term); TMT6plex	49229	Heterogeneous nuclear ribonucleoprotein H OS=Homo sapiens OX=9606 GN=HNRNPH1 PE=1 SV=4
140	571	tr|G8JLB6|G8JLB6_HUMAN	67.35	15	6	5	Carbamidomethylation; Acetylation (Protein N-term); TMT6plex	51230	Heterogeneous nuclear ribonucleoprotein H OS=Homo sapiens OX=9606 GN=HNRNPH1 PE=1 SV=1
140	729	tr|D6RBM0|D6RBM0_HUMAN	61.55	26	5	5	Carbamidomethylation; Acetylation (Protein N-term); TMT6plex	24078	Heterogeneous nuclear ribonucleoprotein H (Fragment) OS=Homo sapiens OX=9606 GN=HNRNPH1 PE=1 SV=1
140	734	tr|D6RIU0|D6RIU0_HUMAN	61.55	33	5	5	Carbamidomethylation; Acetylation (Protein N-term); TMT6plex	18703	Heterogeneous nuclear ribonucleoprotein H (Fragment) OS=Homo sapiens OX=9606 GN=HNRNPH1 PE=1 SV=1
140	755	tr|E5RGV0|E5RGV0_HUMAN	61.55	35	5	5	Carbamidomethylation; Acetylation (Protein N-term); TMT6plex	17507	Heterogeneous nuclear ribonucleoprotein H (Fragment) OS=Homo sapiens OX=9606 GN=HNRNPH1 PE=1 SV=1
140	968	tr|D6RIT2|D6RIT2_HUMAN	55.99	23	4	4	Carbamidomethylation; Acetylation (Protein N-term); TMT6plex	18367	Heterogeneous nuclear ribonucleoprotein H (Fragment) OS=Homo sapiens OX=9606 GN=HNRNPH1 PE=1 SV=1
140	967	tr|D6RAM1|D6RAM1_HUMAN	55.99	29	4	4	Carbamidomethylation; Acetylation (Protein N-term); TMT6plex	14667	Heterogeneous nuclear ribonucleoprotein H (Fragment) OS=Homo sapiens OX=9606 GN=HNRNPH1 PE=1 SV=1
140	969	tr|D6R9T0|D6R9T0_HUMAN	55.99	24	4	4	Carbamidomethylation; Acetylation (Protein N-term); TMT6plex	18185	Heterogeneous nuclear ribonucleoprotein H (Fragment) OS=Homo sapiens OX=9606 GN=HNRNPH1 PE=1 SV=8
140	970	tr|D6RFM3|D6RFM3_HUMAN	55.99	23	4	4	Carbamidomethylation; Acetylation (Protein N-term); TMT6plex	18190	Heterogeneous nuclear ribonucleoprotein H (Fragment) OS=Homo sapiens OX=9606 GN=HNRNPH1 PE=1 SV=1
140	971	tr|D6RDU3|D6RDU3_HUMAN	55.99	22	4	4	Carbamidomethylation; Acetylation (Protein N-term); TMT6plex	19256	Heterogeneous nuclear ribonucleoprotein H (Fragment) OS=Homo sapiens OX=9606 GN=HNRNPH1 PE=1 SV=1
140	972	tr|D6RJ04|D6RJ04_HUMAN	55.99	22	4	4	Carbamidomethylation; Acetylation (Protein N-term); TMT6plex	19313	Heterogeneous nuclear ribonucleoprotein H (Fragment) OS=Homo sapiens OX=9606 GN=HNRNPH1 PE=1 SV=1
140	973	tr|D6RIH9|D6RIH9_HUMAN	55.99	21	4	4	Carbamidomethylation; Acetylation (Protein N-term); TMT6plex	20552	Heterogeneous nuclear ribonucleoprotein H OS=Homo sapiens OX=9606 GN=HNRNPH1 PE=1 SV=1
140	999	tr|E7EQJ0|E7EQJ0_HUMAN	55.99	33	4	4	Carbamidomethylation; Acetylation (Protein N-term); TMT6plex	12975	Heterogeneous nuclear ribonucleoprotein H (Fragment) OS=Homo sapiens OX=9606 GN=HNRNPH1 PE=1 SV=1
140	1008	tr|E7EN40|E7EN40_HUMAN	54.98	27	4	4	Carbamidomethylation; Acetylation (Protein N-term); TMT6plex	18835	Heterogeneous nuclear ribonucleoprotein H (Fragment) OS=Homo sapiens OX=9606 GN=HNRNPH1 PE=1 SV=1
140	1313	tr|D6RF17|D6RF17_HUMAN	47.67	55	3	3	Carbamidomethylation; Acetylation (Protein N-term); TMT6plex	5486	Heterogeneous nuclear ribonucleoprotein H (Fragment) OS=Homo sapiens OX=9606 GN=HNRNPH1 PE=1 SV=1
140	1318	tr|D6RDL0|D6RDL0_HUMAN	47.67	32	3	3	Carbamidomethylation; Acetylation (Protein N-term); TMT6plex	9504	Heterogeneous nuclear ribonucleoprotein H (Fragment) OS=Homo sapiens OX=9606 GN=HNRNPH1 PE=1 SV=1
140	1497	tr|D6R9D3|D6R9D3_HUMAN	47.67	68	3	3	Carbamidomethylation; Acetylation (Protein N-term); TMT6plex	4350	Heterogeneous nuclear ribonucleoprotein H OS=Homo sapiens OX=9606 GN=HNRNPH1 PE=1 SV=1
140	1725	tr|E5RJ94|E5RJ94_HUMAN	40.92	50	2	2	Acetylation (Protein N-term); TMT6plex	2983	Heterogeneous nuclear ribonucleoprotein H (Fragment) OS=Homo sapiens OX=9606 GN=HNRNPH1 PE=1 SV=1
421	860	tr|C9JPM4|C9JPM4_HUMAN	67.35	38	4	1	TMT6plex	14553	ADP-ribosylation factor 4 (Fragment) OS=Homo sapiens OX=9606 GN=ARF4 PE=1 SV=1
421	69156	sp|P18085|ARF4_HUMAN	67.35	27	4	1	TMT6plex	20511	ADP-ribosylation factor 4 OS=Homo sapiens OX=9606 GN=ARF4 PE=1 SV=3
359	69279	sp|P35268|RL22_HUMAN	67.29	39	3	3	Carbamidomethylation; TMT6plex	14787	60S ribosomal protein L22 OS=Homo sapiens OX=9606 GN=RPL22 PE=1 SV=2
359	1530	tr|K7EMH1|K7EMH1_HUMAN	47.64	27	2	2	TMT6plex	10422	60S ribosomal protein L22 (Fragment) OS=Homo sapiens OX=9606 GN=RPL22 PE=1 SV=1
359	1531	tr|K7ERI7|K7ERI7_HUMAN	47.64	25	2	2	TMT6plex	11169	60S ribosomal protein L22 OS=Homo sapiens OX=9606 GN=RPL22 PE=1 SV=1
359	1526	tr|K7EJT5|K7EJT5_HUMAN	47.64	51	2	2	TMT6plex	5083	60S ribosomal protein L22 (Fragment) OS=Homo sapiens OX=9606 GN=RPL22 PE=1 SV=1
359	1527	tr|K7EP65|K7EP65_HUMAN	47.64	50	2	2	TMT6plex	5239	60S ribosomal protein L22 (Fragment) OS=Homo sapiens OX=9606 GN=RPL22 PE=1 SV=1
359	1528	tr|K7EKS7|K7EKS7_HUMAN	47.64	45	2	2	TMT6plex	5734	60S ribosomal protein L22 OS=Homo sapiens OX=9606 GN=RPL22 PE=1 SV=1
359	1529	tr|K7ELC4|K7ELC4_HUMAN	47.64	30	2	2	TMT6plex	9099	60S ribosomal protein L22 (Fragment) OS=Homo sapiens OX=9606 GN=RPL22 PE=1 SV=1
244	69143	sp|P69905|HBA_HUMAN	67.23	33	4	4	TMT6plex	15258	Hemoglobin subunit alpha OS=Homo sapiens OX=9606 GN=HBA1 PE=1 SV=2
244	1131	tr|G3V1N2|G3V1N2_HUMAN	60.24	29	3	3	TMT6plex	11948	HCG1745306 isoform CRA_a OS=Homo sapiens OX=9606 GN=HBA2 PE=1 SV=1
165	69295	sp|P51991-2|ROA3_HUMAN	66.76	11	5	2	Carbamidomethylation; TMT6plex	37029	Isoform 2 of Heterogeneous nuclear ribonucleoprotein A3 OS=Homo sapiens OX=9606 GN=HNRNPA3
165	69296	sp|P51991|ROA3_HUMAN	66.76	10	5	2	Carbamidomethylation; TMT6plex	39595	Heterogeneous nuclear ribonucleoprotein A3 OS=Homo sapiens OX=9606 GN=HNRNPA3 PE=1 SV=2
240	69107	sp|P30084|ECHM_HUMAN	66.74	24	4	4	Carbamidomethylation; TMT6plex	31387	Enoyl-CoA hydratase mitochondrial OS=Homo sapiens OX=9606 GN=ECHS1 PE=1 SV=4
199	775	tr|D6R9P3|D6R9P3_HUMAN	65.68	18	4	3	Carbamidomethylation; TMT6plex	30303	Heterogeneous nuclear ribonucleoprotein A/B OS=Homo sapiens OX=9606 GN=HNRNPAB PE=1 SV=1
199	776	tr|D6RD18|D6RD18_HUMAN	65.68	18	4	3	Carbamidomethylation; TMT6plex	30474	Heterogeneous nuclear ribonucleoprotein A/B OS=Homo sapiens OX=9606 GN=HNRNPAB PE=1 SV=1
199	69133	sp|Q99729-3|ROAA_HUMAN	65.68	18	4	3	Carbamidomethylation; TMT6plex	30588	Isoform 3 of Heterogeneous nuclear ribonucleoprotein A/B OS=Homo sapiens OX=9606 GN=HNRNPAB
199	778	tr|D6RBZ0|D6RBZ0_HUMAN	65.68	16	4	3	Carbamidomethylation; TMT6plex	35682	Heterogeneous nuclear ribonucleoprotein A/B OS=Homo sapiens OX=9606 GN=HNRNPAB PE=1 SV=1
199	69134	sp|Q99729-2|ROAA_HUMAN	65.68	15	4	3	Carbamidomethylation; TMT6plex	35968	Isoform 2 of Heterogeneous nuclear ribonucleoprotein A/B OS=Homo sapiens OX=9606 GN=HNRNPAB
199	69306	sp|Q99729-4|ROAA_HUMAN	57.32	13	3	2	Carbamidomethylation; TMT6plex	30701	Isoform 4 of Heterogeneous nuclear ribonucleoprotein A/B OS=Homo sapiens OX=9606 GN=HNRNPAB
199	69309	sp|Q99729|ROAA_HUMAN	57.32	11	3	2	Carbamidomethylation; TMT6plex	36225	Heterogeneous nuclear ribonucleoprotein A/B OS=Homo sapiens OX=9606 GN=HNRNPAB PE=1 SV=2
198	726	tr|C9JW96|C9JW96_HUMAN	65.09	32	6	6	TMT6plex	26892	Prohibitin (Fragment) OS=Homo sapiens OX=9606 GN=PHB PE=1 SV=2
198	69118	sp|P35232|PHB_HUMAN	65.09	29	6	6	TMT6plex	29804	Prohibitin OS=Homo sapiens OX=9606 GN=PHB PE=1 SV=1
198	1005	tr|E7ESE2|E7ESE2_HUMAN	54	24	4	4	TMT6plex	22399	Prohibitin (Fragment) OS=Homo sapiens OX=9606 GN=PHB PE=1 SV=2
198	1006	tr|E9PCW0|E9PCW0_HUMAN	54	22	4	4	TMT6plex	23824	Prohibitin (Fragment) OS=Homo sapiens OX=9606 GN=PHB PE=1 SV=2
198	1011	tr|C9JZ20|C9JZ20_HUMAN	54	24	4	4	TMT6plex	22271	Prohibitin (Fragment) OS=Homo sapiens OX=9606 GN=PHB PE=1 SV=1
198	69373	sp|P35232-2|PHB_HUMAN	34.82	18	3	3	TMT6plex	17018	Isoform 2 of Prohibitin OS=Homo sapiens OX=9606 GN=PHB
198	1547	tr|D6RBK0|D6RBK0_HUMAN	27.37	14	2	2	TMT6plex	13666	Prohibitin (Fragment) OS=Homo sapiens OX=9606 GN=PHB PE=1 SV=1
181	69115	sp|P62081|RS7_HUMAN	65.07	31	5	5	Acetylation (Protein N-term); TMT6plex	22127	40S ribosomal protein S7 OS=Homo sapiens OX=9606 GN=RPS7 PE=1 SV=1
181	978	tr|B5MCP9|B5MCP9_HUMAN	61.5	26	4	4	Acetylation (Protein N-term); TMT6plex	21312	40S ribosomal protein S7 OS=Homo sapiens OX=9606 GN=RPS7 PE=1 SV=1
368	1397	tr|K7EJ78|K7EJ78_HUMAN	64.98	32	2	2	Deamidation (NQ); TMT6plex	14759	40S ribosomal protein S15 OS=Homo sapiens OX=9606 GN=RPS15 PE=1 SV=2
368	1398	tr|K7EQJ5|K7EQJ5_HUMAN	64.98	29	2	2	Deamidation (NQ); TMT6plex	16571	40S ribosomal protein S15 OS=Homo sapiens OX=9606 GN=RPS15 PE=1 SV=2
368	69374	sp|P62841|RS15_HUMAN	64.98	28	2	2	Deamidation (NQ); TMT6plex	17040	40S ribosomal protein S15 OS=Homo sapiens OX=9606 GN=RPS15 PE=1 SV=2
368	1400	tr|K7ELC2|K7ELC2_HUMAN	64.98	27	2	2	Deamidation (NQ); TMT6plex	17723	40S ribosomal protein S15 OS=Homo sapiens OX=9606 GN=RPS15 PE=1 SV=1
368	1657	tr|S4R456|S4R456_HUMAN	37.94	28	1	1	Deamidation (NQ); TMT6plex	8027	40S ribosomal protein S15 (Fragment) OS=Homo sapiens OX=9606 GN=RPS15 PE=1 SV=1
368	1658	tr|K7EM56|K7EM56_HUMAN	37.94	17	1	1	Deamidation (NQ); TMT6plex	12990	40S ribosomal protein S15 OS=Homo sapiens OX=9606 GN=RPS15 PE=1 SV=2
368	1659	tr|A0A0B4J2B4|A0A0B4J2B4_HUMAN	37.94	16	1	1	Deamidation (NQ); TMT6plex	13742	40S ribosomal protein S15 OS=Homo sapiens OX=9606 GN=RPS15 PE=1 SV=1
368	1660	tr|S4R417|S4R417_HUMAN	37.94	14	1	1	Deamidation (NQ); TMT6plex	15580	40S ribosomal protein S15 OS=Homo sapiens OX=9606 GN=RPS15 PE=1 SV=1
306	69106	sp|P46779|RL28_HUMAN	64.97	27	4	4	Carbamidomethylation; Acetylation (Protein N-term); TMT6plex	15747	60S ribosomal protein L28 OS=Homo sapiens OX=9606 GN=RPL28 PE=1 SV=3
306	69174	sp|P46779-2|RL28_HUMAN	58.62	18	3	3	Carbamidomethylation; Acetylation (Protein N-term); TMT6plex	18430	Isoform 2 of 60S ribosomal protein L28 OS=Homo sapiens OX=9606 GN=RPL28
306	69175	sp|P46779-3|RL28_HUMAN	58.62	17	3	3	Carbamidomethylation; Acetylation (Protein N-term); TMT6plex	19148	Isoform 3 of 60S ribosomal protein L28 OS=Homo sapiens OX=9606 GN=RPL28
306	910	tr|H0YKD8|H0YKD8_HUMAN	58.62	17	3	3	Carbamidomethylation; Acetylation (Protein N-term); TMT6plex	19072	60S ribosomal protein L28 OS=Homo sapiens OX=9606 GN=RPL28 PE=1 SV=1
306	69184	sp|P46779-4|RL28_HUMAN	58.62	42	3	3	Carbamidomethylation; Acetylation (Protein N-term); TMT6plex	7888	Isoform 4 of 60S ribosomal protein L28 OS=Homo sapiens OX=9606 GN=RPL28
306	69185	sp|P46779-5|RL28_HUMAN	58.62	33	3	3	Carbamidomethylation; Acetylation (Protein N-term); TMT6plex	10088	Isoform 5 of 60S ribosomal protein L28 OS=Homo sapiens OX=9606 GN=RPL28
306	907	tr|H0YMF4|H0YMF4_HUMAN	58.62	26	3	3	Carbamidomethylation; Acetylation (Protein N-term); TMT6plex	12390	60S ribosomal protein L28 OS=Homo sapiens OX=9606 GN=RPL28 PE=1 SV=1
306	984	tr|H0YLP6|H0YLP6_HUMAN	58.62	33	3	3	Carbamidomethylation; Acetylation (Protein N-term); TMT6plex	9657	60S ribosomal protein L28 OS=Homo sapiens OX=9606 GN=RPL28 PE=1 SV=1
274	69127	sp|Q15084-3|PDIA6_HUMAN	64.95	11	3	3	TMT6plex	47838	Isoform 3 of Protein disulfide-isomerase A6 OS=Homo sapiens OX=9606 GN=PDIA6
274	69128	sp|Q15084|PDIA6_HUMAN	64.95	11	3	3	TMT6plex	48121	Protein disulfide-isomerase A6 OS=Homo sapiens OX=9606 GN=PDIA6 PE=1 SV=1
274	69129	sp|Q15084-4|PDIA6_HUMAN	64.95	11	3	3	TMT6plex	48646	Isoform 4 of Protein disulfide-isomerase A6 OS=Homo sapiens OX=9606 GN=PDIA6
274	69130	sp|Q15084-5|PDIA6_HUMAN	64.95	10	3	3	TMT6plex	53261	Isoform 5 of Protein disulfide-isomerase A6 OS=Homo sapiens OX=9606 GN=PDIA6
274	69131	sp|Q15084-2|PDIA6_HUMAN	64.95	10	3	3	TMT6plex	53901	Isoform 2 of Protein disulfide-isomerase A6 OS=Homo sapiens OX=9606 GN=PDIA6
153	69049	sp|P39023|RL3_HUMAN	64.92	19	6	5	Carbamidomethylation; TMT6plex	46109	60S ribosomal protein L3 OS=Homo sapiens OX=9606 GN=RPL3 PE=1 SV=2
153	704	tr|G5E9G0|G5E9G0_HUMAN	60.69	19	5	4	Carbamidomethylation; TMT6plex	40267	60S ribosomal protein L3 OS=Homo sapiens OX=9606 GN=RPL3 PE=1 SV=1
153	920	tr|B5MCW2|B5MCW2_HUMAN	52.47	17	4	3	Carbamidomethylation; TMT6plex	31243	60S ribosomal protein L3 (Fragment) OS=Homo sapiens OX=9606 GN=RPL3 PE=1 SV=1
153	926	tr|H7C422|H7C422_HUMAN	51.71	15	4	3	Carbamidomethylation; TMT6plex	34968	60S ribosomal protein L3 (Fragment) OS=Homo sapiens OX=9606 GN=RPL3 PE=1 SV=1
153	924	tr|H7C3M2|H7C3M2_HUMAN	51.71	18	4	3	Carbamidomethylation; TMT6plex	29647	60S ribosomal protein L3 (Fragment) OS=Homo sapiens OX=9606 GN=RPL3 PE=1 SV=1
153	1792	tr|F8WCR1|F8WCR1_HUMAN	24.09	4	1	1	TMT6plex	19768	60S ribosomal protein L3 OS=Homo sapiens OX=9606 GN=RPL3 PE=1 SV=1
426	69246	sp|Q12931-2|TRAP1_HUMAN	64.71	11	3	2	TMT6plex	74267	Isoform 2 of Heat shock protein 75 kDa mitochondrial OS=Homo sapiens OX=9606 GN=TRAP1
426	69250	sp|Q12931|TRAP1_HUMAN	64.71	10	3	2	TMT6plex	80110	Heat shock protein 75 kDa mitochondrial OS=Homo sapiens OX=9606 GN=TRAP1 PE=1 SV=3
426	1288	tr|I3L0K7|I3L0K7_HUMAN	54.7	9	2	1	TMT6plex	57220	Heat shock protein 75 kDa mitochondrial OS=Homo sapiens OX=9606 GN=TRAP1 PE=1 SV=1
350	772	tr|A0A087WXM6|A0A087WXM6_HUMAN	64.66	40	5	5	Carbamidomethylation; TMT6plex	19586	60S ribosomal protein L17 (Fragment) OS=Homo sapiens OX=9606 GN=RPL17 PE=3 SV=1
350	773	tr|J3QQT2|J3QQT2_HUMAN	64.66	39	5	5	Carbamidomethylation; TMT6plex	19786	60S ribosomal protein L17 (Fragment) OS=Homo sapiens OX=9606 GN=RPL17 PE=3 SV=1
350	13373	tr|J3KRX5|J3KRX5_HUMAN	64.66	39	5	5	Carbamidomethylation; TMT6plex	20170	60S ribosomal protein L17 (Fragment) OS=Homo sapiens OX=9606 GN=RPL17 PE=3 SV=1
350	774	tr|J3QLC8|J3QLC8_HUMAN	64.66	39	5	5	Carbamidomethylation; TMT6plex	20247	60S ribosomal protein L17 OS=Homo sapiens OX=9606 GN=RPL17 PE=3 SV=1
350	69054	sp|P18621|RL17_HUMAN	64.66	36	5	5	Carbamidomethylation; TMT6plex	21397	60S ribosomal protein L17 OS=Homo sapiens OX=9606 GN=RPL17 PE=1 SV=3
350	69055	sp|P18621-3|RL17_HUMAN	64.66	29	5	5	Carbamidomethylation; TMT6plex	26373	Isoform 3 of 60S ribosomal protein L17 OS=Homo sapiens OX=9606 GN=RPL17
350	780	tr|A0A0A6YYL6|A0A0A6YYL6_HUMAN	64.66	29	5	5	Carbamidomethylation; TMT6plex	26373	Protein RPL17-C18orf32 OS=Homo sapiens OX=9606 GN=RPL17-C18orf32 PE=3 SV=1
350	69076	sp|P18621-2|RL17_HUMAN	64.66	46	5	5	Carbamidomethylation; TMT6plex	17094	Isoform 2 of 60S ribosomal protein L17 OS=Homo sapiens OX=9606 GN=RPL17
350	13390	tr|A0A0A0MRF8|A0A0A0MRF8_HUMAN	64.66	35	5	5	Carbamidomethylation; TMT6plex	22070	RPL17-C18orf32 readthrough OS=Homo sapiens OX=9606 GN=RPL17-C18orf32 PE=3 SV=1
350	13386	tr|J3KRB3|J3KRB3_HUMAN	50.94	27	3	3	TMT6plex	14894	60S ribosomal protein L17 (Fragment) OS=Homo sapiens OX=9606 GN=RPL17 PE=3 SV=3
350	1079	tr|A0A087WWH0|A0A087WWH0_HUMAN	50.94	27	3	3	TMT6plex	15214	60S ribosomal protein L17 (Fragment) OS=Homo sapiens OX=9606 GN=RPL17 PE=3 SV=6
350	13387	tr|J3QS96|J3QS96_HUMAN	50.94	25	3	3	TMT6plex	15959	60S ribosomal protein L17 (Fragment) OS=Homo sapiens OX=9606 GN=RPL17 PE=3 SV=1
95	69117	sp|P06753-2|TPM3_HUMAN	64.25	27	7	4	Acetylation (Protein N-term); TMT6plex	29033	Isoform 2 of Tropomyosin alpha-3 chain OS=Homo sapiens OX=9606 GN=TPM3
95	754	tr|A0A087WWU8|A0A087WWU8_HUMAN	64.25	30	7	4	Acetylation (Protein N-term); TMT6plex	26421	Tropomyosin alpha-3 chain OS=Homo sapiens OX=9606 GN=TPM3 PE=1 SV=1
95	69136	sp|P06753-5|TPM3_HUMAN	61.58	24	6	3	Acetylation (Protein N-term); TMT6plex	28870	Isoform 5 of Tropomyosin alpha-3 chain OS=Homo sapiens OX=9606 GN=TPM3
95	69147	sp|P06753-4|TPM3_HUMAN	58.92	19	5	2	Acetylation (Protein N-term); TMT6plex	28793	Isoform 4 of Tropomyosin alpha-3 chain OS=Homo sapiens OX=9606 GN=TPM3
95	847	tr|Q5HYB6|Q5HYB6_HUMAN	61.13	26	6	4	Acetylation (Protein N-term); TMT6plex	27176	Epididymis luminal protein 189 OS=Homo sapiens OX=9606 GN=TPM3 PE=1 SV=1
95	859	tr|J3KN67|J3KN67_HUMAN	60.92	20	6	3	TMT6plex	33223	Tropomyosin alpha-3 chain OS=Homo sapiens OX=9606 GN=TPM3 PE=1 SV=1
95	942	tr|Q5VU61|Q5VU61_HUMAN	55.34	26	6	4	Acetylation (Protein N-term); TMT6plex	26056	Tropomyosin alpha-3 chain OS=Homo sapiens OX=9606 GN=TPM3 PE=1 SV=2
95	950	tr|D6R904|D6R904_HUMAN	46.74	29	3	1	Acetylation (Protein N-term); TMT6plex	11017	Tropomyosin alpha-3 chain OS=Homo sapiens OX=9606 GN=TPM3 PE=1 SV=1
95	69381	sp|P06753-7|TPM3_HUMAN	32.92	13	2	1	TMT6plex	18603	Isoform 7 of Tropomyosin alpha-3 chain OS=Homo sapiens OX=9606 GN=TPM3
163	742	tr|H0YA96|H0YA96_HUMAN	64.09	24	4	2	Carbamidomethylation; TMT6plex	23930	Heterogeneous nuclear ribonucleoprotein D0 (Fragment) OS=Homo sapiens OX=9606 GN=HNRNPD PE=1 SV=1
163	746	tr|H0Y8G5|H0Y8G5_HUMAN	64.09	20	4	2	Carbamidomethylation; TMT6plex	29667	Heterogeneous nuclear ribonucleoprotein D0 (Fragment) OS=Homo sapiens OX=9606 GN=HNRNPD PE=1 SV=8
163	69122	sp|Q14103-4|HNRPD_HUMAN	64.09	18	4	2	Carbamidomethylation; TMT6plex	30672	Isoform 4 of Heterogeneous nuclear ribonucleoprotein D0 OS=Homo sapiens OX=9606 GN=HNRNPD
163	69123	sp|Q14103-3|HNRPD_HUMAN	64.09	17	4	2	Carbamidomethylation; TMT6plex	32835	Isoform 3 of Heterogeneous nuclear ribonucleoprotein D0 OS=Homo sapiens OX=9606 GN=HNRNPD
163	69125	sp|Q14103-2|HNRPD_HUMAN	64.09	15	4	2	Carbamidomethylation; TMT6plex	36272	Isoform 2 of Heterogeneous nuclear ribonucleoprotein D0 OS=Homo sapiens OX=9606 GN=HNRNPD
163	69126	sp|Q14103|HNRPD_HUMAN	64.09	14	4	2	Carbamidomethylation; TMT6plex	38434	Heterogeneous nuclear ribonucleoprotein D0 OS=Homo sapiens OX=9606 GN=HNRNPD PE=1 SV=1
163	785	tr|D6RAF8|D6RAF8_HUMAN	64.09	23	4	2	Carbamidomethylation; TMT6plex	23076	Heterogeneous nuclear ribonucleoprotein D0 (Fragment) OS=Homo sapiens OX=9606 GN=HNRNPD PE=1 SV=1
163	1066	tr|D6RF44|D6RF44_HUMAN	56.68	29	3	1	Carbamidomethylation; TMT6plex	12553	Heterogeneous nuclear ribonucleoprotein D0 (Fragment) OS=Homo sapiens OX=9606 GN=HNRNPD PE=1 SV=8
310	69171	sp|P35613-2|BASI_HUMAN	64.03	20	4	4	TMT6plex	29221	Isoform 2 of Basigin OS=Homo sapiens OX=9606 GN=BSG
310	1215	tr|A0A087X2B5|A0A087X2B5_HUMAN	57.87	18	3	3	TMT6plex	23896	Basigin (Fragment) OS=Homo sapiens OX=9606 GN=BSG PE=1 SV=1
310	69352	sp|P35613-3|BASI_HUMAN	57.87	22	3	3	TMT6plex	19438	Isoform 3 of Basigin OS=Homo sapiens OX=9606 GN=BSG
310	1213	tr|A0A087WUV8|A0A087WUV8_HUMAN	57.87	21	3	3	TMT6plex	20542	Basigin OS=Homo sapiens OX=9606 GN=BSG PE=1 SV=1
310	69353	sp|P35613-4|BASI_HUMAN	57.87	19	3	3	TMT6plex	22764	Isoform 4 of Basigin OS=Homo sapiens OX=9606 GN=BSG
310	69354	sp|P35613|BASI_HUMAN	57.87	10	3	3	TMT6plex	42200	Basigin OS=Homo sapiens OX=9606 GN=BSG PE=1 SV=2
310	1525	tr|I3L192|I3L192_HUMAN	38.37	13	2	2	TMT6plex	17247	Basigin (Fragment) OS=Homo sapiens OX=9606 GN=BSG PE=1 SV=8
310	1524	tr|R4GMX5|R4GMX5_HUMAN	38.37	25	2	2	TMT6plex	9335	Basigin (Fragment) OS=Homo sapiens OX=9606 GN=BSG PE=1 SV=1
275	69138	sp|P09874|PARP1_HUMAN	63.94	6	4	4	TMT6plex	113084	Poly [ADP-ribose] polymerase 1 OS=Homo sapiens OX=9606 GN=PARP1 PE=1 SV=4
281	69225	sp|P16401|H15_HUMAN	63.88	12	3	1	TMT6plex	22580	Histone H1.5 OS=Homo sapiens OX=9606 GN=HIST1H1B PE=1 SV=3
193	69081	sp|Q99497|PARK7_HUMAN	63.75	42	5	5	Carbamidomethylation; Deamidation (NQ); TMT6plex	19891	Protein/nucleic acid deglycase DJ-1 OS=Homo sapiens OX=9606 GN=PARK7 PE=1 SV=2
193	906	tr|K7ELW0|K7ELW0_HUMAN	63.75	47	5	5	Carbamidomethylation; Deamidation (NQ); TMT6plex	17910	Protein/nucleic acid deglycase DJ-1 OS=Homo sapiens OX=9606 GN=PARK7 PE=1 SV=1
193	1253	tr|K7EN27|K7EN27_HUMAN	55.06	36	3	3	Carbamidomethylation; Deamidation (NQ); TMT6plex	17002	Protein/nucleic acid deglycase DJ-1 (Fragment) OS=Homo sapiens OX=9606 GN=PARK7 PE=1 SV=1
202	69164	sp|P02771|FETA_HUMAN	63.58	7	5	5	Carbamidomethylation; TMT6plex	68678	Alpha-fetoprotein OS=Homo sapiens OX=9606 GN=AFP PE=1 SV=1
202	864	tr|J3KMX3|J3KMX3_HUMAN	63.58	7	5	5	Carbamidomethylation; TMT6plex	70450	Alpha-fetoprotein OS=Homo sapiens OX=9606 GN=AFP PE=1 SV=1
308	69145	sp|Q92616|GCN1_HUMAN	62.53	3	4	4	Carbamidomethylation; TMT6plex	292756	eIF-2-alpha kinase activator GCN1 OS=Homo sapiens OX=9606 GN=GCN1 PE=1 SV=6
182	837	tr|F5GY37|F5GY37_HUMAN	62.38	15	4	4	TMT6plex	29723	Prohibitin-2 OS=Homo sapiens OX=9606 GN=PHB2 PE=1 SV=1
182	838	tr|J3KPX7|J3KPX7_HUMAN	62.38	14	4	4	TMT6plex	33239	Prohibitin-2 OS=Homo sapiens OX=9606 GN=PHB2 PE=1 SV=2
182	69146	sp|Q99623|PHB2_HUMAN	62.38	14	4	4	TMT6plex	33296	Prohibitin-2 OS=Homo sapiens OX=9606 GN=PHB2 PE=1 SV=2
182	842	tr|F5GWA7|F5GWA7_HUMAN	62.38	16	4	4	TMT6plex	29227	Prohibitin-2 (Fragment) OS=Homo sapiens OX=9606 GN=PHB2 PE=1 SV=1
182	69183	sp|Q99623-2|PHB2_HUMAN	58.27	13	3	3	TMT6plex	29044	Isoform 2 of Prohibitin-2 OS=Homo sapiens OX=9606 GN=PHB2
182	1265	tr|F5H3X6|F5H3X6_HUMAN	45.3	10	2	2	TMT6plex	23615	Prohibitin-2 (Fragment) OS=Homo sapiens OX=9606 GN=PHB2 PE=1 SV=2
312	69180	sp|Q92688-2|AN32B_HUMAN	61.44	25	4	3	Carbamidomethylation; TMT6plex	22277	Isoform 2 of Acidic leucine-rich nuclear phosphoprotein 32 family member B OS=Homo sapiens OX=9606 GN=ANP32B
312	69181	sp|Q92688|AN32B_HUMAN	61.44	19	4	3	Carbamidomethylation; TMT6plex	28788	Acidic leucine-rich nuclear phosphoprotein 32 family member B OS=Homo sapiens OX=9606 GN=ANP32B PE=1 SV=1
195	69095	sp|P62269|RS18_HUMAN	61.34	30	5	5	TMT6plex	17719	40S ribosomal protein S18 OS=Homo sapiens OX=9606 GN=RPS18 PE=1 SV=3
195	1453	tr|A0A0G2JQH2|A0A0G2JQH2_HUMAN	43.83	55	2	2	TMT6plex	3777	40S ribosomal protein S18 OS=Homo sapiens OX=9606 GN=RPS18 PE=1 SV=1
195	1454	tr|Q5GGW2|Q5GGW2_HUMAN	43.83	53	2	2	TMT6plex	3908	40S ribosomal protein S18 OS=Homo sapiens OX=9606 GN=RPS18 PE=1 SV=1
355	69199	sp|Q92597|NDRG1_HUMAN	61.08	13	3	3	Carbamidomethylation; TMT6plex	42835	Protein NDRG1 OS=Homo sapiens OX=9606 GN=NDRG1 PE=1 SV=1
355	69200	sp|Q92597-3|NDRG1_HUMAN	61.08	16	3	3	Carbamidomethylation; TMT6plex	33650	Isoform 3 of Protein NDRG1 OS=Homo sapiens OX=9606 GN=NDRG1
355	69201	sp|Q92597-2|NDRG1_HUMAN	61.08	15	3	3	Carbamidomethylation; TMT6plex	35521	Isoform 2 of Protein NDRG1 OS=Homo sapiens OX=9606 GN=NDRG1
355	1653	tr|E5RIR1|E5RIR1_HUMAN	37.07	10	1	1	TMT6plex	17449	Protein NDRG1 (Fragment) OS=Homo sapiens OX=9606 GN=NDRG1 PE=1 SV=1
355	1654	tr|E5RGM5|E5RGM5_HUMAN	37.07	10	1	1	TMT6plex	18158	Protein NDRG1 (Fragment) OS=Homo sapiens OX=9606 GN=NDRG1 PE=1 SV=1
355	1655	tr|E5RIV1|E5RIV1_HUMAN	37.07	8	1	1	TMT6plex	21171	Protein NDRG1 (Fragment) OS=Homo sapiens OX=9606 GN=NDRG1 PE=1 SV=1
355	1656	tr|E5RIM2|E5RIM2_HUMAN	37.07	7	1	1	TMT6plex	23641	Protein NDRG1 OS=Homo sapiens OX=9606 GN=NDRG1 PE=1 SV=1
355	1652	tr|E5RG99|E5RG99_HUMAN	37.07	16	1	1	TMT6plex	10958	Protein NDRG1 (Fragment) OS=Homo sapiens OX=9606 GN=NDRG1 PE=1 SV=1
423	69212	sp|Q12906-5|ILF3_HUMAN	61.02	6	3	3	Carbamidomethylation; TMT6plex	74607	Isoform 5 of Interleukin enhancer-binding factor 3 OS=Homo sapiens OX=9606 GN=ILF3
423	69213	sp|Q12906-4|ILF3_HUMAN	61.02	6	3	3	Carbamidomethylation; TMT6plex	75509	Isoform 4 of Interleukin enhancer-binding factor 3 OS=Homo sapiens OX=9606 GN=ILF3
423	69214	sp|Q12906-2|ILF3_HUMAN	61.02	6	3	3	Carbamidomethylation; TMT6plex	76033	Isoform 2 of Interleukin enhancer-binding factor 3 OS=Homo sapiens OX=9606 GN=ILF3
423	69215	sp|Q12906-6|ILF3_HUMAN	61.02	6	3	3	Carbamidomethylation; TMT6plex	76502	Isoform 6 of Interleukin enhancer-binding factor 3 OS=Homo sapiens OX=9606 GN=ILF3
423	69216	sp|Q12906-3|ILF3_HUMAN	61.02	5	3	3	Carbamidomethylation; TMT6plex	82802	Isoform 3 of Interleukin enhancer-binding factor 3 OS=Homo sapiens OX=9606 GN=ILF3
423	69217	sp|Q12906|ILF3_HUMAN	61.02	4	3	3	Carbamidomethylation; TMT6plex	95339	Interleukin enhancer-binding factor 3 OS=Homo sapiens OX=9606 GN=ILF3 PE=1 SV=3
423	69218	sp|Q12906-7|ILF3_HUMAN	61.02	4	3	3	Carbamidomethylation; TMT6plex	95808	Isoform 7 of Interleukin enhancer-binding factor 3 OS=Homo sapiens OX=9606 GN=ILF3
217	69155	sp|P50914|RL14_HUMAN	60.6	16	3	3	Carbamidomethylation; TMT6plex	23432	60S ribosomal protein L14 OS=Homo sapiens OX=9606 GN=RPL14 PE=1 SV=4
217	876	tr|E7EPB3|E7EPB3_HUMAN	60.6	28	3	3	Carbamidomethylation; TMT6plex	14558	60S ribosomal protein L14 OS=Homo sapiens OX=9606 GN=RPL14 PE=1 SV=1
249	69209	sp|P09972|ALDOC_HUMAN	59.74	10	3	1	Carbamidomethylation; TMT6plex	39456	Fructose-bisphosphate aldolase C OS=Homo sapiens OX=9606 GN=ALDOC PE=1 SV=2
249	1279	tr|A8MVZ9|A8MVZ9_HUMAN	51.34	9	2	1	TMT6plex	36295	Fructose-bisphosphate aldolase OS=Homo sapiens OX=9606 GN=ALDOC PE=1 SV=1
249	1343	tr|J3KSV6|J3KSV6_HUMAN	39.61	13	1	1	TMT6plex	19139	Fructose-bisphosphate aldolase C (Fragment) OS=Homo sapiens OX=9606 GN=ALDOC PE=1 SV=1
249	1344	tr|J3QKP5|J3QKP5_HUMAN	39.61	13	1	1	TMT6plex	19699	Fructose-bisphosphate aldolase C (Fragment) OS=Homo sapiens OX=9606 GN=ALDOC PE=1 SV=2
249	1342	tr|C9J8F3|C9J8F3_HUMAN	39.61	15	1	1	TMT6plex	16341	Fructose-bisphosphate aldolase C (Fragment) OS=Homo sapiens OX=9606 GN=ALDOC PE=1 SV=1
249	1364	tr|K7EKH5|K7EKH5_HUMAN	39.61	17	1	1	TMT6plex	15035	Fructose-bisphosphate aldolase C (Fragment) OS=Homo sapiens OX=9606 GN=ALDOC PE=1 SV=1
311	69179	sp|P42704|LPPRC_HUMAN	59.52	3	3	3	Carbamidomethylation; TMT6plex	157904	Leucine-rich PPR motif-containing protein mitochondrial OS=Homo sapiens OX=9606 GN=LRPPRC PE=1 SV=3
1097	69448	sp|P62995-3|TRA2B_HUMAN	59.42	19	2	2	Carbamidomethylation; TMT6plex	21935	Isoform 3 of Transformer-2 protein homolog beta OS=Homo sapiens OX=9606 GN=TRA2B
1097	69449	sp|P62995|TRA2B_HUMAN	59.42	12	2	2	Carbamidomethylation; TMT6plex	33666	Transformer-2 protein homolog beta OS=Homo sapiens OX=9606 GN=TRA2B PE=1 SV=1
142	69109	sp|Q04917|1433F_HUMAN	59.28	20	5	1	Carbamidomethylation; TMT6plex	28219	14-3-3 protein eta OS=Homo sapiens OX=9606 GN=YWHAH PE=1 SV=4
142	963	tr|A2IDB2|A2IDB2_HUMAN	50.48	19	3	1	Carbamidomethylation; TMT6plex	18675	14-3-3 protein eta (Fragment) OS=Homo sapiens OX=9606 GN=YWHAH PE=1 SV=1
218	69324	sp|P20742|PZP_HUMAN	59.07	3	4	2	Carbamidomethylation; TMT6plex; Ethylation	163862	Pregnancy zone protein OS=Homo sapiens OX=9606 GN=PZP PE=1 SV=4
536	1032	tr|M0QZ52|M0QZ52_HUMAN	58.8	63	3	3	Acetylation (Protein N-term); TMT6plex	9354	Calmodulin 3 (Phosphorylase kinase delta) isoform CRA_d OS=Homo sapiens OX=9606 GN=CALM1 PE=1 SV=1
536	69276	sp|P0DP25|CALM3_HUMAN	58.8	35	3	3	Acetylation (Protein N-term); TMT6plex	16838	Calmodulin-3 OS=Homo sapiens OX=9606 GN=CALM3 PE=1 SV=1
536	69275	sp|P0DP24|CALM2_HUMAN	58.8	35	3	3	Acetylation (Protein N-term); TMT6plex	16838	Calmodulin-2 OS=Homo sapiens OX=9606 GN=CALM2 PE=1 SV=1
536	69274	sp|P0DP23|CALM1_HUMAN	58.8	35	3	3	Acetylation (Protein N-term); TMT6plex	16838	Calmodulin-1 OS=Homo sapiens OX=9606 GN=CALM1 PE=1 SV=1
536	1036	tr|E7ETZ0|E7ETZ0_HUMAN	58.8	35	3	3	Acetylation (Protein N-term); TMT6plex	16966	Calmodulin-1 OS=Homo sapiens OX=9606 GN=CALM1 PE=1 SV=1
536	1423	tr|H0Y7A7|H0Y7A7_HUMAN	50.22	21	2	2	TMT6plex	20762	Calmodulin-2 (Fragment) OS=Homo sapiens OX=9606 GN=CALM2 PE=1 SV=1
536	1461	tr|F8WBR5|F8WBR5_HUMAN	40.84	46	2	2	Acetylation (Protein N-term); TMT6plex	7372	Calmodulin-2 OS=Homo sapiens OX=9606 GN=CALM2 PE=1 SV=1
536	1462	tr|G3V479|G3V479_HUMAN	40.84	36	2	2	Acetylation (Protein N-term); TMT6plex	9598	Calmodulin-1 OS=Homo sapiens OX=9606 GN=CALM1 PE=1 SV=1
353	69189	sp|Q04637-6|IF4G1_HUMAN	58.76	4	4	4	Carbamidomethylation; TMT6plex	154804	Isoform E of Eukaryotic translation initiation factor 4 gamma 1 OS=Homo sapiens OX=9606 GN=EIF4G1
353	69190	sp|Q04637-5|IF4G1_HUMAN	58.76	4	4	4	Carbamidomethylation; TMT6plex	158516	Isoform D of Eukaryotic translation initiation factor 4 gamma 1 OS=Homo sapiens OX=9606 GN=EIF4G1
353	69191	tr|E7EUU4|E7EUU4_HUMAN	58.76	4	4	4	Carbamidomethylation; TMT6plex	171641	Eukaryotic translation initiation factor 4 gamma 1 OS=Homo sapiens OX=9606 GN=EIF4G1 PE=1 SV=1
353	69192	sp|Q04637|IF4G1_HUMAN	58.76	4	4	4	Carbamidomethylation; TMT6plex	175490	Eukaryotic translation initiation factor 4 gamma 1 OS=Homo sapiens OX=9606 GN=EIF4G1 PE=1 SV=4
353	69193	sp|Q04637-8|IF4G1_HUMAN	58.76	4	4	4	Carbamidomethylation; TMT6plex	175618	Isoform 8 of Eukaryotic translation initiation factor 4 gamma 1 OS=Homo sapiens OX=9606 GN=EIF4G1
309	69158	sp|P55209-2|NP1L1_HUMAN	58.18	16	4	4	TMT6plex	42762	Isoform 2 of Nucleosome assembly protein 1-like 1 OS=Homo sapiens OX=9606 GN=NAP1L1
309	849	tr|F8W0J6|F8W0J6_HUMAN	58.18	15	4	4	TMT6plex	43868	Nucleosome assembly protein 1-like 1 OS=Homo sapiens OX=9606 GN=NAP1L1 PE=1 SV=1
309	850	tr|F5H4R6|F5H4R6_HUMAN	58.18	15	4	4	TMT6plex	44627	Nucleosome assembly protein 1-like 1 OS=Homo sapiens OX=9606 GN=NAP1L1 PE=1 SV=1
309	851	tr|H0YIV4|H0YIV4_HUMAN	58.18	15	4	4	TMT6plex	44714	Nucleosome assembly protein 1-like 1 (Fragment) OS=Homo sapiens OX=9606 GN=NAP1L1 PE=1 SV=1
309	69159	sp|P55209|NP1L1_HUMAN	58.18	15	4	4	TMT6plex	45374	Nucleosome assembly protein 1-like 1 OS=Homo sapiens OX=9606 GN=NAP1L1 PE=1 SV=1
309	853	tr|F8W020|F8W020_HUMAN	58.18	28	4	4	TMT6plex	24366	Nucleosome assembly protein 1-like 1 (Fragment) OS=Homo sapiens OX=9606 GN=NAP1L1 PE=1 SV=1
309	854	tr|F8VXI6|F8VXI6_HUMAN	58.18	27	4	4	TMT6plex	24998	Nucleosome assembly protein 1-like 1 (Fragment) OS=Homo sapiens OX=9606 GN=NAP1L1 PE=1 SV=1
309	855	tr|F8VUX1|F8VUX1_HUMAN	58.18	24	4	4	TMT6plex	27724	Nucleosome assembly protein 1-like 1 (Fragment) OS=Homo sapiens OX=9606 GN=NAP1L1 PE=1 SV=1
309	856	tr|F8VY35|F8VY35_HUMAN	58.18	22	4	4	TMT6plex	31021	Nucleosome assembly protein 1-like 1 (Fragment) OS=Homo sapiens OX=9606 GN=NAP1L1 PE=1 SV=1
309	69271	sp|P55209-3|NP1L1_HUMAN	53.74	12	3	3	TMT6plex	37345	Isoform 3 of Nucleosome assembly protein 1-like 1 OS=Homo sapiens OX=9606 GN=NAP1L1
309	1013	tr|F8VV59|F8VV59_HUMAN	53.74	12	3	3	TMT6plex	38029	Nucleosome assembly protein 1-like 1 OS=Homo sapiens OX=9606 GN=NAP1L1 PE=1 SV=1
309	1014	tr|F8W543|F8W543_HUMAN	53.74	12	3	3	TMT6plex	38200	Nucleosome assembly protein 1-like 1 OS=Homo sapiens OX=9606 GN=NAP1L1 PE=1 SV=1
309	1015	tr|B7Z9C2|B7Z9C2_HUMAN	53.74	11	3	3	TMT6plex	40512	Nucleosome assembly protein 1-like 1 OS=Homo sapiens OX=9606 GN=NAP1L1 PE=1 SV=1
309	1016	tr|H0YH88|H0YH88_HUMAN	53.74	22	3	3	TMT6plex	21086	Nucleosome assembly protein 1-like 1 (Fragment) OS=Homo sapiens OX=9606 GN=NAP1L1 PE=1 SV=1
309	923	tr|H0YHC3|H0YHC3_HUMAN	53.74	20	3	3	TMT6plex	23418	Nucleosome assembly protein 1-like 1 (Fragment) OS=Homo sapiens OX=9606 GN=NAP1L1 PE=1 SV=1
309	1017	tr|F8W118|F8W118_HUMAN	53.74	19	3	3	TMT6plex	24694	Nucleosome assembly protein 1-like 1 (Fragment) OS=Homo sapiens OX=9606 GN=NAP1L1 PE=1 SV=1
316	69254	sp|Q15233|NONO_HUMAN	57.97	8	3	3	TMT6plex	54232	Non-POU domain-containing octamer-binding protein OS=Homo sapiens OX=9606 GN=NONO PE=1 SV=4
316	1137	tr|C9IZL7|C9IZL7_HUMAN	57.97	19	3	3	TMT6plex	23673	Non-POU domain-containing octamer-binding protein (Fragment) OS=Homo sapiens OX=9606 GN=NONO PE=1 SV=1
316	69281	sp|Q15233-2|NONO_HUMAN	57.97	10	3	3	TMT6plex	43866	Isoform 2 of Non-POU domain-containing octamer-binding protein OS=Homo sapiens OX=9606 GN=NONO
315	69247	sp|Q13813-3|SPTN1_HUMAN	57.78	3	4	4	TMT6plex	282280	Isoform 3 of Spectrin alpha chain non-erythrocytic 1 OS=Homo sapiens OX=9606 GN=SPTAN1
315	1080	tr|A0A0D9SF54|A0A0D9SF54_HUMAN	57.78	3	4	4	TMT6plex	282835	Spectrin alpha chain non-erythrocytic 1 OS=Homo sapiens OX=9606 GN=SPTAN1 PE=1 SV=1
315	69248	sp|Q13813|SPTN1_HUMAN	57.78	3	4	4	TMT6plex	284538	Spectrin alpha chain non-erythrocytic 1 OS=Homo sapiens OX=9606 GN=SPTAN1 PE=1 SV=3
315	69249	sp|Q13813-2|SPTN1_HUMAN	57.78	3	4	4	TMT6plex	285093	Isoform 2 of Spectrin alpha chain non-erythrocytic 1 OS=Homo sapiens OX=9606 GN=SPTAN1
315	13398	tr|A0A0D9SGF6|A0A0D9SGF6_HUMAN	57.78	3	4	4	TMT6plex	287604	Spectrin alpha chain non-erythrocytic 1 OS=Homo sapiens OX=9606 GN=SPTAN1 PE=1 SV=1
243	69112	sp|P35241|RADI_HUMAN	57.38	10	5	1	TMT6plex; Pyro-glu from Q	68564	Radixin OS=Homo sapiens OX=9606 GN=RDX PE=1 SV=1
243	69113	sp|P35241-5|RADI_HUMAN	57.38	10	5	1	TMT6plex; Pyro-glu from Q	71049	Isoform 5 of Radixin OS=Homo sapiens OX=9606 GN=RDX
243	69331	sp|P35241-3|RADI_HUMAN	46.35	22	3	1	TMT6plex	23413	Isoform 3 of Radixin OS=Homo sapiens OX=9606 GN=RDX
243	1171	tr|E9PQ82|E9PQ82_HUMAN	45.2	28	3	1	TMT6plex	13538	Radixin (Fragment) OS=Homo sapiens OX=9606 GN=RDX PE=1 SV=1
243	1172	tr|E9PNV3|E9PNV3_HUMAN	45.2	22	3	1	TMT6plex	17283	Radixin (Fragment) OS=Homo sapiens OX=9606 GN=RDX PE=1 SV=1
539	69302	sp|P36871-3|PGM1_HUMAN	57.35	10	3	3	TMT6plex	40283	Isoform 3 of Phosphoglucomutase-1 OS=Homo sapiens OX=9606 GN=PGM1
539	69303	sp|P36871|PGM1_HUMAN	57.35	7	3	3	TMT6plex	61449	Phosphoglucomutase-1 OS=Homo sapiens OX=9606 GN=PGM1 PE=1 SV=3
539	69304	sp|P36871-2|PGM1_HUMAN	57.35	6	3	3	TMT6plex	63791	Isoform 2 of Phosphoglucomutase-1 OS=Homo sapiens OX=9606 GN=PGM1
319	1292	tr|E7ETD8|E7ETD8_HUMAN	57.29	28	3	3	Carbamidomethylation; TMT6plex; Pyro-glu from Q	19588	Serine/threonine-protein phosphatase (Fragment) OS=Homo sapiens OX=9606 GN=PPP1CB PE=1 SV=1
319	1293	tr|F8VR82|F8VR82_HUMAN	57.29	18	3	3	Carbamidomethylation; TMT6plex; Pyro-glu from Q	30987	Serine/threonine-protein phosphatase OS=Homo sapiens OX=9606 GN=PPP1CC PE=1 SV=1
319	1294	tr|F8VYE8|F8VYE8_HUMAN	57.29	16	3	3	Carbamidomethylation; TMT6plex; Pyro-glu from Q	34950	Serine/threonine-protein phosphatase OS=Homo sapiens OX=9606 GN=PPP1CC PE=1 SV=1
319	69356	sp|P36873|PP1G_HUMAN	57.29	15	3	3	Carbamidomethylation; TMT6plex; Pyro-glu from Q	36984	Serine/threonine-protein phosphatase PP1-gamma catalytic subunit OS=Homo sapiens OX=9606 GN=PPP1CC PE=1 SV=1
319	69357	sp|P62140|PP1B_HUMAN	57.29	15	3	3	Carbamidomethylation; TMT6plex; Pyro-glu from Q	37187	Serine/threonine-protein phosphatase PP1-beta catalytic subunit OS=Homo sapiens OX=9606 GN=PPP1CB PE=1 SV=3
319	69358	sp|P62136|PP1A_HUMAN	57.29	15	3	3	Carbamidomethylation; TMT6plex; Pyro-glu from Q	37512	Serine/threonine-protein phosphatase PP1-alpha catalytic subunit OS=Homo sapiens OX=9606 GN=PPP1CA PE=1 SV=1
319	1298	tr|F8W0W8|F8W0W8_HUMAN	57.29	14	3	3	Carbamidomethylation; TMT6plex; Pyro-glu from Q	38250	Serine/threonine-protein phosphatase OS=Homo sapiens OX=9606 GN=PPP1CC PE=1 SV=1
319	69359	sp|P36873-2|PP1G_HUMAN	57.29	14	3	3	Carbamidomethylation; TMT6plex; Pyro-glu from Q	38518	Isoform Gamma-2 of Serine/threonine-protein phosphatase PP1-gamma catalytic subunit OS=Homo sapiens OX=9606 GN=PPP1CC
319	69360	sp|P62136-2|PP1A_HUMAN	57.29	14	3	3	Carbamidomethylation; TMT6plex; Pyro-glu from Q	38631	Isoform 2 of Serine/threonine-protein phosphatase PP1-alpha catalytic subunit OS=Homo sapiens OX=9606 GN=PPP1CA
319	69483	tr|C9J9S3|C9J9S3_HUMAN	41.93	24	2	2	Carbamidomethylation; TMT6plex	14266	Serine/threonine-protein phosphatase (Fragment) OS=Homo sapiens OX=9606 GN=PPP1CB PE=1 SV=1
319	69484	tr|C9JP48|C9JP48_HUMAN	41.93	22	2	2	Carbamidomethylation; TMT6plex	15798	Serine/threonine-protein phosphatase (Fragment) OS=Homo sapiens OX=9606 GN=PPP1CB PE=1 SV=1
319	69485	tr|A0A087WYY5|A0A087WYY5_HUMAN	41.93	21	2	2	Carbamidomethylation; TMT6plex	16214	Serine/threonine-protein phosphatase OS=Homo sapiens OX=9606 GN=PPP1CC PE=1 SV=1
319	69486	tr|E9PMD7|E9PMD7_HUMAN	41.93	12	2	2	Carbamidomethylation; TMT6plex	28898	Serine/threonine-protein phosphatase (Fragment) OS=Homo sapiens OX=9606 GN=PPP1CA PE=1 SV=1
319	69488	sp|P62136-3|PP1A_HUMAN	39.66	11	2	2	Carbamidomethylation; TMT6plex	32595	Isoform 3 of Serine/threonine-protein phosphatase PP1-alpha catalytic subunit OS=Homo sapiens OX=9606 GN=PPP1CA
319	69571	tr|F8WE71|F8WE71_HUMAN	33.43	27	1	1	TMT6plex	6944	Serine/threonine-protein phosphatase PP1-beta catalytic subunit OS=Homo sapiens OX=9606 GN=PPP1CB PE=1 SV=1
319	69572	tr|F5H1L6|F5H1L6_HUMAN	33.43	10	1	1	TMT6plex	18410	Serine/threonine-protein phosphatase PP1-alpha catalytic subunit (Fragment) OS=Homo sapiens OX=9606 GN=PPP1CA PE=1 SV=1
319	69573	tr|F5H037|F5H037_HUMAN	33.43	9	1	1	TMT6plex	19202	Serine/threonine-protein phosphatase PP1-alpha catalytic subunit (Fragment) OS=Homo sapiens OX=9606 GN=PPP1CA PE=1 SV=8
319	1702	tr|H0Y3Y6|H0Y3Y6_HUMAN	31.16	22	1	1	Carbamidomethylation; TMT6plex	9751	Serine/threonine-protein phosphatase PP1-beta catalytic subunit (Fragment) OS=Homo sapiens OX=9606 GN=PPP1CB PE=4 SV=1
356	890	tr|A0A140T9X3|A0A140T9X3_HUMAN	57.22	11	4	1	TMT6plex	38079	Spliceosome RNA helicase DDX39B (Fragment) OS=Homo sapiens OX=9606 GN=DDX39B PE=1 SV=1
356	891	tr|A0A0G2JJZ9|A0A0G2JJZ9_HUMAN	57.22	11	4	1	TMT6plex	38244	Spliceosome RNA helicase DDX39B (Fragment) OS=Homo sapiens OX=9606 GN=DDX39B PE=1 SV=1
356	892	tr|Q5STU3|Q5STU3_HUMAN	57.22	8	4	1	TMT6plex	48826	Spliceosome RNA helicase DDX39B OS=Homo sapiens OX=9606 GN=DDX39B PE=1 SV=2
356	69207	sp|Q13838|DX39B_HUMAN	57.22	8	4	1	TMT6plex	48991	Spliceosome RNA helicase DDX39B OS=Homo sapiens OX=9606 GN=DDX39B PE=1 SV=1
356	69208	sp|Q13838-2|DX39B_HUMAN	57.22	8	4	1	TMT6plex	50679	Isoform 2 of Spliceosome RNA helicase DDX39B OS=Homo sapiens OX=9606 GN=DDX39B
356	1161	tr|A0A140T9L4|A0A140T9L4_HUMAN	48.45	20	3	1	TMT6plex	15151	Spliceosome RNA helicase DDX39B (Fragment) OS=Homo sapiens OX=9606 GN=DDX39B PE=1 SV=1
356	1162	tr|A0A140T973|A0A140T973_HUMAN	48.45	19	3	1	TMT6plex	15608	Spliceosome RNA helicase DDX39B (Fragment) OS=Homo sapiens OX=9606 GN=DDX39B PE=1 SV=2
356	1163	tr|A0A140T9K1|A0A140T9K1_HUMAN	48.45	19	3	1	TMT6plex	15961	Spliceosome RNA helicase DDX39B (Fragment) OS=Homo sapiens OX=9606 GN=DDX39B PE=1 SV=1
356	1166	tr|A0A140T996|A0A140T996_HUMAN	48.45	14	3	1	TMT6plex	22194	Spliceosome RNA helicase DDX39B (Fragment) OS=Homo sapiens OX=9606 GN=DDX39B PE=1 SV=1
356	1167	tr|F6S4E6|F6S4E6_HUMAN	48.45	11	3	1	TMT6plex	25898	Spliceosome RNA helicase DDX39B (Fragment) OS=Homo sapiens OX=9606 GN=DDX39B PE=1 SV=1
356	1168	tr|A0A0A0MT12|A0A0A0MT12_HUMAN	48.45	11	3	1	TMT6plex	26355	Spliceosome RNA helicase DDX39B (Fragment) OS=Homo sapiens OX=9606 GN=DDX39B PE=1 SV=6
356	1169	tr|F6TRA5|F6TRA5_HUMAN	48.45	11	3	1	TMT6plex	26708	Spliceosome RNA helicase DDX39B (Fragment) OS=Homo sapiens OX=9606 GN=DDX39B PE=1 SV=1
356	1170	tr|F6WLT2|F6WLT2_HUMAN	48.45	9	3	1	TMT6plex	32941	Spliceosome RNA helicase DDX39B (Fragment) OS=Homo sapiens OX=9606 GN=DDX39B PE=1 SV=1
356	1470	tr|A0A140T9K2|A0A140T9K2_HUMAN	42.17	30	2	1	TMT6plex	7323	Spliceosome RNA helicase DDX39B (Fragment) OS=Homo sapiens OX=9606 GN=DDX39B PE=1 SV=1
356	1471	tr|A0A140T9N3|A0A140T9N3_HUMAN	42.17	20	2	1	TMT6plex	11168	Spliceosome RNA helicase DDX39B (Fragment) OS=Homo sapiens OX=9606 GN=DDX39B PE=1 SV=1
356	1466	tr|A0A0G2JJL7|A0A0G2JJL7_HUMAN	42.17	10	2	1	TMT6plex	20397	Spliceosome RNA helicase DDX39B (Fragment) OS=Homo sapiens OX=9606 GN=DDX39B PE=1 SV=1
356	1465	tr|F6QYI9|F6QYI9_HUMAN	42.17	10	2	1	TMT6plex	20450	Spliceosome RNA helicase DDX39B (Fragment) OS=Homo sapiens OX=9606 GN=DDX39B PE=1 SV=1
356	1467	tr|F6R6M7|F6R6M7_HUMAN	42.17	10	2	1	TMT6plex	21915	Spliceosome RNA helicase DDX39B (Fragment) OS=Homo sapiens OX=9606 GN=DDX39B PE=1 SV=1
356	1486	tr|A0A140T9X9|A0A140T9X9_HUMAN	41.85	10	2	1	TMT6plex	20865	Spliceosome RNA helicase DDX39B (Fragment) OS=Homo sapiens OX=9606 GN=DDX39B PE=1 SV=1
356	1487	tr|F6UJC5|F6UJC5_HUMAN	41.85	7	2	1	TMT6plex	28299	Spliceosome RNA helicase DDX39B (Fragment) OS=Homo sapiens OX=9606 GN=DDX39B PE=1 SV=1
356	1488	tr|A0A140TA18|A0A140TA18_HUMAN	41.85	7	2	1	TMT6plex	28558	Spliceosome RNA helicase DDX39B (Fragment) OS=Homo sapiens OX=9606 GN=DDX39B PE=1 SV=1
221	69270	sp|O14979-3|HNRDL_HUMAN	57.22	15	3	1	Carbamidomethylation; Acetylation (Protein N-term); TMT6plex	27191	Isoform 3 of Heterogeneous nuclear ribonucleoprotein D-like OS=Homo sapiens OX=9606 GN=HNRNPDL
221	69272	sp|O14979-2|HNRDL_HUMAN	57.22	12	3	1	Carbamidomethylation; Acetylation (Protein N-term); TMT6plex	33589	Isoform 2 of Heterogeneous nuclear ribonucleoprotein D-like OS=Homo sapiens OX=9606 GN=HNRNPDL
221	69600	tr|A0A087WU03|A0A087WU03_HUMAN	26.32	32	1	1	Acetylation (Protein N-term); TMT6plex	6722	Heterogeneous nuclear ribonucleoprotein D-like OS=Homo sapiens OX=9606 GN=HNRNPDL PE=1 SV=1
279	1198	tr|M0QXS5|M0QXS5_HUMAN	57.15	13	4	3	Carbamidomethylation; Deamidation (NQ); TMT6plex	58481	Heterogeneous nuclear ribonucleoprotein L (Fragment) OS=Homo sapiens OX=9606 GN=HNRNPL PE=1 SV=1
279	69186	sp|P14866|HNRPL_HUMAN	57.15	12	4	3	Carbamidomethylation; Deamidation (NQ); TMT6plex	64133	Heterogeneous nuclear ribonucleoprotein L OS=Homo sapiens OX=9606 GN=HNRNPL PE=1 SV=2
279	69310	sp|P14866-2|HNRPL_HUMAN	48.62	9	3	2	Carbamidomethylation; Deamidation (NQ); TMT6plex	50561	Isoform 2 of Heterogeneous nuclear ribonucleoprotein L OS=Homo sapiens OX=9606 GN=HNRNPL
279	13617	tr|M0R1W6|M0R1W6_HUMAN	44.58	20	2	2	Carbamidomethylation; Deamidation (NQ); TMT6plex	24390	Heterogeneous nuclear ribonucleoprotein L (Fragment) OS=Homo sapiens OX=9606 GN=HNRNPL PE=1 SV=1
279	1548	tr|M0QYT0|M0QYT0_HUMAN	32.32	7	2	1	Carbamidomethylation; TMT6plex	36024	Uncharacterized protein (Fragment) OS=Homo sapiens OX=9606 PE=1 SV=1
279	13624	tr|M0QYL7|M0QYL7_HUMAN	27.84	15	1	1	TMT6plex	22011	Heterogeneous nuclear ribonucleoprotein L (Fragment) OS=Homo sapiens OX=9606 GN=HNRNPL PE=1 SV=1
427	69263	sp|Q8NC51-4|PAIRB_HUMAN	56.72	10	3	3	TMT6plex	42427	Isoform 4 of Plasminogen activator inhibitor 1 RNA-binding protein OS=Homo sapiens OX=9606 GN=SERBP1
427	69264	sp|Q8NC51-3|PAIRB_HUMAN	56.72	10	3	3	TMT6plex	43135	Isoform 3 of Plasminogen activator inhibitor 1 RNA-binding protein OS=Homo sapiens OX=9606 GN=SERBP1
427	69265	sp|Q8NC51-2|PAIRB_HUMAN	56.72	10	3	3	TMT6plex	44257	Isoform 2 of Plasminogen activator inhibitor 1 RNA-binding protein OS=Homo sapiens OX=9606 GN=SERBP1
427	69266	sp|Q8NC51|PAIRB_HUMAN	56.72	10	3	3	TMT6plex	44965	Plasminogen activator inhibitor 1 RNA-binding protein OS=Homo sapiens OX=9606 GN=SERBP1 PE=1 SV=2
223	69305	sp|P02788-2|TRFL_HUMAN	56.59	4	3	1	Carbamidomethylation; TMT6plex	73161	Isoform DeltaLf of Lactotransferrin OS=Homo sapiens OX=9606 GN=LTF
223	1127	tr|E7EQB2|E7EQB2_HUMAN	56.59	4	3	1	Carbamidomethylation; TMT6plex	76626	Lactotransferrin (Fragment) OS=Homo sapiens OX=9606 GN=LTF PE=1 SV=1
223	1129	tr|E7ER44|E7ER44_HUMAN	56.59	4	3	1	Carbamidomethylation; TMT6plex	77970	Lactotransferrin OS=Homo sapiens OX=9606 GN=LTF PE=1 SV=1
223	69307	sp|P02788|TRFL_HUMAN	56.59	4	3	1	Carbamidomethylation; TMT6plex	78182	Lactotransferrin OS=Homo sapiens OX=9606 GN=LTF PE=1 SV=6
242	69111	sp|Q01518|CAP1_HUMAN	56.56	17	5	5	Carbamidomethylation; TMT6plex	51902	Adenylyl cyclase-associated protein 1 OS=Homo sapiens OX=9606 GN=CAP1 PE=1 SV=5
242	69151	sp|Q01518-2|CAP1_HUMAN	51.77	12	4	4	Carbamidomethylation; TMT6plex	51830	Isoform 2 of Adenylyl cyclase-associated protein 1 OS=Homo sapiens OX=9606 GN=CAP1
252	69268	sp|P62266|RS23_HUMAN	56.54	31	3	2	Carbamidomethylation; TMT6plex	15808	40S ribosomal protein S23 OS=Homo sapiens OX=9606 GN=RPS23 PE=1 SV=3
323	69361	sp|Q01650|LAT1_HUMAN	56.47	6	2	2	TMT6plex	55010	Large neutral amino acids transporter small subunit 1 OS=Homo sapiens OX=9606 GN=SLC7A5 PE=1 SV=2
535	1071	tr|A0A087X054|A0A087X054_HUMAN	56.33	7	3	3	TMT6plex	104779	Hypoxia up-regulated protein 1 OS=Homo sapiens OX=9606 GN=HYOU1 PE=1 SV=1
535	69255	sp|Q9Y4L1|HYOU1_HUMAN	56.33	7	3	3	TMT6plex	111335	Hypoxia up-regulated protein 1 OS=Homo sapiens OX=9606 GN=HYOU1 PE=1 SV=1
164	69202	sp|P55060|XPO2_HUMAN	56.32	6	4	4	Acetylation (Protein N-term); TMT6plex	110417	Exportin-2 OS=Homo sapiens OX=9606 GN=CSE1L PE=1 SV=3
164	69224	sp|P55060-3|XPO2_HUMAN	56.32	7	4	4	Acetylation (Protein N-term); TMT6plex	107777	Isoform 3 of Exportin-2 OS=Homo sapiens OX=9606 GN=CSE1L
164	69346	sp|P55060-4|XPO2_HUMAN	38.57	5	3	3	Acetylation (Protein N-term); TMT6plex	103879	Isoform 4 of Exportin-2 OS=Homo sapiens OX=9606 GN=CSE1L
164	69492	sp|P55060-2|XPO2_HUMAN	32.6	19	2	2	Acetylation (Protein N-term); TMT6plex	22670	Isoform 2 of Exportin-2 OS=Homo sapiens OX=9606 GN=CSE1L
357	69204	sp|P45880-2|VDAC2_HUMAN	56.23	16	4	3	Carbamidomethylation; TMT6plex	30412	Isoform 2 of Voltage-dependent anion-selective channel protein 2 OS=Homo sapiens OX=9606 GN=VDAC2
357	69205	sp|P45880|VDAC2_HUMAN	56.23	16	4	3	Carbamidomethylation; TMT6plex	31567	Voltage-dependent anion-selective channel protein 2 OS=Homo sapiens OX=9606 GN=VDAC2 PE=1 SV=2
357	69206	sp|P45880-1|VDAC2_HUMAN	56.23	15	4	3	Carbamidomethylation; TMT6plex	33372	Isoform 1 of Voltage-dependent anion-selective channel protein 2 OS=Homo sapiens OX=9606 GN=VDAC2
357	1007	tr|A0A0A0MR02|A0A0A0MR02_HUMAN	56.23	16	4	3	Carbamidomethylation; TMT6plex	30348	Voltage-dependent anion-selective channel protein 2 (Fragment) OS=Homo sapiens OX=9606 GN=VDAC2 PE=1 SV=1
313	69188	sp|P49591|SYSC_HUMAN	56.17	10	4	4	TMT6plex	58777	Serine--tRNA ligase cytoplasmic OS=Homo sapiens OX=9606 GN=SARS PE=1 SV=3
313	13506	tr|Q5T5C7|Q5T5C7_HUMAN	56.17	10	4	4	TMT6plex	61313	Serine--tRNA ligase cytoplasmic OS=Homo sapiens OX=9606 GN=SARS PE=1 SV=1
321	69334	sp|P53999|TCP4_HUMAN	56.09	26	3	3	TMT6plex	14395	Activated RNA polymerase II transcriptional coactivator p15 OS=Homo sapiens OX=9606 GN=SUB1 PE=1 SV=3
277	69178	sp|P13797|PLST_HUMAN	56	8	4	4	TMT6plex	70811	Plastin-3 OS=Homo sapiens OX=9606 GN=PLS3 PE=1 SV=4
538	69301	sp|Q15181|IPYR_HUMAN	55.97	13	3	3	TMT6plex	32660	Inorganic pyrophosphatase OS=Homo sapiens OX=9606 GN=PPA1 PE=1 SV=2
538	1435	tr|Q5SQT6|Q5SQT6_HUMAN	48.94	14	2	2	TMT6plex	19982	Inorganic pyrophosphatase OS=Homo sapiens OX=9606 GN=PPA1 PE=1 SV=1
314	69229	sp|P39748|FEN1_HUMAN	55.74	14	3	3	Carbamidomethylation; TMT6plex	42593	Flap endonuclease 1 OS=Homo sapiens OX=9606 GN=FEN1 PE=1 SV=1
314	1614	tr|F5H1Y3|F5H1Y3_HUMAN	23.69	7	1	1	TMT6plex	18275	Flap endonuclease 1 (Fragment) OS=Homo sapiens OX=9606 GN=FEN1 PE=1 SV=1
733	69251	sp|Q02790|FKBP4_HUMAN	55.14	10	3	3	TMT6plex	51805	Peptidyl-prolyl cis-trans isomerase FKBP4 OS=Homo sapiens OX=9606 GN=FKBP4 PE=1 SV=3
733	1748	tr|F5H1U3|F5H1U3_HUMAN	27.96	12	1	1	TMT6plex	9510	Peptidylprolyl isomerase (Fragment) OS=Homo sapiens OX=9606 GN=FKBP4 PE=1 SV=1
245	69162	sp|P27824|CALX_HUMAN	55.04	8	4	4	TMT6plex	67568	Calnexin OS=Homo sapiens OX=9606 GN=CANX PE=1 SV=2
245	69163	sp|P27824-2|CALX_HUMAN	55.04	7	4	4	TMT6plex	71503	Isoform 2 of Calnexin OS=Homo sapiens OX=9606 GN=CANX
245	69400	sp|P27824-3|CALX_HUMAN	33.83	4	2	2	TMT6plex	55598	Isoform 3 of Calnexin OS=Homo sapiens OX=9606 GN=CANX
276	69169	sp|P04264|K2C1_HUMAN	55.02	6	4	1	TMT6plex	66039	Keratin type II cytoskeletal 1 OS=Homo sapiens OX=9606 GN=KRT1 PE=1 SV=6
734	69308	sp|P20618|PSB1_HUMAN	54.98	23	3	3	TMT6plex	26489	Proteasome subunit beta type-1 OS=Homo sapiens OX=9606 GN=PSMB1 PE=1 SV=2
422	69210	sp|P43490|NAMPT_HUMAN	54.93	12	3	3	Acetylation (Protein N-term); TMT6plex	55521	Nicotinamide phosphoribosyltransferase OS=Homo sapiens OX=9606 GN=NAMPT PE=1 SV=1
422	1574	tr|A0A0C4DFS8|A0A0C4DFS8_HUMAN	23.7	5	1	1	Acetylation (Protein N-term); TMT6plex	41865	Nicotinamide phosphoribosyltransferase OS=Homo sapiens OX=9606 GN=NAMPT PE=1 SV=1
422	1838	tr|C9JF35|C9JF35_HUMAN	23.7	32	1	1	Acetylation (Protein N-term); TMT6plex	7193	Nicotinamide phosphoribosyltransferase (Fragment) OS=Homo sapiens OX=9606 GN=NAMPT PE=1 SV=1
422	1839	tr|C9JG65|C9JG65_HUMAN	23.7	22	1	1	Acetylation (Protein N-term); TMT6plex	10473	Nicotinamide phosphoribosyltransferase (Fragment) OS=Homo sapiens OX=9606 GN=NAMPT PE=1 SV=1
248	69176	sp|P40429|RL13A_HUMAN	54.33	19	4	4	Acetylation (Protein N-term); TMT6plex	23577	60S ribosomal protein L13a OS=Homo sapiens OX=9606 GN=RPL13A PE=1 SV=2
248	1192	tr|M0QYS1|M0QYS1_HUMAN	44.27	13	3	3	TMT6plex	24224	60S ribosomal protein L13a (Fragment) OS=Homo sapiens OX=9606 GN=RPL13A PE=1 SV=2
248	1191	tr|Q8J015|Q8J015_HUMAN	44.27	19	3	3	TMT6plex	16731	60S ribosomal protein L13a OS=Homo sapiens OX=9606 GN=RPL13A PE=1 SV=1
248	69478	sp|Q6NVV1|R13P3_HUMAN	37.17	19	2	2	TMT6plex	12135	Putative 60S ribosomal protein L13a protein RPL13AP3 OS=Homo sapiens OX=9606 GN=RPL13AP3 PE=5 SV=1
248	1731	tr|M0QZU1|M0QZU1_HUMAN	28.62	24	1	1	Acetylation (Protein N-term)	4718	60S ribosomal protein L13a OS=Homo sapiens OX=9606 GN=RPL13A PE=1 SV=1
248	1732	tr|A0A096LPE0|A0A096LPE0_HUMAN	28.62	23	1	1	Acetylation (Protein N-term)	5173	60S ribosomal protein L13a OS=Homo sapiens OX=9606 GN=RPL13A PE=1 SV=1
425	987	tr|H7C2W9|H7C2W9_HUMAN	54.01	29	3	3	TMT6plex	12820	60S ribosomal protein L31 (Fragment) OS=Homo sapiens OX=9606 GN=RPL31 PE=1 SV=1
425	988	tr|C9JU56|C9JU56_HUMAN	54.01	27	3	3	TMT6plex	13336	60S ribosomal protein L31 (Fragment) OS=Homo sapiens OX=9606 GN=RPL31 PE=1 SV=1
425	989	tr|B7Z4E3|B7Z4E3_HUMAN	54.01	26	3	3	TMT6plex	13955	60S ribosomal protein L31 OS=Homo sapiens OX=9606 GN=RPL31 PE=1 SV=1
425	69243	sp|P62899-3|RL31_HUMAN	54.01	26	3	3	TMT6plex	13995	Isoform 3 of 60S ribosomal protein L31 OS=Homo sapiens OX=9606 GN=RPL31
425	69244	sp|P62899|RL31_HUMAN	54.01	25	3	3	TMT6plex	14463	60S ribosomal protein L31 OS=Homo sapiens OX=9606 GN=RPL31 PE=1 SV=1
425	69245	sp|P62899-2|RL31_HUMAN	54.01	24	3	3	TMT6plex	14632	Isoform 2 of 60S ribosomal protein L31 OS=Homo sapiens OX=9606 GN=RPL31
425	993	tr|B7Z4C8|B7Z4C8_HUMAN	54.01	24	3	3	TMT6plex	15119	60S ribosomal protein L31 OS=Homo sapiens OX=9606 GN=RPL31 PE=1 SV=1
1098	1673	tr|B8ZZQ6|B8ZZQ6_HUMAN	53.77	26	2	2	Acetylation (Protein N-term); TMT6plex	11759	Prothymosin alpha OS=Homo sapiens OX=9606 GN=PTMA PE=1 SV=1
1098	69450	sp|P06454-2|PTMA_HUMAN	53.77	25	2	2	Acetylation (Protein N-term); TMT6plex	12074	Isoform 2 of Prothymosin alpha OS=Homo sapiens OX=9606 GN=PTMA
1098	69451	sp|P06454|PTMA_HUMAN	53.77	25	2	2	Acetylation (Protein N-term); TMT6plex	12203	Prothymosin alpha OS=Homo sapiens OX=9606 GN=PTMA PE=1 SV=2
1098	69568	tr|B8ZZA1|B8ZZA1_HUMAN	34.43	11	1	1	TMT6plex	14252	Prothymosin alpha OS=Homo sapiens OX=9606 GN=PTMA PE=1 SV=1
1098	69569	tr|B8ZZW7|B8ZZW7_HUMAN	34.43	10	1	1	TMT6plex	14719	Prothymosin alpha OS=Homo sapiens OX=9606 GN=PTMA PE=1 SV=1
1098	69570	tr|H7C2N1|H7C2N1_HUMAN	34.43	9	1	1	TMT6plex	15866	Prothymosin alpha (Fragment) OS=Homo sapiens OX=9606 GN=PTMA PE=1 SV=1
360	69282	sp|P49207|RL34_HUMAN	53.39	21	3	3	TMT6plex	13293	60S ribosomal protein L34 OS=Homo sapiens OX=9606 GN=RPL34 PE=1 SV=3
543	1238	tr|F8W031|F8W031_HUMAN	53.2	12	2	2	Carbamidomethylation; TMT6plex	29224	Uncharacterized protein (Fragment) OS=Homo sapiens OX=9606 PE=1 SV=1
543	1258	tr|F8VXJ7|F8VXJ7_HUMAN	53.2	18	2	2	Carbamidomethylation; TMT6plex	19052	Protein canopy homolog 2 (Fragment) OS=Homo sapiens OX=9606 GN=CNPY2 PE=1 SV=1
543	69368	sp|Q9Y2B0|CNPY2_HUMAN	53.2	17	2	2	Carbamidomethylation; TMT6plex	20652	Protein canopy homolog 2 OS=Homo sapiens OX=9606 GN=CNPY2 PE=1 SV=1
543	1681	tr|F8W1K5|F8W1K5_HUMAN	34.32	15	1	1	Carbamidomethylation; TMT6plex	11662	Protein canopy homolog 2 (Fragment) OS=Homo sapiens OX=9606 GN=CNPY2 PE=1 SV=1
317	69269	sp|P38159|RBMX_HUMAN	53.09	8	3	3	TMT6plex	42332	RNA-binding motif protein X chromosome OS=Homo sapiens OX=9606 GN=RBMX PE=1 SV=3
317	1047	tr|H0Y6E7|H0Y6E7_HUMAN	53.09	10	3	3	TMT6plex	31865	RNA-binding motif protein X chromosome (Fragment) OS=Homo sapiens OX=9606 GN=RBMX PE=1 SV=2
317	1048	tr|H3BT71|H3BT71_HUMAN	53.09	10	3	3	TMT6plex	32197	RNA-binding motif protein X chromosome OS=Homo sapiens OX=9606 GN=RBMX PE=1 SV=1
317	1065	tr|H3BR27|H3BR27_HUMAN	53.09	38	3	3	TMT6plex	8610	RNA-binding motif protein X chromosome OS=Homo sapiens OX=9606 GN=RBMX PE=1 SV=1
317	69284	sp|P38159-3|RBMX_HUMAN	53.09	15	3	3	TMT6plex	22172	Isoform 3 of RNA-binding motif protein X chromosome OS=Homo sapiens OX=9606 GN=RBMX
317	69431	sp|P38159-2|RBMX_HUMAN	37	4	2	2	TMT6plex	40846	Isoform 2 of RNA-binding motif protein X chromosome OS=Homo sapiens OX=9606 GN=RBMX
317	69466	sp|O75526|RMXL2_HUMAN	44.93	6	2	2	TMT6plex	42814	RNA-binding motif protein X-linked-like-2 OS=Homo sapiens OX=9606 GN=RBMXL2 PE=1 SV=3
246	69172	sp|Q00325-2|MPCP_HUMAN	52.86	19	5	5	Carbamidomethylation; Deamidation (NQ); TMT6plex	39959	Isoform B of Phosphate carrier protein mitochondrial OS=Homo sapiens OX=9606 GN=SLC25A3
246	1223	tr|F8VVM2|F8VVM2_HUMAN	52.86	22	5	5	Carbamidomethylation; Deamidation (NQ); TMT6plex	36161	Phosphate carrier protein mitochondrial OS=Homo sapiens OX=9606 GN=SLC25A3 PE=1 SV=1
246	69203	sp|Q00325|MPCP_HUMAN	49.64	12	4	4	Carbamidomethylation; Deamidation (NQ); TMT6plex	40095	Phosphate carrier protein mitochondrial OS=Homo sapiens OX=9606 GN=SLC25A3 PE=1 SV=2
280	69211	sp|P61313|RL15_HUMAN	52.82	21	4	4	TMT6plex	24146	60S ribosomal protein L15 OS=Homo sapiens OX=9606 GN=RPL15 PE=1 SV=2
428	69291	sp|Q9NR30-2|DDX21_HUMAN	52.74	6	3	3	TMT6plex	79657	Isoform 2 of Nucleolar RNA helicase 2 OS=Homo sapiens OX=9606 GN=DDX21
354	885	tr|A0A0A0MSM0|A0A0A0MSM0_HUMAN	52.67	8	4	4	Carbamidomethylation; TMT6plex	88842	Heat shock protein 105 kDa OS=Homo sapiens OX=9606 GN=HSPH1 PE=1 SV=1
354	69195	sp|Q92598-2|HS105_HUMAN	52.67	8	4	4	Carbamidomethylation; TMT6plex	92116	Isoform Beta of Heat shock protein 105 kDa OS=Homo sapiens OX=9606 GN=HSPH1
354	69196	sp|Q92598-3|HS105_HUMAN	52.67	8	4	4	Carbamidomethylation; TMT6plex	92255	Isoform 3 of Heat shock protein 105 kDa OS=Homo sapiens OX=9606 GN=HSPH1
354	69197	sp|Q92598|HS105_HUMAN	52.67	8	4	4	Carbamidomethylation; TMT6plex	96865	Heat shock protein 105 kDa OS=Homo sapiens OX=9606 GN=HSPH1 PE=1 SV=1
354	69198	sp|Q92598-4|HS105_HUMAN	52.67	8	4	4	Carbamidomethylation; TMT6plex	97460	Isoform 4 of Heat shock protein 105 kDa OS=Homo sapiens OX=9606 GN=HSPH1
250	69228	sp|P23381|SYWC_HUMAN	52.24	13	4	4	TMT6plex	53165	Tryptophan--tRNA ligase cytoplasmic OS=Homo sapiens OX=9606 GN=WARS PE=1 SV=2
250	69227	sp|P23381-2|SYWC_HUMAN	52.24	14	4	4	TMT6plex	48852	Isoform 2 of Tryptophan--tRNA ligase cytoplasmic OS=Homo sapiens OX=9606 GN=WARS
250	1582	tr|H0YJP3|H0YJP3_HUMAN	28.53	21	2	2	TMT6plex	20136	Tryptophan--tRNA ligase cytoplasmic (Fragment) OS=Homo sapiens OX=9606 GN=WARS PE=1 SV=1
216	69135	sp|P61604|CH10_HUMAN	52.16	39	4	4	TMT6plex	10932	10 kDa heat shock protein mitochondrial OS=Homo sapiens OX=9606 GN=HSPE1 PE=1 SV=2
216	927	tr|B8ZZL8|B8ZZL8_HUMAN	45.58	28	3	3	TMT6plex	10690	10 kDa heat shock protein mitochondrial OS=Homo sapiens OX=9606 GN=HSPE1 PE=1 SV=1
216	1121	tr|B8ZZ54|B8ZZ54_HUMAN	43.79	68	3	3	TMT6plex	5190	10 kDa heat shock protein mitochondrial OS=Homo sapiens OX=9606 GN=HSPE1 PE=1 SV=1
216	1354	tr|S4R3N1|S4R3N1_HUMAN	26.61	3	1	1	TMT6plex	29737	HSPE1-MOB4 readthrough OS=Homo sapiens OX=9606 GN=HSPE1-MOB4 PE=3 SV=1
432	69370	sp|P46778|RL21_HUMAN	51.78	14	2	2	TMT6plex	18565	60S ribosomal protein L21 OS=Homo sapiens OX=9606 GN=RPL21 PE=1 SV=2
432	1314	tr|G3V1B3|G3V1B3_HUMAN	46.74	25	2	2	TMT6plex	9887	60S ribosomal protein L21 OS=Homo sapiens OX=9606 GN=RPL21 PE=1 SV=1
432	1312	tr|M0R181|M0R181_HUMAN	46.74	18	2	2	TMT6plex	14149	60S ribosomal protein L21 (Fragment) OS=Homo sapiens OX=9606 GN=RPL21 PE=1 SV=1
362	1068	tr|D3YTB1|D3YTB1_HUMAN	51.42	23	3	3	Carbamidomethylation; TMT6plex	15617	60S ribosomal protein L32 (Fragment) OS=Homo sapiens OX=9606 GN=RPL32 PE=1 SV=1
362	69300	sp|P62910|RL32_HUMAN	51.42	22	3	3	Carbamidomethylation; TMT6plex	15860	60S ribosomal protein L32 OS=Homo sapiens OX=9606 GN=RPL32 PE=1 SV=2
362	1070	tr|F8W727|F8W727_HUMAN	51.42	20	3	3	Carbamidomethylation; TMT6plex	17962	60S ribosomal protein L32 OS=Homo sapiens OX=9606 GN=RPL32 PE=1 SV=1
320	69328	sp|P62328|TYB4_HUMAN	51.41	68	3	3	Acetylation (Protein N-term); TMT6plex	5053	Thymosin beta-4 OS=Homo sapiens OX=9606 GN=TMSB4X PE=1 SV=2
743	1478	tr|Q8WVC2|Q8WVC2_HUMAN	51.38	27	2	2	Acetylation (Protein N-term); TMT6plex	8850	40S ribosomal protein S21 OS=Homo sapiens OX=9606 GN=RPS21 PE=1 SV=1
743	69470	sp|P63220|RS21_HUMAN	51.38	27	2	2	Acetylation (Protein N-term); TMT6plex	9111	40S ribosomal protein S21 OS=Homo sapiens OX=9606 GN=RPS21 PE=1 SV=1
743	1622	tr|Q9BYK2|Q9BYK2_HUMAN	41.92	23	1	1	Acetylation (Protein N-term)	7091	40S ribosomal protein S21 OS=Homo sapiens OX=9606 GN=RPS21 PE=1 SV=1
743	1623	tr|Q9BYK1|Q9BYK1_HUMAN	41.92	17	1	1	Acetylation (Protein N-term)	9894	40S ribosomal protein S21 OS=Homo sapiens OX=9606 GN=RPS21 PE=1 SV=1
283	69286	sp|P62913-2|RL11_HUMAN	51.28	18	3	3	TMT6plex	20124	Isoform 2 of 60S ribosomal protein L11 OS=Homo sapiens OX=9606 GN=RPL11
283	69287	sp|P62913|RL11_HUMAN	51.28	17	3	3	TMT6plex	20252	60S ribosomal protein L11 OS=Homo sapiens OX=9606 GN=RPL11 PE=1 SV=2
358	69252	sp|P09429|HMGB1_HUMAN	51.17	19	4	4	Carbamidomethylation; TMT6plex	24894	High mobility group protein B1 OS=Homo sapiens OX=9606 GN=HMGB1 PE=1 SV=3
358	1513	tr|Q5T7C4|Q5T7C4_HUMAN	46.67	22	3	3	Carbamidomethylation; TMT6plex	18311	High mobility group protein B1 OS=Homo sapiens OX=9606 GN=HMGB1 PE=1 SV=1
358	69319	sp|B2RPK0|HGB1A_HUMAN	46.67	17	3	3	Carbamidomethylation; TMT6plex	24238	Putative high mobility group protein B1-like 1 OS=Homo sapiens OX=9606 GN=HMGB1P1 PE=5 SV=1
358	69417	sp|P26583|HMGB2_HUMAN	32.73	9	2	2	Carbamidomethylation; TMT6plex	24034	High mobility group protein B2 OS=Homo sapiens OX=9606 GN=HMGB2 PE=1 SV=2
358	1716	tr|D6R9A6|D6R9A6_HUMAN	23.73	9	1	1	Carbamidomethylation	15404	High mobility group protein B2 (Fragment) OS=Homo sapiens OX=9606 GN=HMGB2 PE=1 SV=1
424	69226	sp|P62750|RL23A_HUMAN	50.44	25	4	4	TMT6plex	17695	60S ribosomal protein L23a OS=Homo sapiens OX=9606 GN=RPL23A PE=1 SV=1
424	944	tr|H7BY10|H7BY10_HUMAN	50.44	25	4	4	TMT6plex	17811	60S ribosomal protein L23a (Fragment) OS=Homo sapiens OX=9606 GN=RPL23A PE=1 SV=1
424	945	tr|K7EJV9|K7EJV9_HUMAN	50.44	23	4	4	TMT6plex	19374	60S ribosomal protein L23a (Fragment) OS=Homo sapiens OX=9606 GN=RPL23A PE=1 SV=1
424	946	tr|K7ERT8|K7ERT8_HUMAN	50.44	22	4	4	TMT6plex	19640	60S ribosomal protein L23a (Fragment) OS=Homo sapiens OX=9606 GN=RPL23A PE=1 SV=1
424	948	tr|A8MUS3|A8MUS3_HUMAN	50.44	20	4	4	TMT6plex	21916	60S ribosomal protein L23a OS=Homo sapiens OX=9606 GN=RPL23A PE=1 SV=1
424	1475	tr|K7EMA7|K7EMA7_HUMAN	38.72	30	2	2	TMT6plex	7923	60S ribosomal protein L23a OS=Homo sapiens OX=9606 GN=RPL23A PE=1 SV=1
184	1132	tr|K7EJE8|K7EJE8_HUMAN	49.86	4	2	2	TMT6plex	93297	Lon protease homolog mitochondrial OS=Homo sapiens OX=9606 GN=LONP1 PE=1 SV=1
184	1133	tr|K7EKE6|K7EKE6_HUMAN	49.86	4	2	2	TMT6plex	95180	Lon protease homolog mitochondrial OS=Homo sapiens OX=9606 GN=LONP1 PE=1 SV=1
184	69349	sp|P36776-2|LONM_HUMAN	49.86	4	2	2	TMT6plex	100397	Isoform 2 of Lon protease homolog mitochondrial OS=Homo sapiens OX=9606 GN=LONP1
184	69350	sp|P36776|LONM_HUMAN	49.86	4	2	2	TMT6plex	106489	Lon protease homolog mitochondrial OS=Homo sapiens OX=9606 GN=LONP1 PE=1 SV=2
184	69376	sp|P36776-3|LONM_HUMAN	42.71	2	1	1	TMT6plex	85642	Isoform 3 of Lon protease homolog mitochondrial OS=Homo sapiens OX=9606 GN=LONP1
550	69421	sp|Q06210-2|GFPT1_HUMAN	49.56	5	2	2	TMT6plex	76759	Isoform 2 of Glutamine--fructose-6-phosphate aminotransferase [isomerizing] 1 OS=Homo sapiens OX=9606 GN=GFPT1
550	69422	sp|Q06210|GFPT1_HUMAN	49.56	5	2	2	TMT6plex	78806	Glutamine--fructose-6-phosphate aminotransferase [isomerizing] 1 OS=Homo sapiens OX=9606 GN=GFPT1 PE=1 SV=3
550	69564	sp|O94808|GFPT2_HUMAN	38.21	3	1	1	TMT6plex	76931	Glutamine--fructose-6-phosphate aminotransferase [isomerizing] 2 OS=Homo sapiens OX=9606 GN=GFPT2 PE=1 SV=3
433	69372	sp|P24534|EF1B_HUMAN	49.3	12	2	2	TMT6plex	24764	Elongation factor 1-beta OS=Homo sapiens OX=9606 GN=EEF1B2 PE=1 SV=3
433	1690	tr|C9JZW3|C9JZW3_HUMAN	33.21	12	1	1	TMT6plex	13443	Elongation factor 1-beta (Fragment) OS=Homo sapiens OX=9606 GN=EEF1B2 PE=1 SV=1
433	1688	tr|F8WF65|F8WF65_HUMAN	33.21	52	1	1	TMT6plex	3105	Elongation factor 1-beta OS=Homo sapiens OX=9606 GN=EEF1B2 PE=1 SV=1
433	1689	tr|F2Z2G2|F2Z2G2_HUMAN	33.21	22	1	1	TMT6plex	7559	Elongation factor 1-beta OS=Homo sapiens OX=9606 GN=EEF1B2 PE=1 SV=1
1099	1429	tr|K7ES20|K7ES20_HUMAN	48.81	23	2	2	TMT6plex	11075	Cyclin-dependent kinase inhibitor 2A OS=Homo sapiens OX=9606 GN=CDKN2A PE=1 SV=1
1099	69458	sp|P42771-2|CDN2A_HUMAN	48.81	23	2	2	TMT6plex	11215	Isoform 2 of Cyclin-dependent kinase inhibitor 2A OS=Homo sapiens OX=9606 GN=CDKN2A
1099	1431	tr|K7ENC6|K7ENC6_HUMAN	48.81	20	2	2	TMT6plex	12743	Cyclin-dependent kinase inhibitor 2A OS=Homo sapiens OX=9606 GN=CDKN2A PE=1 SV=1
1099	1432	tr|J3QRG6|J3QRG6_HUMAN	48.81	17	2	2	TMT6plex	14968	Cyclin-dependent kinase inhibitor 2A OS=Homo sapiens OX=9606 GN=CDKN2A PE=1 SV=1
1099	69459	sp|P42771|CDN2A_HUMAN	48.81	15	2	2	TMT6plex	16533	Cyclin-dependent kinase inhibitor 2A OS=Homo sapiens OX=9606 GN=CDKN2A PE=1 SV=2
1099	69460	sp|P42771-4|CDN2A_HUMAN	48.81	14	2	2	TMT6plex	17883	Isoform 5 of Cyclin-dependent kinase inhibitor 2A OS=Homo sapiens OX=9606 GN=CDKN2A
1099	69578	sp|P42772|CDN2B_HUMAN	32.26	9	1	1	TMT6plex	14722	Cyclin-dependent kinase 4 inhibitor B OS=Homo sapiens OX=9606 GN=CDKN2B PE=1 SV=1
285	1122	tr|A0A0A0MSX9|A0A0A0MSX9_HUMAN	48.71	3	3	2	Carbamidomethylation; TMT6plex	142288	Isoleucine--tRNA ligase cytoplasmic OS=Homo sapiens OX=9606 GN=IARS PE=1 SV=1
285	69299	sp|P41252|SYIC_HUMAN	48.71	3	3	2	Carbamidomethylation; TMT6plex	144498	Isoleucine--tRNA ligase cytoplasmic OS=Homo sapiens OX=9606 GN=IARS PE=1 SV=2
285	1376	tr|J3KR24|J3KR24_HUMAN	37.92	2	2	1	TMT6plex	131763	Isoleucine--tRNA ligase cytoplasmic OS=Homo sapiens OX=9606 GN=IARS PE=1 SV=1
366	69338	sp|O75369-6|FLNB_HUMAN	48.69	1	3	1	TMT6plex	271411	Isoform 6 of Filamin-B OS=Homo sapiens OX=9606 GN=FLNB
366	69339	sp|O75369-3|FLNB_HUMAN	48.69	1	3	1	TMT6plex	273906	Isoform 3 of Filamin-B OS=Homo sapiens OX=9606 GN=FLNB
366	69340	sp|O75369-2|FLNB_HUMAN	48.69	1	3	1	TMT6plex	275666	Isoform 2 of Filamin-B OS=Homo sapiens OX=9606 GN=FLNB
366	69341	sp|O75369-9|FLNB_HUMAN	48.69	1	3	1	TMT6plex	276936	Isoform 9 of Filamin-B OS=Homo sapiens OX=9606 GN=FLNB
366	69342	sp|O75369|FLNB_HUMAN	48.69	1	3	1	TMT6plex	278162	Filamin-B OS=Homo sapiens OX=9606 GN=FLNB PE=1 SV=2
366	69343	sp|O75369-8|FLNB_HUMAN	48.69	1	3	1	TMT6plex	281633	Isoform 8 of Filamin-B OS=Homo sapiens OX=9606 GN=FLNB
366	69443	sp|O75369-5|FLNB_HUMAN	42.36	1	2	1	TMT6plex	230287	Isoform 5 of Filamin-B OS=Homo sapiens OX=9606 GN=FLNB
366	69444	sp|O75369-4|FLNB_HUMAN	42.36	1	2	1	TMT6plex	230785	Isoform 4 of Filamin-B OS=Homo sapiens OX=9606 GN=FLNB
361	69298	sp|Q9Y490|TLN1_HUMAN	48.63	4	4	3	TMT6plex	269765	Talin-1 OS=Homo sapiens OX=9606 GN=TLN1 PE=1 SV=3
537	69297	sp|P62263|RS14_HUMAN	47.86	24	3	3	TMT6plex	16273	40S ribosomal protein S14 OS=Homo sapiens OX=9606 GN=RPS14 PE=1 SV=3
537	1385	tr|E5RH77|E5RH77_HUMAN	40.79	17	2	2	TMT6plex	14295	40S ribosomal protein S14 OS=Homo sapiens OX=9606 GN=RPS14 PE=1 SV=1
537	1463	tr|H0YB22|H0YB22_HUMAN	40.79	19	2	2	TMT6plex	12951	40S ribosomal protein S14 (Fragment) OS=Homo sapiens OX=9606 GN=RPS14 PE=1 SV=1
741	1448	tr|J3QR09|J3QR09_HUMAN	47.72	13	2	2	TMT6plex	23135	Ribosomal protein L19 OS=Homo sapiens OX=9606 GN=RPL19 PE=1 SV=1
741	1449	tr|J3KTE4|J3KTE4_HUMAN	47.72	13	2	2	TMT6plex	23248	Ribosomal protein L19 OS=Homo sapiens OX=9606 GN=RPL19 PE=1 SV=1
741	69467	sp|P84098|RL19_HUMAN	47.72	13	2	2	TMT6plex	23466	60S ribosomal protein L19 OS=Homo sapiens OX=9606 GN=RPL19 PE=1 SV=1
253	69311	sp|P02765|FETUA_HUMAN	47.36	7	3	3	Carbamidomethylation; TMT6plex	39325	Alpha-2-HS-glycoprotein OS=Homo sapiens OX=9606 GN=AHSG PE=1 SV=1
253	1324	tr|C9JV77|C9JV77_HUMAN	30	4	2	2	Carbamidomethylation; TMT6plex	39412	Alpha-2-HS-glycoprotein OS=Homo sapiens OX=9606 GN=AHSG PE=1 SV=1
255	69365	sp|P01023|A2MG_HUMAN	46.63	2	3	1	TMT6plex	163290	Alpha-2-macroglobulin OS=Homo sapiens OX=9606 GN=A2M PE=1 SV=3
1101	69471	sp|O14880|MGST3_HUMAN	46.38	14	2	2	TMT6plex	16516	Microsomal glutathione S-transferase 3 OS=Homo sapiens OX=9606 GN=MGST3 PE=1 SV=1
1101	1481	tr|Q5VV89|Q5VV89_HUMAN	46.38	13	2	2	TMT6plex	18417	Microsomal glutathione S-transferase 3 OS=Homo sapiens OX=9606 GN=MGST3 PE=1 SV=1
1101	1680	tr|Q5VV87|Q5VV87_HUMAN	35.7	10	1	1		14379	Microsomal glutathione S-transferase 3 OS=Homo sapiens OX=9606 GN=MGST3 PE=1 SV=1
364	69329	sp|P30048|PRDX3_HUMAN	46.37	12	3	3	Deamidation (NQ); TMT6plex	27693	Thioredoxin-dependent peroxide reductase mitochondrial OS=Homo sapiens OX=9606 GN=PRDX3 PE=1 SV=3
364	69463	sp|P30048-2|PRDX3_HUMAN	39.88	8	2	2	Deamidation (NQ); TMT6plex	25839	Isoform 2 of Thioredoxin-dependent peroxide reductase mitochondrial OS=Homo sapiens OX=9606 GN=PRDX3
439	69462	sp|P11279|LAMP1_HUMAN	46.25	6	2	2	TMT6plex	44882	Lysosome-associated membrane glycoprotein 1 OS=Homo sapiens OX=9606 GN=LAMP1 PE=1 SV=3
430	1270	tr|H0YN26|H0YN26_HUMAN	46.02	15	2	1	Carbamidomethylation; TMT6plex	19997	Acidic leucine-rich nuclear phosphoprotein 32 family member A OS=Homo sapiens OX=9606 GN=ANP32A PE=1 SV=1
430	69371	sp|P39687|AN32A_HUMAN	46.02	11	2	1	Carbamidomethylation; TMT6plex	28585	Acidic leucine-rich nuclear phosphoprotein 32 family member A OS=Homo sapiens OX=9606 GN=ANP32A PE=1 SV=1
430	69493	sp|O43423|AN32C_HUMAN	31.01	5	1	1	TMT6plex	26762	Acidic leucine-rich nuclear phosphoprotein 32 family member C OS=Homo sapiens OX=9606 GN=ANP32C PE=2 SV=1
735	69382	sp|Q04760-2|LGUL_HUMAN	45.99	17	2	2	TMT6plex	19043	Isoform 2 of Lactoylglutathione lyase OS=Homo sapiens OX=9606 GN=GLO1
735	69383	sp|Q04760|LGUL_HUMAN	45.99	16	2	2	TMT6plex	20778	Lactoylglutathione lyase OS=Homo sapiens OX=9606 GN=GLO1 PE=1 SV=4
372	69425	sp|P62847-2|RS24_HUMAN	45.38	21	2	2	TMT6plex	15069	Isoform 2 of 40S ribosomal protein S24 OS=Homo sapiens OX=9606 GN=RPS24
372	1439	tr|E7ETK0|E7ETK0_HUMAN	45.38	21	2	2	TMT6plex	15197	40S ribosomal protein S24 OS=Homo sapiens OX=9606 GN=RPS24 PE=1 SV=1
372	69426	sp|P62847-3|RS24_HUMAN	45.38	20	2	2	TMT6plex	15325	Isoform 3 of 40S ribosomal protein S24 OS=Homo sapiens OX=9606 GN=RPS24
372	1441	tr|A0A087WUS0|A0A087WUS0_HUMAN	45.38	20	2	2	TMT6plex	15353	40S ribosomal protein S24 OS=Homo sapiens OX=9606 GN=RPS24 PE=1 SV=1
372	69427	sp|P62847|RS24_HUMAN	45.38	20	2	2	TMT6plex	15423	40S ribosomal protein S24 OS=Homo sapiens OX=9606 GN=RPS24 PE=1 SV=1
372	69428	sp|P62847-4|RS24_HUMAN	45.38	9	2	2	TMT6plex	32431	Isoform 4 of 40S ribosomal protein S24 OS=Homo sapiens OX=9606 GN=RPS24
322	69347	sp|Q96AG4|LRC59_HUMAN	45.08	12	3	3	Carbamidomethylation; TMT6plex	34930	Leucine-rich repeat-containing protein 59 OS=Homo sapiens OX=9606 GN=LRRC59 PE=1 SV=1
431	69369	sp|P62854|RS26_HUMAN	44.94	21	2	2	TMT6plex	13015	40S ribosomal protein S26 OS=Homo sapiens OX=9606 GN=RPS26 PE=1 SV=3
431	69498	sp|Q5JNZ5|RS26L_HUMAN	31.91	8	1	1	TMT6plex	13002	Putative 40S ribosomal protein S26-like 1 OS=Homo sapiens OX=9606 GN=RPS26P11 PE=5 SV=1
541	69333	sp|P49458|SRP09_HUMAN	44.81	31	3	3	Carbamidomethylation; TMT6plex	10112	Signal recognition particle 9 kDa protein OS=Homo sapiens OX=9606 GN=SRP9 PE=1 SV=2
540	69332	sp|P30040|ERP29_HUMAN	44.78	18	3	3	Carbamidomethylation; TMT6plex	28993	Endoplasmic reticulum resident protein 29 OS=Homo sapiens OX=9606 GN=ERP29 PE=1 SV=4
540	1509	tr|F8VY02|F8VY02_HUMAN	36.81	21	2	2	Carbamidomethylation; TMT6plex	18116	Endoplasmic reticulum resident protein 29 OS=Homo sapiens OX=9606 GN=ERP29 PE=1 SV=1
429	69335	sp|P62280|RS11_HUMAN	44.01	21	3	3	Carbamidomethylation; TMT6plex	18431	40S ribosomal protein S11 OS=Homo sapiens OX=9606 GN=RPS11 PE=1 SV=3
429	1276	tr|M0QZC5|M0QZC5_HUMAN	34.99	13	2	2	TMT6plex	13997	40S ribosomal protein S11 OS=Homo sapiens OX=9606 GN=RPS11 PE=1 SV=1
1100	69469	sp|P37108|SRP14_HUMAN	43.99	18	2	2	TMT6plex	14570	Signal recognition particle 14 kDa protein OS=Homo sapiens OX=9606 GN=SRP14 PE=1 SV=2
284	1114	tr|E9PKZ0|E9PKZ0_HUMAN	43.31	24	3	3	Carbamidomethylation; TMT6plex	22389	60S ribosomal protein L8 (Fragment) OS=Homo sapiens OX=9606 GN=RPL8 PE=1 SV=1
284	69292	sp|P62917|RL8_HUMAN	43.31	19	3	3	Carbamidomethylation; TMT6plex	28025	60S ribosomal protein L8 OS=Homo sapiens OX=9606 GN=RPL8 PE=1 SV=2
284	1128	tr|E9PKU4|E9PKU4_HUMAN	43.31	21	3	3	Carbamidomethylation; TMT6plex	25594	60S ribosomal protein L8 (Fragment) OS=Homo sapiens OX=9606 GN=RPL8 PE=1 SV=1
282	69278	sp|P62851|RS25_HUMAN	42.88	22	3	3	TMT6plex	13742	40S ribosomal protein S25 OS=Homo sapiens OX=9606 GN=RPS25 PE=1 SV=1
367	69344	sp|P61254|RL26_HUMAN	42.25	20	4	3	TMT6plex	17258	60S ribosomal protein L26 OS=Homo sapiens OX=9606 GN=RPL26 PE=1 SV=1
367	1280	tr|J3KTJ8|J3KTJ8_HUMAN	33.5	22	3	2	TMT6plex	11498	60S ribosomal protein L26 (Fragment) OS=Homo sapiens OX=9606 GN=RPL26 PE=4 SV=8
367	1282	tr|J3QQQ9|J3QQQ9_HUMAN	33.5	20	3	2	TMT6plex	12692	Uncharacterized protein OS=Homo sapiens OX=9606 PE=4 SV=1
367	1281	tr|J3QRI7|J3QRI7_HUMAN	33.5	20	3	2	TMT6plex	12630	60S ribosomal protein L26 (Fragment) OS=Homo sapiens OX=9606 GN=RPL26 PE=4 SV=1
367	1283	tr|J3QQV1|J3QQV1_HUMAN	33.5	19	3	2	TMT6plex	12934	60S ribosomal protein L26 OS=Homo sapiens OX=9606 GN=RPL26 PE=4 SV=1
367	1284	tr|E5RIT6|E5RIT6_HUMAN	33.5	16	3	2	TMT6plex	15207	60S ribosomal protein L26-like 1 (Fragment) OS=Homo sapiens OX=9606 GN=RPL26L1 PE=1 SV=1
367	1285	tr|J3QRC4|J3QRC4_HUMAN	33.5	16	3	2	TMT6plex	15759	60S ribosomal protein L26 (Fragment) OS=Homo sapiens OX=9606 GN=RPL26 PE=4 SV=1
367	69379	sp|Q9UNX3|RL26L_HUMAN	33.5	14	3	2	TMT6plex	17256	60S ribosomal protein L26-like 1 OS=Homo sapiens OX=9606 GN=RPL26L1 PE=1 SV=1
367	1601	tr|J3KS10|J3KS10_HUMAN	25.82	21	2	1	TMT6plex	7323	60S ribosomal protein L26 (Fragment) OS=Homo sapiens OX=9606 GN=RPL26 PE=4 SV=1
544	1330	tr|M0R0Y3|M0R0Y3_HUMAN	42.21	9	2	2	TMT6plex	38756	RuvB-like helicase OS=Homo sapiens OX=9606 GN=RUVBL2 PE=1 SV=1
544	69386	sp|Q9Y230-2|RUVB2_HUMAN	42.21	8	2	2	TMT6plex	46306	Isoform 2 of RuvB-like 2 OS=Homo sapiens OX=9606 GN=RUVBL2
544	69387	sp|Q9Y230|RUVB2_HUMAN	42.21	7	2	2	TMT6plex	51157	RuvB-like 2 OS=Homo sapiens OX=9606 GN=RUVBL2 PE=1 SV=3
736	69384	sp|P36542-2|ATPG_HUMAN	41.65	7	2	2	TMT6plex	32881	Isoform Heart of ATP synthase subunit gamma mitochondrial OS=Homo sapiens OX=9606 GN=ATP5F1C
736	69385	sp|P36542|ATPG_HUMAN	41.65	7	2	2	TMT6plex	32996	ATP synthase subunit gamma mitochondrial OS=Homo sapiens OX=9606 GN=ATP5F1C PE=1 SV=1
437	69435	tr|Q96DC0|Q96DC0_HUMAN	41.55	13	2	2	Carbamidomethylation; TMT6plex	26982	DCI protein OS=Homo sapiens OX=9606 GN=ECI1 PE=1 SV=1
1112	1621	tr|K7ERQ8|K7ERQ8_HUMAN	41.5	7	1	1	TMT6plex	31392	Uncharacterized protein (Fragment) OS=Homo sapiens OX=9606 PE=4 SV=1
1112	1638	tr|K7ENY4|K7ENY4_HUMAN	41.5	13	1	1	TMT6plex	16956	Ras-related protein Rab-5C (Fragment) OS=Homo sapiens OX=9606 GN=RAB5C PE=1 SV=1
1112	1639	tr|K7ERI8|K7ERI8_HUMAN	41.5	12	1	1	TMT6plex	17852	Uncharacterized protein OS=Homo sapiens OX=9606 PE=4 SV=1
1112	69562	sp|P51148|RAB5C_HUMAN	41.5	9	1	1	TMT6plex	23483	Ras-related protein Rab-5C OS=Homo sapiens OX=9606 GN=RAB5C PE=1 SV=2
1112	69563	sp|P51148-2|RAB5C_HUMAN	41.5	8	1	1	TMT6plex	27036	Isoform 2 of Ras-related protein Rab-5C OS=Homo sapiens OX=9606 GN=RAB5C
374	69437	sp|Q04837|SSBP_HUMAN	41.32	22	2	2	TMT6plex	17260	Single-stranded DNA-binding protein mitochondrial OS=Homo sapiens OX=9606 GN=SSBP1 PE=1 SV=1
374	1744	tr|C9K0U8|C9K0U8_HUMAN	27.8	12	1	1	TMT6plex	14131	Single-stranded DNA-binding protein mitochondrial (Fragment) OS=Homo sapiens OX=9606 GN=SSBP1 PE=1 SV=1
374	1745	tr|A0A0G2JLD8|A0A0G2JLD8_HUMAN	27.8	11	1	1	TMT6plex	15598	Single-stranded DNA-binding protein mitochondrial (Fragment) OS=Homo sapiens OX=9606 GN=SSBP1 PE=1 SV=1
374	1746	tr|E7EUY5|E7EUY5_HUMAN	27.8	11	1	1	TMT6plex	15713	Single-stranded DNA-binding protein mitochondrial (Fragment) OS=Homo sapiens OX=9606 GN=SSBP1 PE=1 SV=1
745	69474	sp|P00492|HPRT_HUMAN	41.3	10	2	2	TMT6plex	24579	Hypoxanthine-guanine phosphoribosyltransferase OS=Homo sapiens OX=9606 GN=HPRT1 PE=1 SV=2
552	69457	sp|P62857|RS28_HUMAN	41.01	30	2	2	TMT6plex	7841	40S ribosomal protein S28 OS=Homo sapiens OX=9606 GN=RPS28 PE=1 SV=1
542	69366	sp|P15328|FOLR1_HUMAN	40.96	10	3	3	Carbamidomethylation; TMT6plex	29819	Folate receptor alpha OS=Homo sapiens OX=9606 GN=FOLR1 PE=1 SV=3
1120	1760	tr|F8WEX7|F8WEX7_HUMAN	40.93	2	2	1	TMT6plex	58927	Carboxylic ester hydrolase OS=Homo sapiens OX=9606 GN=BCHE PE=1 SV=1
1120	1761	tr|F8WF14|F8WF14_HUMAN	40.93	2	2	1	TMT6plex	63464	Carboxylic ester hydrolase OS=Homo sapiens OX=9606 GN=BCHE PE=1 SV=1
1120	69597	sp|P06276|CHLE_HUMAN	40.93	2	2	1	TMT6plex	68418	Cholinesterase OS=Homo sapiens OX=9606 GN=BCHE PE=1 SV=1
370	69380	sp|P26447|S10A4_HUMAN	40.86	8	1	1	TMT6plex	11729	Protein S100-A4 OS=Homo sapiens OX=9606 GN=S100A4 PE=1 SV=1
1102	26018	tr|H7C469|H7C469_HUMAN	40.8	10	2	2	Carbamidomethylation; TMT6plex	35904	Uncharacterized protein (Fragment) OS=Homo sapiens OX=9606 PE=1 SV=7
1102	26005	tr|A0A1B0GW44|A0A1B0GW44_HUMAN	40.8	9	2	2	Carbamidomethylation; TMT6plex	43688	Cathepsin D OS=Homo sapiens OX=9606 GN=CTSD PE=1 SV=1
1102	26006	tr|A0A1B0GV23|A0A1B0GV23_HUMAN	40.8	9	2	2	Carbamidomethylation; TMT6plex	43831	Cathepsin D OS=Homo sapiens OX=9606 GN=CTSD PE=1 SV=1
1102	26007	tr|A0A1B0GVD5|A0A1B0GVD5_HUMAN	40.8	9	2	2	Carbamidomethylation; TMT6plex	44238	Cathepsin D OS=Homo sapiens OX=9606 GN=CTSD PE=1 SV=1
1102	26008	tr|A0A1B0GWE8|A0A1B0GWE8_HUMAN	40.8	9	2	2	Carbamidomethylation; TMT6plex	44353	Cathepsin D OS=Homo sapiens OX=9606 GN=CTSD PE=1 SV=1
1102	69472	sp|P07339|CATD_HUMAN	40.8	8	2	2	Carbamidomethylation; TMT6plex	44552	Cathepsin D OS=Homo sapiens OX=9606 GN=CTSD PE=1 SV=1
1102	26010	tr|A0A1B0GU92|A0A1B0GU92_HUMAN	40.8	6	2	2	Carbamidomethylation; TMT6plex	59860	Uncharacterized protein OS=Homo sapiens OX=9606 PE=1 SV=1
1102	26011	tr|A0A1B0GU03|A0A1B0GU03_HUMAN	40.8	6	2	2	Carbamidomethylation; TMT6plex	62702	Uncharacterized protein OS=Homo sapiens OX=9606 PE=1 SV=1
740	69465	sp|P61026|RAB10_HUMAN	40.14	11	2	1	TMT6plex	22541	Ras-related protein Rab-10 OS=Homo sapiens OX=9606 GN=RAB10 PE=1 SV=1
737	1321	tr|F2Z388|F2Z388_HUMAN	40.09	19	2	2	TMT6plex	10645	60S ribosomal protein L35 OS=Homo sapiens OX=9606 GN=RPL35 PE=1 SV=1
737	69391	sp|P42766|RL35_HUMAN	40.09	15	2	2	TMT6plex	14551	60S ribosomal protein L35 OS=Homo sapiens OX=9606 GN=RPL35 PE=1 SV=2
1103	69482	sp|P31040-2|SDHA_HUMAN	40.04	5	2	2	Carbamidomethylation; TMT6plex	67300	Isoform 2 of Succinate dehydrogenase [ubiquinone] flavoprotein subunit mitochondrial OS=Homo sapiens OX=9606 GN=SDHA
744	69473	sp|P36952|SPB5_HUMAN	39.74	6	2	2	Acetylation (Protein N-term); TMT6plex	42100	Serpin B5 OS=Homo sapiens OX=9606 GN=SERPINB5 PE=1 SV=2
744	1720	tr|C9JLM5|C9JLM5_HUMAN	30.39	13	1	1	Acetylation (Protein N-term); TMT6plex	14357	Serpin B5 (Fragment) OS=Homo sapiens OX=9606 GN=SERPINB5 PE=1 SV=1
744	69583	sp|P36952-2|SPB5_HUMAN	30.39	7	1	1	Acetylation (Protein N-term); TMT6plex	25763	Isoform 2 of Serpin B5 OS=Homo sapiens OX=9606 GN=SERPINB5
742	69468	sp|P25815|S100P_HUMAN	39.32	17	1	1	Acetylation (Protein N-term)	10400	Protein S100-P OS=Homo sapiens OX=9606 GN=S100P PE=1 SV=2
739	69464	sp|O43776|SYNC_HUMAN	38.92	5	2	2	TMT6plex	62943	Asparagine--tRNA ligase cytoplasmic OS=Homo sapiens OX=9606 GN=NARS PE=1 SV=1
373	69434	sp|P02786|TFR1_HUMAN	38.68	3	2	2	TMT6plex	84871	Transferrin receptor protein 1 OS=Homo sapiens OX=9606 GN=TFRC PE=1 SV=2
1105	69494	sp|P30085|KCY_HUMAN	38.56	9	1	1	TMT6plex	22222	UMP-CMP kinase OS=Homo sapiens OX=9606 GN=CMPK1 PE=1 SV=3
371	69388	sp|P41250|GARS_HUMAN	37.94	2	1	1	TMT6plex	83166	Glycine--tRNA ligase OS=Homo sapiens OX=9606 GN=GARS PE=1 SV=3
369	1308	tr|J3QL05|J3QL05_HUMAN	37.74	18	2	2	TMT6plex	15156	Serine/arginine-rich-splicing factor 2 (Fragment) OS=Homo sapiens OX=9606 GN=SRSF2 PE=1 SV=1
369	1309	tr|J3KP15|J3KP15_HUMAN	37.74	18	2	2	TMT6plex	15371	Serine/arginine-rich-splicing factor 2 (Fragment) OS=Homo sapiens OX=9606 GN=SRSF2 PE=1 SV=8
369	69377	sp|Q01130-2|SRSF2_HUMAN	37.74	11	2	2	TMT6plex	24153	Isoform 2 of Serine/arginine-rich splicing factor 2 OS=Homo sapiens OX=9606 GN=SRSF2
369	69378	sp|Q01130|SRSF2_HUMAN	37.74	11	2	2	TMT6plex	25476	Serine/arginine-rich splicing factor 2 OS=Homo sapiens OX=9606 GN=SRSF2 PE=1 SV=4
548	69406	sp|P22102|PUR2_HUMAN	37.47	4	2	2	TMT6plex	107767	Trifunctional purine biosynthetic protein adenosine-3 OS=Homo sapiens OX=9606 GN=GART PE=1 SV=1
754	69534	sp|Q7KZF4|SND1_HUMAN	37.23	2	1	1	TMT6plex	101997	Staphylococcal nuclease domain-containing protein 1 OS=Homo sapiens OX=9606 GN=SND1 PE=1 SV=1
326	69481	sp|Q13151|ROA0_HUMAN	36.79	9	2	1	TMT6plex	30841	Heterogeneous nuclear ribonucleoprotein A0 OS=Homo sapiens OX=9606 GN=HNRNPA0 PE=1 SV=1
553	1490	tr|C9JRM1|C9JRM1_HUMAN	36.15	37	2	2	Carbamidomethylation; TMT6plex	9715	Transforming protein RhoA OS=Homo sapiens OX=9606 GN=RHOA PE=1 SV=1
553	1491	tr|C9JNR4|C9JNR4_HUMAN	36.15	26	2	2	Carbamidomethylation; TMT6plex	14669	Transforming protein RhoA (Fragment) OS=Homo sapiens OX=9606 GN=RHOA PE=1 SV=1
553	1492	tr|C9JX21|C9JX21_HUMAN	36.15	18	2	2	Carbamidomethylation; TMT6plex	21164	Transforming protein RhoA OS=Homo sapiens OX=9606 GN=RHOA PE=1 SV=1
553	69479	sp|P61586|RHOA_HUMAN	36.15	17	2	2	Carbamidomethylation; TMT6plex	21768	Transforming protein RhoA OS=Homo sapiens OX=9606 GN=RHOA PE=1 SV=1
1674	69554	sp|Q9BZZ5-1|API5_HUMAN	36.1	4	1	1	TMT6plex	49497	Isoform 1 of Apoptosis inhibitor 5 OS=Homo sapiens OX=9606 GN=API5
1674	69555	sp|Q9BZZ5-3|API5_HUMAN	36.1	4	1	1	TMT6plex	50310	Isoform 3 of Apoptosis inhibitor 5 OS=Homo sapiens OX=9606 GN=API5
1674	69556	sp|Q9BZZ5-5|API5_HUMAN	36.1	4	1	1	TMT6plex	50740	Isoform 5 of Apoptosis inhibitor 5 OS=Homo sapiens OX=9606 GN=API5
1674	69557	sp|Q9BZZ5-2|API5_HUMAN	36.1	4	1	1	TMT6plex	56770	Isoform 2 of Apoptosis inhibitor 5 OS=Homo sapiens OX=9606 GN=API5
1674	1667	tr|G3V1C3|G3V1C3_HUMAN	36.1	4	1	1	TMT6plex	57561	Apoptosis inhibitor 5 OS=Homo sapiens OX=9606 GN=API5 PE=1 SV=1
1674	69558	sp|Q9BZZ5-6|API5_HUMAN	36.1	4	1	1	TMT6plex	57910	Isoform 6 of Apoptosis inhibitor 5 OS=Homo sapiens OX=9606 GN=API5
1674	69559	sp|Q9BZZ5|API5_HUMAN	36.1	3	1	1	TMT6plex	59005	Apoptosis inhibitor 5 OS=Homo sapiens OX=9606 GN=API5 PE=1 SV=3
1104	1532	tr|J3KTF8|J3KTF8_HUMAN	35.85	11	2	2	TMT6plex	21517	Rho GDP-dissociation inhibitor 1 (Fragment) OS=Homo sapiens OX=9606 GN=ARHGDIA PE=1 SV=8
1104	69489	sp|P52565|GDIR1_HUMAN	35.85	11	2	2	TMT6plex	23207	Rho GDP-dissociation inhibitor 1 OS=Homo sapiens OX=9606 GN=ARHGDIA PE=1 SV=3
1104	1534	tr|J3QQX2|J3QQX2_HUMAN	35.85	9	2	2	TMT6plex	25831	Rho GDP-dissociation inhibitor 1 OS=Homo sapiens OX=9606 GN=ARHGDIA PE=1 SV=1
1104	1753	tr|J3KRE2|J3KRE2_HUMAN	26.41	12	1	1	TMT6plex	14814	Rho GDP-dissociation inhibitor 1 OS=Homo sapiens OX=9606 GN=ARHGDIA PE=1 SV=1
1675	69565	sp|Q9NRX4-2|PHP14_HUMAN	35.6	16	1	1	Acetylation (Protein N-term); TMT6plex	13672	Isoform 2 of 14 kDa phosphohistidine phosphatase OS=Homo sapiens OX=9606 GN=PHPT1
1675	69566	sp|Q9NRX4|PHP14_HUMAN	35.6	16	1	1	Acetylation (Protein N-term); TMT6plex	13833	14 kDa phosphohistidine phosphatase OS=Homo sapiens OX=9606 GN=PHPT1 PE=1 SV=1
289	69509	sp|P15924-3|DESP_HUMAN	34.64	1	1	1	TMT6plex	278914	Isoform DSPIa of Desmoplakin OS=Homo sapiens OX=9606 GN=DSP
289	69513	sp|P15924|DESP_HUMAN	34.64	0	1	1	TMT6plex	331774	Desmoplakin OS=Homo sapiens OX=9606 GN=DSP PE=1 SV=3
289	69553	sp|P15924-2|DESP_HUMAN	34.64	1	1	1	TMT6plex	260116	Isoform DPII of Desmoplakin OS=Homo sapiens OX=9606 GN=DSP
760	69567	sp|P12270|TPR_HUMAN	34.48	1	1	1	TMT6plex	267290	Nucleoprotein TPR OS=Homo sapiens OX=9606 GN=TPR PE=1 SV=3
1109	69539	sp|Q9BRA2|TXD17_HUMAN	34.31	8	1	1	TMT6plex	13941	Thioredoxin domain-containing protein 17 OS=Homo sapiens OX=9606 GN=TXNDC17 PE=1 SV=1
1109	1697	tr|I3L0K2|I3L0K2_HUMAN	34.31	13	1	1	TMT6plex	8371	Thioredoxin domain-containing protein 17 OS=Homo sapiens OX=9606 GN=TXNDC17 PE=1 SV=1
1109	1698	tr|I3L3M7|I3L3M7_HUMAN	34.31	12	1	1	TMT6plex	9076	Thioredoxin domain-containing protein 17 OS=Homo sapiens OX=9606 GN=TXNDC17 PE=1 SV=1
436	1411	tr|F5GX11|F5GX11_HUMAN	33.92	8	2	2	TMT6plex	26505	Proteasome endopeptidase complex OS=Homo sapiens OX=9606 GN=PSMA1 PE=1 SV=1
436	69432	sp|P25786|PSA1_HUMAN	33.92	7	2	2	TMT6plex	29556	Proteasome subunit alpha type-1 OS=Homo sapiens OX=9606 GN=PSMA1 PE=1 SV=1
436	69433	sp|P25786-2|PSA1_HUMAN	33.92	7	2	2	TMT6plex	30239	Isoform Long of Proteasome subunit alpha type-1 OS=Homo sapiens OX=9606 GN=PSMA1
436	1437	tr|B4DEV8|B4DEV8_HUMAN	33.92	12	2	2	TMT6plex	18458	Proteasome subunit alpha type OS=Homo sapiens OX=9606 PE=2 SV=1
750	69519	sp|O75533|SF3B1_HUMAN	33.87	1	1	1	TMT6plex	145830	Splicing factor 3B subunit 1 OS=Homo sapiens OX=9606 GN=SF3B1 PE=1 SV=3
546	1340	tr|C9JNW5|C9JNW5_HUMAN	33.72	5	1	1	TMT6plex	17543	60S ribosomal protein L24 OS=Homo sapiens OX=9606 GN=RPL24 PE=1 SV=1
546	69402	sp|P83731|RL24_HUMAN	33.72	5	1	1	TMT6plex	17779	60S ribosomal protein L24 OS=Homo sapiens OX=9606 GN=RPL24 PE=1 SV=1
546	1575	tr|C9JXB8|C9JXB8_HUMAN	25.67	7	1	1	TMT6plex	14369	60S ribosomal protein L24 OS=Homo sapiens OX=9606 GN=RPL24 PE=1 SV=1
545	1334	tr|Q5T985|Q5T985_HUMAN	33.34	2	2	2	TMT6plex	105216	Inter-alpha-trypsin inhibitor heavy chain H2 OS=Homo sapiens OX=9606 GN=ITIH2 PE=1 SV=1
545	69390	sp|P19823|ITIH2_HUMAN	33.34	2	2	2	TMT6plex	106463	Inter-alpha-trypsin inhibitor heavy chain H2 OS=Homo sapiens OX=9606 GN=ITIH2 PE=1 SV=2
1114	1662	tr|H0YDT6|H0YDT6_HUMAN	33.31	19	1	1	TMT6plex	10807	Eukaryotic translation initiation factor 3 subunit F (Fragment) OS=Homo sapiens OX=9606 GN=EIF3F PE=1 SV=1
1114	69560	sp|O00303|EIF3F_HUMAN	33.31	5	1	1	TMT6plex	37564	Eukaryotic translation initiation factor 3 subunit F OS=Homo sapiens OX=9606 GN=EIF3F PE=1 SV=1
1676	1694	tr|A0A140T937|A0A140T937_HUMAN	33.12	4	1	1	TMT6plex	38331	HLA class I histocompatibility antigen Cw-6 alpha chain OS=Homo sapiens OX=9606 GN=HLA-C PE=1 SV=1
1676	69574	sp|P30685|1B35_HUMAN	33.12	4	1	1	TMT6plex	40455	HLA class I histocompatibility antigen B-35 alpha chain OS=Homo sapiens OX=9606 GN=HLA-B PE=1 SV=1
557	1595	tr|C9J3L8|C9J3L8_HUMAN	33.1	6	1	1	TMT6plex	29573	Translocon-associated protein subunit alpha OS=Homo sapiens OX=9606 GN=SSR1 PE=1 SV=1
557	1596	tr|C9J5W0|C9J5W0_HUMAN	33.1	6	1	1	TMT6plex	29932	Translocon-associated protein subunit alpha OS=Homo sapiens OX=9606 GN=SSR1 PE=1 SV=1
557	69516	sp|P43307|SSRA_HUMAN	33.1	5	1	1	TMT6plex	32235	Translocon-associated protein subunit alpha OS=Homo sapiens OX=9606 GN=SSR1 PE=1 SV=3
557	1598	tr|E9PAL7|E9PAL7_HUMAN	33.1	5	1	1	TMT6plex	32895	Translocon-associated protein subunit alpha OS=Homo sapiens OX=9606 GN=SSR1 PE=1 SV=1
557	1599	tr|C9IZQ1|C9IZQ1_HUMAN	33.1	5	1	1	TMT6plex	33887	Translocon-associated protein subunit alpha OS=Homo sapiens OX=9606 GN=SSR1 PE=1 SV=1
557	69527	sp|P43307-2|SSRA_HUMAN	33.1	6	1	1	TMT6plex	29373	Isoform 2 of Translocon-associated protein subunit alpha OS=Homo sapiens OX=9606 GN=SSR1
324	69399	sp|P63313|TYB10_HUMAN	33.01	32	1	1	Acetylation (Protein N-term); TMT6plex	5026	Thymosin beta-10 OS=Homo sapiens OX=9606 GN=TMSB10 PE=1 SV=2
752	1615	tr|E7EM57|E7EM57_HUMAN	32.66	5	1	1	TMT6plex	36543	Glucose-6-phosphate 1-dehydrogenase (Fragment) OS=Homo sapiens OX=9606 GN=G6PD PE=1 SV=1
752	1616	tr|E7EUI8|E7EUI8_HUMAN	32.66	5	1	1	TMT6plex	38451	Glucose-6-phosphate 1-dehydrogenase (Fragment) OS=Homo sapiens OX=9606 GN=G6PD PE=1 SV=8
752	69529	sp|P11413|G6PD_HUMAN	32.66	3	1	1	TMT6plex	59257	Glucose-6-phosphate 1-dehydrogenase OS=Homo sapiens OX=9606 GN=G6PD PE=1 SV=4
752	69530	sp|P11413-3|G6PD_HUMAN	32.66	3	1	1	TMT6plex	62468	Isoform 3 of Glucose-6-phosphate 1-dehydrogenase OS=Homo sapiens OX=9606 GN=G6PD
752	69531	sp|P11413-2|G6PD_HUMAN	32.66	3	1	1	TMT6plex	63827	Isoform Long of Glucose-6-phosphate 1-dehydrogenase OS=Homo sapiens OX=9606 GN=G6PD
752	1627	tr|E9PD92|E9PD92_HUMAN	32.66	6	1	1	TMT6plex	29503	Glucose-6-phosphate 1-dehydrogenase (Fragment) OS=Homo sapiens OX=9606 GN=G6PD PE=1 SV=1
1677	1719	tr|K7EKN4|K7EKN4_HUMAN	32.05	17	1	1	TMT6plex	11950	Septin-9 (Fragment) OS=Homo sapiens OX=9606 GN=SEPT9 PE=1 SV=8
1113	1701	tr|J3KPP4|J3KPP4_HUMAN	31.89	3	1	1	Acetylation (Protein N-term)	58220	Cisplatin resistance-associated overexpressed protein isoform CRA_b OS=Homo sapiens OX=9606 GN=LUC7L3 PE=1 SV=1
1113	1706	tr|E7EN55|E7EN55_HUMAN	31.89	26	1	1	Acetylation (Protein N-term)	6423	Luc7-like protein 3 OS=Homo sapiens OX=9606 GN=LUC7L3 PE=1 SV=1
1113	69579	sp|O95232-2|LC7L3_HUMAN	31.89	18	1	1	Acetylation (Protein N-term)	9194	Isoform 2 of Luc7-like protein 3 OS=Homo sapiens OX=9606 GN=LUC7L3
1113	1707	tr|C9JL41|C9JL41_HUMAN	31.89	18	1	1	Acetylation (Protein N-term)	9263	Luc7-like protein 3 OS=Homo sapiens OX=9606 GN=LUC7L3 PE=1 SV=1
1113	1709	tr|D6RDI2|D6RDI2_HUMAN	31.89	8	1	1	Acetylation (Protein N-term)	20677	Luc7-like protein 3 (Fragment) OS=Homo sapiens OX=9606 GN=LUC7L3 PE=1 SV=1
1113	69580	sp|O95232|LC7L3_HUMAN	31.89	3	1	1	Acetylation (Protein N-term)	51466	Luc7-like protein 3 OS=Homo sapiens OX=9606 GN=LUC7L3 PE=1 SV=2
1678	1705	tr|H0YH82|H0YH82_HUMAN	31.78	8	1	1	TMT6plex	21074	Citrate synthase mitochondrial (Fragment) OS=Homo sapiens OX=9606 GN=CS PE=1 SV=1
1679	1683	tr|H0YJS4|H0YJS4_HUMAN	31.48	6	1	1	TMT6plex	28984	Eukaryotic translation initiation factor 2 subunit 1 (Fragment) OS=Homo sapiens OX=9606 GN=EIF2S1 PE=1 SV=1
1679	1684	tr|G3V4T5|G3V4T5_HUMAN	31.48	5	1	1	TMT6plex	31320	Eukaryotic translation initiation factor 2 subunit 1 (Fragment) OS=Homo sapiens OX=9606 GN=EIF2S1 PE=1 SV=1
1679	69581	sp|P05198|IF2A_HUMAN	31.48	5	1	1	TMT6plex	36112	Eukaryotic translation initiation factor 2 subunit 1 OS=Homo sapiens OX=9606 GN=EIF2S1 PE=1 SV=3
746	69505	sp|P60953|CDC42_HUMAN	31.44	9	1	1	TMT6plex	21259	Cell division control protein 42 homolog OS=Homo sapiens OX=9606 GN=CDC42 PE=1 SV=2
551	69439	sp|P47914|RL29_HUMAN	31.39	9	1	1	TMT6plex	17752	60S ribosomal protein L29 OS=Homo sapiens OX=9606 GN=RPL29 PE=1 SV=2
1106	1562	tr|A0A087X2D0|A0A087X2D0_HUMAN	30.99	9	1	1	TMT6plex	10321	Serine/arginine-rich-splicing factor 3 OS=Homo sapiens OX=9606 GN=SRSF3 PE=1 SV=1
1106	69495	sp|P84103-2|SRSF3_HUMAN	30.99	7	1	1	TMT6plex	14203	Isoform 2 of Serine/arginine-rich splicing factor 3 OS=Homo sapiens OX=9606 GN=SRSF3
1106	69496	sp|P84103|SRSF3_HUMAN	30.99	5	1	1	TMT6plex	19330	Serine/arginine-rich splicing factor 3 OS=Homo sapiens OX=9606 GN=SRSF3 PE=1 SV=1
555	69501	sp|P29622|KAIN_HUMAN	30.34	5	2	2	TMT6plex	48542	Kallistatin OS=Homo sapiens OX=9606 GN=SERPINA4 PE=1 SV=3
325	69403	sp|P46783|RS10_HUMAN	30	9	1	1	TMT6plex	18898	40S ribosomal protein S10 OS=Homo sapiens OX=9606 GN=RPS10 PE=1 SV=1
325	1370	tr|F6U211|F6U211_HUMAN	30	9	1	1	TMT6plex	19868	40S ribosomal protein S10 OS=Homo sapiens OX=9606 GN=RPS10 PE=4 SV=1
325	1371	tr|A0A1W2PQS6|A0A1W2PQS6_HUMAN	30	5	1	1	TMT6plex	33141	RPS10-NUDT3 readthrough OS=Homo sapiens OX=9606 GN=RPS10-NUDT3 PE=4 SV=1
1680	69585	sp|Q92979|NEP1_HUMAN	29.88	8	1	1	TMT6plex	26720	Ribosomal RNA small subunit methyltransferase NEP1 OS=Homo sapiens OX=9606 GN=EMG1 PE=1 SV=4
1681	1737	tr|A0A087WTZ5|A0A087WTZ5_HUMAN	29.59	7	1	1	Acetylation (Protein N-term)	27016	UBX domain-containing protein 1 OS=Homo sapiens OX=9606 GN=UBXN1 PE=1 SV=1
1681	1738	tr|E9PJ81|E9PJ81_HUMAN	29.59	6	1	1	Acetylation (Protein N-term)	32611	UBX domain-containing protein 1 (Fragment) OS=Homo sapiens OX=9606 GN=UBXN1 PE=1 SV=1
1681	1739	tr|E9PRQ7|E9PRQ7_HUMAN	29.59	5	1	1	Acetylation (Protein N-term)	32914	UBX domain-containing protein 1 OS=Homo sapiens OX=9606 GN=UBXN1 PE=1 SV=1
1681	69586	sp|Q04323|UBXN1_HUMAN	29.59	5	1	1	Acetylation (Protein N-term)	33325	UBX domain-containing protein 1 OS=Homo sapiens OX=9606 GN=UBXN1 PE=1 SV=2
1681	69587	sp|Q04323-2|UBXN1_HUMAN	29.59	5	1	1	Acetylation (Protein N-term)	35107	Isoform 2 of UBX domain-containing protein 1 OS=Homo sapiens OX=9606 GN=UBXN1
556	69506	sp|P14174|MIF_HUMAN	29.52	8	1	1	Carbamidomethylation	12476	Macrophage migration inhibitory factor OS=Homo sapiens OX=9606 GN=MIF PE=1 SV=4
440	69475	sp|P46776|RL27A_HUMAN	29.5	15	2	2	Carbamidomethylation; TMT6plex	16561	60S ribosomal protein L27a OS=Homo sapiens OX=9606 GN=RPL27A PE=1 SV=2
440	1507	tr|E9PLL6|E9PLL6_HUMAN	29.5	20	2	2	Carbamidomethylation; TMT6plex	12201	60S ribosomal protein L27a OS=Homo sapiens OX=9606 GN=RPL27A PE=1 SV=1
440	1550	tr|E9PJD9|E9PJD9_HUMAN	29.5	24	2	2	Carbamidomethylation; TMT6plex	10127	60S ribosomal protein L27a OS=Homo sapiens OX=9606 GN=RPL27A PE=1 SV=1
1682	69591	sp|Q9Y3D6|FIS1_HUMAN	29.2	11	1	1	Acetylation (Protein N-term); TMT6plex	16938	Mitochondrial fission 1 protein OS=Homo sapiens OX=9606 GN=FIS1 PE=1 SV=2
1115	69575	sp|Q8TAA3-2|PSMA8_HUMAN	28.88	5	1	1	TMT6plex	23702	Isoform 2 of Proteasome subunit alpha-type 8 OS=Homo sapiens OX=9606 GN=PSMA8
1115	1715	tr|A0A087WYS6|A0A087WYS6_HUMAN	28.88	5	1	1	TMT6plex	25041	Proteasome endopeptidase complex OS=Homo sapiens OX=9606 GN=PSMA8 PE=1 SV=1
1115	69576	sp|Q8TAA3-5|PSMA8_HUMAN	28.88	4	1	1	TMT6plex	27843	Isoform 3 of Proteasome subunit alpha-type 8 OS=Homo sapiens OX=9606 GN=PSMA8
1115	69577	sp|Q8TAA3|PSMA8_HUMAN	28.88	4	1	1	TMT6plex	28530	Proteasome subunit alpha-type 8 OS=Homo sapiens OX=9606 GN=PSMA8 PE=2 SV=3
1107	69507	sp|Q8IZP2|ST134_HUMAN	28.69	4	1	1	TMT6plex	27407	Putative protein FAM10A4 OS=Homo sapiens OX=9606 GN=ST13P4 PE=5 SV=1
1683	69593	sp|P11388|TOP2A_HUMAN	28.41	1	1	1	TMT6plex	174384	DNA topoisomerase 2-alpha OS=Homo sapiens OX=9606 GN=TOP2A PE=1 SV=3
1117	69588	sp|Q16401-2|PSMD5_HUMAN	28.17	4	1	1	TMT6plex	51312	Isoform 2 of 26S proteasome non-ATPase regulatory subunit 5 OS=Homo sapiens OX=9606 GN=PSMD5
1117	69590	sp|Q16401|PSMD5_HUMAN	28.17	4	1	1	TMT6plex	56196	26S proteasome non-ATPase regulatory subunit 5 OS=Homo sapiens OX=9606 GN=PSMD5 PE=1 SV=3
761	69594	sp|O75643-2|U520_HUMAN	28.06	2	1	1	Carbamidomethylation; TMT6plex	71472	Isoform 2 of U5 small nuclear ribonucleoprotein 200 kDa helicase OS=Homo sapiens OX=9606 GN=SNRNP200
1119	69592	sp|O94826|TOM70_HUMAN	27.51	3	1	1	Carbamidomethylation; TMT6plex	67455	Mitochondrial import receptor subunit TOM70 OS=Homo sapiens OX=9606 GN=TOMM70 PE=1 SV=1
748	69508	sp|Q6P2Q9|PRP8_HUMAN	27.49	1	2	2	TMT6plex	273599	Pre-mRNA-processing-splicing factor 8 OS=Homo sapiens OX=9606 GN=PRPF8 PE=1 SV=2
748	1568	tr|I3L3Z8|I3L3Z8_HUMAN	27.49	14	2	2	TMT6plex	29479	Pre-mRNA-processing-splicing factor 8 (Fragment) OS=Homo sapiens OX=9606 GN=PRPF8 PE=1 SV=1
1110	1606	tr|A0A0B4J296|A0A0B4J296_HUMAN	27.46	12	1	1	Acetylation (Protein N-term)	7756	Elongin-B OS=Homo sapiens OX=9606 GN=ELOB PE=1 SV=1
1110	69540	sp|Q15370|ELOB_HUMAN	27.46	7	1	1	Acetylation (Protein N-term)	13133	Elongin-B OS=Homo sapiens OX=9606 GN=ELOB PE=1 SV=1
1110	69541	sp|Q15370-2|ELOB_HUMAN	27.46	5	1	1	Acetylation (Protein N-term)	17911	Isoform 2 of Elongin-B OS=Homo sapiens OX=9606 GN=ELOB
1684	1759	tr|H7C4I3|H7C4I3_HUMAN	26.81	7	1	1	TMT6plex	24931	RuvB-like helicase (Fragment) OS=Homo sapiens OX=9606 GN=RUVBL1 PE=1 SV=1
549	69408	sp|P14314-2|GLU2B_HUMAN	26.76	2	1	1	TMT6plex	59178	Isoform 2 of Glucosidase 2 subunit beta OS=Homo sapiens OX=9606 GN=PRKCSH
549	69409	sp|P14314|GLU2B_HUMAN	26.76	2	1	1	TMT6plex	59426	Glucosidase 2 subunit beta OS=Homo sapiens OX=9606 GN=PRKCSH PE=1 SV=2
549	1520	tr|K7ELL7|K7ELL7_HUMAN	26.76	2	1	1	TMT6plex	60192	Glucosidase 2 subunit beta OS=Homo sapiens OX=9606 GN=PRKCSH PE=1 SV=1
747	1583	tr|A0A087WZZ9|A0A087WZZ9_HUMAN	26.58	9	1	1	TMT6plex	25836	Cyclin-dependent kinase 1 OS=Homo sapiens OX=9606 GN=CDK1 PE=1 SV=1
747	69510	sp|P06493|CDK1_HUMAN	26.58	7	1	1	TMT6plex	34095	Cyclin-dependent kinase 1 OS=Homo sapiens OX=9606 GN=CDK1 PE=1 SV=3
747	1585	tr|A0A024QZP7|A0A024QZP7_HUMAN	26.58	7	1	1	TMT6plex	34081	Cell division cycle 2 G1 to S and G2 to M isoform CRA_a OS=Homo sapiens OX=9606 GN=CDK1 PE=1 SV=1
747	69598	sp|P06493-2|CDK1_HUMAN	26.58	8	1	1	TMT6plex	27503	Isoform 2 of Cyclin-dependent kinase 1 OS=Homo sapiens OX=9606 GN=CDK1
1685	1670	tr|E9PIE4|E9PIE4_HUMAN	26.35	9	1	1	Acetylation (Protein N-term); TMT6plex	28549	Mitochondrial carrier homolog 2 (Fragment) OS=Homo sapiens OX=9606 GN=MTCH2 PE=1 SV=8
1685	69599	sp|Q9Y6C9|MTCH2_HUMAN	26.35	8	1	1	Acetylation (Protein N-term); TMT6plex	33331	Mitochondrial carrier homolog 2 OS=Homo sapiens OX=9606 GN=MTCH2 PE=1 SV=1
1686	69601	sp|P43686-2|PRS6B_HUMAN	26.02	3	1	1	Acetylation (Protein N-term); TMT6plex	43508	Isoform 2 of 26S proteasome regulatory subunit 6B OS=Homo sapiens OX=9606 GN=PSMC4
1686	69602	sp|P43686|PRS6B_HUMAN	26.02	2	1	1	Acetylation (Protein N-term); TMT6plex	47366	26S proteasome regulatory subunit 6B OS=Homo sapiens OX=9606 GN=PSMC4 PE=1 SV=2
1687	69611	sp|P61923-5|COPZ1_HUMAN	24.47	9	1	1	Acetylation (Protein N-term); TMT6plex	18374	Isoform 5 of Coatomer subunit zeta-1 OS=Homo sapiens OX=9606 GN=COPZ1
1688	1817	tr|H3BMQ1|H3BMQ1_HUMAN	24.29	21	1	1	Acetylation (Protein N-term); TMT6plex	9535	Prefoldin subunit 5 OS=Homo sapiens OX=9606 GN=PFDN5 PE=1 SV=1
1122	1796	tr|A8MUF7|A8MUF7_HUMAN	23.91	11	1	1	TMT6plex	9470	Hemoglobin subunit epsilon (Fragment) OS=Homo sapiens OX=9606 GN=HBE1 PE=1 SV=1
1122	1797	tr|F8W6P5|F8W6P5_HUMAN	23.91	11	1	1	TMT6plex	9670	Hemoglobin subunit beta (Fragment) OS=Homo sapiens OX=9606 GN=HBB PE=1 SV=1
1122	1798	tr|E9PEW8|E9PEW8_HUMAN	23.91	10	1	1	TMT6plex	11346	Hemoglobin subunit delta (Fragment) OS=Homo sapiens OX=9606 GN=HBD PE=1 SV=1
1122	1799	tr|E9PBW4|E9PBW4_HUMAN	23.91	7	1	1	TMT6plex	15319	Hemoglobin subunit gamma-2 OS=Homo sapiens OX=9606 GN=HBG2 PE=1 SV=1
1122	1800	tr|E9PFT6|E9PFT6_HUMAN	23.91	7	1	1	TMT6plex	15420	Hemoglobin subunit delta OS=Homo sapiens OX=9606 GN=HBD PE=1 SV=1
1122	69620	sp|P69892|HBG2_HUMAN	23.91	7	1	1	TMT6plex	16126	Hemoglobin subunit gamma-2 OS=Homo sapiens OX=9606 GN=HBG2 PE=1 SV=2
1122	69619	sp|P69891|HBG1_HUMAN	23.91	7	1	1	TMT6plex	16140	Hemoglobin subunit gamma-1 OS=Homo sapiens OX=9606 GN=HBG1 PE=1 SV=2
1122	69618	sp|P02042|HBD_HUMAN	23.91	7	1	1	TMT6plex	16055	Hemoglobin subunit delta OS=Homo sapiens OX=9606 GN=HBD PE=1 SV=2
1122	69617	sp|P68871|HBB_HUMAN	23.91	7	1	1	TMT6plex	15998	Hemoglobin subunit beta OS=Homo sapiens OX=9606 GN=HBB PE=1 SV=2
1122	69616	sp|P02100|HBE_HUMAN	23.91	7	1	1	TMT6plex	16203	Hemoglobin subunit epsilon OS=Homo sapiens OX=9606 GN=HBE1 PE=1 SV=2
1689	13543	tr|E7EWK4|E7EWK4_HUMAN	23.58	21	1	1	Acetylation (Protein N-term)	12898	Importin-5 (Fragment) OS=Homo sapiens OX=9606 GN=IPO5 PE=1 SV=1

## Sheet: cell1_supporting peptides
Protein Group	Protein ID	Protein Accession	Peptide	Unique	-10lgP	Mass	ppm	m/z	z	RT	Scan	#Spec	Start	End	PTM
13	68724	sp|P0DMV9|HS71B_HUMAN	K.E(+229.16)LEQVC(+57.02)NPIISGLYQGAGGPGPGGFGAQGPK(+229.16).G	Y	47.32	3512.81	-1.2	879.209	4	19.57	8318	1	598	628	TMT6plex; Carbamidomethylation
13	68724	sp|P0DMV9|HS71B_HUMAN	K.A(+229.16)AAIGIDLGTTYSC(+57.02)VGVFQHGK(+229.16).V	Y	45.58	2722.45	-2.1	681.619	4	17.72	7444	1	4	25	TMT6plex; Carbamidomethylation
13	68724	sp|P0DMV9|HS71B_HUMAN	K.A(+229.16)TAGDTHLGGEDFDNR.L	N	43	1903.89	-2.1	635.635	3	7.85	2797	1	221	236	TMT6plex
13	68724	sp|P0DMV9|HS71B_HUMAN	K.NQVALNPQNTVFDAK(+229.16).R	Y	40.7	1887.01	-1.5	630.008	3	12.99	5211	1	57	71	TMT6plex
13	68724	sp|P0DMV9|HS71B_HUMAN	R.T(+229.16)TPSYVAFTDTER.L	N	40.51	1715.86	-1.1	858.935	2	11.8	4653	1	37	49	TMT6plex
13	68724	sp|P0DMV9|HS71B_HUMAN	R.T(+229.16)LSSSTQASLEIDSLFEGIDFYTSITR.A	Y	40.18	3209.62	8.8	1070.89	3	26.79	11086	1	273	299	TMT6plex
13	68724	sp|P0DMV9|HS71B_HUMAN	R.I(+229.16)INEPTAAAIAYGLDR.T	N	39.74	1916.06	-1.7	639.692	3	17.74	7455	1	172	187	TMT6plex
13	68724	sp|P0DMV9|HS71B_HUMAN	K.NALESYAFNMK(+229.16).S	N	36.06	1515.76	0.1	758.887	2	14.07	5726	1	540	550	TMT6plex
13	68724	sp|P0DMV9|HS71B_HUMAN	K.A(+229.16)FYPEEISSMVLTK(+229.16).M	N	35.34	2072.13	-2.4	1037.07	2	20.67	8837	1	113	126	TMT6plex
13	68724	sp|P0DMV9|HS71B_HUMAN	R.TTPSYVAFTDTER.L	N	33.85	1486.69	1.7	744.356	2	10.01	3808	1	37	49
13	68724	sp|P0DMV9|HS71B_HUMAN	K.SENVQDLLLLDVAPLSLGLETAGGVMTALIK(+229.16).R	Y	33.65	3408.9	-0.9	853.231	4	32.39	11837	1	385	415	TMT6plex
13	68724	sp|P0DMV9|HS71B_HUMAN	R.IINEPTAAAIAYGLDR.T	N	33.57	1686.89	1.7	844.456	2	14.73	6036	1	172	187
13	68724	sp|P0DMV9|HS71B_HUMAN	K.FGDPVVQSDMK(+229.16).H	Y	33.33	1450.73	-1.7	726.372	2	10.53	4052	1	78	88	TMT6plex
13	68724	sp|P0DMV9|HS71B_HUMAN	K.S(+229.16)ENVQDLLLLDVAPLSLGLETAGGVMTALIK(+229.16).R	Y	32.21	3638.06	-0.6	910.522	4	32.53	11851	1	385	415	TMT6plex
13	68724	sp|P0DMV9|HS71B_HUMAN	K.N(+229.16)ALESYAFNMK(+229.16).S	N	31.43	1744.92	-2.3	582.647	3	15.79	6532	1	540	550	TMT6plex
13	68724	sp|P0DMV9|HS71B_HUMAN	R.K(+229.16)(+229.16)FGDPVVQSDMK(+229.16).H	Y	31	2037.15	-1.8	680.057	3	12.12	4805	1	77	88	TMT6plex
13	68724	sp|P0DMV9|HS71B_HUMAN	K.H(+229.16)WPFQVINDGDK(+229.16)PK(+229.16).V	Y	30.92	2367.33	-0.3	592.84	4	14.4	5879	1	89	102	TMT6plex
13	68724	sp|P0DMV9|HS71B_HUMAN	K.VEIIANDQGNR.T	N	30.56	1227.62	-1.7	614.817	2	5.25	1671	1	26	36
13	68724	sp|P0DMV9|HS71B_HUMAN	K.D(+229.16)AGVIAGLNVLR.I	N	30.11	1425.85	0	713.933	2	16.51	6872	1	160	171	TMT6plex
13	68724	sp|P0DMV9|HS71B_HUMAN	R.FEELC(+57.02)SDLFR.S	N	29.06	1314.59	-0.7	658.303	2	14.16	5765	1	302	311	Carbamidomethylation
13	68724	sp|P0DMV9|HS71B_HUMAN	K.SAVEDEGLK(+229.16).G	Y	28.99	1175.62	1	588.82	2	6.66	2342	1	551	559	TMT6plex
13	68724	sp|P0DMV9|HS71B_HUMAN	R.TLSSSTQASLEIDSLFEGIDFYTSITR.A	Y	28.51	2980.46	8	994.5	3	26.02	10926	1	273	299
13	68724	sp|P0DMV9|HS71B_HUMAN	K.V(+229.16)EIIANDQGNR.T	N	25.92	1456.78	0.1	729.399	2	9.71	3680	1	26	36	TMT6plex
13	68724	sp|P0DMV9|HS71B_HUMAN	K.ITITNDK(+229.16).G	N	25.67	1032.6	0.7	517.308	2	6.57	2297	2	501	507	TMT6plex
13	68724	sp|P0DMV9|HS71B_HUMAN	K.G(+229.16)GSGSGPTIEEVD	Y	25.32	1432.69	-1.7	717.35	2	9.18	3428	1	629	641	TMT6plex
13	68724	sp|P0DMV9|HS71B_HUMAN	R.STLEPVEK(+229.16).A	N	25.23	1130.64	-1.7	566.326	2	7.64	2698	1	312	319	TMT6plex
13	68724	sp|P0DMV9|HS71B_HUMAN	K.S(+229.16)AVEDEGLK(+229.16).G	Y	25.09	1404.79	-0.5	703.4	2	8.88	3286	1	551	559	TMT6plex
13	68724	sp|P0DMV9|HS71B_HUMAN	K.QTQIFTTYSDNQPGVLIQVYEGER.A	N	24.89	2785.36	-0.8	929.458	3	17.55	7367	1	424	447
13	68724	sp|P0DMV9|HS71B_HUMAN	K.LLQDFFNGR.D	Y	24.59	1108.57	-1.9	555.289	2	13.54	5470	1	349	357
13	68724	sp|P0DMV9|HS71B_HUMAN	R.LIGDAAK(+229.16).N	N	23.89	915.559	-0.4	458.787	2	6.21	2128	1	50	56	TMT6plex
13	68724	sp|P0DMV9|HS71B_HUMAN	K.L(+229.16)LQDFFN(+.98)GR.D	Y	23.43	1338.71	-0.7	670.364	2	19.05	8073	1	349	357	TMT6plex; Deamidation (NQ)
13	68724	sp|P0DMV9|HS71B_HUMAN	R.L(+229.16)VNHFVEEFK(+229.16).R	Y	23.42	1718.98	-1.1	573.999	3	16.05	6657	2	237	246	TMT6plex
13	68724	sp|P0DMV9|HS71B_HUMAN	K.E(+229.16)IAEAYLGYPVTNAVITVPAYFNDSQR.Q	Y	22.4	3229.65	-3.7	808.417	4	22.24	9554	1	129	155	TMT6plex
13	68724	sp|P0DMV9|HS71B_HUMAN	K.YK(+229.16)AEDEVQR.E	N	22.37	1365.71	-3.3	456.242	3	3.56	990	1	525	533	TMT6plex
13	68724	sp|P0DMV9|HS71B_HUMAN	K.SINPDEAVAYGAAVQAAILMGDK(+229.16).S	N	22.29	2532.31	-1.6	845.109	3	22.53	9693	1	362	384	TMT6plex
13	68724	sp|P0DMV9|HS71B_HUMAN	R.NSTIPTK(+229.16).Q	N	21.97	988.576	-0.1	495.295	2	5.65	1863	1	417	423	TMT6plex
13	68724	sp|P0DMV9|HS71B_HUMAN	K.C(+57.02)QEVISWLDANTLAEK(+229.16)DEFEHK(+229.16).R	Y	20.91	3119.56	-1.1	780.897	4	17.9	7532	1	574	595	Carbamidomethylation; TMT6plex
13	68724	sp|P0DMV9|HS71B_HUMAN	R.MVQEAEK(+229.16).Y	N	20.77	1062.56	-1.2	532.286	2	4	1183	1	518	524	TMT6plex
13	68724	sp|P0DMV9|HS71B_HUMAN	K.L(+229.16)LQDFFNGR.D	Y	20.34	1337.73	-1.6	669.871	2	18.91	8005	1	349	357	TMT6plex
13	68724	sp|P0DMV9|HS71B_HUMAN	R.A(+229.16)RFEELC(+57.02)SDLFR.S	N	19.57	1770.89	-2.4	591.303	3	15.49	6393	1	300	311	TMT6plex; Carbamidomethylation
13	68724	sp|P0DMV9|HS71B_HUMAN	R.L(+229.16)IGDAAK(+229.16).N	N	19.32	1144.72	-0.1	573.368	2	10.62	4091	1	50	56	TMT6plex
13	68724	sp|P0DMV9|HS71B_HUMAN	R.M(+229.16)VQEAEK(+229.16).Y	N	18.26	1291.72	6.4	646.872	2	7.94	2840	1	518	524	TMT6plex
13	68724	sp|P0DMV9|HS71B_HUMAN	K.DNNLLGR.F	N	17.42	800.414	-2.4	401.213	2	4.88	1500	1	452	458
13	68723	sp|P0DMV8|HS71A_HUMAN	K.E(+229.16)LEQVC(+57.02)NPIISGLYQGAGGPGPGGFGAQGPK(+229.16).G	Y	47.32	3512.81	-1.2	879.209	4	19.57	8318	1	598	628	TMT6plex; Carbamidomethylation
13	68723	sp|P0DMV8|HS71A_HUMAN	K.A(+229.16)AAIGIDLGTTYSC(+57.02)VGVFQHGK(+229.16).V	Y	45.58	2722.45	-2.1	681.619	4	17.72	7444	1	4	25	TMT6plex; Carbamidomethylation
13	68723	sp|P0DMV8|HS71A_HUMAN	K.A(+229.16)TAGDTHLGGEDFDNR.L	N	43	1903.89	-2.1	635.635	3	7.85	2797	1	221	236	TMT6plex
13	68723	sp|P0DMV8|HS71A_HUMAN	K.NQVALNPQNTVFDAK(+229.16).R	Y	40.7	1887.01	-1.5	630.008	3	12.99	5211	1	57	71	TMT6plex
13	68723	sp|P0DMV8|HS71A_HUMAN	R.T(+229.16)TPSYVAFTDTER.L	N	40.51	1715.86	-1.1	858.935	2	11.8	4653	1	37	49	TMT6plex
13	68723	sp|P0DMV8|HS71A_HUMAN	R.T(+229.16)LSSSTQASLEIDSLFEGIDFYTSITR.A	Y	40.18	3209.62	8.8	1070.89	3	26.79	11086	1	273	299	TMT6plex
13	68723	sp|P0DMV8|HS71A_HUMAN	R.I(+229.16)INEPTAAAIAYGLDR.T	N	39.74	1916.06	-1.7	639.692	3	17.74	7455	1	172	187	TMT6plex
13	68723	sp|P0DMV8|HS71A_HUMAN	K.NALESYAFNMK(+229.16).S	N	36.06	1515.76	0.1	758.887	2	14.07	5726	1	540	550	TMT6plex
13	68723	sp|P0DMV8|HS71A_HUMAN	K.A(+229.16)FYPEEISSMVLTK(+229.16).M	N	35.34	2072.13	-2.4	1037.07	2	20.67	8837	1	113	126	TMT6plex
13	68723	sp|P0DMV8|HS71A_HUMAN	R.TTPSYVAFTDTER.L	N	33.85	1486.69	1.7	744.356	2	10.01	3808	1	37	49
13	68723	sp|P0DMV8|HS71A_HUMAN	K.SENVQDLLLLDVAPLSLGLETAGGVMTALIK(+229.16).R	Y	33.65	3408.9	-0.9	853.231	4	32.39	11837	1	385	415	TMT6plex
13	68723	sp|P0DMV8|HS71A_HUMAN	R.IINEPTAAAIAYGLDR.T	N	33.57	1686.89	1.7	844.456	2	14.73	6036	1	172	187
13	68723	sp|P0DMV8|HS71A_HUMAN	K.FGDPVVQSDMK(+229.16).H	Y	33.33	1450.73	-1.7	726.372	2	10.53	4052	1	78	88	TMT6plex
13	68723	sp|P0DMV8|HS71A_HUMAN	K.S(+229.16)ENVQDLLLLDVAPLSLGLETAGGVMTALIK(+229.16).R	Y	32.21	3638.06	-0.6	910.522	4	32.53	11851	1	385	415	TMT6plex
13	68723	sp|P0DMV8|HS71A_HUMAN	K.N(+229.16)ALESYAFNMK(+229.16).S	N	31.43	1744.92	-2.3	582.647	3	15.79	6532	1	540	550	TMT6plex
13	68723	sp|P0DMV8|HS71A_HUMAN	R.K(+229.16)(+229.16)FGDPVVQSDMK(+229.16).H	Y	31	2037.15	-1.8	680.057	3	12.12	4805	1	77	88	TMT6plex
13	68723	sp|P0DMV8|HS71A_HUMAN	K.H(+229.16)WPFQVINDGDK(+229.16)PK(+229.16).V	Y	30.92	2367.33	-0.3	592.84	4	14.4	5879	1	89	102	TMT6plex
13	68723	sp|P0DMV8|HS71A_HUMAN	K.VEIIANDQGNR.T	N	30.56	1227.62	-1.7	614.817	2	5.25	1671	1	26	36
13	68723	sp|P0DMV8|HS71A_HUMAN	K.D(+229.16)AGVIAGLNVLR.I	N	30.11	1425.85	0	713.933	2	16.51	6872	1	160	171	TMT6plex
13	68723	sp|P0DMV8|HS71A_HUMAN	R.FEELC(+57.02)SDLFR.S	N	29.06	1314.59	-0.7	658.303	2	14.16	5765	1	302	311	Carbamidomethylation
13	68723	sp|P0DMV8|HS71A_HUMAN	K.SAVEDEGLK(+229.16).G	Y	28.99	1175.62	1	588.82	2	6.66	2342	1	551	559	TMT6plex
13	68723	sp|P0DMV8|HS71A_HUMAN	R.TLSSSTQASLEIDSLFEGIDFYTSITR.A	Y	28.51	2980.46	8	994.5	3	26.02	10926	1	273	299
13	68723	sp|P0DMV8|HS71A_HUMAN	K.V(+229.16)EIIANDQGNR.T	N	25.92	1456.78	0.1	729.399	2	9.71	3680	1	26	36	TMT6plex
13	68723	sp|P0DMV8|HS71A_HUMAN	K.ITITNDK(+229.16).G	N	25.67	1032.6	0.7	517.308	2	6.57	2297	2	501	507	TMT6plex
13	68723	sp|P0DMV8|HS71A_HUMAN	K.G(+229.16)GSGSGPTIEEVD	Y	25.32	1432.69	-1.7	717.35	2	9.18	3428	1	629	641	TMT6plex
13	68723	sp|P0DMV8|HS71A_HUMAN	R.STLEPVEK(+229.16).A	N	25.23	1130.64	-1.7	566.326	2	7.64	2698	1	312	319	TMT6plex
13	68723	sp|P0DMV8|HS71A_HUMAN	K.S(+229.16)AVEDEGLK(+229.16).G	Y	25.09	1404.79	-0.5	703.4	2	8.88	3286	1	551	559	TMT6plex
13	68723	sp|P0DMV8|HS71A_HUMAN	K.QTQIFTTYSDNQPGVLIQVYEGER.A	N	24.89	2785.36	-0.8	929.458	3	17.55	7367	1	424	447
13	68723	sp|P0DMV8|HS71A_HUMAN	K.LLQDFFNGR.D	Y	24.59	1108.57	-1.9	555.289	2	13.54	5470	1	349	357
13	68723	sp|P0DMV8|HS71A_HUMAN	R.LIGDAAK(+229.16).N	N	23.89	915.559	-0.4	458.787	2	6.21	2128	1	50	56	TMT6plex
13	68723	sp|P0DMV8|HS71A_HUMAN	K.L(+229.16)LQDFFN(+.98)GR.D	Y	23.43	1338.71	-0.7	670.364	2	19.05	8073	1	349	357	TMT6plex; Deamidation (NQ)
13	68723	sp|P0DMV8|HS71A_HUMAN	R.L(+229.16)VNHFVEEFK(+229.16).R	Y	23.42	1718.98	-1.1	573.999	3	16.05	6657	2	237	246	TMT6plex
13	68723	sp|P0DMV8|HS71A_HUMAN	K.E(+229.16)IAEAYLGYPVTNAVITVPAYFNDSQR.Q	Y	22.4	3229.65	-3.7	808.417	4	22.24	9554	1	129	155	TMT6plex
13	68723	sp|P0DMV8|HS71A_HUMAN	K.YK(+229.16)AEDEVQR.E	N	22.37	1365.71	-3.3	456.242	3	3.56	990	1	525	533	TMT6plex
13	68723	sp|P0DMV8|HS71A_HUMAN	K.SINPDEAVAYGAAVQAAILMGDK(+229.16).S	N	22.29	2532.31	-1.6	845.109	3	22.53	9693	1	362	384	TMT6plex
13	68723	sp|P0DMV8|HS71A_HUMAN	R.NSTIPTK(+229.16).Q	N	21.97	988.576	-0.1	495.295	2	5.65	1863	1	417	423	TMT6plex
13	68723	sp|P0DMV8|HS71A_HUMAN	K.C(+57.02)QEVISWLDANTLAEK(+229.16)DEFEHK(+229.16).R	Y	20.91	3119.56	-1.1	780.897	4	17.9	7532	1	574	595	Carbamidomethylation; TMT6plex
13	68723	sp|P0DMV8|HS71A_HUMAN	R.MVQEAEK(+229.16).Y	N	20.77	1062.56	-1.2	532.286	2	4	1183	1	518	524	TMT6plex
13	68723	sp|P0DMV8|HS71A_HUMAN	K.L(+229.16)LQDFFNGR.D	Y	20.34	1337.73	-1.6	669.871	2	18.91	8005	1	349	357	TMT6plex
13	68723	sp|P0DMV8|HS71A_HUMAN	R.A(+229.16)RFEELC(+57.02)SDLFR.S	N	19.57	1770.89	-2.4	591.303	3	15.49	6393	1	300	311	TMT6plex; Carbamidomethylation
13	68723	sp|P0DMV8|HS71A_HUMAN	R.L(+229.16)IGDAAK(+229.16).N	N	19.32	1144.72	-0.1	573.368	2	10.62	4091	1	50	56	TMT6plex
13	68723	sp|P0DMV8|HS71A_HUMAN	R.M(+229.16)VQEAEK(+229.16).Y	N	18.26	1291.72	6.4	646.872	2	7.94	2840	1	518	524	TMT6plex
13	68723	sp|P0DMV8|HS71A_HUMAN	K.DNNLLGR.F	N	17.42	800.414	-2.4	401.213	2	4.88	1500	1	452	458
13	5	tr|A0A0G2JIW1|A0A0G2JIW1_HUMAN	K.E(+229.16)LEQVC(+57.02)NPIISGLYQGAGGPGPGGFGAQGPK(+229.16).G	Y	47.32	3512.81	-1.2	879.209	4	19.57	8318	1	599	629	TMT6plex; Carbamidomethylation
13	5	tr|A0A0G2JIW1|A0A0G2JIW1_HUMAN	K.A(+229.16)AAIGIDLGTTYSC(+57.02)VGVFQHGK(+229.16).V	Y	45.58	2722.45	-2.1	681.619	4	17.72	7444	1	5	26	TMT6plex; Carbamidomethylation
13	5	tr|A0A0G2JIW1|A0A0G2JIW1_HUMAN	K.A(+229.16)TAGDTHLGGEDFDNR.L	N	43	1903.89	-2.1	635.635	3	7.85	2797	1	222	237	TMT6plex
13	5	tr|A0A0G2JIW1|A0A0G2JIW1_HUMAN	K.NQVALNPQNTVFDAK(+229.16).R	Y	40.7	1887.01	-1.5	630.008	3	12.99	5211	1	58	72	TMT6plex
13	5	tr|A0A0G2JIW1|A0A0G2JIW1_HUMAN	R.T(+229.16)TPSYVAFTDTER.L	N	40.51	1715.86	-1.1	858.935	2	11.8	4653	1	38	50	TMT6plex
13	5	tr|A0A0G2JIW1|A0A0G2JIW1_HUMAN	R.T(+229.16)LSSSTQASLEIDSLFEGIDFYTSITR.A	Y	40.18	3209.62	8.8	1070.89	3	26.79	11086	1	274	300	TMT6plex
13	5	tr|A0A0G2JIW1|A0A0G2JIW1_HUMAN	R.I(+229.16)INEPTAAAIAYGLDR.T	N	39.74	1916.06	-1.7	639.692	3	17.74	7455	1	173	188	TMT6plex
13	5	tr|A0A0G2JIW1|A0A0G2JIW1_HUMAN	K.NALESYAFNMK(+229.16).S	N	36.06	1515.76	0.1	758.887	2	14.07	5726	1	541	551	TMT6plex
13	5	tr|A0A0G2JIW1|A0A0G2JIW1_HUMAN	K.A(+229.16)FYPEEISSMVLTK(+229.16).M	N	35.34	2072.13	-2.4	1037.07	2	20.67	8837	1	114	127	TMT6plex
13	5	tr|A0A0G2JIW1|A0A0G2JIW1_HUMAN	R.TTPSYVAFTDTER.L	N	33.85	1486.69	1.7	744.356	2	10.01	3808	1	38	50
13	5	tr|A0A0G2JIW1|A0A0G2JIW1_HUMAN	K.SENVQDLLLLDVAPLSLGLETAGGVMTALIK(+229.16).R	Y	33.65	3408.9	-0.9	853.231	4	32.39	11837	1	386	416	TMT6plex
13	5	tr|A0A0G2JIW1|A0A0G2JIW1_HUMAN	R.IINEPTAAAIAYGLDR.T	N	33.57	1686.89	1.7	844.456	2	14.73	6036	1	173	188
13	5	tr|A0A0G2JIW1|A0A0G2JIW1_HUMAN	K.FGDPVVQSDMK(+229.16).H	Y	33.33	1450.73	-1.7	726.372	2	10.53	4052	1	79	89	TMT6plex
13	5	tr|A0A0G2JIW1|A0A0G2JIW1_HUMAN	K.S(+229.16)ENVQDLLLLDVAPLSLGLETAGGVMTALIK(+229.16).R	Y	32.21	3638.06	-0.6	910.522	4	32.53	11851	1	386	416	TMT6plex
13	5	tr|A0A0G2JIW1|A0A0G2JIW1_HUMAN	K.N(+229.16)ALESYAFNMK(+229.16).S	N	31.43	1744.92	-2.3	582.647	3	15.79	6532	1	541	551	TMT6plex
13	5	tr|A0A0G2JIW1|A0A0G2JIW1_HUMAN	R.K(+229.16)(+229.16)FGDPVVQSDMK(+229.16).H	Y	31	2037.15	-1.8	680.057	3	12.12	4805	1	78	89	TMT6plex
13	5	tr|A0A0G2JIW1|A0A0G2JIW1_HUMAN	K.H(+229.16)WPFQVINDGDK(+229.16)PK(+229.16).V	Y	30.92	2367.33	-0.3	592.84	4	14.4	5879	1	90	103	TMT6plex
13	5	tr|A0A0G2JIW1|A0A0G2JIW1_HUMAN	K.VEIIANDQGNR.T	N	30.56	1227.62	-1.7	614.817	2	5.25	1671	1	27	37
13	5	tr|A0A0G2JIW1|A0A0G2JIW1_HUMAN	K.D(+229.16)AGVIAGLNVLR.I	N	30.11	1425.85	0	713.933	2	16.51	6872	1	161	172	TMT6plex
13	5	tr|A0A0G2JIW1|A0A0G2JIW1_HUMAN	R.FEELC(+57.02)SDLFR.S	N	29.06	1314.59	-0.7	658.303	2	14.16	5765	1	303	312	Carbamidomethylation
13	5	tr|A0A0G2JIW1|A0A0G2JIW1_HUMAN	K.SAVEDEGLK(+229.16).G	Y	28.99	1175.62	1	588.82	2	6.66	2342	1	552	560	TMT6plex
13	5	tr|A0A0G2JIW1|A0A0G2JIW1_HUMAN	R.TLSSSTQASLEIDSLFEGIDFYTSITR.A	Y	28.51	2980.46	8	994.5	3	26.02	10926	1	274	300
13	5	tr|A0A0G2JIW1|A0A0G2JIW1_HUMAN	K.V(+229.16)EIIANDQGNR.T	N	25.92	1456.78	0.1	729.399	2	9.71	3680	1	27	37	TMT6plex
13	5	tr|A0A0G2JIW1|A0A0G2JIW1_HUMAN	K.ITITNDK(+229.16).G	N	25.67	1032.6	0.7	517.308	2	6.57	2297	2	502	508	TMT6plex
13	5	tr|A0A0G2JIW1|A0A0G2JIW1_HUMAN	K.G(+229.16)GSGSGPTIEEVD	Y	25.32	1432.69	-1.7	717.35	2	9.18	3428	1	630	642	TMT6plex
13	5	tr|A0A0G2JIW1|A0A0G2JIW1_HUMAN	R.STLEPVEK(+229.16).A	N	25.23	1130.64	-1.7	566.326	2	7.64	2698	1	313	320	TMT6plex
13	5	tr|A0A0G2JIW1|A0A0G2JIW1_HUMAN	K.S(+229.16)AVEDEGLK(+229.16).G	Y	25.09	1404.79	-0.5	703.4	2	8.88	3286	1	552	560	TMT6plex
13	5	tr|A0A0G2JIW1|A0A0G2JIW1_HUMAN	K.QTQIFTTYSDNQPGVLIQVYEGER.A	N	24.89	2785.36	-0.8	929.458	3	17.55	7367	1	425	448
13	5	tr|A0A0G2JIW1|A0A0G2JIW1_HUMAN	K.LLQDFFNGR.D	Y	24.59	1108.57	-1.9	555.289	2	13.54	5470	1	350	358
13	5	tr|A0A0G2JIW1|A0A0G2JIW1_HUMAN	R.LIGDAAK(+229.16).N	N	23.89	915.559	-0.4	458.787	2	6.21	2128	1	51	57	TMT6plex
13	5	tr|A0A0G2JIW1|A0A0G2JIW1_HUMAN	K.L(+229.16)LQDFFN(+.98)GR.D	Y	23.43	1338.71	-0.7	670.364	2	19.05	8073	1	350	358	TMT6plex; Deamidation (NQ)
13	5	tr|A0A0G2JIW1|A0A0G2JIW1_HUMAN	R.L(+229.16)VNHFVEEFK(+229.16).R	Y	23.42	1718.98	-1.1	573.999	3	16.05	6657	2	238	247	TMT6plex
13	5	tr|A0A0G2JIW1|A0A0G2JIW1_HUMAN	K.E(+229.16)IAEAYLGYPVTNAVITVPAYFNDSQR.Q	Y	22.4	3229.65	-3.7	808.417	4	22.24	9554	1	130	156	TMT6plex
13	5	tr|A0A0G2JIW1|A0A0G2JIW1_HUMAN	K.YK(+229.16)AEDEVQR.E	N	22.37	1365.71	-3.3	456.242	3	3.56	990	1	526	534	TMT6plex
13	5	tr|A0A0G2JIW1|A0A0G2JIW1_HUMAN	K.SINPDEAVAYGAAVQAAILMGDK(+229.16).S	N	22.29	2532.31	-1.6	845.109	3	22.53	9693	1	363	385	TMT6plex
13	5	tr|A0A0G2JIW1|A0A0G2JIW1_HUMAN	R.NSTIPTK(+229.16).Q	N	21.97	988.576	-0.1	495.295	2	5.65	1863	1	418	424	TMT6plex
13	5	tr|A0A0G2JIW1|A0A0G2JIW1_HUMAN	K.C(+57.02)QEVISWLDANTLAEK(+229.16)DEFEHK(+229.16).R	Y	20.91	3119.56	-1.1	780.897	4	17.9	7532	1	575	596	Carbamidomethylation; TMT6plex
13	5	tr|A0A0G2JIW1|A0A0G2JIW1_HUMAN	R.MVQEAEK(+229.16).Y	N	20.77	1062.56	-1.2	532.286	2	4	1183	1	519	525	TMT6plex
13	5	tr|A0A0G2JIW1|A0A0G2JIW1_HUMAN	K.L(+229.16)LQDFFNGR.D	Y	20.34	1337.73	-1.6	669.871	2	18.91	8005	1	350	358	TMT6plex
13	5	tr|A0A0G2JIW1|A0A0G2JIW1_HUMAN	R.A(+229.16)RFEELC(+57.02)SDLFR.S	N	19.57	1770.89	-2.4	591.303	3	15.49	6393	1	301	312	TMT6plex; Carbamidomethylation
13	5	tr|A0A0G2JIW1|A0A0G2JIW1_HUMAN	R.L(+229.16)IGDAAK(+229.16).N	N	19.32	1144.72	-0.1	573.368	2	10.62	4091	1	51	57	TMT6plex
13	5	tr|A0A0G2JIW1|A0A0G2JIW1_HUMAN	R.M(+229.16)VQEAEK(+229.16).Y	N	18.26	1291.72	6.4	646.872	2	7.94	2840	1	519	525	TMT6plex
13	5	tr|A0A0G2JIW1|A0A0G2JIW1_HUMAN	K.DNNLLGR.F	N	17.42	800.414	-2.4	401.213	2	4.88	1500	1	453	459
13	68726	sp|P0DMV8-2|HS71A_HUMAN	K.E(+229.16)LEQVC(+57.02)NPIISGLYQGAGGPGPGGFGAQGPK(+229.16).G	Y	47.32	3512.81	-1.2	879.209	4	19.57	8318	1	543	573	TMT6plex; Carbamidomethylation
13	68726	sp|P0DMV8-2|HS71A_HUMAN	K.A(+229.16)AAIGIDLGTTYSC(+57.02)VGVFQHGK(+229.16).V	Y	45.58	2722.45	-2.1	681.619	4	17.72	7444	1	4	25	TMT6plex; Carbamidomethylation
13	68726	sp|P0DMV8-2|HS71A_HUMAN	K.A(+229.16)TAGDTHLGGEDFDNR.L	N	43	1903.89	-2.1	635.635	3	7.85	2797	1	166	181	TMT6plex
13	68726	sp|P0DMV8-2|HS71A_HUMAN	K.NQVALNPQNTVFDAK(+229.16).R	Y	40.7	1887.01	-1.5	630.008	3	12.99	5211	1	57	71	TMT6plex
13	68726	sp|P0DMV8-2|HS71A_HUMAN	R.T(+229.16)TPSYVAFTDTER.L	N	40.51	1715.86	-1.1	858.935	2	11.8	4653	1	37	49	TMT6plex
13	68726	sp|P0DMV8-2|HS71A_HUMAN	R.T(+229.16)LSSSTQASLEIDSLFEGIDFYTSITR.A	Y	40.18	3209.62	8.8	1070.89	3	26.79	11086	1	218	244	TMT6plex
13	68726	sp|P0DMV8-2|HS71A_HUMAN	R.I(+229.16)INEPTAAAIAYGLDR.T	N	39.74	1916.06	-1.7	639.692	3	17.74	7455	1	117	132	TMT6plex
13	68726	sp|P0DMV8-2|HS71A_HUMAN	K.NALESYAFNMK(+229.16).S	N	36.06	1515.76	0.1	758.887	2	14.07	5726	1	485	495	TMT6plex
13	68726	sp|P0DMV8-2|HS71A_HUMAN	R.TTPSYVAFTDTER.L	N	33.85	1486.69	1.7	744.356	2	10.01	3808	1	37	49
13	68726	sp|P0DMV8-2|HS71A_HUMAN	K.SENVQDLLLLDVAPLSLGLETAGGVMTALIK(+229.16).R	Y	33.65	3408.9	-0.9	853.231	4	32.39	11837	1	330	360	TMT6plex
13	68726	sp|P0DMV8-2|HS71A_HUMAN	R.IINEPTAAAIAYGLDR.T	N	33.57	1686.89	1.7	844.456	2	14.73	6036	1	117	132
13	68726	sp|P0DMV8-2|HS71A_HUMAN	K.FGDPVVQSDMK(+229.16).H	Y	33.33	1450.73	-1.7	726.372	2	10.53	4052	1	78	88	TMT6plex
13	68726	sp|P0DMV8-2|HS71A_HUMAN	K.S(+229.16)ENVQDLLLLDVAPLSLGLETAGGVMTALIK(+229.16).R	Y	32.21	3638.06	-0.6	910.522	4	32.53	11851	1	330	360	TMT6plex
13	68726	sp|P0DMV8-2|HS71A_HUMAN	K.N(+229.16)ALESYAFNMK(+229.16).S	N	31.43	1744.92	-2.3	582.647	3	15.79	6532	1	485	495	TMT6plex
13	68726	sp|P0DMV8-2|HS71A_HUMAN	R.K(+229.16)(+229.16)FGDPVVQSDMK(+229.16).H	Y	31	2037.15	-1.8	680.057	3	12.12	4805	1	77	88	TMT6plex
13	68726	sp|P0DMV8-2|HS71A_HUMAN	K.VEIIANDQGNR.T	N	30.56	1227.62	-1.7	614.817	2	5.25	1671	1	26	36
13	68726	sp|P0DMV8-2|HS71A_HUMAN	K.D(+229.16)AGVIAGLNVLR.I	N	30.11	1425.85	0	713.933	2	16.51	6872	1	105	116	TMT6plex
13	68726	sp|P0DMV8-2|HS71A_HUMAN	R.FEELC(+57.02)SDLFR.S	N	29.06	1314.59	-0.7	658.303	2	14.16	5765	1	247	256	Carbamidomethylation
13	68726	sp|P0DMV8-2|HS71A_HUMAN	K.SAVEDEGLK(+229.16).G	Y	28.99	1175.62	1	588.82	2	6.66	2342	1	496	504	TMT6plex
13	68726	sp|P0DMV8-2|HS71A_HUMAN	R.TLSSSTQASLEIDSLFEGIDFYTSITR.A	Y	28.51	2980.46	8	994.5	3	26.02	10926	1	218	244
13	68726	sp|P0DMV8-2|HS71A_HUMAN	K.V(+229.16)EIIANDQGNR.T	N	25.92	1456.78	0.1	729.399	2	9.71	3680	1	26	36	TMT6plex
13	68726	sp|P0DMV8-2|HS71A_HUMAN	K.ITITNDK(+229.16).G	N	25.67	1032.6	0.7	517.308	2	6.57	2297	2	446	452	TMT6plex
13	68726	sp|P0DMV8-2|HS71A_HUMAN	K.G(+229.16)GSGSGPTIEEVD	Y	25.32	1432.69	-1.7	717.35	2	9.18	3428	1	574	586	TMT6plex
13	68726	sp|P0DMV8-2|HS71A_HUMAN	R.STLEPVEK(+229.16).A	N	25.23	1130.64	-1.7	566.326	2	7.64	2698	1	257	264	TMT6plex
13	68726	sp|P0DMV8-2|HS71A_HUMAN	K.S(+229.16)AVEDEGLK(+229.16).G	Y	25.09	1404.79	-0.5	703.4	2	8.88	3286	1	496	504	TMT6plex
13	68726	sp|P0DMV8-2|HS71A_HUMAN	K.QTQIFTTYSDNQPGVLIQVYEGER.A	N	24.89	2785.36	-0.8	929.458	3	17.55	7367	1	369	392
13	68726	sp|P0DMV8-2|HS71A_HUMAN	K.LLQDFFNGR.D	Y	24.59	1108.57	-1.9	555.289	2	13.54	5470	1	294	302
13	68726	sp|P0DMV8-2|HS71A_HUMAN	R.LIGDAAK(+229.16).N	N	23.89	915.559	-0.4	458.787	2	6.21	2128	1	50	56	TMT6plex
13	68726	sp|P0DMV8-2|HS71A_HUMAN	K.L(+229.16)LQDFFN(+.98)GR.D	Y	23.43	1338.71	-0.7	670.364	2	19.05	8073	1	294	302	TMT6plex; Deamidation (NQ)
13	68726	sp|P0DMV8-2|HS71A_HUMAN	R.L(+229.16)VNHFVEEFK(+229.16).R	Y	23.42	1718.98	-1.1	573.999	3	16.05	6657	2	182	191	TMT6plex
13	68726	sp|P0DMV8-2|HS71A_HUMAN	K.YK(+229.16)AEDEVQR.E	N	22.37	1365.71	-3.3	456.242	3	3.56	990	1	470	478	TMT6plex
13	68726	sp|P0DMV8-2|HS71A_HUMAN	K.SINPDEAVAYGAAVQAAILMGDK(+229.16).S	N	22.29	2532.31	-1.6	845.109	3	22.53	9693	1	307	329	TMT6plex
13	68726	sp|P0DMV8-2|HS71A_HUMAN	R.NSTIPTK(+229.16).Q	N	21.97	988.576	-0.1	495.295	2	5.65	1863	1	362	368	TMT6plex
13	68726	sp|P0DMV8-2|HS71A_HUMAN	K.C(+57.02)QEVISWLDANTLAEK(+229.16)DEFEHK(+229.16).R	Y	20.91	3119.56	-1.1	780.897	4	17.9	7532	1	519	540	Carbamidomethylation; TMT6plex
13	68726	sp|P0DMV8-2|HS71A_HUMAN	R.MVQEAEK(+229.16).Y	N	20.77	1062.56	-1.2	532.286	2	4	1183	1	463	469	TMT6plex
13	68726	sp|P0DMV8-2|HS71A_HUMAN	K.L(+229.16)LQDFFNGR.D	Y	20.34	1337.73	-1.6	669.871	2	18.91	8005	1	294	302	TMT6plex
13	68726	sp|P0DMV8-2|HS71A_HUMAN	R.A(+229.16)RFEELC(+57.02)SDLFR.S	N	19.57	1770.89	-2.4	591.303	3	15.49	6393	1	245	256	TMT6plex; Carbamidomethylation
13	68726	sp|P0DMV8-2|HS71A_HUMAN	R.L(+229.16)IGDAAK(+229.16).N	N	19.32	1144.72	-0.1	573.368	2	10.62	4091	1	50	56	TMT6plex
13	68726	sp|P0DMV8-2|HS71A_HUMAN	R.M(+229.16)VQEAEK(+229.16).Y	N	18.26	1291.72	6.4	646.872	2	7.94	2840	1	463	469	TMT6plex
13	68726	sp|P0DMV8-2|HS71A_HUMAN	K.DNNLLGR.F	N	17.42	800.414	-2.4	401.213	2	4.88	1500	1	397	403
13	34	tr|V9GZ37|V9GZ37_HUMAN	K.E(+229.16)LEQVC(+57.02)NPIISGLYQGAGGPGPGGFGAQGPK(+229.16).G	Y	47.32	3512.81	-1.2	879.209	4	19.57	8318	1	433	463	TMT6plex; Carbamidomethylation
13	34	tr|V9GZ37|V9GZ37_HUMAN	K.A(+229.16)AAIGIDLGTTYSC(+57.02)VGVFQHGK(+229.16).G	Y	45.58	2722.45	-2.1	681.619	4	17.72	7444	1	4	25	TMT6plex; Carbamidomethylation
13	34	tr|V9GZ37|V9GZ37_HUMAN	K.A(+229.16)TAGDTHLGGEDFDNR.L	N	43	1903.89	-2.1	635.635	3	7.85	2797	1	56	71	TMT6plex
13	34	tr|V9GZ37|V9GZ37_HUMAN	R.T(+229.16)LSSSTQASLEIDSLFEGIDFYTSITR.A	Y	40.18	3209.62	8.8	1070.89	3	26.79	11086	1	108	134	TMT6plex
13	34	tr|V9GZ37|V9GZ37_HUMAN	K.NALESYAFNMK(+229.16).S	N	36.06	1515.76	0.1	758.887	2	14.07	5726	1	375	385	TMT6plex
13	34	tr|V9GZ37|V9GZ37_HUMAN	K.SENVQDLLLLDVAPLSLGLETAGGVMTALIK(+229.16).R	Y	33.65	3408.9	-0.9	853.231	4	32.39	11837	1	220	250	TMT6plex
13	34	tr|V9GZ37|V9GZ37_HUMAN	K.S(+229.16)ENVQDLLLLDVAPLSLGLETAGGVMTALIK(+229.16).R	Y	32.21	3638.06	-0.6	910.522	4	32.53	11851	1	220	250	TMT6plex
13	34	tr|V9GZ37|V9GZ37_HUMAN	K.N(+229.16)ALESYAFNMK(+229.16).S	N	31.43	1744.92	-2.3	582.647	3	15.79	6532	1	375	385	TMT6plex
13	34	tr|V9GZ37|V9GZ37_HUMAN	R.FEELC(+57.02)SDLFR.S	N	29.06	1314.59	-0.7	658.303	2	14.16	5765	1	137	146	Carbamidomethylation
13	34	tr|V9GZ37|V9GZ37_HUMAN	K.SAVEDEGLK(+229.16).G	Y	28.99	1175.62	1	588.82	2	6.66	2342	1	386	394	TMT6plex
13	34	tr|V9GZ37|V9GZ37_HUMAN	R.TLSSSTQASLEIDSLFEGIDFYTSITR.A	Y	28.51	2980.46	8	994.5	3	26.02	10926	1	108	134
13	34	tr|V9GZ37|V9GZ37_HUMAN	K.ITITNDK(+229.16).G	N	25.67	1032.6	0.7	517.308	2	6.57	2297	2	336	342	TMT6plex
13	34	tr|V9GZ37|V9GZ37_HUMAN	K.G(+229.16)GSGSGPTIEEVD	Y	25.32	1432.69	-1.7	717.35	2	9.18	3428	1	464	476	TMT6plex
13	34	tr|V9GZ37|V9GZ37_HUMAN	R.STLEPVEK(+229.16).A	N	25.23	1130.64	-1.7	566.326	2	7.64	2698	1	147	154	TMT6plex
13	34	tr|V9GZ37|V9GZ37_HUMAN	K.S(+229.16)AVEDEGLK(+229.16).G	Y	25.09	1404.79	-0.5	703.4	2	8.88	3286	1	386	394	TMT6plex
13	34	tr|V9GZ37|V9GZ37_HUMAN	K.QTQIFTTYSDNQPGVLIQVYEGER.A	N	24.89	2785.36	-0.8	929.458	3	17.55	7367	1	259	282
13	34	tr|V9GZ37|V9GZ37_HUMAN	K.LLQDFFNGR.D	Y	24.59	1108.57	-1.9	555.289	2	13.54	5470	1	184	192
13	34	tr|V9GZ37|V9GZ37_HUMAN	K.L(+229.16)LQDFFN(+.98)GR.D	Y	23.43	1338.71	-0.7	670.364	2	19.05	8073	1	184	192	TMT6plex; Deamidation (NQ)
13	34	tr|V9GZ37|V9GZ37_HUMAN	R.L(+229.16)VNHFVEEFK(+229.16).R	Y	23.42	1718.98	-1.1	573.999	3	16.05	6657	2	72	81	TMT6plex
13	34	tr|V9GZ37|V9GZ37_HUMAN	K.YK(+229.16)AEDEVQR.E	N	22.37	1365.71	-3.3	456.242	3	3.56	990	1	360	368	TMT6plex
13	34	tr|V9GZ37|V9GZ37_HUMAN	K.SINPDEAVAYGAAVQAAILMGDK(+229.16).S	N	22.29	2532.31	-1.6	845.109	3	22.53	9693	1	197	219	TMT6plex
13	34	tr|V9GZ37|V9GZ37_HUMAN	R.NSTIPTK(+229.16).Q	N	21.97	988.576	-0.1	495.295	2	5.65	1863	1	252	258	TMT6plex
13	34	tr|V9GZ37|V9GZ37_HUMAN	K.C(+57.02)QEVISWLDANTLAEK(+229.16)DEFEHK(+229.16).R	Y	20.91	3119.56	-1.1	780.897	4	17.9	7532	1	409	430	Carbamidomethylation; TMT6plex
13	34	tr|V9GZ37|V9GZ37_HUMAN	R.MVQEAEK(+229.16).Y	N	20.77	1062.56	-1.2	532.286	2	4	1183	1	353	359	TMT6plex
13	34	tr|V9GZ37|V9GZ37_HUMAN	K.L(+229.16)LQDFFNGR.D	Y	20.34	1337.73	-1.6	669.871	2	18.91	8005	1	184	192	TMT6plex
13	34	tr|V9GZ37|V9GZ37_HUMAN	R.A(+229.16)RFEELC(+57.02)SDLFR.S	N	19.57	1770.89	-2.4	591.303	3	15.49	6393	1	135	146	TMT6plex; Carbamidomethylation
13	34	tr|V9GZ37|V9GZ37_HUMAN	R.M(+229.16)VQEAEK(+229.16).Y	N	18.26	1291.72	6.4	646.872	2	7.94	2840	1	353	359	TMT6plex
13	34	tr|V9GZ37|V9GZ37_HUMAN	K.DNNLLGR.F	N	17.42	800.414	-2.4	401.213	2	4.88	1500	1	287	293
1	68725	sp|P04406|G3P_HUMAN	K.R(+229.16)VIISAPSADAPMFVMGVNHEK(+229.16).Y	Y	46.45	2826.53	-1.4	707.639	4	16.15	6708	1	118	139	TMT6plex
1	68725	sp|P04406|G3P_HUMAN	R.V(+229.16)PTANVSVVDLTC(+57.02)R.L	Y	46.2	1758.95	-0.7	587.323	3	14.69	6017	1	235	248	TMT6plex; Carbamidomethylation
1	68725	sp|P04406|G3P_HUMAN	R.V(+229.16)IISAPSADAPMFVMGVNHEK(+229.16).Y	Y	44.99	2670.43	-0.9	891.149	3	18.38	7758	1	119	139	TMT6plex
1	68725	sp|P04406|G3P_HUMAN	K.V(+229.16)IHDNFGIVEGLMTTVHAITATQK(+229.16).T	Y	44.98	3052.68	-2.6	764.175	4	24.13	10386	4	163	186	TMT6plex
1	68725	sp|P04406|G3P_HUMAN	R.VPTANVSVVDLTC(+57.02)R.L	Y	44.13	1529.79	-0.7	765.9	2	12.16	4820	1	235	248	Carbamidomethylation
1	68725	sp|P04406|G3P_HUMAN	K.I(+229.16)ISNASC(+57.02)TTNC(+57.02)LAPLAK(+229.16).V	Y	40.52	2291.24	-1.5	764.752	3	15.5	6401	1	146	162	TMT6plex; Carbamidomethylation
1	68725	sp|P04406|G3P_HUMAN	K.WGDAGAEYVVESTGVFTTMEK(+229.16).A	Y	39.03	2505.19	0	836.072	3	19.24	8164	1	87	107	TMT6plex
1	68725	sp|P04406|G3P_HUMAN	K.L(+229.16)ISWYDNEFGYSNR.V	Y	38.28	1991.96	-2.5	664.992	3	18.46	7793	1	310	323	TMT6plex
1	68725	sp|P04406|G3P_HUMAN	K.VIHDNFGIVEGLMTTVHAITATQK(+229.16).T	Y	38.15	2823.52	0.7	942.18	3	22.84	9837	1	163	186	TMT6plex
1	68725	sp|P04406|G3P_HUMAN	K.LISWYDNEFGYSNR.V	Y	37.69	1762.8	-0.7	882.404	2	14.91	6121	1	310	323
1	68725	sp|P04406|G3P_HUMAN	R.G(+229.16)ALQNIIPASTGAAK(+229.16).A	Y	37.18	1869.11	0	624.044	3	14.72	6030	2	201	215	TMT6plex
1	68725	sp|P04406|G3P_HUMAN	K.L(+229.16)VIN(+.98)GNPITIFQER.D	Y	36.79	1843.04	-3.2	615.352	3	20.47	8741	3	67	80	TMT6plex; Deamidation (NQ)
1	68725	sp|P04406|G3P_HUMAN	K.LVINGN(+.98)PITIFQER.D	Y	36.73	1613.88	-1.6	538.966	3	17.8	7481	1	67	80	Deamidation (NQ)
1	68725	sp|P04406|G3P_HUMAN	K.L(+229.16)VINGNPITIFQER.D	Y	36.36	1842.06	0.9	922.036	2	19.96	8500	1	67	80	TMT6plex
1	68725	sp|P04406|G3P_HUMAN	R.V(+229.16)VDLMAHMASK(+229.16).E	Y	35.93	1658.93	-0.4	553.982	3	16.08	6669	1	324	334	TMT6plex
1	68725	sp|P04406|G3P_HUMAN	K.W(+229.16)GDAGAEYVVESTGVFTTMEK(+229.16).A	Y	35.84	2734.36	0.2	912.46	3	21.02	9001	2	87	107	TMT6plex
1	68725	sp|P04406|G3P_HUMAN	K.IISNASC(+57.02)TTNC(+57.02)LAPLAK(+229.16).V	Y	35.04	2062.08	-2.2	688.364	3	12.42	4946	1	146	162	Carbamidomethylation; TMT6plex
1	68725	sp|P04406|G3P_HUMAN	K.W(+229.16)GDAGAEYVVESTGVFTTM(+15.99)EK(+229.16).A	Y	34.28	2750.35	-0.2	917.791	3	19.21	8151	1	87	107	TMT6plex; Oxidation (M)
1	68725	sp|P04406|G3P_HUMAN	R.V(+229.16)VDLMAHMASK(+229.16)E	Y	33.85	1787.97	-0.2	596.996	3	16.35	6796	1	324	335	TMT6plex
1	68725	sp|P04406|G3P_HUMAN	R.VVDLMAHMASK(+229.16)E	Y	33.78	1558.81	-1.2	520.608	3	11.61	4563	1	324	335	TMT6plex
1	68725	sp|P04406|G3P_HUMAN	K.V(+229.16)IHDNFGIVEGLMTTVH.A	Y	33.17	2110.11	-1.3	704.376	3	19.53	8297	1	163	179	TMT6plex
1	68725	sp|P04406|G3P_HUMAN	R.VVDLMAHMASK(+229.16).E	Y	32.99	1429.76	-1.3	477.594	3	11.37	4445	1	324	334	TMT6plex
1	68725	sp|P04406|G3P_HUMAN	R.V(+229.16)IISAPSADAPMFVMGVN(+.98)HEK(+229.16).Y	Y	32.52	2671.41	0.1	891.478	3	18.88	7995	1	119	139	TMT6plex; Deamidation (NQ)
1	68725	sp|P04406|G3P_HUMAN	K.I(+229.16)K(+229.16)WGDAGAEYVVESTGVFTTMEK(+229.16).A	Y	31.15	3204.7	-2.3	802.18	4	20.7	8848	1	85	107	TMT6plex
1	68725	sp|P04406|G3P_HUMAN	K.Q(-17.03)ASEGPLK(+229.16).G	Y	30.92	1040.57	-0.5	521.292	2	8.35	3032	1	264	271	Pyro-glu from Q; TMT6plex
1	68725	sp|P04406|G3P_HUMAN	R.GALQNIIPASTGAAK(+229.16).A	Y	30.91	1639.95	-2.9	547.654	3	13.03	5231	1	201	215	TMT6plex
1	68725	sp|P04406|G3P_HUMAN	K.V(+229.16)IHDNFGIVEGLM(+15.99)TTVHAITATQK(+229.16).T	Y	30.88	3068.67	-3.9	768.173	4	20.93	8958	3	163	186	TMT6plex; Oxidation (M)
1	68725	sp|P04406|G3P_HUMAN	R.VIISAPSADAPMFVMGVNHEK(+229.16).Y	Y	30.83	2441.26	1	814.763	3	16.48	6863	1	119	139	TMT6plex
1	68725	sp|P04406|G3P_HUMAN	K.VDIVAINDPFIDLNYMVYMFQYDSTHGK(+229.16).F	Y	30.57	3536.72	-3.6	1179.91	3	28.47	11400	1	28	55	TMT6plex
1	68725	sp|P04406|G3P_HUMAN	K.VGVN(+.98)GFGR.I	Y	30.48	805.408	-0.4	403.711	2	5.85	1957	2	6	13	Deamidation (NQ)
1	68725	sp|P04406|G3P_HUMAN	K.IK(+229.16)WGDAGAEYVVESTGVFTTMEK(+229.16).A	Y	30.46	2975.54	-3.1	744.889	4	19.5	8284	1	85	107	TMT6plex
1	68725	sp|P04406|G3P_HUMAN	K.L(+229.16)ISWYDN(+.98)EFGYSNR.V	Y	30.42	1992.94	-2.2	665.32	3	18.19	7668	1	310	323	TMT6plex; Deamidation (NQ)
1	68725	sp|P04406|G3P_HUMAN	K.V(+229.16)DIVAINDPFIDLNYMVYM(+15.99)FQYDSTHGK(+229.16).F	Y	29.36	3781.88	-2.3	946.475	4	28.17	11367	2	28	55	TMT6plex; Oxidation (M)
1	68725	sp|P04406|G3P_HUMAN	K.V(+229.16)GVN(+.98)GFGR.I	Y	28.79	1034.57	-1.2	518.292	2	9.35	3506	1	6	13	TMT6plex; Deamidation (NQ)
1	68725	sp|P04406|G3P_HUMAN	K.A(+229.16)GAHLQGGAK(+229.16).R	Y	28.36	1366.81	-5.6	456.608	3	4.98	1542	1	108	117	TMT6plex
1	68725	sp|P04406|G3P_HUMAN	K.I(+229.16)ISNASC(+57.02)TTN.C	Y	28.27	1308.65	-1.2	655.334	2	8.74	3217	1	146	155	TMT6plex; Carbamidomethylation
1	68725	sp|P04406|G3P_HUMAN	K.QASEGPLK(+229.16).G	Y	25.91	1057.6	0.4	529.806	2	5.36	1727	1	264	271	TMT6plex
1	68725	sp|P04406|G3P_HUMAN	R.AAFNSGK(+229.16).V	Y	25.56	922.508	0.2	462.261	2	4.38	1363	1	21	27	TMT6plex
1	68725	sp|P04406|G3P_HUMAN	K.VIPELNGK(+229.16).L	Y	25.03	1097.66	0.2	549.84	2	9.73	3688	1	220	227	TMT6plex
1	68725	sp|P04406|G3P_HUMAN	K.VGVNGFGR.I	Y	23.97	804.424	0.3	403.219	2	5.68	1873	1	6	13
1	68725	sp|P04406|G3P_HUMAN	K.YDNSLK(+229.16).I	Y	23.89	967.518	-1.3	484.765	2	5.15	1624	1	140	145	TMT6plex
1	68725	sp|P04406|G3P_HUMAN	K.TVDGPSGK(+229.16).L	Y	23.37	988.539	-0.9	495.276	2	3.3	866	1	187	194	TMT6plex
1	68725	sp|P04406|G3P_HUMAN	K.AGAHLQGGAK(+229.16).R	Y	23.15	1137.65	-1.5	569.829	2	2.51	499	1	108	117	TMT6plex
1	68725	sp|P04406|G3P_HUMAN	K.V(+229.16)DIVAIN(+.98)DPFIDLNYMVYMFQYDSTHGK(+229.16).F	Y	22.9	3766.87	9	1256.64	3	29.54	11543	1	28	55	TMT6plex; Deamidation (NQ)
1	68725	sp|P04406|G3P_HUMAN	Y.MFQYDSTHGK(+229.16).F	Y	21.97	1441.69	-2.5	481.568	3	6.8	2409	1	46	55	TMT6plex
1	68725	sp|P04406|G3P_HUMAN	K.V(+229.16)DIVAINDPFIDLNYMVY.M	Y	20.88	2342.21	3.3	1172.11	2	27.64	11243	1	28	45	TMT6plex
1	68725	sp|P04406|G3P_HUMAN	K.VIPELN(+.98)GK(+229.16).L	Y	20.62	1098.65	-1.4	550.331	2	10.06	3827	1	220	227	Deamidation (NQ); TMT6plex
1	68725	sp|P04406|G3P_HUMAN	K.T(+229.16)VDGPSGK(+229.16).L	Y	20.35	1217.7	-0.6	609.858	2	6.16	2105	1	187	194	TMT6plex
1	68725	sp|P04406|G3P_HUMAN	R.A(+229.16)AFN(+.98)SGK(+229.16).V	Y	19.93	1152.65	-0.3	577.334	2	7.94	2838	2	21	27	TMT6plex; Deamidation (NQ)
1	68725	sp|P04406|G3P_HUMAN	R.V(+229.16)VDLM(+15.99)AHMASK(+229.16).E	Y	19.83	1674.92	-0.4	559.314	3	11.62	4564	1	324	334	TMT6plex; Oxidation (M)
1	68725	sp|P04406|G3P_HUMAN	K.IISNASC(+57.02)TTN.C	Y	19.8	1079.49	0	540.753	2	3.04	738	1	146	155	Carbamidomethylation
1	68725	sp|P04406|G3P_HUMAN	K.LTGMAFR.V	Y	19.64	794.411	-0.1	398.213	2	7.57	2662	1	228	234
1	68725	sp|P04406|G3P_HUMAN	K.LVINGNPITIFQER.D	Y	19.58	1612.89	-4.3	807.451	2	17.7	7436	1	67	80
1	68725	sp|P04406|G3P_HUMAN	R.A(+229.16)AFNSGK(+229.16).V	Y	19.25	1151.67	-1.8	576.841	2	7.5	2627	1	21	27	TMT6plex
1	68725	sp|P04406|G3P_HUMAN	K.V(+229.16)DIVAINDPFIDLN(+.98)YM(+15.99)VY.M	Y	18.97	2359.19	17.8	1180.62	2	27.67	11249	1	28	45	TMT6plex; Deamidation (NQ); Oxidation (M)
1	68725	sp|P04406|G3P_HUMAN	K.V(+229.16)IPELNGK(+229.16).L	Y	18.19	1326.83	1	664.422	2	13.66	5528	1	220	227	TMT6plex
1	68725	sp|P04406|G3P_HUMAN	K.V(+229.16)IPELN(+.98)GK(+229.16).L	Y	18.16	1327.81	0.5	664.913	2	14.16	5766	3	220	227	TMT6plex; Deamidation (NQ)
1	68725	sp|P04406|G3P_HUMAN	K.YDN(+.98)SLK(+229.16).I	Y	17.51	968.502	1	485.259	2	5.3	1693	1	140	145	Deamidation (NQ); TMT6plex
1	68727	sp|P04406-2|G3P_HUMAN	K.R(+229.16)VIISAPSADAPMFVMGVNHEK(+229.16).Y	Y	46.45	2826.53	-1.4	707.639	4	16.15	6708	1	76	97	TMT6plex
1	68727	sp|P04406-2|G3P_HUMAN	R.V(+229.16)PTANVSVVDLTC(+57.02)R.L	Y	46.2	1758.95	-0.7	587.323	3	14.69	6017	1	193	206	TMT6plex; Carbamidomethylation
1	68727	sp|P04406-2|G3P_HUMAN	R.V(+229.16)IISAPSADAPMFVMGVNHEK(+229.16).Y	Y	44.99	2670.43	-0.9	891.149	3	18.38	7758	1	77	97	TMT6plex
1	68727	sp|P04406-2|G3P_HUMAN	K.V(+229.16)IHDNFGIVEGLMTTVHAITATQK(+229.16).T	Y	44.98	3052.68	-2.6	764.175	4	24.13	10386	4	121	144	TMT6plex
1	68727	sp|P04406-2|G3P_HUMAN	R.VPTANVSVVDLTC(+57.02)R.L	Y	44.13	1529.79	-0.7	765.9	2	12.16	4820	1	193	206	Carbamidomethylation
1	68727	sp|P04406-2|G3P_HUMAN	K.I(+229.16)ISNASC(+57.02)TTNC(+57.02)LAPLAK(+229.16).V	Y	40.52	2291.24	-1.5	764.752	3	15.5	6401	1	104	120	TMT6plex; Carbamidomethylation
1	68727	sp|P04406-2|G3P_HUMAN	K.WGDAGAEYVVESTGVFTTMEK(+229.16).A	Y	39.03	2505.19	0	836.072	3	19.24	8164	1	45	65	TMT6plex
1	68727	sp|P04406-2|G3P_HUMAN	K.L(+229.16)ISWYDNEFGYSNR.V	Y	38.28	1991.96	-2.5	664.992	3	18.46	7793	1	268	281	TMT6plex
1	68727	sp|P04406-2|G3P_HUMAN	K.VIHDNFGIVEGLMTTVHAITATQK(+229.16).T	Y	38.15	2823.52	0.7	942.18	3	22.84	9837	1	121	144	TMT6plex
1	68727	sp|P04406-2|G3P_HUMAN	K.LISWYDNEFGYSNR.V	Y	37.69	1762.8	-0.7	882.404	2	14.91	6121	1	268	281
1	68727	sp|P04406-2|G3P_HUMAN	R.G(+229.16)ALQNIIPASTGAAK(+229.16).A	Y	37.18	1869.11	0	624.044	3	14.72	6030	2	159	173	TMT6plex
1	68727	sp|P04406-2|G3P_HUMAN	K.L(+229.16)VIN(+.98)GNPITIFQER.D	Y	36.79	1843.04	-3.2	615.352	3	20.47	8741	3	25	38	TMT6plex; Deamidation (NQ)
1	68727	sp|P04406-2|G3P_HUMAN	K.LVINGN(+.98)PITIFQER.D	Y	36.73	1613.88	-1.6	538.966	3	17.8	7481	1	25	38	Deamidation (NQ)
1	68727	sp|P04406-2|G3P_HUMAN	K.L(+229.16)VINGNPITIFQER.D	Y	36.36	1842.06	0.9	922.036	2	19.96	8500	1	25	38	TMT6plex
1	68727	sp|P04406-2|G3P_HUMAN	R.V(+229.16)VDLMAHMASK(+229.16).E	Y	35.93	1658.93	-0.4	553.982	3	16.08	6669	1	282	292	TMT6plex
1	68727	sp|P04406-2|G3P_HUMAN	K.W(+229.16)GDAGAEYVVESTGVFTTMEK(+229.16).A	Y	35.84	2734.36	0.2	912.46	3	21.02	9001	2	45	65	TMT6plex
1	68727	sp|P04406-2|G3P_HUMAN	K.IISNASC(+57.02)TTNC(+57.02)LAPLAK(+229.16).V	Y	35.04	2062.08	-2.2	688.364	3	12.42	4946	1	104	120	Carbamidomethylation; TMT6plex
1	68727	sp|P04406-2|G3P_HUMAN	K.W(+229.16)GDAGAEYVVESTGVFTTM(+15.99)EK(+229.16).A	Y	34.28	2750.35	-0.2	917.791	3	19.21	8151	1	45	65	TMT6plex; Oxidation (M)
1	68727	sp|P04406-2|G3P_HUMAN	R.V(+229.16)VDLMAHMASK(+229.16)E	Y	33.85	1787.97	-0.2	596.996	3	16.35	6796	1	282	293	TMT6plex
1	68727	sp|P04406-2|G3P_HUMAN	R.VVDLMAHMASK(+229.16)E	Y	33.78	1558.81	-1.2	520.608	3	11.61	4563	1	282	293	TMT6plex
1	68727	sp|P04406-2|G3P_HUMAN	K.V(+229.16)IHDNFGIVEGLMTTVH.A	Y	33.17	2110.11	-1.3	704.376	3	19.53	8297	1	121	137	TMT6plex
1	68727	sp|P04406-2|G3P_HUMAN	R.VVDLMAHMASK(+229.16).E	Y	32.99	1429.76	-1.3	477.594	3	11.37	4445	1	282	292	TMT6plex
1	68727	sp|P04406-2|G3P_HUMAN	R.V(+229.16)IISAPSADAPMFVMGVN(+.98)HEK(+229.16).Y	Y	32.52	2671.41	0.1	891.478	3	18.88	7995	1	77	97	TMT6plex; Deamidation (NQ)
1	68727	sp|P04406-2|G3P_HUMAN	K.I(+229.16)K(+229.16)WGDAGAEYVVESTGVFTTMEK(+229.16).A	Y	31.15	3204.7	-2.3	802.18	4	20.7	8848	1	43	65	TMT6plex
1	68727	sp|P04406-2|G3P_HUMAN	K.Q(-17.03)ASEGPLK(+229.16).G	Y	30.92	1040.57	-0.5	521.292	2	8.35	3032	1	222	229	Pyro-glu from Q; TMT6plex
1	68727	sp|P04406-2|G3P_HUMAN	R.GALQNIIPASTGAAK(+229.16).A	Y	30.91	1639.95	-2.9	547.654	3	13.03	5231	1	159	173	TMT6plex
1	68727	sp|P04406-2|G3P_HUMAN	K.V(+229.16)IHDNFGIVEGLM(+15.99)TTVHAITATQK(+229.16).T	Y	30.88	3068.67	-3.9	768.173	4	20.93	8958	3	121	144	TMT6plex; Oxidation (M)
1	68727	sp|P04406-2|G3P_HUMAN	R.VIISAPSADAPMFVMGVNHEK(+229.16).Y	Y	30.83	2441.26	1	814.763	3	16.48	6863	1	77	97	TMT6plex
1	68727	sp|P04406-2|G3P_HUMAN	K.IK(+229.16)WGDAGAEYVVESTGVFTTMEK(+229.16).A	Y	30.46	2975.54	-3.1	744.889	4	19.5	8284	1	43	65	TMT6plex
1	68727	sp|P04406-2|G3P_HUMAN	K.L(+229.16)ISWYDN(+.98)EFGYSNR.V	Y	30.42	1992.94	-2.2	665.32	3	18.19	7668	1	268	281	TMT6plex; Deamidation (NQ)
1	68727	sp|P04406-2|G3P_HUMAN	K.A(+229.16)GAHLQGGAK(+229.16).R	Y	28.36	1366.81	-5.6	456.608	3	4.98	1542	1	66	75	TMT6plex
1	68727	sp|P04406-2|G3P_HUMAN	K.I(+229.16)ISNASC(+57.02)TTN.C	Y	28.27	1308.65	-1.2	655.334	2	8.74	3217	1	104	113	TMT6plex; Carbamidomethylation
1	68727	sp|P04406-2|G3P_HUMAN	K.QASEGPLK(+229.16).G	Y	25.91	1057.6	0.4	529.806	2	5.36	1727	1	222	229	TMT6plex
1	68727	sp|P04406-2|G3P_HUMAN	K.VIPELNGK(+229.16).L	Y	25.03	1097.66	0.2	549.84	2	9.73	3688	1	178	185	TMT6plex
1	68727	sp|P04406-2|G3P_HUMAN	K.YDNSLK(+229.16).I	Y	23.89	967.518	-1.3	484.765	2	5.15	1624	1	98	103	TMT6plex
1	68727	sp|P04406-2|G3P_HUMAN	K.TVDGPSGK(+229.16).L	Y	23.37	988.539	-0.9	495.276	2	3.3	866	1	145	152	TMT6plex
1	68727	sp|P04406-2|G3P_HUMAN	K.AGAHLQGGAK(+229.16).R	Y	23.15	1137.65	-1.5	569.829	2	2.51	499	1	66	75	TMT6plex
1	68727	sp|P04406-2|G3P_HUMAN	Y.MFQYDSTHGK(+229.16).F	Y	21.97	1441.69	-2.5	481.568	3	6.8	2409	1	4	13	TMT6plex
1	68727	sp|P04406-2|G3P_HUMAN	K.VIPELN(+.98)GK(+229.16).L	Y	20.62	1098.65	-1.4	550.331	2	10.06	3827	1	178	185	Deamidation (NQ); TMT6plex
1	68727	sp|P04406-2|G3P_HUMAN	K.T(+229.16)VDGPSGK(+229.16).L	Y	20.35	1217.7	-0.6	609.858	2	6.16	2105	1	145	152	TMT6plex
1	68727	sp|P04406-2|G3P_HUMAN	R.V(+229.16)VDLM(+15.99)AHMASK(+229.16).E	Y	19.83	1674.92	-0.4	559.314	3	11.62	4564	1	282	292	TMT6plex; Oxidation (M)
1	68727	sp|P04406-2|G3P_HUMAN	K.IISNASC(+57.02)TTN.C	Y	19.8	1079.49	0	540.753	2	3.04	738	1	104	113	Carbamidomethylation
1	68727	sp|P04406-2|G3P_HUMAN	K.LTGMAFR.V	Y	19.64	794.411	-0.1	398.213	2	7.57	2662	1	186	192
1	68727	sp|P04406-2|G3P_HUMAN	K.LVINGNPITIFQER.D	Y	19.58	1612.89	-4.3	807.451	2	17.7	7436	1	25	38
1	68727	sp|P04406-2|G3P_HUMAN	K.V(+229.16)IPELNGK(+229.16).L	Y	18.19	1326.83	1	664.422	2	13.66	5528	1	178	185	TMT6plex
1	68727	sp|P04406-2|G3P_HUMAN	K.V(+229.16)IPELN(+.98)GK(+229.16).L	Y	18.16	1327.81	0.5	664.913	2	14.16	5766	3	178	185	TMT6plex; Deamidation (NQ)
1	68727	sp|P04406-2|G3P_HUMAN	K.YDN(+.98)SLK(+229.16).I	Y	17.51	968.502	1	485.259	2	5.3	1693	1	98	103	Deamidation (NQ); TMT6plex
1	8	tr|E7EUT5|E7EUT5_HUMAN	K.R(+229.16)VIISAPSADAPMFVMGVNHEK(+229.16).Y	Y	46.45	2826.53	-1.4	707.639	4	16.15	6708	1	43	64	TMT6plex
1	8	tr|E7EUT5|E7EUT5_HUMAN	R.V(+229.16)PTANVSVVDLTC(+57.02)R.L	Y	46.2	1758.95	-0.7	587.323	3	14.69	6017	1	160	173	TMT6plex; Carbamidomethylation
1	8	tr|E7EUT5|E7EUT5_HUMAN	R.V(+229.16)IISAPSADAPMFVMGVNHEK(+229.16).Y	Y	44.99	2670.43	-0.9	891.149	3	18.38	7758	1	44	64	TMT6plex
1	8	tr|E7EUT5|E7EUT5_HUMAN	K.V(+229.16)IHDNFGIVEGLMTTVHAITATQK(+229.16).T	Y	44.98	3052.68	-2.6	764.175	4	24.13	10386	4	88	111	TMT6plex
1	8	tr|E7EUT5|E7EUT5_HUMAN	R.VPTANVSVVDLTC(+57.02)R.L	Y	44.13	1529.79	-0.7	765.9	2	12.16	4820	1	160	173	Carbamidomethylation
1	8	tr|E7EUT5|E7EUT5_HUMAN	K.I(+229.16)ISNASC(+57.02)TTNC(+57.02)LAPLAK(+229.16).V	Y	40.52	2291.24	-1.5	764.752	3	15.5	6401	1	71	87	TMT6plex; Carbamidomethylation
1	8	tr|E7EUT5|E7EUT5_HUMAN	K.WGDAGAEYVVESTGVFTTMEK(+229.16).A	Y	39.03	2505.19	0	836.072	3	19.24	8164	1	12	32	TMT6plex
1	8	tr|E7EUT5|E7EUT5_HUMAN	K.L(+229.16)ISWYDNEFGYSNR.V	Y	38.28	1991.96	-2.5	664.992	3	18.46	7793	1	235	248	TMT6plex
1	8	tr|E7EUT5|E7EUT5_HUMAN	K.VIHDNFGIVEGLMTTVHAITATQK(+229.16).T	Y	38.15	2823.52	0.7	942.18	3	22.84	9837	1	88	111	TMT6plex
1	8	tr|E7EUT5|E7EUT5_HUMAN	K.LISWYDNEFGYSNR.V	Y	37.69	1762.8	-0.7	882.404	2	14.91	6121	1	235	248
1	8	tr|E7EUT5|E7EUT5_HUMAN	R.G(+229.16)ALQNIIPASTGAAK(+229.16).A	Y	37.18	1869.11	0	624.044	3	14.72	6030	2	126	140	TMT6plex
1	8	tr|E7EUT5|E7EUT5_HUMAN	R.V(+229.16)VDLMAHMASK(+229.16).E	Y	35.93	1658.93	-0.4	553.982	3	16.08	6669	1	249	259	TMT6plex
1	8	tr|E7EUT5|E7EUT5_HUMAN	K.W(+229.16)GDAGAEYVVESTGVFTTMEK(+229.16).A	Y	35.84	2734.36	0.2	912.46	3	21.02	9001	2	12	32	TMT6plex
1	8	tr|E7EUT5|E7EUT5_HUMAN	K.IISNASC(+57.02)TTNC(+57.02)LAPLAK(+229.16).V	Y	35.04	2062.08	-2.2	688.364	3	12.42	4946	1	71	87	Carbamidomethylation; TMT6plex
1	8	tr|E7EUT5|E7EUT5_HUMAN	K.W(+229.16)GDAGAEYVVESTGVFTTM(+15.99)EK(+229.16).A	Y	34.28	2750.35	-0.2	917.791	3	19.21	8151	1	12	32	TMT6plex; Oxidation (M)
1	8	tr|E7EUT5|E7EUT5_HUMAN	R.V(+229.16)VDLMAHMASK(+229.16)E	Y	33.85	1787.97	-0.2	596.996	3	16.35	6796	1	249	260	TMT6plex
1	8	tr|E7EUT5|E7EUT5_HUMAN	R.VVDLMAHMASK(+229.16)E	Y	33.78	1558.81	-1.2	520.608	3	11.61	4563	1	249	260	TMT6plex
1	8	tr|E7EUT5|E7EUT5_HUMAN	K.V(+229.16)IHDNFGIVEGLMTTVH.A	Y	33.17	2110.11	-1.3	704.376	3	19.53	8297	1	88	104	TMT6plex
1	8	tr|E7EUT5|E7EUT5_HUMAN	R.VVDLMAHMASK(+229.16).E	Y	32.99	1429.76	-1.3	477.594	3	11.37	4445	1	249	259	TMT6plex
1	8	tr|E7EUT5|E7EUT5_HUMAN	R.V(+229.16)IISAPSADAPMFVMGVN(+.98)HEK(+229.16).Y	Y	32.52	2671.41	0.1	891.478	3	18.88	7995	1	44	64	TMT6plex; Deamidation (NQ)
1	8	tr|E7EUT5|E7EUT5_HUMAN	K.I(+229.16)K(+229.16)WGDAGAEYVVESTGVFTTMEK(+229.16).A	Y	31.15	3204.7	-2.3	802.18	4	20.7	8848	1	10	32	TMT6plex
1	8	tr|E7EUT5|E7EUT5_HUMAN	K.Q(-17.03)ASEGPLK(+229.16).G	Y	30.92	1040.57	-0.5	521.292	2	8.35	3032	1	189	196	Pyro-glu from Q; TMT6plex
1	8	tr|E7EUT5|E7EUT5_HUMAN	R.GALQNIIPASTGAAK(+229.16).A	Y	30.91	1639.95	-2.9	547.654	3	13.03	5231	1	126	140	TMT6plex
1	8	tr|E7EUT5|E7EUT5_HUMAN	K.V(+229.16)IHDNFGIVEGLM(+15.99)TTVHAITATQK(+229.16).T	Y	30.88	3068.67	-3.9	768.173	4	20.93	8958	3	88	111	TMT6plex; Oxidation (M)
1	8	tr|E7EUT5|E7EUT5_HUMAN	R.VIISAPSADAPMFVMGVNHEK(+229.16).Y	Y	30.83	2441.26	1	814.763	3	16.48	6863	1	44	64	TMT6plex
1	8	tr|E7EUT5|E7EUT5_HUMAN	K.IK(+229.16)WGDAGAEYVVESTGVFTTMEK(+229.16).A	Y	30.46	2975.54	-3.1	744.889	4	19.5	8284	1	10	32	TMT6plex
1	8	tr|E7EUT5|E7EUT5_HUMAN	K.L(+229.16)ISWYDN(+.98)EFGYSNR.V	Y	30.42	1992.94	-2.2	665.32	3	18.19	7668	1	235	248	TMT6plex; Deamidation (NQ)
1	8	tr|E7EUT5|E7EUT5_HUMAN	K.A(+229.16)GAHLQGGAK(+229.16).R	Y	28.36	1366.81	-5.6	456.608	3	4.98	1542	1	33	42	TMT6plex
1	8	tr|E7EUT5|E7EUT5_HUMAN	K.I(+229.16)ISNASC(+57.02)TTN.C	Y	28.27	1308.65	-1.2	655.334	2	8.74	3217	1	71	80	TMT6plex; Carbamidomethylation
1	8	tr|E7EUT5|E7EUT5_HUMAN	K.QASEGPLK(+229.16).G	Y	25.91	1057.6	0.4	529.806	2	5.36	1727	1	189	196	TMT6plex
1	8	tr|E7EUT5|E7EUT5_HUMAN	K.VIPELNGK(+229.16).L	Y	25.03	1097.66	0.2	549.84	2	9.73	3688	1	145	152	TMT6plex
1	8	tr|E7EUT5|E7EUT5_HUMAN	K.YDNSLK(+229.16).I	Y	23.89	967.518	-1.3	484.765	2	5.15	1624	1	65	70	TMT6plex
1	8	tr|E7EUT5|E7EUT5_HUMAN	K.TVDGPSGK(+229.16).L	Y	23.37	988.539	-0.9	495.276	2	3.3	866	1	112	119	TMT6plex
1	8	tr|E7EUT5|E7EUT5_HUMAN	K.AGAHLQGGAK(+229.16).R	Y	23.15	1137.65	-1.5	569.829	2	2.51	499	1	33	42	TMT6plex
1	8	tr|E7EUT5|E7EUT5_HUMAN	K.VIPELN(+.98)GK(+229.16).L	Y	20.62	1098.65	-1.4	550.331	2	10.06	3827	1	145	152	Deamidation (NQ); TMT6plex
1	8	tr|E7EUT5|E7EUT5_HUMAN	K.T(+229.16)VDGPSGK(+229.16).L	Y	20.35	1217.7	-0.6	609.858	2	6.16	2105	1	112	119	TMT6plex
1	8	tr|E7EUT5|E7EUT5_HUMAN	R.V(+229.16)VDLM(+15.99)AHMASK(+229.16).E	Y	19.83	1674.92	-0.4	559.314	3	11.62	4564	1	249	259	TMT6plex; Oxidation (M)
1	8	tr|E7EUT5|E7EUT5_HUMAN	K.IISNASC(+57.02)TTN.C	Y	19.8	1079.49	0	540.753	2	3.04	738	1	71	80	Carbamidomethylation
1	8	tr|E7EUT5|E7EUT5_HUMAN	K.LTGMAFR.V	Y	19.64	794.411	-0.1	398.213	2	7.57	2662	1	153	159
1	8	tr|E7EUT5|E7EUT5_HUMAN	K.V(+229.16)IPELNGK(+229.16).L	Y	18.19	1326.83	1	664.422	2	13.66	5528	1	145	152	TMT6plex
1	8	tr|E7EUT5|E7EUT5_HUMAN	K.V(+229.16)IPELN(+.98)GK(+229.16).L	Y	18.16	1327.81	0.5	664.913	2	14.16	5766	3	145	152	TMT6plex; Deamidation (NQ)
1	8	tr|E7EUT5|E7EUT5_HUMAN	K.YDN(+.98)SLK(+229.16).I	Y	17.51	968.502	1	485.259	2	5.3	1693	1	65	70	Deamidation (NQ); TMT6plex
5	68736	sp|P08238|HS90B_HUMAN	R.TLTLVDTGIGMTK(+229.16).A	N	42.92	1577.89	-0.7	789.952	2	15.35	6331	2	83	95	TMT6plex
5	68736	sp|P08238|HS90B_HUMAN	R.YHTSQSGDEMTSLSEYVSR.M	Y	41.27	2175.94	-2.2	726.318	3	10.88	4218	1	457	475
5	68736	sp|P08238|HS90B_HUMAN	R.Y(+229.16)HTSQSGDEMTSLSEYVSR.M	Y	41.09	2405.1	-0.7	802.707	3	12.07	4778	1	457	475	TMT6plex
5	68736	sp|P08238|HS90B_HUMAN	K.H(+229.16)LEINPDHPIVETLR.Q	Y	40.44	2011.11	-2.7	503.782	4	12.61	5034	1	625	639	TMT6plex
5	68736	sp|P08238|HS90B_HUMAN	R.L(+229.16)VSSPC(+57.02)C(+57.02)IVTSTYGWTANMER.I	Y	38.97	2660.26	-2.1	887.759	3	18.92	8010	1	584	604	TMT6plex; Carbamidomethylation
5	68736	sp|P08238|HS90B_HUMAN	R.G(+229.16)FEVVYMTEPIDEYC(+57.02)VQQLK(+229.16).E	Y	38.7	2905.46	-2.1	969.493	3	20.43	8725	1	507	526	TMT6plex; Carbamidomethylation
5	68736	sp|P08238|HS90B_HUMAN	R.G(+229.16)VVDSEDLPLNISR.E	N	38.5	1741.94	0.9	871.979	2	14.91	6120	1	379	392	TMT6plex
5	68736	sp|P08238|HS90B_HUMAN	K.D(+229.16)LVVLLFETALLSSGFSLEDPQTHSNR.I	Y	37.95	3216.69	-2.7	805.177	4	31.13	11702	1	653	679	TMT6plex
5	68736	sp|P08238|HS90B_HUMAN	R.NPDDITQEEYGEFYK(+229.16).S	Y	36.82	2075.95	-1.6	692.99	3	12.99	5213	1	292	306	TMT6plex
5	68736	sp|P08238|HS90B_HUMAN	K.H(+229.16)FSVEGQLEFR.A	N	36.58	1576.82	-0.5	526.614	3	12.53	4994	1	320	330	TMT6plex
5	68736	sp|P08238|HS90B_HUMAN	R.ELISNASDALDK(+229.16).I	N	36.01	1503.8	0.6	752.907	2	11.33	4428	1	42	53	TMT6plex
5	68736	sp|P08238|HS90B_HUMAN	K.E(+229.16)QVANSAFVER.V	Y	35.85	1477.77	-1.8	739.892	2	8.89	3288	1	492	502	TMT6plex
5	68736	sp|P08238|HS90B_HUMAN	R.T(+229.16)LTLVDTGIGMTK(+229.16).A	N	34.86	1807.05	-1.6	603.357	3	17.03	7118	3	83	95	TMT6plex
5	68736	sp|P08238|HS90B_HUMAN	R.N(+229.16)PDDITQEEYGEFYK(+229.16).S	Y	34.74	2305.12	-1	769.378	3	14.26	5813	1	292	306	TMT6plex
5	68736	sp|P08238|HS90B_HUMAN	R.D(+229.16)NSTMGYMMAK(+229.16).K	Y	34.55	1705.82	-1.4	853.918	2	12.45	4961	1	613	623	TMT6plex
5	68736	sp|P08238|HS90B_HUMAN	R.YESLTDPSK(+229.16)LDSGK(+229.16).E	N	34.29	1997.07	-3.6	666.696	3	10.56	4064	1	56	69	TMT6plex
5	68736	sp|P08238|HS90B_HUMAN	K.H(+229.16)SQFIGYPITLYLEK(+229.16).E	Y	34.17	2266.28	-1.5	756.432	3	19.23	8159	1	205	219	TMT6plex
5	68736	sp|P08238|HS90B_HUMAN	K.S(+229.16)LTNDWEDHLAVK(+229.16).H	N	33.84	1985.06	-0.2	662.695	3	14.31	5839	1	307	319	TMT6plex
5	68736	sp|P08238|HS90B_HUMAN	R.YESLTDPSK(+229.16).L	N	33.63	1267.65	-2	634.831	2	7.59	2671	1	56	64	TMT6plex
5	68736	sp|P08238|HS90B_HUMAN	R.VFIMDSC(+57.02)DELIPEYLNFIR.G	Y	33.41	2373.14	-0.9	1187.58	2	24	10340	1	360	378	Carbamidomethylation
5	68736	sp|P08238|HS90B_HUMAN	K.SLTNDWEDHLAVK(+229.16).H	N	33.38	1755.9	0.3	586.307	3	13.01	5220	1	307	319	TMT6plex
5	68736	sp|P08238|HS90B_HUMAN	R.E(+229.16)LISNASDALDK(+229.16).I	N	33.18	1732.96	0.6	867.488	2	13.87	5631	1	42	53	TMT6plex
5	68736	sp|P08238|HS90B_HUMAN	K.HSQFIGYPITLYLEK(+229.16).E	Y	32.86	2037.11	-2	680.044	3	18.72	7918	1	205	219	TMT6plex
5	68736	sp|P08238|HS90B_HUMAN	K.A(+229.16)DLINNLGTIAK(+229.16).S	N	32.42	1700.02	-0.2	851.019	2	17.04	7127	1	96	107	TMT6plex
5	68736	sp|P08238|HS90B_HUMAN	K.V(+229.16)ILHLK(+229.16)EDQTEYLEER.R	N	31.94	2472.36	-1.4	619.097	4	14.33	5848	1	181	196	TMT6plex
5	68736	sp|P08238|HS90B_HUMAN	K.S(+229.16)IYYITGESK(+229.16).E	Y	31.29	1617.9	3.6	809.961	2	13.19	5308	1	482	491	TMT6plex
5	68736	sp|P08238|HS90B_HUMAN	R.V(+229.16)FIMDSC(+57.02)DELIPEYLNFIR.G	Y	30.01	2602.3	-1.5	868.44	3	25.66	10836	1	360	378	TMT6plex; Carbamidomethylation
5	68736	sp|P08238|HS90B_HUMAN	K.L(+229.16)GIHEDSTNR.R	Y	29.47	1369.72	-1.6	457.578	3	5.91	1985	1	439	448	TMT6plex
5	68736	sp|P08238|HS90B_HUMAN	K.HFSVEGQLEFR.A	N	29.29	1347.66	-3.2	450.225	3	10.89	4221	1	320	330
5	68736	sp|P08238|HS90B_HUMAN	R.A(+229.16)DHGEPIGR.G	Y	29.12	1179.62	-0.8	394.214	3	3.2	817	1	169	177	TMT6plex
5	68736	sp|P08238|HS90B_HUMAN	R.DNSTMGYMMAK(+229.16).K	Y	28.72	1476.66	-0.3	739.338	2	11.59	4555	1	613	623	TMT6plex
5	68736	sp|P08238|HS90B_HUMAN	K.E(+229.16)DQTEYLEER.R	N	28.56	1539.73	0	770.87	2	7.97	2854	1	187	196	TMT6plex
5	68736	sp|P08238|HS90B_HUMAN	R.LVSSPC(+57.02)C(+57.02)IVTSTYGWTANMER.I	Y	28.51	2431.1	7.3	811.379	3	16.84	7030	1	584	604	Carbamidomethylation
5	68736	sp|P08238|HS90B_HUMAN	K.SIYYITGESK(+229.16).E	Y	28.41	1388.74	0.9	695.377	2	10.65	4108	1	482	491	TMT6plex
5	68736	sp|P08238|HS90B_HUMAN	K.LGIHEDSTNR.R	Y	28.1	1140.55	-3.5	381.19	3	2.5	491	1	439	448
5	68736	sp|P08238|HS90B_HUMAN	K.ADLINNLGTIAK(+229.16).S	N	26.49	1470.86	0.1	736.438	2	14.82	6077	1	96	107	TMT6plex
5	68736	sp|P08238|HS90B_HUMAN	R.V(+229.16)FIM(+15.99)DSC(+57.02)DELIPEYLNFIR.G	Y	25.94	2618.3	-1.8	873.771	3	24.2	10414	1	360	378	TMT6plex; Oxidation (M); Carbamidomethylation
5	68736	sp|P08238|HS90B_HUMAN	K.FYEAFSK(+229.16).N	Y	24.99	1119.58	-3.2	560.796	2	10.64	4104	1	429	435	TMT6plex
5	68736	sp|P08238|HS90B_HUMAN	R.E(+229.16)LISNASDALDK(+229.16)IR.Y	N	24.37	2002.15	-2.5	668.388	3	15.74	6510	1	42	55	TMT6plex
5	68736	sp|P08238|HS90B_HUMAN	K.Y(+229.16)IDQEELNK(+229.16).T	N	24.3	1608.88	-1.7	805.444	2	11.18	4359	1	276	284	TMT6plex
5	68736	sp|P08238|HS90B_HUMAN	K.I(+229.16)DIIPNPQER.T	Y	23.53	1422.8	1.4	712.41	2	13.87	5629	2	73	82	TMT6plex
5	68736	sp|P08238|HS90B_HUMAN	K.EQVANSAFVER.V	Y	23.08	1248.61	-0.9	625.312	2	6.28	2161	1	492	502
5	68736	sp|P08238|HS90B_HUMAN	K.SLVSVTK(+229.16).E	Y	22.35	961.601	-2.1	481.807	2	8.69	3196	1	532	538	TMT6plex
5	68736	sp|P08238|HS90B_HUMAN	R.A(+229.16)LLFIPR.R	Y	21.97	1057.69	-0.7	529.849	2	16.91	7062	1	331	337	TMT6plex
5	68736	sp|P08238|HS90B_HUMAN	K.L(+229.16)GLGIDEDEVAAEEPNAAVPDEIPPLEGDEDASR.M	Y	21.87	3760.8	0.4	941.208	4	19.36	8221	1	686	719	TMT6plex
5	68736	sp|P08238|HS90B_HUMAN	K.FENLC(+57.02)K(+229.16).L	N	20.38	1038.54	2	520.277	2	7.52	2637	1	560	565	Carbamidomethylation; TMT6plex
5	68736	sp|P08238|HS90B_HUMAN	K.S(+229.16)LVSVTK(+229.16).E	Y	19.98	1190.76	-0.3	596.389	2	11.06	4300	1	532	538	TMT6plex
5	68736	sp|P08238|HS90B_HUMAN	K.YIDQEELNK(+229.16).T	N	19.9	1379.71	-1.7	460.911	3	8.29	3002	1	276	284	TMT6plex
5	68736	sp|P08238|HS90B_HUMAN	N.NLGTIAK(+229.16).S	N	19.36	944.586	-2.2	473.299	2	7.75	2747	1	101	107	TMT6plex
5	68736	sp|P08238|HS90B_HUMAN	R.EMLQQSK(+229.16).I	N	18.64	1091.58	-1.8	546.799	2	5.24	1668	1	393	399	TMT6plex
5	68736	sp|P08238|HS90B_HUMAN	K.V(+229.16)TISNR.L	Y	17.58	917.55	0.5	459.782	2	5.74	1905	1	578	583	TMT6plex
5	68736	sp|P08238|HS90B_HUMAN	R.LSELLR.Y	N	17.13	729.438	-1	365.726	2	6.94	2457	1	451	456
5	68766	sp|Q58FF7|H90B3_HUMAN	Q.G(+229.16)FEVVYMTEPIDEYC(+57.02)VQQLK(+229.16).E	Y	38.7	2905.46	-2.1	969.493	3	20.43	8725	1	380	399	TMT6plex; Carbamidomethylation
5	68766	sp|Q58FF7|H90B3_HUMAN	H.G(+229.16)VVDSEDLPLNISR.E	N	38.5	1741.94	0.9	871.979	2	14.91	6120	1	321	334	TMT6plex
5	68766	sp|Q58FF7|H90B3_HUMAN	K.H(+229.16)FSVEGQLEFR.A	N	36.58	1576.82	-0.5	526.614	3	12.53	4994	1	262	272	TMT6plex
5	68766	sp|Q58FF7|H90B3_HUMAN	Q.ELISNASDALDK(+229.16).I	N	36.01	1503.8	0.6	752.907	2	11.33	4428	1	42	53	TMT6plex
5	68766	sp|Q58FF7|H90B3_HUMAN	K.E(+229.16)QVANSAFVER.V	Y	35.85	1477.77	-1.8	739.892	2	8.89	3288	1	365	375	TMT6plex
5	68766	sp|Q58FF7|H90B3_HUMAN	R.D(+229.16)NSTMGYMMAK(+229.16).K	Y	34.55	1705.82	-1.4	853.918	2	12.45	4961	1	486	496	TMT6plex
5	68766	sp|Q58FF7|H90B3_HUMAN	R.YESLTDPSK(+229.16)LDSGK(+229.16).E	N	34.29	1997.07	-3.6	666.696	3	10.56	4064	1	56	69	TMT6plex
5	68766	sp|Q58FF7|H90B3_HUMAN	K.H(+229.16)SQFIGYPITLYLEK(+229.16).E	Y	34.17	2266.28	-1.5	756.432	3	19.23	8159	1	184	198	TMT6plex
5	68766	sp|Q58FF7|H90B3_HUMAN	R.YESLTDPSK(+229.16).L	N	33.63	1267.65	-2	634.831	2	7.59	2671	1	56	64	TMT6plex
5	68766	sp|Q58FF7|H90B3_HUMAN	Q.E(+229.16)LISNASDALDK(+229.16).I	N	33.18	1732.96	0.6	867.488	2	13.87	5631	1	42	53	TMT6plex
5	68766	sp|Q58FF7|H90B3_HUMAN	K.HSQFIGYPITLYLEK(+229.16).E	Y	32.86	2037.11	-2	680.044	3	18.72	7918	1	184	198	TMT6plex
5	68766	sp|Q58FF7|H90B3_HUMAN	K.V(+229.16)ILHLK(+229.16)EDQTEYLEER.R	N	31.94	2472.36	-1.4	619.097	4	14.33	5848	1	160	175	TMT6plex
5	68766	sp|Q58FF7|H90B3_HUMAN	K.HFSVEGQLEFR.A	N	29.29	1347.66	-3.2	450.225	3	10.89	4221	1	262	272
5	68766	sp|Q58FF7|H90B3_HUMAN	H.A(+229.16)DHGEPIGR.G	Y	29.12	1179.62	-0.8	394.214	3	3.2	817	1	148	156	TMT6plex
5	68766	sp|Q58FF7|H90B3_HUMAN	R.DNSTMGYMMAK(+229.16).K	Y	28.72	1476.66	-0.3	739.338	2	11.59	4555	1	486	496	TMT6plex
5	68766	sp|Q58FF7|H90B3_HUMAN	K.E(+229.16)DQTEYLEER.R	N	28.56	1539.73	0	770.87	2	7.97	2854	1	166	175	TMT6plex
5	68766	sp|Q58FF7|H90B3_HUMAN	Q.E(+229.16)LISNASDALDK(+229.16)IR.Y	N	24.37	2002.15	-2.5	668.388	3	15.74	6510	1	42	55	TMT6plex
5	68766	sp|Q58FF7|H90B3_HUMAN	K.I(+229.16)DIIPNPQER.T	Y	23.53	1422.8	1.4	712.41	2	13.87	5629	2	73	82	TMT6plex
5	68766	sp|Q58FF7|H90B3_HUMAN	K.EQVANSAFVER.V	Y	23.08	1248.61	-0.9	625.312	2	6.28	2161	1	365	375
5	68766	sp|Q58FF7|H90B3_HUMAN	K.SLVSVTK(+229.16).E	Y	22.35	961.601	-2.1	481.807	2	8.69	3196	1	405	411	TMT6plex
5	68766	sp|Q58FF7|H90B3_HUMAN	K.FENLC(+57.02)K(+229.16).L	N	20.38	1038.54	2	520.277	2	7.52	2637	1	433	438	Carbamidomethylation; TMT6plex
5	68766	sp|Q58FF7|H90B3_HUMAN	K.S(+229.16)LVSVTK(+229.16).E	Y	19.98	1190.76	-0.3	596.389	2	11.06	4300	1	405	411	TMT6plex
5	68766	sp|Q58FF7|H90B3_HUMAN	R.EMLQQSK(+229.16).I	N	18.64	1091.58	-1.8	546.799	2	5.24	1668	1	335	341	TMT6plex
5	68766	sp|Q58FF7|H90B3_HUMAN	K.V(+229.16)TISNR.L	Y	17.58	917.55	0.5	459.782	2	5.74	1905	1	451	456	TMT6plex
5	68847	sp|Q58FF8|H90B2_HUMAN	H.TLTLVDTGIGMTK(+229.16).A	N	42.92	1577.89	-0.7	789.952	2	15.35	6331	2	83	95	TMT6plex
5	68847	sp|Q58FF8|H90B2_HUMAN	W.ELISNASDALDK(+229.16).I	N	36.01	1503.8	0.6	752.907	2	11.33	4428	1	42	53	TMT6plex
5	68847	sp|Q58FF8|H90B2_HUMAN	H.T(+229.16)LTLVDTGIGMTK(+229.16).A	N	34.86	1807.05	-1.6	603.357	3	17.03	7118	3	83	95	TMT6plex
5	68847	sp|Q58FF8|H90B2_HUMAN	R.YESLTDPSK(+229.16)LDSGK(+229.16).E	N	34.29	1997.07	-3.6	666.696	3	10.56	4064	1	56	69	TMT6plex
5	68847	sp|Q58FF8|H90B2_HUMAN	K.H(+229.16)SQFLGYPITLYLEK(+229.16).E	Y	34.17	2266.28	-1.5	756.432	3	19.23	8159	1	127	141	TMT6plex
5	68847	sp|Q58FF8|H90B2_HUMAN	R.YESLTDPSK(+229.16).L	N	33.63	1267.65	-2	634.831	2	7.59	2671	1	56	64	TMT6plex
5	68847	sp|Q58FF8|H90B2_HUMAN	W.E(+229.16)LISNASDALDK(+229.16).I	N	33.18	1732.96	0.6	867.488	2	13.87	5631	1	42	53	TMT6plex
5	68847	sp|Q58FF8|H90B2_HUMAN	K.HSQFLGYPITLYLEK(+229.16).E	Y	32.86	2037.11	-2	680.044	3	18.72	7918	1	127	141	TMT6plex
5	68847	sp|Q58FF8|H90B2_HUMAN	K.A(+229.16)DLINNLGTIAK(+229.16).F	N	32.42	1700.02	-0.2	851.019	2	17.04	7127	1	96	107	TMT6plex
5	68847	sp|Q58FF8|H90B2_HUMAN	K.S(+229.16)IYYITGESK(+229.16).E	Y	31.29	1617.9	3.6	809.961	2	13.19	5308	1	258	267	TMT6plex
5	68847	sp|Q58FF8|H90B2_HUMAN	K.SIYYITGESK(+229.16).E	Y	28.41	1388.74	0.9	695.377	2	10.65	4108	1	258	267	TMT6plex
5	68847	sp|Q58FF8|H90B2_HUMAN	K.ADLINNLGTIAK(+229.16).F	N	26.49	1470.86	0.1	736.438	2	14.82	6077	1	96	107	TMT6plex
5	68847	sp|Q58FF8|H90B2_HUMAN	W.E(+229.16)LISNASDALDK(+229.16)IR.Y	N	24.37	2002.15	-2.5	668.388	3	15.74	6510	1	42	55	TMT6plex
5	68847	sp|Q58FF8|H90B2_HUMAN	K.Y(+229.16)IDQEELNK(+229.16).T	N	24.3	1608.88	-1.7	805.444	2	11.18	4359	1	198	206	TMT6plex
5	68847	sp|Q58FF8|H90B2_HUMAN	K.SLVSVTK(+229.16).E	Y	22.35	961.601	-2.1	481.807	2	8.69	3196	1	305	311	TMT6plex
5	68847	sp|Q58FF8|H90B2_HUMAN	K.FENLC(+57.02)K(+229.16).F	N	20.38	1038.54	2	520.277	2	7.52	2637	1	333	338	Carbamidomethylation; TMT6plex
5	68847	sp|Q58FF8|H90B2_HUMAN	K.S(+229.16)LVSVTK(+229.16).E	Y	19.98	1190.76	-0.3	596.389	2	11.06	4300	1	305	311	TMT6plex
5	68847	sp|Q58FF8|H90B2_HUMAN	K.YIDQEELNK(+229.16).T	N	19.9	1379.71	-1.7	460.911	3	8.29	3002	1	198	206	TMT6plex
5	68847	sp|Q58FF8|H90B2_HUMAN	N.NLGTIAK(+229.16).F	N	19.36	944.586	-2.2	473.299	2	7.75	2747	1	101	107	TMT6plex
6	68728	sp|P06733|ENOA_HUMAN	R.A(+229.16)AVPSGASTGIYEALELR.D	N	45.56	2033.1	-1.4	678.706	3	17.34	7263	1	33	50	TMT6plex
6	68728	sp|P06733|ENOA_HUMAN	K.L(+229.16)AMQEFMILPVGAANFR.E	Y	43.35	2136.14	-2.4	713.053	3	23.66	10198	1	163	179	TMT6plex
6	68728	sp|P06733|ENOA_HUMAN	K.VNQIGSVTESLQAC(+57.02)K(+229.16).L	Y	43.26	1861.98	-2.3	621.665	3	11.85	4676	1	344	358	Carbamidomethylation; TMT6plex
6	68728	sp|P06733|ENOA_HUMAN	R.G(+229.16)NPTVEVDLFTSK(+229.16).G	Y	42.25	1864.03	-0.9	933.024	2	16.33	6792	1	16	28	TMT6plex
6	68728	sp|P06733|ENOA_HUMAN	K.D(+229.16)YPVVSIEDPFDQDDWGAWQK(+229.16).F	Y	39.25	2967.43	4.1	990.156	3	21.88	9388	1	286	306	TMT6plex
6	68728	sp|P06733|ENOA_HUMAN	K.DATNVGDEGGFAPNILENK(+229.16).E	Y	38.89	2189.08	-1.8	730.699	3	15.35	6329	1	203	221	TMT6plex
6	68728	sp|P06733|ENOA_HUMAN	K.L(+229.16)AQAN(+.98)GWGVMVSHR.S	Y	38.08	1754.91	-0.9	585.976	3	13.21	5316	2	359	372	TMT6plex; Deamidation (NQ)
6	68728	sp|P06733|ENOA_HUMAN	R.S(+229.16)GETEDTFIADLVVGLC(+57.02)TGQIK(+229.16).T	N	37.8	2810.48	-1.5	937.832	3	24.77	10622	1	373	394	TMT6plex; Carbamidomethylation
6	68728	sp|P06733|ENOA_HUMAN	K.LAQAN(+.98)GWGVMVSHR.S	Y	37.57	1525.75	-0.8	509.589	3	10.08	3833	1	359	372	Deamidation (NQ)
6	68728	sp|P06733|ENOA_HUMAN	K.D(+229.16)ATNVGDEGGFAPNILENK(+229.16).E	Y	37.25	2418.24	-2.2	807.087	3	15.77	6527	1	203	221	TMT6plex
6	68728	sp|P06733|ENOA_HUMAN	K.DYPVVSIEDPFDQDDWGAWQK(+229.16).F	Y	37.05	2738.27	-1.4	913.763	3	21.58	9246	1	286	306	TMT6plex
6	68728	sp|P06733|ENOA_HUMAN	K.V(+229.16)VIGMDVAASEFFR.S	Y	35.3	1768.94	1	885.477	2	21.44	9180	2	240	253	TMT6plex
6	68728	sp|P06733|ENOA_HUMAN	R.SGETEDTFIADLVVGLC(+57.02)TGQIK(+229.16).T	N	34.85	2581.31	-4.3	861.442	3	24.26	10438	2	373	394	Carbamidomethylation; TMT6plex
6	68728	sp|P06733|ENOA_HUMAN	K.V(+229.16)NQIGSVTESLQAC(+57.02)K(+229.16).L	Y	34.7	2091.14	-1.6	698.053	3	14.37	5865	1	344	358	TMT6plex; Carbamidomethylation
6	68728	sp|P06733|ENOA_HUMAN	K.FTASAGIQVVGDDLTVTNPK(+229.16).R	Y	34	2261.21	-2.4	754.742	3	15.89	6582	1	307	326	TMT6plex
6	68728	sp|P06733|ENOA_HUMAN	K.F(+229.16)TASAGIQVVGDDLTVTNPK(+229.16).R	Y	33.96	2490.37	-1	831.131	3	17.85	7504	1	307	326	TMT6plex
6	68728	sp|P06733|ENOA_HUMAN	R.Y(+229.16)ISPDQLADLYK(+229.16).S	Y	30.64	1883.04	-0.9	628.688	3	18.13	7636	1	270	281	TMT6plex
6	68728	sp|P06733|ENOA_HUMAN	K.TIAPALVSK(+229.16).K	Y	30.15	1127.71	-2.7	564.862	2	10.7	4128	1	72	80	TMT6plex
6	68728	sp|P06733|ENOA_HUMAN	K.SC(+57.02)NC(+57.02)LLLK(+229.16).V	Y	30.06	1235.66	0.4	618.836	2	11	4272	1	336	343	Carbamidomethylation; TMT6plex
6	68728	sp|P06733|ENOA_HUMAN	R.YISPDQLADLYK(+229.16).S	Y	30.06	1653.88	0	552.301	3	16.23	6742	1	270	281	TMT6plex
6	68728	sp|P06733|ENOA_HUMAN	K.LMIEMDGTENK(+229.16).S	Y	28.51	1508.74	0	755.378	2	11.42	4470	1	93	103	TMT6plex
6	68728	sp|P06733|ENOA_HUMAN	K.T(+229.16)IAPALVSK(+229.16).K	Y	28.39	1356.87	-1.3	679.444	2	13.13	5281	1	72	80	TMT6plex
6	68728	sp|P06733|ENOA_HUMAN	K.S(+229.16)FIK(+229.16)DYPVVSIEDPFDQDDWGAWQK(+229.16).F	Y	28.36	3671.88	1.4	1224.97	3	22.36	9613	2	282	306	TMT6plex
6	68728	sp|P06733|ENOA_HUMAN	R.H(+229.16)IADLAGNSEVILPVPAFNVIN(+.98)GGSHAGNK(+229.16).L	Y	28.22	3469.87	-3.8	868.472	4	19.72	8388	2	133	162	TMT6plex; Deamidation (NQ)
6	68728	sp|P06733|ENOA_HUMAN	R.IEEELGSK(+229.16).A	N	27.75	1132.62	0.2	567.316	2	6.81	2411	1	413	420	TMT6plex
6	68728	sp|P06733|ENOA_HUMAN	K.L(+229.16)AM(+15.99)QEFMILPVGAANFR.E	Y	27.09	2152.14	-1.9	718.385	3	21.01	8997	1	163	179	TMT6plex; Oxidation (M)
6	68728	sp|P06733|ENOA_HUMAN	K.L(+229.16)MIEMDGTENK(+229.16).S	Y	27.04	1737.9	-2.4	580.307	3	14.74	6040	1	93	103	TMT6plex
6	68728	sp|P06733|ENOA_HUMAN	R.I(+229.16)GAEVYHNLK(+229.16).N	Y	26.08	1600.93	-2.6	534.651	3	11.94	4716	2	184	193	TMT6plex
6	68728	sp|P06733|ENOA_HUMAN	R.SGK(+229.16)YDLDFK(+229.16).S	Y	25.37	1529.85	-1.3	510.957	3	11.55	4532	1	254	262	TMT6plex
6	68728	sp|P06733|ENOA_HUMAN	K.FGANAILGVSLAVC(+57.02)K(+229.16).A	N	25.01	1747.99	-1.5	583.668	3	18.51	7817	1	106	120	Carbamidomethylation; TMT6plex
6	68728	sp|P06733|ENOA_HUMAN	K.K(+229.16)LNVTEQEK(+229.16)IDK(+229.16).L	Y	24.26	2131.28	-1.7	533.827	4	8.88	3282	1	81	92	TMT6plex
6	68728	sp|P06733|ENOA_HUMAN	K.LAMQEFMILPVGAANFR.E	Y	24.05	1906.98	-0.6	954.497	2	21.8	9347	1	163	179
6	68728	sp|P06733|ENOA_HUMAN	K.D(+229.16)ATNVGDEGGFAPN.I	N	24.04	1591.73	-4.5	796.87	2	10.01	3809	1	203	216	TMT6plex
6	68728	sp|P06733|ENOA_HUMAN	K.K(+229.16)LNVTEQEK(+229.16).I	Y	23.62	1545.91	-0.4	516.312	3	6.51	2269	1	81	89	TMT6plex
6	68728	sp|P06733|ENOA_HUMAN	K.S(+229.16)C(+57.02)NC(+57.02)LLLK(+229.16).V	Y	23.42	1464.82	-1.4	733.416	2	12.57	5016	1	336	343	TMT6plex; Carbamidomethylation
6	68728	sp|P06733|ENOA_HUMAN	K.SFIK(+229.16)DYPVVSIEDPFDQDDWGAWQK(+229.16).F	Y	22.89	3442.71	-2.1	861.684	4	21.61	9260	1	282	306	TMT6plex
6	68728	sp|P06733|ENOA_HUMAN	R.H(+229.16)IADLAGNSEVILPVPAFNVINGGSHAGN(+.98)K(+229.16).L	Y	22.18	3469.87	-1.3	694.981	5	19.38	8226	1	133	162	TMT6plex; Deamidation (NQ)
6	68728	sp|P06733|ENOA_HUMAN	R.H(+229.16)IADLAGNSEVILPVPAFNVINGGSHAGNK(+229.16).L	Y	21.22	3468.89	0.8	868.23	4	19.33	8203	1	133	162	TMT6plex
6	68728	sp|P06733|ENOA_HUMAN	K.A(+229.16)VEHINK(+229.16).T	Y	20.77	1267.77	-2.9	634.888	2	6.43	2231	1	65	71	TMT6plex
6	68728	sp|P06733|ENOA_HUMAN	K.D(+229.16)ATNVGDEGGFAPNILENK(+229.16)EGLELLK(+229.16).T	Y	20.4	3429.86	-4.8	858.468	4	19.86	8456	1	203	228	TMT6plex
6	68728	sp|P06733|ENOA_HUMAN	K.EGLELLK(+229.16).T	Y	19.98	1029.63	-0.9	515.821	2	13	5215	1	222	228	TMT6plex
6	68728	sp|P06733|ENOA_HUMAN	R.I(+229.16)EEELGSK(+229.16).A	N	19.87	1361.78	0.2	681.898	2	11.29	4412	1	413	420	TMT6plex
6	68728	sp|P06733|ENOA_HUMAN	K.YDLDFK(+229.16).S	N	19.68	1028.54	-0.7	515.276	2	11.79	4644	1	257	262	TMT6plex
6	68728	sp|P06733|ENOA_HUMAN	F.MILPVGAANFR.E	Y	19.15	1187.65	-2.2	594.83	2	14.45	5903	1	169	179
6	68728	sp|P06733|ENOA_HUMAN	R.E(+229.16)IFDSR.G	Y	18.34	994.529	-2.1	498.271	2	8.85	3268	1	10	15	TMT6plex
6	68728	sp|P06733|ENOA_HUMAN	K.YNQLLR.I	Y	18.07	805.445	-9.2	403.726	2	5.23	1663	1	407	412
6	68728	sp|P06733|ENOA_HUMAN	K.I(+229.16)DK(+229.16)LMIEMDGTENK(+229.16).S	Y	17.86	2323.27	1.1	775.433	3	17.16	7182	1	90	103	TMT6plex
6	68728	sp|P06733|ENOA_HUMAN	K.E(+229.16)GLELLK(+229.16).T	Y	17.28	1258.79	0.5	630.403	2	14.78	6059	1	222	228	TMT6plex
6	68728	sp|P06733|ENOA_HUMAN	K.A(+229.16)GYTDK(+229.16).V	Y	17.25	1111.63	-0.5	556.821	2	5.9	1978	1	234	239	TMT6plex
6	68738	sp|P06733-2|ENOA_HUMAN	K.L(+229.16)AMQEFMILPVGAANFR.E	Y	43.35	2136.14	-2.4	713.053	3	23.66	10198	1	70	86	TMT6plex
6	68738	sp|P06733-2|ENOA_HUMAN	K.VNQIGSVTESLQAC(+57.02)K(+229.16).L	Y	43.26	1861.98	-2.3	621.665	3	11.85	4676	1	251	265	Carbamidomethylation; TMT6plex
6	68738	sp|P06733-2|ENOA_HUMAN	K.D(+229.16)YPVVSIEDPFDQDDWGAWQK(+229.16).F	Y	39.25	2967.43	4.1	990.156	3	21.88	9388	1	193	213	TMT6plex
6	68738	sp|P06733-2|ENOA_HUMAN	K.DATNVGDEGGFAPNILENK(+229.16).E	Y	38.89	2189.08	-1.8	730.699	3	15.35	6329	1	110	128	TMT6plex
6	68738	sp|P06733-2|ENOA_HUMAN	K.L(+229.16)AQAN(+.98)GWGVMVSHR.S	Y	38.08	1754.91	-0.9	585.976	3	13.21	5316	2	266	279	TMT6plex; Deamidation (NQ)
6	68738	sp|P06733-2|ENOA_HUMAN	R.S(+229.16)GETEDTFIADLVVGLC(+57.02)TGQIK(+229.16).T	N	37.8	2810.48	-1.5	937.832	3	24.77	10622	1	280	301	TMT6plex; Carbamidomethylation
6	68738	sp|P06733-2|ENOA_HUMAN	K.LAQAN(+.98)GWGVMVSHR.S	Y	37.57	1525.75	-0.8	509.589	3	10.08	3833	1	266	279	Deamidation (NQ)
6	68738	sp|P06733-2|ENOA_HUMAN	K.D(+229.16)ATNVGDEGGFAPNILENK(+229.16).E	Y	37.25	2418.24	-2.2	807.087	3	15.77	6527	1	110	128	TMT6plex
6	68738	sp|P06733-2|ENOA_HUMAN	K.DYPVVSIEDPFDQDDWGAWQK(+229.16).F	Y	37.05	2738.27	-1.4	913.763	3	21.58	9246	1	193	213	TMT6plex
6	68738	sp|P06733-2|ENOA_HUMAN	K.V(+229.16)VIGMDVAASEFFR.S	Y	35.3	1768.94	1	885.477	2	21.44	9180	2	147	160	TMT6plex
6	68738	sp|P06733-2|ENOA_HUMAN	R.SGETEDTFIADLVVGLC(+57.02)TGQIK(+229.16).T	N	34.85	2581.31	-4.3	861.442	3	24.26	10438	2	280	301	Carbamidomethylation; TMT6plex
6	68738	sp|P06733-2|ENOA_HUMAN	K.V(+229.16)NQIGSVTESLQAC(+57.02)K(+229.16).L	Y	34.7	2091.14	-1.6	698.053	3	14.37	5865	1	251	265	TMT6plex; Carbamidomethylation
6	68738	sp|P06733-2|ENOA_HUMAN	K.FTASAGIQVVGDDLTVTNPK(+229.16).R	Y	34	2261.21	-2.4	754.742	3	15.89	6582	1	214	233	TMT6plex
6	68738	sp|P06733-2|ENOA_HUMAN	K.F(+229.16)TASAGIQVVGDDLTVTNPK(+229.16).R	Y	33.96	2490.37	-1	831.131	3	17.85	7504	1	214	233	TMT6plex
6	68738	sp|P06733-2|ENOA_HUMAN	R.Y(+229.16)ISPDQLADLYK(+229.16).S	Y	30.64	1883.04	-0.9	628.688	3	18.13	7636	1	177	188	TMT6plex
6	68738	sp|P06733-2|ENOA_HUMAN	K.SC(+57.02)NC(+57.02)LLLK(+229.16).V	Y	30.06	1235.66	0.4	618.836	2	11	4272	1	243	250	Carbamidomethylation; TMT6plex
6	68738	sp|P06733-2|ENOA_HUMAN	R.YISPDQLADLYK(+229.16).S	Y	30.06	1653.88	0	552.301	3	16.23	6742	1	177	188	TMT6plex
6	68738	sp|P06733-2|ENOA_HUMAN	K.S(+229.16)FIK(+229.16)DYPVVSIEDPFDQDDWGAWQK(+229.16).F	Y	28.36	3671.88	1.4	1224.97	3	22.36	9613	2	189	213	TMT6plex
6	68738	sp|P06733-2|ENOA_HUMAN	R.H(+229.16)IADLAGNSEVILPVPAFNVIN(+.98)GGSHAGNK(+229.16).L	Y	28.22	3469.87	-3.8	868.472	4	19.72	8388	2	40	69	TMT6plex; Deamidation (NQ)
6	68738	sp|P06733-2|ENOA_HUMAN	R.IEEELGSK(+229.16).A	N	27.75	1132.62	0.2	567.316	2	6.81	2411	1	320	327	TMT6plex
6	68738	sp|P06733-2|ENOA_HUMAN	K.L(+229.16)AM(+15.99)QEFMILPVGAANFR.E	Y	27.09	2152.14	-1.9	718.385	3	21.01	8997	1	70	86	TMT6plex; Oxidation (M)
6	68738	sp|P06733-2|ENOA_HUMAN	R.I(+229.16)GAEVYHNLK(+229.16).N	Y	26.08	1600.93	-2.6	534.651	3	11.94	4716	2	91	100	TMT6plex
6	68738	sp|P06733-2|ENOA_HUMAN	R.SGK(+229.16)YDLDFK(+229.16).S	Y	25.37	1529.85	-1.3	510.957	3	11.55	4532	1	161	169	TMT6plex
6	68738	sp|P06733-2|ENOA_HUMAN	K.FGANAILGVSLAVC(+57.02)K(+229.16).A	N	25.01	1747.99	-1.5	583.668	3	18.51	7817	1	13	27	Carbamidomethylation; TMT6plex
6	68738	sp|P06733-2|ENOA_HUMAN	K.LAMQEFMILPVGAANFR.E	Y	24.05	1906.98	-0.6	954.497	2	21.8	9347	1	70	86
6	68738	sp|P06733-2|ENOA_HUMAN	K.D(+229.16)ATNVGDEGGFAPN.I	N	24.04	1591.73	-4.5	796.87	2	10.01	3809	1	110	123	TMT6plex
6	68738	sp|P06733-2|ENOA_HUMAN	K.S(+229.16)C(+57.02)NC(+57.02)LLLK(+229.16).V	Y	23.42	1464.82	-1.4	733.416	2	12.57	5016	1	243	250	TMT6plex; Carbamidomethylation
6	68738	sp|P06733-2|ENOA_HUMAN	K.SFIK(+229.16)DYPVVSIEDPFDQDDWGAWQK(+229.16).F	Y	22.89	3442.71	-2.1	861.684	4	21.61	9260	1	189	213	TMT6plex
6	68738	sp|P06733-2|ENOA_HUMAN	R.H(+229.16)IADLAGNSEVILPVPAFNVINGGSHAGN(+.98)K(+229.16).L	Y	22.18	3469.87	-1.3	694.981	5	19.38	8226	1	40	69	TMT6plex; Deamidation (NQ)
6	68738	sp|P06733-2|ENOA_HUMAN	R.H(+229.16)IADLAGNSEVILPVPAFNVINGGSHAGNK(+229.16).L	Y	21.22	3468.89	0.8	868.23	4	19.33	8203	1	40	69	TMT6plex
6	68738	sp|P06733-2|ENOA_HUMAN	K.D(+229.16)ATNVGDEGGFAPNILENK(+229.16)EGLELLK(+229.16).T	Y	20.4	3429.86	-4.8	858.468	4	19.86	8456	1	110	135	TMT6plex
6	68738	sp|P06733-2|ENOA_HUMAN	K.EGLELLK(+229.16).T	Y	19.98	1029.63	-0.9	515.821	2	13	5215	1	129	135	TMT6plex
6	68738	sp|P06733-2|ENOA_HUMAN	R.I(+229.16)EEELGSK(+229.16).A	N	19.87	1361.78	0.2	681.898	2	11.29	4412	1	320	327	TMT6plex
6	68738	sp|P06733-2|ENOA_HUMAN	K.YDLDFK(+229.16).S	N	19.68	1028.54	-0.7	515.276	2	11.79	4644	1	164	169	TMT6plex
6	68738	sp|P06733-2|ENOA_HUMAN	F.MILPVGAANFR.E	Y	19.15	1187.65	-2.2	594.83	2	14.45	5903	1	76	86
6	68738	sp|P06733-2|ENOA_HUMAN	K.YNQLLR.I	Y	18.07	805.445	-9.2	403.726	2	5.23	1663	1	314	319
6	68738	sp|P06733-2|ENOA_HUMAN	K.E(+229.16)GLELLK(+229.16).T	Y	17.28	1258.79	0.5	630.403	2	14.78	6059	1	129	135	TMT6plex
6	68738	sp|P06733-2|ENOA_HUMAN	K.A(+229.16)GYTDK(+229.16).V	Y	17.25	1111.63	-0.5	556.821	2	5.9	1978	1	141	146	TMT6plex
6	146	tr|K7EM90|K7EM90_HUMAN	R.A(+229.16)AVPSGASTGIYEALELR.D	N	45.56	2033.1	-1.4	678.706	3	17.34	7263	1	33	50	TMT6plex
6	146	tr|K7EM90|K7EM90_HUMAN	K.L(+229.16)AMQEFMILPVGAANFR.E	Y	43.35	2136.14	-2.4	713.053	3	23.66	10198	1	163	179	TMT6plex
6	146	tr|K7EM90|K7EM90_HUMAN	R.G(+229.16)NPTVEVDLFTSK(+229.16).G	Y	42.25	1864.03	-0.9	933.024	2	16.33	6792	1	16	28	TMT6plex
6	146	tr|K7EM90|K7EM90_HUMAN	K.TIAPALVSK(+229.16).K	Y	30.15	1127.71	-2.7	564.862	2	10.7	4128	1	72	80	TMT6plex
6	146	tr|K7EM90|K7EM90_HUMAN	K.LMIEMDGTENK(+229.16).S	Y	28.51	1508.74	0	755.378	2	11.42	4470	1	93	103	TMT6plex
6	146	tr|K7EM90|K7EM90_HUMAN	K.T(+229.16)IAPALVSK(+229.16).K	Y	28.39	1356.87	-1.3	679.444	2	13.13	5281	1	72	80	TMT6plex
6	146	tr|K7EM90|K7EM90_HUMAN	R.H(+229.16)IADLAGNSEVILPVPAFNVIN(+.98)GGSHAGNK(+229.16).L	Y	28.22	3469.87	-3.8	868.472	4	19.72	8388	2	133	162	TMT6plex; Deamidation (NQ)
6	146	tr|K7EM90|K7EM90_HUMAN	K.L(+229.16)AM(+15.99)QEFMILPVGAANFR.E	Y	27.09	2152.14	-1.9	718.385	3	21.01	8997	1	163	179	TMT6plex; Oxidation (M)
6	146	tr|K7EM90|K7EM90_HUMAN	K.L(+229.16)MIEMDGTENK(+229.16).S	Y	27.04	1737.9	-2.4	580.307	3	14.74	6040	1	93	103	TMT6plex
6	146	tr|K7EM90|K7EM90_HUMAN	R.I(+229.16)GAEVYHNLK(+229.16).N	Y	26.08	1600.93	-2.6	534.651	3	11.94	4716	2	184	193	TMT6plex
6	146	tr|K7EM90|K7EM90_HUMAN	K.FGANAILGVSLAVC(+57.02)K(+229.16).A	N	25.01	1747.99	-1.5	583.668	3	18.51	7817	1	106	120	Carbamidomethylation; TMT6plex
6	146	tr|K7EM90|K7EM90_HUMAN	K.K(+229.16)LNVTEQEK(+229.16)IDK(+229.16).L	Y	24.26	2131.28	-1.7	533.827	4	8.88	3282	1	81	92	TMT6plex
6	146	tr|K7EM90|K7EM90_HUMAN	K.LAMQEFMILPVGAANFR.E	Y	24.05	1906.98	-0.6	954.497	2	21.8	9347	1	163	179
6	146	tr|K7EM90|K7EM90_HUMAN	K.K(+229.16)LNVTEQEK(+229.16).I	Y	23.62	1545.91	-0.4	516.312	3	6.51	2269	1	81	89	TMT6plex
6	146	tr|K7EM90|K7EM90_HUMAN	R.H(+229.16)IADLAGNSEVILPVPAFNVINGGSHAGN(+.98)K(+229.16).L	Y	22.18	3469.87	-1.3	694.981	5	19.38	8226	1	133	162	TMT6plex; Deamidation (NQ)
6	146	tr|K7EM90|K7EM90_HUMAN	R.H(+229.16)IADLAGNSEVILPVPAFNVINGGSHAGNK(+229.16).L	Y	21.22	3468.89	0.8	868.23	4	19.33	8203	1	133	162	TMT6plex
6	146	tr|K7EM90|K7EM90_HUMAN	K.A(+229.16)VEHINK(+229.16).T	Y	20.77	1267.77	-2.9	634.888	2	6.43	2231	1	65	71	TMT6plex
6	146	tr|K7EM90|K7EM90_HUMAN	F.MILPVGAANFR.E	Y	19.15	1187.65	-2.2	594.83	2	14.45	5903	1	169	179
6	146	tr|K7EM90|K7EM90_HUMAN	R.E(+229.16)IFDSR.G	Y	18.34	994.529	-2.1	498.271	2	8.85	3268	1	10	15	TMT6plex
6	146	tr|K7EM90|K7EM90_HUMAN	K.I(+229.16)DK(+229.16)LMIEMDGTENK(+229.16).S	Y	17.86	2323.27	1.1	775.433	3	17.16	7182	1	90	103	TMT6plex
6	68962	sp|P13929-3|ENOB_HUMAN	R.A(+229.16)AVPSGASTGIYEALELR.D	N	45.56	2033.1	-1.4	678.706	3	17.34	7263	1	33	50	TMT6plex
6	68962	sp|P13929-3|ENOB_HUMAN	K.VNQIGSVTESIQAC(+57.02)K(+229.16).L	Y	43.26	1861.98	-2.3	621.665	3	11.85	4676	1	301	315	Carbamidomethylation; TMT6plex
6	68962	sp|P13929-3|ENOB_HUMAN	R.S(+229.16)GETEDTFIADLVVGLC(+57.02)TGQIK(+229.16).T	N	37.8	2810.48	-1.5	937.832	3	24.77	10622	1	330	351	TMT6plex; Carbamidomethylation
6	68962	sp|P13929-3|ENOB_HUMAN	R.SGETEDTFIADLVVGLC(+57.02)TGQIK(+229.16).T	N	34.85	2581.31	-4.3	861.442	3	24.26	10438	2	330	351	Carbamidomethylation; TMT6plex
6	68962	sp|P13929-3|ENOB_HUMAN	K.V(+229.16)NQIGSVTESIQAC(+57.02)K(+229.16).L	Y	34.7	2091.14	-1.6	698.053	3	14.37	5865	1	301	315	TMT6plex; Carbamidomethylation
6	68962	sp|P13929-3|ENOB_HUMAN	K.FGANAILGVSLAVC(+57.02)K(+229.16).A	N	25.01	1747.99	-1.5	583.668	3	18.51	7817	1	63	77	Carbamidomethylation; TMT6plex
6	68962	sp|P13929-3|ENOB_HUMAN	K.D(+229.16)ATNVGDEGGFAPN.I	N	24.04	1591.73	-4.5	796.87	2	10.01	3809	1	160	173	TMT6plex
6	68962	sp|P13929-3|ENOB_HUMAN	K.YDLDFK(+229.16).S	N	19.68	1028.54	-0.7	515.276	2	11.79	4644	1	214	219	TMT6plex
6	68965	sp|P13929-2|ENOB_HUMAN	R.A(+229.16)AVPSGASTGIYEALELR.D	N	45.56	2033.1	-1.4	678.706	3	17.34	7263	1	33	50	TMT6plex
6	68965	sp|P13929-2|ENOB_HUMAN	K.VNQIGSVTESIQAC(+57.02)K(+229.16).L	Y	43.26	1861.98	-2.3	621.665	3	11.85	4676	1	316	330	Carbamidomethylation; TMT6plex
6	68965	sp|P13929-2|ENOB_HUMAN	R.S(+229.16)GETEDTFIADLVVGLC(+57.02)TGQIK(+229.16).T	N	37.8	2810.48	-1.5	937.832	3	24.77	10622	1	345	366	TMT6plex; Carbamidomethylation
6	68965	sp|P13929-2|ENOB_HUMAN	R.SGETEDTFIADLVVGLC(+57.02)TGQIK(+229.16).T	N	34.85	2581.31	-4.3	861.442	3	24.26	10438	2	345	366	Carbamidomethylation; TMT6plex
6	68965	sp|P13929-2|ENOB_HUMAN	K.V(+229.16)NQIGSVTESIQAC(+57.02)K(+229.16).L	Y	34.7	2091.14	-1.6	698.053	3	14.37	5865	1	316	330	TMT6plex; Carbamidomethylation
6	68965	sp|P13929-2|ENOB_HUMAN	K.FGANAILGVSLAVC(+57.02)K(+229.16).A	N	25.01	1747.99	-1.5	583.668	3	18.51	7817	1	106	120	Carbamidomethylation; TMT6plex
6	68965	sp|P13929-2|ENOB_HUMAN	K.D(+229.16)ATNVGDEGGFAPN.I	N	24.04	1591.73	-4.5	796.87	2	10.01	3809	1	175	188	TMT6plex
6	68965	sp|P13929-2|ENOB_HUMAN	K.YDLDFK(+229.16).S	N	19.68	1028.54	-0.7	515.276	2	11.79	4644	1	229	234	TMT6plex
6	68966	sp|P13929|ENOB_HUMAN	R.A(+229.16)AVPSGASTGIYEALELR.D	N	45.56	2033.1	-1.4	678.706	3	17.34	7263	1	33	50	TMT6plex
6	68966	sp|P13929|ENOB_HUMAN	K.VNQIGSVTESIQAC(+57.02)K(+229.16).L	Y	43.26	1861.98	-2.3	621.665	3	11.85	4676	1	344	358	Carbamidomethylation; TMT6plex
6	68966	sp|P13929|ENOB_HUMAN	R.S(+229.16)GETEDTFIADLVVGLC(+57.02)TGQIK(+229.16).T	N	37.8	2810.48	-1.5	937.832	3	24.77	10622	1	373	394	TMT6plex; Carbamidomethylation
6	68966	sp|P13929|ENOB_HUMAN	R.SGETEDTFIADLVVGLC(+57.02)TGQIK(+229.16).T	N	34.85	2581.31	-4.3	861.442	3	24.26	10438	2	373	394	Carbamidomethylation; TMT6plex
6	68966	sp|P13929|ENOB_HUMAN	K.V(+229.16)NQIGSVTESIQAC(+57.02)K(+229.16).L	Y	34.7	2091.14	-1.6	698.053	3	14.37	5865	1	344	358	TMT6plex; Carbamidomethylation
6	68966	sp|P13929|ENOB_HUMAN	K.FGANAILGVSLAVC(+57.02)K(+229.16).A	N	25.01	1747.99	-1.5	583.668	3	18.51	7817	1	106	120	Carbamidomethylation; TMT6plex
6	68966	sp|P13929|ENOB_HUMAN	K.D(+229.16)ATNVGDEGGFAPN.I	N	24.04	1591.73	-4.5	796.87	2	10.01	3809	1	203	216	TMT6plex
6	68966	sp|P13929|ENOB_HUMAN	K.YDLDFK(+229.16).S	N	19.68	1028.54	-0.7	515.276	2	11.79	4644	1	257	262	TMT6plex
2	68737	sp|P08670|VIME_HUMAN	R.S(+229.16)LYASSPGGVYATR.S	Y	45.03	1656.87	-1	829.44	2	10.45	4010	1	51	64	TMT6plex
2	68737	sp|P08670|VIME_HUMAN	R.E(+229.16)MEENFAVEAANYQDTIGR.L	Y	44.11	2415.12	-0.2	806.048	3	15.47	6387	1	346	364	TMT6plex
2	68737	sp|P08670|VIME_HUMAN	K.MALDIEIATYR.K	N	37.57	1294.66	-1.4	648.336	2	15.05	6187	1	391	401
2	68737	sp|P08670|VIME_HUMAN	R.D(+229.16)GQVINETSQHHDDLE	Y	37.25	2064.96	-1.2	689.325	3	7.65	2699	1	451	466	TMT6plex
2	68737	sp|P08670|VIME_HUMAN	R.TNEK(+229.16)VELQELNDR.F	N	37.13	1815.95	-1.8	606.324	3	9.06	3368	1	101	113	TMT6plex
2	68737	sp|P08670|VIME_HUMAN	R.I(+229.16)SLPLPNFSSLNLR.E	Y	36.72	1799.05	-2	600.69	3	22.52	9685	2	411	424	TMT6plex
2	68737	sp|P08670|VIME_HUMAN	R.L(+229.16)LQDSVDFSLADAINTEFK(+229.16).N	Y	36.17	2583.38	-0.6	862.135	3	23.58	10161	2	79	97	TMT6plex
2	68737	sp|P08670|VIME_HUMAN	R.Q(+229.16)VQSLTC(+57.02)EVDALK(+229.16).G	Y	35.19	1948.07	-2	650.363	3	15.52	6407	1	322	334	TMT6plex; Carbamidomethylation
2	68737	sp|P08670|VIME_HUMAN	R.EMEENFAVEAANYQDTIGR.L	Y	33.86	2185.96	-1.4	729.659	3	13.89	5640	1	346	364
2	68737	sp|P08670|VIME_HUMAN	R.Q(-17.03)VQSLTC(+57.02)EVDALK(+229.16).G	Y	33.46	1701.88	13.6	851.959	2	17.67	7422	1	322	334	Pyro-glu from Q; Carbamidomethylation; TMT6plex
2	68737	sp|P08670|VIME_HUMAN	R.LGDLYEEEMR.E	Y	32.17	1253.56	-0.9	627.787	2	9.33	3497	1	146	155
2	68737	sp|P08670|VIME_HUMAN	K.NLQEAEEWYK(+229.16).S	N	32.13	1537.76	-0.3	769.888	2	11.86	4679	1	283	292	TMT6plex
2	68737	sp|P08670|VIME_HUMAN	R.ETNLDSLPLVDTHSK(+229.16).R	Y	31.93	1897	-1.8	633.339	3	12.92	5181	1	425	439	TMT6plex
2	68737	sp|P08670|VIME_HUMAN	K.ILLAELEQLK(+229.16).G	Y	31.91	1397.87	0.1	699.942	2	18.07	7609	1	130	139	TMT6plex
2	68737	sp|P08670|VIME_HUMAN	R.DGQVINETSQHHDDLE	Y	31.43	1835.79	-0.9	612.938	3	5.69	1880	2	451	466
2	68737	sp|P08670|VIME_HUMAN	R.K(+229.16)VESLQEEIAFLK(+229.16).K	Y	31.39	1991.17	-1.7	664.73	3	16.65	6940	1	223	235	TMT6plex
2	68737	sp|P08670|VIME_HUMAN	R.L(+229.16)GDLYEEEMR.E	Y	31.38	1482.72	-1.3	742.368	2	13.81	5603	1	146	155	TMT6plex
2	68737	sp|P08670|VIME_HUMAN	R.E(+229.16)TNLDSLPLVDTHSK(+229.16).R	Y	31.18	2126.16	-0.4	709.728	3	14.1	5739	1	425	439	TMT6plex
2	68737	sp|P08670|VIME_HUMAN	K.FADLSEAANR.N	Y	30.76	1092.52	-0.4	547.267	2	6.69	2354	1	295	304
2	68737	sp|P08670|VIME_HUMAN	R.QVDQLTNDK(+229.16).A	Y	30.64	1288.68	-1.3	645.348	2	6.1	2076	1	160	168	TMT6plex
2	68737	sp|P08670|VIME_HUMAN	R.QVQSLTC(+57.02)EVDALK(+229.16).G	Y	30.39	1718.91	-0.8	573.976	3	13.56	5481	1	322	334	Carbamidomethylation; TMT6plex
2	68737	sp|P08670|VIME_HUMAN	R.SLYASSPGGVYATR.S	Y	29.78	1427.7	-0.7	714.859	2	8.33	3022	1	51	64
2	68737	sp|P08670|VIME_HUMAN	K.N(+229.16)LQEAEEWYK(+229.16).S	N	29.59	1766.92	-0.9	589.982	3	14.09	5735	1	283	292	TMT6plex
2	68737	sp|P08670|VIME_HUMAN	R.QDVDNASLAR.L	Y	29.29	1087.53	-0.4	544.77	2	3.48	950	3	208	217
2	68737	sp|P08670|VIME_HUMAN	R.QQYESVAAK(+229.16).N	Y	29.1	1251.67	0	626.84	2	5.81	1937	1	274	282	TMT6plex
2	68737	sp|P08670|VIME_HUMAN	K.ILLAELEQLK(+229.16)GQGK(+229.16).S	Y	29.08	1997.23	-2.2	666.749	3	16.62	6925	1	130	143	TMT6plex
2	68737	sp|P08670|VIME_HUMAN	R.E(+229.16)EAENTLQSFR.Q	Y	28.68	1551.77	0.3	776.894	2	10.48	4024	1	197	207	TMT6plex
2	68737	sp|P08670|VIME_HUMAN	R.Q(+229.16)VDQLTNDK(+229.16).A	Y	28.38	1517.85	-2.7	506.954	3	9	3339	1	160	168	TMT6plex
2	68737	sp|P08670|VIME_HUMAN	R.D(+229.16)NLAEDIMR.L	Y	27.95	1304.66	-0.8	653.337	2	12.83	5139	1	176	184	TMT6plex
2	68737	sp|P08670|VIME_HUMAN	R.S(+229.16)VSSSSYR.R	Y	27.89	1100.57	-0.2	551.29	2	3.97	1166	1	5	12	TMT6plex
2	68737	sp|P08670|VIME_HUMAN	R.Q(-17.03)QYESVAAK(+229.16).N	Y	27.83	1234.64	-1.2	618.326	2	8.56	3133	1	274	282	Pyro-glu from Q; TMT6plex
2	68737	sp|P08670|VIME_HUMAN	R.FANYIDK(+229.16).V	Y	27.76	1098.59	-1.1	550.302	2	9.58	3617	1	114	120	TMT6plex
2	68737	sp|P08670|VIME_HUMAN	K.M(+229.16)ALDIEIATYR.K	N	27.7	1523.82	-2.4	508.947	3	17.24	7215	1	391	401	TMT6plex
2	68737	sp|P08670|VIME_HUMAN	R.EYQDLLNVK(+229.16).M	N	27.38	1349.74	-0.8	675.876	2	12.74	5097	1	382	390	TMT6plex
2	68737	sp|P08670|VIME_HUMAN	R.S(+229.16)YVTTSTR.T	Y	27.17	1142.61	-1.2	572.313	2	5.16	1629	1	29	36	TMT6plex
2	68737	sp|P08670|VIME_HUMAN	K.F(+229.16)ADLSEAANR.N	Y	26.59	1321.68	-0.1	661.849	2	11.12	4331	1	295	304	TMT6plex
2	68737	sp|P08670|VIME_HUMAN	K.I(+229.16)LLAELEQLK(+229.16).G	Y	26.55	1627.03	-0.8	814.523	2	22.65	9746	2	130	139	TMT6plex
2	68737	sp|P08670|VIME_HUMAN	R.Q(-17.03)VQSLTC(+57.02)EVDALK(+229.16)GTNESLER.Q	Y	26.28	2588.3	-1.6	863.771	3	17.58	7380	1	322	342	Pyro-glu from Q; Carbamidomethylation; TMT6plex
2	68737	sp|P08670|VIME_HUMAN	K.I(+229.16)LLAELEQLK(+229.16)GQGK(+229.16).S	Y	26.26	2226.39	-1.1	743.137	3	21.05	9016	1	130	143	TMT6plex
2	68737	sp|P08670|VIME_HUMAN	R.LLQDSVDFSLADAINTEFK(+229.16).N	Y	26.15	2354.22	4	1178.12	2	21.26	9102	1	79	97	TMT6plex
2	68737	sp|P08670|VIME_HUMAN	R.DNLAEDIMR.L	Y	25.64	1075.5	-1.2	538.755	2	11.7	4603	1	176	184
2	68737	sp|P08670|VIME_HUMAN	R.I(+229.16)SLPLPN(+.98)FSSLNLR.E	Y	25.34	1800.03	-3.1	901.022	2	22.69	9765	1	411	424	TMT6plex; Deamidation (NQ)
2	68737	sp|P08670|VIME_HUMAN	K.L(+229.16)QEEMLQR.E	Y	25.24	1274.69	-1.1	638.349	2	10.47	4022	1	189	196	TMT6plex
2	68737	sp|P08670|VIME_HUMAN	R.E(+229.16)YQDLLNVK(+229.16).M	N	24.81	1578.9	-2.5	527.307	3	14.86	6096	1	382	390	TMT6plex
2	68737	sp|P08670|VIME_HUMAN	K.L(+229.16)LEGEESR.I	N	24.78	1160.62	-0.8	581.319	2	8.38	3049	1	403	410	TMT6plex
2	68737	sp|P08670|VIME_HUMAN	R.Q(+229.16)DVDNASLAR.L	Y	24.71	1316.69	-0.7	659.351	2	6.1	2077	1	208	217	TMT6plex
2	68737	sp|P08670|VIME_HUMAN	R.MFGGPGTASR.P	Y	24.23	979.455	-3.6	490.733	2	4.84	1483	1	14	23
2	68737	sp|P08670|VIME_HUMAN	R.ISLPLPNFSSLNLR.E	Y	23.61	1569.89	-1.6	785.95	2	20.84	8915	1	411	424
2	68737	sp|P08670|VIME_HUMAN	R.LQDEIQNMK(+229.16)EEMAR.H	Y	23.55	1962.97	-2.4	655.329	3	12.39	4931	1	365	378	TMT6plex
2	68737	sp|P08670|VIME_HUMAN	R.FLEQQNK(+229.16).I	N	22.71	1134.62	0.6	568.319	2	5.95	2003	1	123	129	TMT6plex
2	68737	sp|P08670|VIME_HUMAN	K.G(+229.16)TNESLER.Q	N	22.68	1133.59	-0.9	567.801	2	3.89	1127	1	335	342	TMT6plex
2	68737	sp|P08670|VIME_HUMAN	R.L(+229.16)QDEIQNMK(+229.16)EEMAR.H	Y	22.15	2192.13	-1.3	731.717	3	16.72	6972	1	365	378	TMT6plex
2	68737	sp|P08670|VIME_HUMAN	R.TYSLGSALRPSTSR.S	Y	20.74	1494.78	-2.9	499.265	3	8.32	3016	1	37	50
2	68737	sp|P08670|VIME_HUMAN	K.LLEGEESR.I	N	20.1	931.461	-1.7	466.737	2	2.89	670	2	403	410
2	68737	sp|P08670|VIME_HUMAN	R.F(+229.16)ANYIDK(+229.16).V	Y	20.02	1327.75	-0.8	664.884	2	13.36	5389	1	114	120	TMT6plex
2	68737	sp|P08670|VIME_HUMAN	R.SYVTTSTR.T	Y	19.29	913.451	0.9	457.733	2	2.42	452	1	29	36
2	68737	sp|P08670|VIME_HUMAN	R.EK(+229.16)LQEEMLQR.E	Y	17.9	1531.82	-3.7	511.613	3	8.35	3031	1	187	196	TMT6plex
2	68737	sp|P08670|VIME_HUMAN	R.K(+229.16)(+229.16)VESLQEEIAFLK(+229.16).K	Y	17.56	2220.33	-3.8	556.089	4	18.1	7621	1	223	235	TMT6plex
2	10	tr|B0YJC4|B0YJC4_HUMAN	R.S(+229.16)LYASSPGGVYATR.S	Y	45.03	1656.87	-1	829.44	2	10.45	4010	1	51	64	TMT6plex
2	10	tr|B0YJC4|B0YJC4_HUMAN	R.E(+229.16)MEENFAVEAANYQDTIGR.L	Y	44.11	2415.12	-0.2	806.048	3	15.47	6387	1	346	364	TMT6plex
2	10	tr|B0YJC4|B0YJC4_HUMAN	K.MALDIEIATYR.K	N	37.57	1294.66	-1.4	648.336	2	15.05	6187	1	391	401
2	10	tr|B0YJC4|B0YJC4_HUMAN	R.TNEK(+229.16)VELQELNDR.F	N	37.13	1815.95	-1.8	606.324	3	9.06	3368	1	101	113	TMT6plex
2	10	tr|B0YJC4|B0YJC4_HUMAN	R.I(+229.16)SLPLPNFSSLNLR.G	Y	36.72	1799.05	-2	600.69	3	22.52	9685	2	411	424	TMT6plex
2	10	tr|B0YJC4|B0YJC4_HUMAN	R.L(+229.16)LQDSVDFSLADAINTEFK(+229.16).N	Y	36.17	2583.38	-0.6	862.135	3	23.58	10161	2	79	97	TMT6plex
2	10	tr|B0YJC4|B0YJC4_HUMAN	R.Q(+229.16)VQSLTC(+57.02)EVDALK(+229.16).G	Y	35.19	1948.07	-2	650.363	3	15.52	6407	1	322	334	TMT6plex; Carbamidomethylation
2	10	tr|B0YJC4|B0YJC4_HUMAN	R.EMEENFAVEAANYQDTIGR.L	Y	33.86	2185.96	-1.4	729.659	3	13.89	5640	1	346	364
2	10	tr|B0YJC4|B0YJC4_HUMAN	R.Q(-17.03)VQSLTC(+57.02)EVDALK(+229.16).G	Y	33.46	1701.88	13.6	851.959	2	17.67	7422	1	322	334	Pyro-glu from Q; Carbamidomethylation; TMT6plex
2	10	tr|B0YJC4|B0YJC4_HUMAN	R.LGDLYEEEMR.E	Y	32.17	1253.56	-0.9	627.787	2	9.33	3497	1	146	155
2	10	tr|B0YJC4|B0YJC4_HUMAN	K.NLQEAEEWYK(+229.16).S	N	32.13	1537.76	-0.3	769.888	2	11.86	4679	1	283	292	TMT6plex
2	10	tr|B0YJC4|B0YJC4_HUMAN	K.ILLAELEQLK(+229.16).G	Y	31.91	1397.87	0.1	699.942	2	18.07	7609	1	130	139	TMT6plex
2	10	tr|B0YJC4|B0YJC4_HUMAN	R.K(+229.16)VESLQEEIAFLK(+229.16).K	Y	31.39	1991.17	-1.7	664.73	3	16.65	6940	1	223	235	TMT6plex
2	10	tr|B0YJC4|B0YJC4_HUMAN	R.L(+229.16)GDLYEEEMR.E	Y	31.38	1482.72	-1.3	742.368	2	13.81	5603	1	146	155	TMT6plex
2	10	tr|B0YJC4|B0YJC4_HUMAN	K.FADLSEAANR.N	Y	30.76	1092.52	-0.4	547.267	2	6.69	2354	1	295	304
2	10	tr|B0YJC4|B0YJC4_HUMAN	R.QVDQLTNDK(+229.16).A	Y	30.64	1288.68	-1.3	645.348	2	6.1	2076	1	160	168	TMT6plex
2	10	tr|B0YJC4|B0YJC4_HUMAN	R.QVQSLTC(+57.02)EVDALK(+229.16).G	Y	30.39	1718.91	-0.8	573.976	3	13.56	5481	1	322	334	Carbamidomethylation; TMT6plex
2	10	tr|B0YJC4|B0YJC4_HUMAN	R.SLYASSPGGVYATR.S	Y	29.78	1427.7	-0.7	714.859	2	8.33	3022	1	51	64
2	10	tr|B0YJC4|B0YJC4_HUMAN	K.N(+229.16)LQEAEEWYK(+229.16).S	N	29.59	1766.92	-0.9	589.982	3	14.09	5735	1	283	292	TMT6plex
2	10	tr|B0YJC4|B0YJC4_HUMAN	R.QDVDNASLAR.L	Y	29.29	1087.53	-0.4	544.77	2	3.48	950	3	208	217
2	10	tr|B0YJC4|B0YJC4_HUMAN	R.QQYESVAAK(+229.16).N	Y	29.1	1251.67	0	626.84	2	5.81	1937	1	274	282	TMT6plex
2	10	tr|B0YJC4|B0YJC4_HUMAN	K.ILLAELEQLK(+229.16)GQGK(+229.16).S	Y	29.08	1997.23	-2.2	666.749	3	16.62	6925	1	130	143	TMT6plex
2	10	tr|B0YJC4|B0YJC4_HUMAN	R.E(+229.16)EAENTLQSFR.Q	Y	28.68	1551.77	0.3	776.894	2	10.48	4024	1	197	207	TMT6plex
2	10	tr|B0YJC4|B0YJC4_HUMAN	R.Q(+229.16)VDQLTNDK(+229.16).A	Y	28.38	1517.85	-2.7	506.954	3	9	3339	1	160	168	TMT6plex
2	10	tr|B0YJC4|B0YJC4_HUMAN	R.D(+229.16)NLAEDIMR.L	Y	27.95	1304.66	-0.8	653.337	2	12.83	5139	1	176	184	TMT6plex
2	10	tr|B0YJC4|B0YJC4_HUMAN	R.S(+229.16)VSSSSYR.R	Y	27.89	1100.57	-0.2	551.29	2	3.97	1166	1	5	12	TMT6plex
2	10	tr|B0YJC4|B0YJC4_HUMAN	R.Q(-17.03)QYESVAAK(+229.16).N	Y	27.83	1234.64	-1.2	618.326	2	8.56	3133	1	274	282	Pyro-glu from Q; TMT6plex
2	10	tr|B0YJC4|B0YJC4_HUMAN	R.FANYIDK(+229.16).V	Y	27.76	1098.59	-1.1	550.302	2	9.58	3617	1	114	120	TMT6plex
2	10	tr|B0YJC4|B0YJC4_HUMAN	K.M(+229.16)ALDIEIATYR.K	N	27.7	1523.82	-2.4	508.947	3	17.24	7215	1	391	401	TMT6plex
2	10	tr|B0YJC4|B0YJC4_HUMAN	R.EYQDLLNVK(+229.16).M	N	27.38	1349.74	-0.8	675.876	2	12.74	5097	1	382	390	TMT6plex
2	10	tr|B0YJC4|B0YJC4_HUMAN	R.S(+229.16)YVTTSTR.T	Y	27.17	1142.61	-1.2	572.313	2	5.16	1629	1	29	36	TMT6plex
2	10	tr|B0YJC4|B0YJC4_HUMAN	K.F(+229.16)ADLSEAANR.N	Y	26.59	1321.68	-0.1	661.849	2	11.12	4331	1	295	304	TMT6plex
2	10	tr|B0YJC4|B0YJC4_HUMAN	K.I(+229.16)LLAELEQLK(+229.16).G	Y	26.55	1627.03	-0.8	814.523	2	22.65	9746	2	130	139	TMT6plex
2	10	tr|B0YJC4|B0YJC4_HUMAN	R.Q(-17.03)VQSLTC(+57.02)EVDALK(+229.16)GTNESLER.Q	Y	26.28	2588.3	-1.6	863.771	3	17.58	7380	1	322	342	Pyro-glu from Q; Carbamidomethylation; TMT6plex
2	10	tr|B0YJC4|B0YJC4_HUMAN	K.I(+229.16)LLAELEQLK(+229.16)GQGK(+229.16).S	Y	26.26	2226.39	-1.1	743.137	3	21.05	9016	1	130	143	TMT6plex
2	10	tr|B0YJC4|B0YJC4_HUMAN	R.LLQDSVDFSLADAINTEFK(+229.16).N	Y	26.15	2354.22	4	1178.12	2	21.26	9102	1	79	97	TMT6plex
2	10	tr|B0YJC4|B0YJC4_HUMAN	R.DNLAEDIMR.L	Y	25.64	1075.5	-1.2	538.755	2	11.7	4603	1	176	184
2	10	tr|B0YJC4|B0YJC4_HUMAN	R.I(+229.16)SLPLPN(+.98)FSSLNLR.G	Y	25.34	1800.03	-3.1	901.022	2	22.69	9765	1	411	424	TMT6plex; Deamidation (NQ)
2	10	tr|B0YJC4|B0YJC4_HUMAN	K.L(+229.16)QEEMLQR.E	Y	25.24	1274.69	-1.1	638.349	2	10.47	4022	1	189	196	TMT6plex
2	10	tr|B0YJC4|B0YJC4_HUMAN	R.E(+229.16)YQDLLNVK(+229.16).M	N	24.81	1578.9	-2.5	527.307	3	14.86	6096	1	382	390	TMT6plex
2	10	tr|B0YJC4|B0YJC4_HUMAN	K.L(+229.16)LEGEESR.I	N	24.78	1160.62	-0.8	581.319	2	8.38	3049	1	403	410	TMT6plex
2	10	tr|B0YJC4|B0YJC4_HUMAN	R.Q(+229.16)DVDNASLAR.L	Y	24.71	1316.69	-0.7	659.351	2	6.1	2077	1	208	217	TMT6plex
2	10	tr|B0YJC4|B0YJC4_HUMAN	R.MFGGPGTASR.P	Y	24.23	979.455	-3.6	490.733	2	4.84	1483	1	14	23
2	10	tr|B0YJC4|B0YJC4_HUMAN	R.ISLPLPNFSSLNLR.G	Y	23.61	1569.89	-1.6	785.95	2	20.84	8915	1	411	424
2	10	tr|B0YJC4|B0YJC4_HUMAN	R.LQDEIQNMK(+229.16)EEMAR.H	Y	23.55	1962.97	-2.4	655.329	3	12.39	4931	1	365	378	TMT6plex
2	10	tr|B0YJC4|B0YJC4_HUMAN	R.FLEQQNK(+229.16).I	N	22.71	1134.62	0.6	568.319	2	5.95	2003	1	123	129	TMT6plex
2	10	tr|B0YJC4|B0YJC4_HUMAN	K.G(+229.16)TNESLER.Q	N	22.68	1133.59	-0.9	567.801	2	3.89	1127	1	335	342	TMT6plex
2	10	tr|B0YJC4|B0YJC4_HUMAN	R.L(+229.16)QDEIQNMK(+229.16)EEMAR.H	Y	22.15	2192.13	-1.3	731.717	3	16.72	6972	1	365	378	TMT6plex
2	10	tr|B0YJC4|B0YJC4_HUMAN	R.TYSLGSALRPSTSR.S	Y	20.74	1494.78	-2.9	499.265	3	8.32	3016	1	37	50
2	10	tr|B0YJC4|B0YJC4_HUMAN	K.LLEGEESR.I	N	20.1	931.461	-1.7	466.737	2	2.89	670	2	403	410
2	10	tr|B0YJC4|B0YJC4_HUMAN	R.F(+229.16)ANYIDK(+229.16).V	Y	20.02	1327.75	-0.8	664.884	2	13.36	5389	1	114	120	TMT6plex
2	10	tr|B0YJC4|B0YJC4_HUMAN	R.SYVTTSTR.T	Y	19.29	913.451	0.9	457.733	2	2.42	452	1	29	36
2	10	tr|B0YJC4|B0YJC4_HUMAN	R.EK(+229.16)LQEEMLQR.E	Y	17.9	1531.82	-3.7	511.613	3	8.35	3031	1	187	196	TMT6plex
2	10	tr|B0YJC4|B0YJC4_HUMAN	R.K(+229.16)(+229.16)VESLQEEIAFLK(+229.16).K	Y	17.56	2220.33	-3.8	556.089	4	18.1	7621	1	223	235	TMT6plex
2	98	tr|B0YJC5|B0YJC5_HUMAN	R.E(+229.16)MEENFAVEAANYQDTIGR.L	Y	44.11	2415.12	-0.2	806.048	3	15.47	6387	1	164	182	TMT6plex
2	98	tr|B0YJC5|B0YJC5_HUMAN	K.MALDIEIATYR.K	N	37.57	1294.66	-1.4	648.336	2	15.05	6187	1	209	219
2	98	tr|B0YJC5|B0YJC5_HUMAN	R.Q(+229.16)VQSLTC(+57.02)EVDALK(+229.16).G	Y	35.19	1948.07	-2	650.363	3	15.52	6407	1	140	152	TMT6plex; Carbamidomethylation
2	98	tr|B0YJC5|B0YJC5_HUMAN	R.EMEENFAVEAANYQDTIGR.L	Y	33.86	2185.96	-1.4	729.659	3	13.89	5640	1	164	182
2	98	tr|B0YJC5|B0YJC5_HUMAN	R.Q(-17.03)VQSLTC(+57.02)EVDALK(+229.16).G	Y	33.46	1701.88	13.6	851.959	2	17.67	7422	1	140	152	Pyro-glu from Q; Carbamidomethylation; TMT6plex
2	98	tr|B0YJC5|B0YJC5_HUMAN	K.NLQEAEEWYK(+229.16).S	N	32.13	1537.76	-0.3	769.888	2	11.86	4679	1	101	110	TMT6plex
2	98	tr|B0YJC5|B0YJC5_HUMAN	R.K(+229.16)VESLQEEIAFLK(+229.16).K	Y	31.39	1991.17	-1.7	664.73	3	16.65	6940	1	41	53	TMT6plex
2	98	tr|B0YJC5|B0YJC5_HUMAN	K.FADLSEAANR.N	Y	30.76	1092.52	-0.4	547.267	2	6.69	2354	1	113	122
2	98	tr|B0YJC5|B0YJC5_HUMAN	R.QVQSLTC(+57.02)EVDALK(+229.16).G	Y	30.39	1718.91	-0.8	573.976	3	13.56	5481	1	140	152	Carbamidomethylation; TMT6plex
2	98	tr|B0YJC5|B0YJC5_HUMAN	K.N(+229.16)LQEAEEWYK(+229.16).S	N	29.59	1766.92	-0.9	589.982	3	14.09	5735	1	101	110	TMT6plex
2	98	tr|B0YJC5|B0YJC5_HUMAN	R.QDVDNASLAR.L	Y	29.29	1087.53	-0.4	544.77	2	3.48	950	3	26	35
2	98	tr|B0YJC5|B0YJC5_HUMAN	R.QQYESVAAK(+229.16).N	Y	29.1	1251.67	0	626.84	2	5.81	1937	1	92	100	TMT6plex
2	98	tr|B0YJC5|B0YJC5_HUMAN	R.E(+229.16)EAENTLQSFR.Q	Y	28.68	1551.77	0.3	776.894	2	10.48	4024	1	15	25	TMT6plex
2	98	tr|B0YJC5|B0YJC5_HUMAN	K.M(+229.16)ALDIEIATYR.K	N	27.7	1523.82	-2.4	508.947	3	17.24	7215	1	209	219	TMT6plex
2	98	tr|B0YJC5|B0YJC5_HUMAN	R.EYQDLLNVK(+229.16).M	N	27.38	1349.74	-0.8	675.876	2	12.74	5097	1	200	208	TMT6plex
2	98	tr|B0YJC5|B0YJC5_HUMAN	K.F(+229.16)ADLSEAANR.N	Y	26.59	1321.68	-0.1	661.849	2	11.12	4331	1	113	122	TMT6plex
2	98	tr|B0YJC5|B0YJC5_HUMAN	R.Q(-17.03)VQSLTC(+57.02)EVDALK(+229.16)GTNESLER.Q	Y	26.28	2588.3	-1.6	863.771	3	17.58	7380	1	140	160	Pyro-glu from Q; Carbamidomethylation; TMT6plex
2	98	tr|B0YJC5|B0YJC5_HUMAN	R.L(+229.16)QEEMLQR.E	Y	25.24	1274.69	-1.1	638.349	2	10.47	4022	1	7	14	TMT6plex
2	98	tr|B0YJC5|B0YJC5_HUMAN	R.E(+229.16)YQDLLNVK(+229.16).M	N	24.81	1578.9	-2.5	527.307	3	14.86	6096	1	200	208	TMT6plex
2	98	tr|B0YJC5|B0YJC5_HUMAN	K.L(+229.16)LEGEESR	N	24.78	1160.62	-0.8	581.319	2	8.38	3049	1	221	228	TMT6plex
2	98	tr|B0YJC5|B0YJC5_HUMAN	R.Q(+229.16)DVDNASLAR.L	Y	24.71	1316.69	-0.7	659.351	2	6.1	2077	1	26	35	TMT6plex
2	98	tr|B0YJC5|B0YJC5_HUMAN	R.LQDEIQNMK(+229.16)EEMAR.H	Y	23.55	1962.97	-2.4	655.329	3	12.39	4931	1	183	196	TMT6plex
2	98	tr|B0YJC5|B0YJC5_HUMAN	K.G(+229.16)TNESLER.Q	N	22.68	1133.59	-0.9	567.801	2	3.89	1127	1	153	160	TMT6plex
2	98	tr|B0YJC5|B0YJC5_HUMAN	R.L(+229.16)QDEIQNMK(+229.16)EEMAR.H	Y	22.15	2192.13	-1.3	731.717	3	16.72	6972	1	183	196	TMT6plex
2	98	tr|B0YJC5|B0YJC5_HUMAN	K.LLEGEESR	N	20.1	931.461	-1.7	466.737	2	2.89	670	2	221	228
2	149	tr|A0A1B0GTT5|A0A1B0GTT5_HUMAN	R.S(+229.16)LYASSPGGVYATR.S	Y	45.03	1656.87	-1	829.44	2	10.45	4010	1	51	64	TMT6plex
2	149	tr|A0A1B0GTT5|A0A1B0GTT5_HUMAN	R.TNEK(+229.16)VELQELNDR.F	N	37.13	1815.95	-1.8	606.324	3	9.06	3368	1	101	113	TMT6plex
2	149	tr|A0A1B0GTT5|A0A1B0GTT5_HUMAN	R.L(+229.16)LQDSVDFSLADAINTEFK(+229.16).N	Y	36.17	2583.38	-0.6	862.135	3	23.58	10161	2	79	97	TMT6plex
2	149	tr|A0A1B0GTT5|A0A1B0GTT5_HUMAN	K.ILLAELEQLK(+229.16).G	Y	31.91	1397.87	0.1	699.942	2	18.07	7609	1	130	139	TMT6plex
2	149	tr|A0A1B0GTT5|A0A1B0GTT5_HUMAN	R.SLYASSPGGVYATR.S	Y	29.78	1427.7	-0.7	714.859	2	8.33	3022	1	51	64
2	149	tr|A0A1B0GTT5|A0A1B0GTT5_HUMAN	K.ILLAELEQLK(+229.16)GQGK(+229.16).S	Y	29.08	1997.23	-2.2	666.749	3	16.62	6925	1	130	143	TMT6plex
2	149	tr|A0A1B0GTT5|A0A1B0GTT5_HUMAN	R.S(+229.16)VSSSSYR.R	Y	27.89	1100.57	-0.2	551.29	2	3.97	1166	1	5	12	TMT6plex
2	149	tr|A0A1B0GTT5|A0A1B0GTT5_HUMAN	R.FANYIDK(+229.16).V	Y	27.76	1098.59	-1.1	550.302	2	9.58	3617	1	114	120	TMT6plex
2	149	tr|A0A1B0GTT5|A0A1B0GTT5_HUMAN	R.S(+229.16)YVTTSTR.T	Y	27.17	1142.61	-1.2	572.313	2	5.16	1629	1	29	36	TMT6plex
2	149	tr|A0A1B0GTT5|A0A1B0GTT5_HUMAN	K.I(+229.16)LLAELEQLK(+229.16).G	Y	26.55	1627.03	-0.8	814.523	2	22.65	9746	2	130	139	TMT6plex
2	149	tr|A0A1B0GTT5|A0A1B0GTT5_HUMAN	K.I(+229.16)LLAELEQLK(+229.16)GQGK(+229.16).S	Y	26.26	2226.39	-1.1	743.137	3	21.05	9016	1	130	143	TMT6plex
2	149	tr|A0A1B0GTT5|A0A1B0GTT5_HUMAN	R.LLQDSVDFSLADAINTEFK(+229.16).N	Y	26.15	2354.22	4	1178.12	2	21.26	9102	1	79	97	TMT6plex
2	149	tr|A0A1B0GTT5|A0A1B0GTT5_HUMAN	R.MFGGPGTASR.P	Y	24.23	979.455	-3.6	490.733	2	4.84	1483	1	14	23
2	149	tr|A0A1B0GTT5|A0A1B0GTT5_HUMAN	R.FLEQQNK(+229.16).I	N	22.71	1134.62	0.6	568.319	2	5.95	2003	1	123	129	TMT6plex
2	149	tr|A0A1B0GTT5|A0A1B0GTT5_HUMAN	R.TYSLGSALRPSTSR.S	Y	20.74	1494.78	-2.9	499.265	3	8.32	3016	1	37	50
2	149	tr|A0A1B0GTT5|A0A1B0GTT5_HUMAN	R.F(+229.16)ANYIDK(+229.16).V	Y	20.02	1327.75	-0.8	664.884	2	13.36	5389	1	114	120	TMT6plex
2	149	tr|A0A1B0GTT5|A0A1B0GTT5_HUMAN	R.SYVTTSTR.T	Y	19.29	913.451	0.9	457.733	2	2.42	452	1	29	36
2	488	tr|A0A1B0GVG8|A0A1B0GVG8_HUMAN	R.S(+229.16)LYASSPGGVYATR.S	Y	45.03	1656.87	-1	829.44	2	10.45	4010	1	51	64	TMT6plex
2	488	tr|A0A1B0GVG8|A0A1B0GVG8_HUMAN	R.L(+229.16)LQDSVDFSLADAINTEFK(+229.16).N	Y	36.17	2583.38	-0.6	862.135	3	23.58	10161	2	79	97	TMT6plex
2	488	tr|A0A1B0GVG8|A0A1B0GVG8_HUMAN	R.SLYASSPGGVYATR.S	Y	29.78	1427.7	-0.7	714.859	2	8.33	3022	1	51	64
2	488	tr|A0A1B0GVG8|A0A1B0GVG8_HUMAN	R.S(+229.16)VSSSSYR.R	Y	27.89	1100.57	-0.2	551.29	2	3.97	1166	1	5	12	TMT6plex
2	488	tr|A0A1B0GVG8|A0A1B0GVG8_HUMAN	R.S(+229.16)YVTTSTR.T	Y	27.17	1142.61	-1.2	572.313	2	5.16	1629	1	29	36	TMT6plex
2	488	tr|A0A1B0GVG8|A0A1B0GVG8_HUMAN	R.LLQDSVDFSLADAINTEFK(+229.16).N	Y	26.15	2354.22	4	1178.12	2	21.26	9102	1	79	97	TMT6plex
2	488	tr|A0A1B0GVG8|A0A1B0GVG8_HUMAN	R.MFGGPGTASR.P	Y	24.23	979.455	-3.6	490.733	2	4.84	1483	1	14	23
2	488	tr|A0A1B0GVG8|A0A1B0GVG8_HUMAN	R.TYSLGSALRPSTSR.S	Y	20.74	1494.78	-2.9	499.265	3	8.32	3016	1	37	50
2	488	tr|A0A1B0GVG8|A0A1B0GVG8_HUMAN	R.SYVTTSTR.T	Y	19.29	913.451	0.9	457.733	2	2.42	452	1	29	36
3	68730	sp|P63261|ACTG_HUMAN	K.D(+229.16)LYANTVLSGGTTMYPGIADR.M	N	45.78	2443.23	0.5	1222.62	2	17.2	7199	1	292	312	TMT6plex
3	68730	sp|P63261|ACTG_HUMAN	K.Q(+229.16)EYDESGPSIVHR.K	N	45.53	1744.86	-3	582.625	3	7.47	2613	1	360	372	TMT6plex
3	68730	sp|P63261|ACTG_HUMAN	K.QEYDESGPSIVHR.K	N	43.2	1515.7	-0.4	506.239	3	5.57	1823	2	360	372
3	68730	sp|P63261|ACTG_HUMAN	K.D(+229.16)LYANTVLSGGTTM(+15.99)YPGIADR.M	N	41.89	2459.22	-1.7	820.746	3	15.71	6499	1	292	312	TMT6plex; Oxidation (M)
3	68730	sp|P63261|ACTG_HUMAN	R.G(+229.16)YSFTTTAER.E	N	40.98	1360.68	-1.9	681.347	2	8.88	3285	1	197	206	TMT6plex
3	68730	sp|P63261|ACTG_HUMAN	R.H(+229.16)QGVMVGMGQK(+229.16).D	N	39.35	1628.89	-2	543.969	3	8.53	3117	1	40	50	TMT6plex
3	68730	sp|P63261|ACTG_HUMAN	K.A(+229.16)GFAGDDAPR.A	N	38.8	1204.6	0.7	603.31	2	6.84	2427	1	19	28	TMT6plex
3	68730	sp|P63261|ACTG_HUMAN	K.DSYVGDEAQSK(+229.16).R	N	38.45	1426.68	0.3	714.346	2	5.99	2021	1	51	61	TMT6plex
3	68730	sp|P63261|ACTG_HUMAN	Y.V(+229.16)ALDFEQEMATAASSSSLEK(+229.16).S	N	38.32	2571.31	0	858.112	3	20.01	8527	1	219	238	TMT6plex
3	68730	sp|P63261|ACTG_HUMAN	M.E(+42.01)EEIAALVIDN(+.98)GSGMC(+57.02)K(+229.16).A	Y	37.76	2107	-1.3	703.34	3	20.21	8620	2	2	18	Acetylation (Protein N-term); Deamidation (NQ); Carbamidomethylation; TMT6plex
3	68730	sp|P63261|ACTG_HUMAN	K.S(+229.16)YELPDGQVITIGNER.F	N	37.66	2019.05	-0.8	674.023	3	16	6636	1	239	254	TMT6plex
3	68730	sp|P63261|ACTG_HUMAN	K.LC(+57.02)YVALDFEQEMATAASSSSLEK(+229.16).S	N	37.58	2778.33	-1	927.116	3	20.64	8822	1	216	238	Carbamidomethylation; TMT6plex
3	68730	sp|P63261|ACTG_HUMAN	K.SYELPDGQVITIGNER.F	N	37.05	1789.88	1.1	895.951	2	14.44	5897	1	239	254
3	68730	sp|P63261|ACTG_HUMAN	R.TTGIVMDSGDGVTHTVPIYEGYALPHAILR.L	N	36.87	3182.61	-2	796.657	4	17.34	7267	1	148	177
3	68730	sp|P63261|ACTG_HUMAN	R.C(+57.02)PEALFQPSFLGMESC(+57.02)GIHETTFNSIMK(+229.16).C	N	36.75	3459.62	-1.4	865.91	4	20.66	8833	1	257	284	Carbamidomethylation; TMT6plex
3	68730	sp|P63261|ACTG_HUMAN	K.Q(-17.03)EYDESGPSIVHR.K	N	36.58	1498.67	-0.7	750.341	2	7.85	2798	1	360	372	Pyro-glu from Q
3	68730	sp|P63261|ACTG_HUMAN	R.K(+229.16)DLYANTVLSGGTTMYPGIADR.M	N	36.48	2571.32	-1	858.113	3	14.88	6106	1	291	312	TMT6plex
3	68730	sp|P63261|ACTG_HUMAN	K.AGFAGDDAPR.A	N	35.82	975.441	-2	488.727	2	3.88	1125	2	19	28
3	68730	sp|P63261|ACTG_HUMAN	R.A(+229.16)VFPSIVGRPR.H	N	35.78	1426.86	-2.3	476.627	3	12.37	4921	3	29	39	TMT6plex
3	68730	sp|P63261|ACTG_HUMAN	R.K(+229.16)(+229.16)DLYANTVLSGGTTMYPGIADR.M	N	35.08	2800.48	0	934.502	3	15.98	6623	1	291	312	TMT6plex
3	68730	sp|P63261|ACTG_HUMAN	R.TTGIVMDSGDGVTHTVPIYEGYALPH.A	N	34.97	2729.3	-1.1	910.773	3	15.95	6610	1	148	173
3	68730	sp|P63261|ACTG_HUMAN	R.C(+57.02)PEALFQPSFLGMESC(+57.02)GIHETTFN(+.98)SIMK(+229.16).C	N	34.85	3460.6	-2.2	866.156	4	20.43	8723	1	257	284	Carbamidomethylation; Deamidation (NQ); TMT6plex
3	68730	sp|P63261|ACTG_HUMAN	K.I(+229.16)WHHTFYNELR.V	N	34.53	1743.9	-3.5	436.982	4	11.81	4655	3	85	95	TMT6plex
3	68730	sp|P63261|ACTG_HUMAN	R.T(+229.16)TGIVMDSGDGVTHTVPIYEGYALPHAILR.L	N	34.36	3411.77	-3.5	853.947	4	18.06	7604	1	148	177	TMT6plex
3	68730	sp|P63261|ACTG_HUMAN	K.E(+229.16)K(+229.16)LC(+57.02)YVALDFEQEMATAASSSSLEK(+229.16).S	N	34.17	3493.79	-2.9	874.453	4	22.71	9778	1	214	238	TMT6plex; Carbamidomethylation
3	68730	sp|P63261|ACTG_HUMAN	R.HQGVMVGMGQK(+229.16).D	N	34.17	1399.73	1.3	700.871	2	7.18	2517	1	40	50	TMT6plex
3	68730	sp|P63261|ACTG_HUMAN	M.E(+42.01)EEIAALVIDNGSGMC(+57.02)K(+229.16).A	Y	33.86	2106.02	-0.7	703.013	3	20.92	8952	1	2	18	Acetylation (Protein N-term); Carbamidomethylation; TMT6plex
3	68730	sp|P63261|ACTG_HUMAN	K.S(+229.16)YELPDGQVITIGN(+.98)ER.F	N	33.42	2020.03	2.6	674.353	3	16.77	6997	1	239	254	TMT6plex; Deamidation (NQ)
3	68730	sp|P63261|ACTG_HUMAN	K.L(+229.16)C(+57.02)YVALDFEQEMATAASSSSLEK(+229.16).S	N	33.24	3007.49	-0.9	752.88	4	24.28	10447	2	216	238	TMT6plex; Carbamidomethylation
3	68730	sp|P63261|ACTG_HUMAN	K.E(+229.16)ITALAPSTMK(+229.16).I	N	32.46	1618.94	-1.6	540.652	3	13.98	5679	1	316	326	TMT6plex
3	68730	sp|P63261|ACTG_HUMAN	K.D(+229.16)LYAN(+.98)TVLSGGTTMYPGIADR.M	N	31.98	2444.21	-1.3	815.743	3	16.84	7031	1	292	312	TMT6plex; Deamidation (NQ)
3	68730	sp|P63261|ACTG_HUMAN	K.DLYANTVLSGGTTMYPGIADR.M	N	31.75	2214.06	-1.3	739.027	3	16.39	6820	1	292	312
3	68730	sp|P63261|ACTG_HUMAN	K.D(+229.16)SYVGDEAQSK(+229.16)R.G	N	30.94	1811.94	-2.1	604.987	3	6.43	2230	1	51	62	TMT6plex
3	68730	sp|P63261|ACTG_HUMAN	R.V(+229.16)APEEHPVLLTEAPLNPK(+229.16).A	N	30.84	2411.38	-2.9	603.851	4	15.05	6185	1	96	113	TMT6plex
3	68730	sp|P63261|ACTG_HUMAN	R.HQGVM(+15.99)VGMGQK(+229.16).D	N	30.8	1415.72	-2.2	472.913	3	5.77	1918	1	40	50	Oxidation (M); TMT6plex
3	68730	sp|P63261|ACTG_HUMAN	R.H(+229.16)QGVMVGM(+15.99)GQK(+229.16).D	N	30.24	1644.88	-0.1	549.302	3	6.19	2119	1	40	50	TMT6plex; Oxidation (M)
3	68730	sp|P63261|ACTG_HUMAN	K.DSYVGDEAQSK(+229.16)R.G	N	28.71	1582.78	-3.1	528.599	3	4.95	1533	1	51	62	TMT6plex
3	68730	sp|P63261|ACTG_HUMAN	K.D(+229.16)SYVGDEAQSK(+229.16).R	N	28.69	1655.84	-1.4	552.953	3	7.7	2726	1	51	61	TMT6plex
3	68730	sp|P63261|ACTG_HUMAN	R.VAPEEHPVLLTEAPLNPK(+229.16).A	N	28.59	2182.22	-1.7	728.413	3	13.58	5490	1	96	113	TMT6plex
3	68730	sp|P63261|ACTG_HUMAN	R.C(+57.02)(+229.16)PEALFQPSFLGMESC(+57.02)GIHETTFN(+.98)SIMK(+229.16).C	N	26.38	3689.76	-2.7	923.446	4	21.41	9166	1	257	284	Carbamidomethylation; TMT6plex; Deamidation (NQ)
3	68730	sp|P63261|ACTG_HUMAN	K.EITALAPSTMK(+229.16).I	N	25.87	1389.77	0.7	695.895	2	11.45	4484	1	316	326	TMT6plex
3	68730	sp|P63261|ACTG_HUMAN	K.E(+229.16)ITALAPSTM(+15.99)K(+229.16).I	N	24.65	1634.93	-2.4	545.983	3	12.18	4828	1	316	326	TMT6plex; Oxidation (M)
3	68730	sp|P63261|ACTG_HUMAN	R.D(+229.16)LTDYLMK(+229.16).I	N	23.63	1455.8	-1.8	728.908	2	16.66	6943	1	184	191	TMT6plex
3	68730	sp|P63261|ACTG_HUMAN	K.EITALAPSTM(+15.99)K(+229.16).I	N	20.73	1405.77	-1.7	703.891	2	9.48	3567	1	316	326	Oxidation (M); TMT6plex
3	68730	sp|P63261|ACTG_HUMAN	K.C(+57.02)DVDIR.K	N	20.43	776.349	-1.6	389.181	2	3.14	787	2	285	290	Carbamidomethylation
3	68730	sp|P63261|ACTG_HUMAN	R.T(+229.16)TGIVMDSGDGVTHTVPIYEGYALPH.A	N	20.15	2958.46	1.8	987.164	3	16.9	7059	1	148	173	TMT6plex
3	68730	sp|P63261|ACTG_HUMAN	R.C(+57.02)(+229.16)PEALFQPSFLGMESC(+57.02)GIHETTFNSIMK(+229.16).C	N	19.78	3688.78	-1.9	923.201	4	21.61	9261	1	257	284	Carbamidomethylation; TMT6plex
3	68730	sp|P63261|ACTG_HUMAN	R.A(+229.16)VFPSIVGR.P	N	18.67	1173.71	-1.3	587.86	2	14.3	5833	2	29	37	TMT6plex
3	68730	sp|P63261|ACTG_HUMAN	K.IIAPPER.K	N	18.28	794.465	-4.2	398.238	2	4.91	1511	1	329	335
3	68730	sp|P63261|ACTG_HUMAN	K.C(+57.02)DVDIRK(+229.16).D	N	17.26	1133.61	-1.3	378.876	3	5.61	1843	1	285	291	Carbamidomethylation; TMT6plex
3	91	tr|I3L1U9|I3L1U9_HUMAN	R.G(+229.16)YSFTTTAER.E	N	40.98	1360.68	-1.9	681.347	2	8.88	3285	1	197	206	TMT6plex
3	91	tr|I3L1U9|I3L1U9_HUMAN	R.H(+229.16)QGVMVGMGQK(+229.16).D	N	39.35	1628.89	-2	543.969	3	8.53	3117	1	40	50	TMT6plex
3	91	tr|I3L1U9|I3L1U9_HUMAN	K.A(+229.16)GFAGDDAPR.A	N	38.8	1204.6	0.7	603.31	2	6.84	2427	1	19	28	TMT6plex
3	91	tr|I3L1U9|I3L1U9_HUMAN	K.DSYVGDEAQSK(+229.16).R	N	38.45	1426.68	0.3	714.346	2	5.99	2021	1	51	61	TMT6plex
3	91	tr|I3L1U9|I3L1U9_HUMAN	M.E(+42.01)EEIAALVIDN(+.98)GSGMC(+57.02)K(+229.16).A	Y	37.76	2107	-1.3	703.34	3	20.21	8620	2	2	18	Acetylation (Protein N-term); Deamidation (NQ); Carbamidomethylation; TMT6plex
3	91	tr|I3L1U9|I3L1U9_HUMAN	R.TTGIVMDSGDGVTHTVPIYEGYALPHAILR.L	N	36.87	3182.61	-2	796.657	4	17.34	7267	1	148	177
3	91	tr|I3L1U9|I3L1U9_HUMAN	K.AGFAGDDAPR.A	N	35.82	975.441	-2	488.727	2	3.88	1125	2	19	28
3	91	tr|I3L1U9|I3L1U9_HUMAN	R.A(+229.16)VFPSIVGRPR.H	N	35.78	1426.86	-2.3	476.627	3	12.37	4921	3	29	39	TMT6plex
3	91	tr|I3L1U9|I3L1U9_HUMAN	R.TTGIVMDSGDGVTHTVPIYEGYALPH.A	N	34.97	2729.3	-1.1	910.773	3	15.95	6610	1	148	173
3	91	tr|I3L1U9|I3L1U9_HUMAN	K.I(+229.16)WHHTFYNELR.V	N	34.53	1743.9	-3.5	436.982	4	11.81	4655	3	85	95	TMT6plex
3	91	tr|I3L1U9|I3L1U9_HUMAN	R.T(+229.16)TGIVMDSGDGVTHTVPIYEGYALPHAILR.L	N	34.36	3411.77	-3.5	853.947	4	18.06	7604	1	148	177	TMT6plex
3	91	tr|I3L1U9|I3L1U9_HUMAN	R.HQGVMVGMGQK(+229.16).D	N	34.17	1399.73	1.3	700.871	2	7.18	2517	1	40	50	TMT6plex
3	91	tr|I3L1U9|I3L1U9_HUMAN	M.E(+42.01)EEIAALVIDNGSGMC(+57.02)K(+229.16).A	Y	33.86	2106.02	-0.7	703.013	3	20.92	8952	1	2	18	Acetylation (Protein N-term); Carbamidomethylation; TMT6plex
3	91	tr|I3L1U9|I3L1U9_HUMAN	K.D(+229.16)SYVGDEAQSK(+229.16)R.G	N	30.94	1811.94	-2.1	604.987	3	6.43	2230	1	51	62	TMT6plex
3	91	tr|I3L1U9|I3L1U9_HUMAN	R.V(+229.16)APEEHPVLLTEAPLNPK(+229.16).A	N	30.84	2411.38	-2.9	603.851	4	15.05	6185	1	96	113	TMT6plex
3	91	tr|I3L1U9|I3L1U9_HUMAN	R.HQGVM(+15.99)VGMGQK(+229.16).D	N	30.8	1415.72	-2.2	472.913	3	5.77	1918	1	40	50	Oxidation (M); TMT6plex
3	91	tr|I3L1U9|I3L1U9_HUMAN	R.H(+229.16)QGVMVGM(+15.99)GQK(+229.16).D	N	30.24	1644.88	-0.1	549.302	3	6.19	2119	1	40	50	TMT6plex; Oxidation (M)
3	91	tr|I3L1U9|I3L1U9_HUMAN	K.DSYVGDEAQSK(+229.16)R.G	N	28.71	1582.78	-3.1	528.599	3	4.95	1533	1	51	62	TMT6plex
3	91	tr|I3L1U9|I3L1U9_HUMAN	K.D(+229.16)SYVGDEAQSK(+229.16).R	N	28.69	1655.84	-1.4	552.953	3	7.7	2726	1	51	61	TMT6plex
3	91	tr|I3L1U9|I3L1U9_HUMAN	R.VAPEEHPVLLTEAPLNPK(+229.16).A	N	28.59	2182.22	-1.7	728.413	3	13.58	5490	1	96	113	TMT6plex
3	91	tr|I3L1U9|I3L1U9_HUMAN	R.D(+229.16)LTDYLMK(+229.16).I	N	23.63	1455.8	-1.8	728.908	2	16.66	6943	1	184	191	TMT6plex
3	91	tr|I3L1U9|I3L1U9_HUMAN	R.T(+229.16)TGIVMDSGDGVTHTVPIYEGYALPH.A	N	20.15	2958.46	1.8	987.164	3	16.9	7059	1	148	173	TMT6plex
3	91	tr|I3L1U9|I3L1U9_HUMAN	R.A(+229.16)VFPSIVGR.P	N	18.67	1173.71	-1.3	587.86	2	14.3	5833	2	29	37	TMT6plex
3	90	tr|I3L3I0|I3L3I0_HUMAN	R.G(+229.16)YSFTTTAER.E	N	40.98	1360.68	-1.9	681.347	2	8.88	3285	1	197	206	TMT6plex
3	90	tr|I3L3I0|I3L3I0_HUMAN	R.H(+229.16)QGVMVGMGQK(+229.16).D	N	39.35	1628.89	-2	543.969	3	8.53	3117	1	40	50	TMT6plex
3	90	tr|I3L3I0|I3L3I0_HUMAN	K.A(+229.16)GFAGDDAPR.A	N	38.8	1204.6	0.7	603.31	2	6.84	2427	1	19	28	TMT6plex
3	90	tr|I3L3I0|I3L3I0_HUMAN	K.DSYVGDEAQSK(+229.16).R	N	38.45	1426.68	0.3	714.346	2	5.99	2021	1	51	61	TMT6plex
3	90	tr|I3L3I0|I3L3I0_HUMAN	M.E(+42.01)EEIAALVIDN(+.98)GSGMC(+57.02)K(+229.16).A	Y	37.76	2107	-1.3	703.34	3	20.21	8620	2	2	18	Acetylation (Protein N-term); Deamidation (NQ); Carbamidomethylation; TMT6plex
3	90	tr|I3L3I0|I3L3I0_HUMAN	R.TTGIVMDSGDGVTHTVPIYEGYALPHAILR.L	N	36.87	3182.61	-2	796.657	4	17.34	7267	1	148	177
3	90	tr|I3L3I0|I3L3I0_HUMAN	K.AGFAGDDAPR.A	N	35.82	975.441	-2	488.727	2	3.88	1125	2	19	28
3	90	tr|I3L3I0|I3L3I0_HUMAN	R.A(+229.16)VFPSIVGRPR.H	N	35.78	1426.86	-2.3	476.627	3	12.37	4921	3	29	39	TMT6plex
3	90	tr|I3L3I0|I3L3I0_HUMAN	R.TTGIVMDSGDGVTHTVPIYEGYALPH.A	N	34.97	2729.3	-1.1	910.773	3	15.95	6610	1	148	173
3	90	tr|I3L3I0|I3L3I0_HUMAN	K.I(+229.16)WHHTFYNELR.V	N	34.53	1743.9	-3.5	436.982	4	11.81	4655	3	85	95	TMT6plex
3	90	tr|I3L3I0|I3L3I0_HUMAN	R.T(+229.16)TGIVMDSGDGVTHTVPIYEGYALPHAILR.L	N	34.36	3411.77	-3.5	853.947	4	18.06	7604	1	148	177	TMT6plex
3	90	tr|I3L3I0|I3L3I0_HUMAN	R.HQGVMVGMGQK(+229.16).D	N	34.17	1399.73	1.3	700.871	2	7.18	2517	1	40	50	TMT6plex
3	90	tr|I3L3I0|I3L3I0_HUMAN	M.E(+42.01)EEIAALVIDNGSGMC(+57.02)K(+229.16).A	Y	33.86	2106.02	-0.7	703.013	3	20.92	8952	1	2	18	Acetylation (Protein N-term); Carbamidomethylation; TMT6plex
3	90	tr|I3L3I0|I3L3I0_HUMAN	K.D(+229.16)SYVGDEAQSK(+229.16)R.G	N	30.94	1811.94	-2.1	604.987	3	6.43	2230	1	51	62	TMT6plex
3	90	tr|I3L3I0|I3L3I0_HUMAN	R.V(+229.16)APEEHPVLLTEAPLNPK(+229.16).A	N	30.84	2411.38	-2.9	603.851	4	15.05	6185	1	96	113	TMT6plex
3	90	tr|I3L3I0|I3L3I0_HUMAN	R.HQGVM(+15.99)VGMGQK(+229.16).D	N	30.8	1415.72	-2.2	472.913	3	5.77	1918	1	40	50	Oxidation (M); TMT6plex
3	90	tr|I3L3I0|I3L3I0_HUMAN	R.H(+229.16)QGVMVGM(+15.99)GQK(+229.16).D	N	30.24	1644.88	-0.1	549.302	3	6.19	2119	1	40	50	TMT6plex; Oxidation (M)
3	90	tr|I3L3I0|I3L3I0_HUMAN	K.DSYVGDEAQSK(+229.16)R.G	N	28.71	1582.78	-3.1	528.599	3	4.95	1533	1	51	62	TMT6plex
3	90	tr|I3L3I0|I3L3I0_HUMAN	K.D(+229.16)SYVGDEAQSK(+229.16).R	N	28.69	1655.84	-1.4	552.953	3	7.7	2726	1	51	61	TMT6plex
3	90	tr|I3L3I0|I3L3I0_HUMAN	R.VAPEEHPVLLTEAPLNPK(+229.16).A	N	28.59	2182.22	-1.7	728.413	3	13.58	5490	1	96	113	TMT6plex
3	90	tr|I3L3I0|I3L3I0_HUMAN	R.D(+229.16)LTDYLMK(+229.16).I	N	23.63	1455.8	-1.8	728.908	2	16.66	6943	1	184	191	TMT6plex
3	90	tr|I3L3I0|I3L3I0_HUMAN	R.T(+229.16)TGIVMDSGDGVTHTVPIYEGYALPH.A	N	20.15	2958.46	1.8	987.164	3	16.9	7059	1	148	173	TMT6plex
3	90	tr|I3L3I0|I3L3I0_HUMAN	R.A(+229.16)VFPSIVGR.P	N	18.67	1173.71	-1.3	587.86	2	14.3	5833	2	29	37	TMT6plex
3	95	tr|I3L4N8|I3L4N8_HUMAN	R.G(+229.16)YSFTTTAER.E	N	40.98	1360.68	-1.9	681.347	2	8.88	3285	1	188	197	TMT6plex
3	95	tr|I3L4N8|I3L4N8_HUMAN	K.A(+229.16)GFAGDDAPR.A	N	38.8	1204.6	0.7	603.31	2	6.84	2427	1	19	28	TMT6plex
3	95	tr|I3L4N8|I3L4N8_HUMAN	Q.DSYVGDEAQSK(+229.16).R	N	38.45	1426.68	0.3	714.346	2	5.99	2021	1	42	52	TMT6plex
3	95	tr|I3L4N8|I3L4N8_HUMAN	Y.V(+229.16)ALDFEQEMATAASSSSLEK(+229.16).S	N	38.32	2571.31	0	858.112	3	20.01	8527	1	210	229	TMT6plex
3	95	tr|I3L4N8|I3L4N8_HUMAN	M.E(+42.01)EEIAALVIDN(+.98)GSGMC(+57.02)K(+229.16).A	Y	37.76	2107	-1.3	703.34	3	20.21	8620	2	2	18	Acetylation (Protein N-term); Deamidation (NQ); Carbamidomethylation; TMT6plex
3	95	tr|I3L4N8|I3L4N8_HUMAN	K.LC(+57.02)YVALDFEQEMATAASSSSLEK(+229.16).S	N	37.58	2778.33	-1	927.116	3	20.64	8822	1	207	229	Carbamidomethylation; TMT6plex
3	95	tr|I3L4N8|I3L4N8_HUMAN	R.TTGIVMDSGDGVTHTVPIYEGYALPHAILR.L	N	36.87	3182.61	-2	796.657	4	17.34	7267	1	139	168
3	95	tr|I3L4N8|I3L4N8_HUMAN	K.AGFAGDDAPR.A	N	35.82	975.441	-2	488.727	2	3.88	1125	2	19	28
3	95	tr|I3L4N8|I3L4N8_HUMAN	R.A(+229.16)VFPSIVGRPR.H	N	35.78	1426.86	-2.3	476.627	3	12.37	4921	3	29	39	TMT6plex
3	95	tr|I3L4N8|I3L4N8_HUMAN	R.TTGIVMDSGDGVTHTVPIYEGYALPH.A	N	34.97	2729.3	-1.1	910.773	3	15.95	6610	1	139	164
3	95	tr|I3L4N8|I3L4N8_HUMAN	K.I(+229.16)WHHTFYNELR.V	N	34.53	1743.9	-3.5	436.982	4	11.81	4655	3	76	86	TMT6plex
3	95	tr|I3L4N8|I3L4N8_HUMAN	R.T(+229.16)TGIVMDSGDGVTHTVPIYEGYALPHAILR.L	N	34.36	3411.77	-3.5	853.947	4	18.06	7604	1	139	168	TMT6plex
3	95	tr|I3L4N8|I3L4N8_HUMAN	K.E(+229.16)K(+229.16)LC(+57.02)YVALDFEQEMATAASSSSLEK(+229.16).S	N	34.17	3493.79	-2.9	874.453	4	22.71	9778	1	205	229	TMT6plex; Carbamidomethylation
3	95	tr|I3L4N8|I3L4N8_HUMAN	M.E(+42.01)EEIAALVIDNGSGMC(+57.02)K(+229.16).A	Y	33.86	2106.02	-0.7	703.013	3	20.92	8952	1	2	18	Acetylation (Protein N-term); Carbamidomethylation; TMT6plex
3	95	tr|I3L4N8|I3L4N8_HUMAN	K.L(+229.16)C(+57.02)YVALDFEQEMATAASSSSLEK(+229.16).S	N	33.24	3007.49	-0.9	752.88	4	24.28	10447	2	207	229	TMT6plex; Carbamidomethylation
3	95	tr|I3L4N8|I3L4N8_HUMAN	Q.D(+229.16)SYVGDEAQSK(+229.16)R.G	N	30.94	1811.94	-2.1	604.987	3	6.43	2230	1	42	53	TMT6plex
3	95	tr|I3L4N8|I3L4N8_HUMAN	R.V(+229.16)APEEHPVLLTEAPLNPK(+229.16).A	N	30.84	2411.38	-2.9	603.851	4	15.05	6185	1	87	104	TMT6plex
3	95	tr|I3L4N8|I3L4N8_HUMAN	Q.DSYVGDEAQSK(+229.16)R.G	N	28.71	1582.78	-3.1	528.599	3	4.95	1533	1	42	53	TMT6plex
3	95	tr|I3L4N8|I3L4N8_HUMAN	Q.D(+229.16)SYVGDEAQSK(+229.16).R	N	28.69	1655.84	-1.4	552.953	3	7.7	2726	1	42	52	TMT6plex
3	95	tr|I3L4N8|I3L4N8_HUMAN	R.VAPEEHPVLLTEAPLNPK(+229.16).A	N	28.59	2182.22	-1.7	728.413	3	13.58	5490	1	87	104	TMT6plex
3	95	tr|I3L4N8|I3L4N8_HUMAN	R.D(+229.16)LTDYLMK(+229.16).I	N	23.63	1455.8	-1.8	728.908	2	16.66	6943	1	175	182	TMT6plex
3	95	tr|I3L4N8|I3L4N8_HUMAN	R.T(+229.16)TGIVMDSGDGVTHTVPIYEGYALPH.A	N	20.15	2958.46	1.8	987.164	3	16.9	7059	1	139	164	TMT6plex
3	95	tr|I3L4N8|I3L4N8_HUMAN	R.A(+229.16)VFPSIVGR.P	N	18.67	1173.71	-1.3	587.86	2	14.3	5833	2	29	37	TMT6plex
3	240	tr|K7EM38|K7EM38_HUMAN	R.H(+229.16)QGVMVGMGQK(+229.16).D	N	39.35	1628.89	-2	543.969	3	8.53	3117	1	40	50	TMT6plex
3	240	tr|K7EM38|K7EM38_HUMAN	K.A(+229.16)GFAGDDAPR.A	N	38.8	1204.6	0.7	603.31	2	6.84	2427	1	19	28	TMT6plex
3	240	tr|K7EM38|K7EM38_HUMAN	K.DSYVGDEAQSK(+229.16).R	N	38.45	1426.68	0.3	714.346	2	5.99	2021	1	51	61	TMT6plex
3	240	tr|K7EM38|K7EM38_HUMAN	M.E(+42.01)EEIAALVIDN(+.98)GSGMC(+57.02)K(+229.16).A	Y	37.76	2107	-1.3	703.34	3	20.21	8620	2	2	18	Acetylation (Protein N-term); Deamidation (NQ); Carbamidomethylation; TMT6plex
3	240	tr|K7EM38|K7EM38_HUMAN	K.AGFAGDDAPR.A	N	35.82	975.441	-2	488.727	2	3.88	1125	2	19	28
3	240	tr|K7EM38|K7EM38_HUMAN	R.A(+229.16)VFPSIVGRPR.H	N	35.78	1426.86	-2.3	476.627	3	12.37	4921	3	29	39	TMT6plex
3	240	tr|K7EM38|K7EM38_HUMAN	K.I(+229.16)WHHTFYNELR.V	N	34.53	1743.9	-3.5	436.982	4	11.81	4655	3	85	95	TMT6plex
3	240	tr|K7EM38|K7EM38_HUMAN	R.HQGVMVGMGQK(+229.16).D	N	34.17	1399.73	1.3	700.871	2	7.18	2517	1	40	50	TMT6plex
3	240	tr|K7EM38|K7EM38_HUMAN	M.E(+42.01)EEIAALVIDNGSGMC(+57.02)K(+229.16).A	Y	33.86	2106.02	-0.7	703.013	3	20.92	8952	1	2	18	Acetylation (Protein N-term); Carbamidomethylation; TMT6plex
3	240	tr|K7EM38|K7EM38_HUMAN	K.D(+229.16)SYVGDEAQSK(+229.16)R.G	N	30.94	1811.94	-2.1	604.987	3	6.43	2230	1	51	62	TMT6plex
3	240	tr|K7EM38|K7EM38_HUMAN	R.V(+229.16)APEEHPVLLTEAPLNPK(+229.16).A	N	30.84	2411.38	-2.9	603.851	4	15.05	6185	1	96	113	TMT6plex
3	240	tr|K7EM38|K7EM38_HUMAN	R.HQGVM(+15.99)VGMGQK(+229.16).D	N	30.8	1415.72	-2.2	472.913	3	5.77	1918	1	40	50	Oxidation (M); TMT6plex
3	240	tr|K7EM38|K7EM38_HUMAN	R.H(+229.16)QGVMVGM(+15.99)GQK(+229.16).D	N	30.24	1644.88	-0.1	549.302	3	6.19	2119	1	40	50	TMT6plex; Oxidation (M)
3	240	tr|K7EM38|K7EM38_HUMAN	K.DSYVGDEAQSK(+229.16)R.G	N	28.71	1582.78	-3.1	528.599	3	4.95	1533	1	51	62	TMT6plex
3	240	tr|K7EM38|K7EM38_HUMAN	K.D(+229.16)SYVGDEAQSK(+229.16).R	N	28.69	1655.84	-1.4	552.953	3	7.7	2726	1	51	61	TMT6plex
3	240	tr|K7EM38|K7EM38_HUMAN	R.VAPEEHPVLLTEAPLNPK(+229.16).A	N	28.59	2182.22	-1.7	728.413	3	13.58	5490	1	96	113	TMT6plex
3	240	tr|K7EM38|K7EM38_HUMAN	R.A(+229.16)VFPSIVGR.P	N	18.67	1173.71	-1.3	587.86	2	14.3	5833	2	29	37	TMT6plex
3	243	tr|I3L3R2|I3L3R2_HUMAN	R.H(+229.16)QGVMVGMGQK(+229.16).D	N	39.35	1628.89	-2	543.969	3	8.53	3117	1	40	50	TMT6plex
3	243	tr|I3L3R2|I3L3R2_HUMAN	K.A(+229.16)GFAGDDAPR.A	N	38.8	1204.6	0.7	603.31	2	6.84	2427	1	19	28	TMT6plex
3	243	tr|I3L3R2|I3L3R2_HUMAN	K.DSYVGDEAQSK(+229.16).R	N	38.45	1426.68	0.3	714.346	2	5.99	2021	1	51	61	TMT6plex
3	243	tr|I3L3R2|I3L3R2_HUMAN	M.E(+42.01)EEIAALVIDN(+.98)GSGMC(+57.02)K(+229.16).A	Y	37.76	2107	-1.3	703.34	3	20.21	8620	2	2	18	Acetylation (Protein N-term); Deamidation (NQ); Carbamidomethylation; TMT6plex
3	243	tr|I3L3R2|I3L3R2_HUMAN	K.AGFAGDDAPR.A	N	35.82	975.441	-2	488.727	2	3.88	1125	2	19	28
3	243	tr|I3L3R2|I3L3R2_HUMAN	R.A(+229.16)VFPSIVGRPR.H	N	35.78	1426.86	-2.3	476.627	3	12.37	4921	3	29	39	TMT6plex
3	243	tr|I3L3R2|I3L3R2_HUMAN	K.I(+229.16)WHHTFYNELR.V	N	34.53	1743.9	-3.5	436.982	4	11.81	4655	3	85	95	TMT6plex
3	243	tr|I3L3R2|I3L3R2_HUMAN	R.HQGVMVGMGQK(+229.16).D	N	34.17	1399.73	1.3	700.871	2	7.18	2517	1	40	50	TMT6plex
3	243	tr|I3L3R2|I3L3R2_HUMAN	M.E(+42.01)EEIAALVIDNGSGMC(+57.02)K(+229.16).A	Y	33.86	2106.02	-0.7	703.013	3	20.92	8952	1	2	18	Acetylation (Protein N-term); Carbamidomethylation; TMT6plex
3	243	tr|I3L3R2|I3L3R2_HUMAN	K.D(+229.16)SYVGDEAQSK(+229.16)R.G	N	30.94	1811.94	-2.1	604.987	3	6.43	2230	1	51	62	TMT6plex
3	243	tr|I3L3R2|I3L3R2_HUMAN	R.V(+229.16)APEEHPVLLTEAPLNPK(+229.16).A	N	30.84	2411.38	-2.9	603.851	4	15.05	6185	1	96	113	TMT6plex
3	243	tr|I3L3R2|I3L3R2_HUMAN	R.HQGVM(+15.99)VGMGQK(+229.16).D	N	30.8	1415.72	-2.2	472.913	3	5.77	1918	1	40	50	Oxidation (M); TMT6plex
3	243	tr|I3L3R2|I3L3R2_HUMAN	R.H(+229.16)QGVMVGM(+15.99)GQK(+229.16).D	N	30.24	1644.88	-0.1	549.302	3	6.19	2119	1	40	50	TMT6plex; Oxidation (M)
3	243	tr|I3L3R2|I3L3R2_HUMAN	K.DSYVGDEAQSK(+229.16)R.G	N	28.71	1582.78	-3.1	528.599	3	4.95	1533	1	51	62	TMT6plex
3	243	tr|I3L3R2|I3L3R2_HUMAN	K.D(+229.16)SYVGDEAQSK(+229.16).R	N	28.69	1655.84	-1.4	552.953	3	7.7	2726	1	51	61	TMT6plex
3	243	tr|I3L3R2|I3L3R2_HUMAN	R.VAPEEHPVLLTEAPLNPK(+229.16).A	N	28.59	2182.22	-1.7	728.413	3	13.58	5490	1	96	113	TMT6plex
3	243	tr|I3L3R2|I3L3R2_HUMAN	R.A(+229.16)VFPSIVGR.P	N	18.67	1173.71	-1.3	587.86	2	14.3	5833	2	29	37	TMT6plex
3	244	tr|J3KT65|J3KT65_HUMAN	R.H(+229.16)QGVMVGMGQK(+229.16).D	N	39.35	1628.89	-2	543.969	3	8.53	3117	1	40	50	TMT6plex
3	244	tr|J3KT65|J3KT65_HUMAN	K.A(+229.16)GFAGDDAPR.A	N	38.8	1204.6	0.7	603.31	2	6.84	2427	1	19	28	TMT6plex
3	244	tr|J3KT65|J3KT65_HUMAN	K.DSYVGDEAQSK(+229.16).R	N	38.45	1426.68	0.3	714.346	2	5.99	2021	1	51	61	TMT6plex
3	244	tr|J3KT65|J3KT65_HUMAN	M.E(+42.01)EEIAALVIDN(+.98)GSGMC(+57.02)K(+229.16).A	Y	37.76	2107	-1.3	703.34	3	20.21	8620	2	2	18	Acetylation (Protein N-term); Deamidation (NQ); Carbamidomethylation; TMT6plex
3	244	tr|J3KT65|J3KT65_HUMAN	K.AGFAGDDAPR.A	N	35.82	975.441	-2	488.727	2	3.88	1125	2	19	28
3	244	tr|J3KT65|J3KT65_HUMAN	R.A(+229.16)VFPSIVGRPR.H	N	35.78	1426.86	-2.3	476.627	3	12.37	4921	3	29	39	TMT6plex
3	244	tr|J3KT65|J3KT65_HUMAN	K.I(+229.16)WHHTFYNELR.V	N	34.53	1743.9	-3.5	436.982	4	11.81	4655	3	85	95	TMT6plex
3	244	tr|J3KT65|J3KT65_HUMAN	R.HQGVMVGMGQK(+229.16).D	N	34.17	1399.73	1.3	700.871	2	7.18	2517	1	40	50	TMT6plex
3	244	tr|J3KT65|J3KT65_HUMAN	M.E(+42.01)EEIAALVIDNGSGMC(+57.02)K(+229.16).A	Y	33.86	2106.02	-0.7	703.013	3	20.92	8952	1	2	18	Acetylation (Protein N-term); Carbamidomethylation; TMT6plex
3	244	tr|J3KT65|J3KT65_HUMAN	K.D(+229.16)SYVGDEAQSK(+229.16)R.G	N	30.94	1811.94	-2.1	604.987	3	6.43	2230	1	51	62	TMT6plex
3	244	tr|J3KT65|J3KT65_HUMAN	R.V(+229.16)APEEHPVLLTEAPLNPK(+229.16).A	N	30.84	2411.38	-2.9	603.851	4	15.05	6185	1	96	113	TMT6plex
3	244	tr|J3KT65|J3KT65_HUMAN	R.HQGVM(+15.99)VGMGQK(+229.16).D	N	30.8	1415.72	-2.2	472.913	3	5.77	1918	1	40	50	Oxidation (M); TMT6plex
3	244	tr|J3KT65|J3KT65_HUMAN	R.H(+229.16)QGVMVGM(+15.99)GQK(+229.16).D	N	30.24	1644.88	-0.1	549.302	3	6.19	2119	1	40	50	TMT6plex; Oxidation (M)
3	244	tr|J3KT65|J3KT65_HUMAN	K.DSYVGDEAQSK(+229.16)R.G	N	28.71	1582.78	-3.1	528.599	3	4.95	1533	1	51	62	TMT6plex
3	244	tr|J3KT65|J3KT65_HUMAN	K.D(+229.16)SYVGDEAQSK(+229.16).R	N	28.69	1655.84	-1.4	552.953	3	7.7	2726	1	51	61	TMT6plex
3	244	tr|J3KT65|J3KT65_HUMAN	R.VAPEEHPVLLTEAPLNPK(+229.16).A	N	28.59	2182.22	-1.7	728.413	3	13.58	5490	1	96	113	TMT6plex
3	244	tr|J3KT65|J3KT65_HUMAN	R.A(+229.16)VFPSIVGR.P	N	18.67	1173.71	-1.3	587.86	2	14.3	5833	2	29	37	TMT6plex
4	68729	sp|P60709|ACTB_HUMAN	K.D(+229.16)LYANTVLSGGTTMYPGIADR.M	N	45.78	2443.23	0.5	1222.62	2	17.2	7199	1	292	312	TMT6plex
4	68729	sp|P60709|ACTB_HUMAN	K.Q(+229.16)EYDESGPSIVHR.K	N	45.53	1744.86	-3	582.625	3	7.47	2613	1	360	372	TMT6plex
4	68729	sp|P60709|ACTB_HUMAN	K.QEYDESGPSIVHR.K	N	43.2	1515.7	-0.4	506.239	3	5.57	1823	2	360	372
4	68729	sp|P60709|ACTB_HUMAN	K.D(+229.16)LYANTVLSGGTTM(+15.99)YPGIADR.M	N	41.89	2459.22	-1.7	820.746	3	15.71	6499	1	292	312	TMT6plex; Oxidation (M)
4	68729	sp|P60709|ACTB_HUMAN	R.G(+229.16)YSFTTTAER.E	N	40.98	1360.68	-1.9	681.347	2	8.88	3285	1	197	206	TMT6plex
4	68729	sp|P60709|ACTB_HUMAN	R.H(+229.16)QGVMVGMGQK(+229.16).D	N	39.35	1628.89	-2	543.969	3	8.53	3117	1	40	50	TMT6plex
4	68729	sp|P60709|ACTB_HUMAN	K.A(+229.16)GFAGDDAPR.A	N	38.8	1204.6	0.7	603.31	2	6.84	2427	1	19	28	TMT6plex
4	68729	sp|P60709|ACTB_HUMAN	K.DSYVGDEAQSK(+229.16).R	N	38.45	1426.68	0.3	714.346	2	5.99	2021	1	51	61	TMT6plex
4	68729	sp|P60709|ACTB_HUMAN	Y.V(+229.16)ALDFEQEMATAASSSSLEK(+229.16).S	N	38.32	2571.31	0	858.112	3	20.01	8527	1	219	238	TMT6plex
4	68729	sp|P60709|ACTB_HUMAN	K.S(+229.16)YELPDGQVITIGNER.F	N	37.66	2019.05	-0.8	674.023	3	16	6636	1	239	254	TMT6plex
4	68729	sp|P60709|ACTB_HUMAN	K.LC(+57.02)YVALDFEQEMATAASSSSLEK(+229.16).S	N	37.58	2778.33	-1	927.116	3	20.64	8822	1	216	238	Carbamidomethylation; TMT6plex
4	68729	sp|P60709|ACTB_HUMAN	K.SYELPDGQVITIGNER.F	N	37.05	1789.88	1.1	895.951	2	14.44	5897	1	239	254
4	68729	sp|P60709|ACTB_HUMAN	R.TTGIVMDSGDGVTHTVPIYEGYALPHAILR.L	N	36.87	3182.61	-2	796.657	4	17.34	7267	1	148	177
4	68729	sp|P60709|ACTB_HUMAN	R.C(+57.02)PEALFQPSFLGMESC(+57.02)GIHETTFNSIMK(+229.16).C	N	36.75	3459.62	-1.4	865.91	4	20.66	8833	1	257	284	Carbamidomethylation; TMT6plex
4	68729	sp|P60709|ACTB_HUMAN	K.Q(-17.03)EYDESGPSIVHR.K	N	36.58	1498.67	-0.7	750.341	2	7.85	2798	1	360	372	Pyro-glu from Q
4	68729	sp|P60709|ACTB_HUMAN	R.K(+229.16)DLYANTVLSGGTTMYPGIADR.M	N	36.48	2571.32	-1	858.113	3	14.88	6106	1	291	312	TMT6plex
4	68729	sp|P60709|ACTB_HUMAN	K.AGFAGDDAPR.A	N	35.82	975.441	-2	488.727	2	3.88	1125	2	19	28
4	68729	sp|P60709|ACTB_HUMAN	R.A(+229.16)VFPSIVGRPR.H	N	35.78	1426.86	-2.3	476.627	3	12.37	4921	3	29	39	TMT6plex
4	68729	sp|P60709|ACTB_HUMAN	M.D(+42.01)DDIAALVVDNGSGMC(+57.02)K(+229.16).A	Y	35.11	2049.96	-1.5	1025.98	2	18.44	7787	1	2	18	Acetylation (Protein N-term); Carbamidomethylation; TMT6plex
4	68729	sp|P60709|ACTB_HUMAN	R.K(+229.16)(+229.16)DLYANTVLSGGTTMYPGIADR.M	N	35.08	2800.48	0	934.502	3	15.98	6623	1	291	312	TMT6plex
4	68729	sp|P60709|ACTB_HUMAN	R.TTGIVMDSGDGVTHTVPIYEGYALPH.A	N	34.97	2729.3	-1.1	910.773	3	15.95	6610	1	148	173
4	68729	sp|P60709|ACTB_HUMAN	R.C(+57.02)PEALFQPSFLGMESC(+57.02)GIHETTFN(+.98)SIMK(+229.16).C	N	34.85	3460.6	-2.2	866.156	4	20.43	8723	1	257	284	Carbamidomethylation; Deamidation (NQ); TMT6plex
4	68729	sp|P60709|ACTB_HUMAN	K.I(+229.16)WHHTFYNELR.V	N	34.53	1743.9	-3.5	436.982	4	11.81	4655	3	85	95	TMT6plex
4	68729	sp|P60709|ACTB_HUMAN	R.T(+229.16)TGIVMDSGDGVTHTVPIYEGYALPHAILR.L	N	34.36	3411.77	-3.5	853.947	4	18.06	7604	1	148	177	TMT6plex
4	68729	sp|P60709|ACTB_HUMAN	K.E(+229.16)K(+229.16)LC(+57.02)YVALDFEQEMATAASSSSLEK(+229.16).S	N	34.17	3493.79	-2.9	874.453	4	22.71	9778	1	214	238	TMT6plex; Carbamidomethylation
4	68729	sp|P60709|ACTB_HUMAN	R.HQGVMVGMGQK(+229.16).D	N	34.17	1399.73	1.3	700.871	2	7.18	2517	1	40	50	TMT6plex
4	68729	sp|P60709|ACTB_HUMAN	K.S(+229.16)YELPDGQVITIGN(+.98)ER.F	N	33.42	2020.03	2.6	674.353	3	16.77	6997	1	239	254	TMT6plex; Deamidation (NQ)
4	68729	sp|P60709|ACTB_HUMAN	K.L(+229.16)C(+57.02)YVALDFEQEMATAASSSSLEK(+229.16).S	N	33.24	3007.49	-0.9	752.88	4	24.28	10447	2	216	238	TMT6plex; Carbamidomethylation
4	68729	sp|P60709|ACTB_HUMAN	K.E(+229.16)ITALAPSTMK(+229.16).I	N	32.46	1618.94	-1.6	540.652	3	13.98	5679	1	316	326	TMT6plex
4	68729	sp|P60709|ACTB_HUMAN	M.D(+42.01)DDIAALVVDN(+.98)GSGMC(+57.02)K(+229.16).A	Y	32.32	2050.94	-1.7	684.652	3	18.02	7584	2	2	18	Acetylation (Protein N-term); Deamidation (NQ); Carbamidomethylation; TMT6plex
4	68729	sp|P60709|ACTB_HUMAN	K.D(+229.16)LYAN(+.98)TVLSGGTTMYPGIADR.M	N	31.98	2444.21	-1.3	815.743	3	16.84	7031	1	292	312	TMT6plex; Deamidation (NQ)
4	68729	sp|P60709|ACTB_HUMAN	K.DLYANTVLSGGTTMYPGIADR.M	N	31.75	2214.06	-1.3	739.027	3	16.39	6820	1	292	312
4	68729	sp|P60709|ACTB_HUMAN	K.D(+229.16)SYVGDEAQSK(+229.16)R.G	N	30.94	1811.94	-2.1	604.987	3	6.43	2230	1	51	62	TMT6plex
4	68729	sp|P60709|ACTB_HUMAN	R.V(+229.16)APEEHPVLLTEAPLNPK(+229.16).A	N	30.84	2411.38	-2.9	603.851	4	15.05	6185	1	96	113	TMT6plex
4	68729	sp|P60709|ACTB_HUMAN	R.HQGVM(+15.99)VGMGQK(+229.16).D	N	30.8	1415.72	-2.2	472.913	3	5.77	1918	1	40	50	Oxidation (M); TMT6plex
4	68729	sp|P60709|ACTB_HUMAN	R.H(+229.16)QGVMVGM(+15.99)GQK(+229.16).D	N	30.24	1644.88	-0.1	549.302	3	6.19	2119	1	40	50	TMT6plex; Oxidation (M)
4	68729	sp|P60709|ACTB_HUMAN	K.DSYVGDEAQSK(+229.16)R.G	N	28.71	1582.78	-3.1	528.599	3	4.95	1533	1	51	62	TMT6plex
4	68729	sp|P60709|ACTB_HUMAN	K.D(+229.16)SYVGDEAQSK(+229.16).R	N	28.69	1655.84	-1.4	552.953	3	7.7	2726	1	51	61	TMT6plex
4	68729	sp|P60709|ACTB_HUMAN	R.VAPEEHPVLLTEAPLNPK(+229.16).A	N	28.59	2182.22	-1.7	728.413	3	13.58	5490	1	96	113	TMT6plex
4	68729	sp|P60709|ACTB_HUMAN	R.C(+57.02)(+229.16)PEALFQPSFLGMESC(+57.02)GIHETTFN(+.98)SIMK(+229.16).C	N	26.38	3689.76	-2.7	923.446	4	21.41	9166	1	257	284	Carbamidomethylation; TMT6plex; Deamidation (NQ)
4	68729	sp|P60709|ACTB_HUMAN	K.EITALAPSTMK(+229.16).I	N	25.87	1389.77	0.7	695.895	2	11.45	4484	1	316	326	TMT6plex
4	68729	sp|P60709|ACTB_HUMAN	K.E(+229.16)ITALAPSTM(+15.99)K(+229.16).I	N	24.65	1634.93	-2.4	545.983	3	12.18	4828	1	316	326	TMT6plex; Oxidation (M)
4	68729	sp|P60709|ACTB_HUMAN	R.D(+229.16)LTDYLMK(+229.16).I	N	23.63	1455.8	-1.8	728.908	2	16.66	6943	1	184	191	TMT6plex
4	68729	sp|P60709|ACTB_HUMAN	M.D(+42.01)DDIAALVVDNGSGM(+15.99)C(+57.02)K(+229.16).A	Y	22.73	2065.95	-2.1	689.656	3	16.83	7027	1	2	18	Acetylation (Protein N-term); Oxidation (M); Carbamidomethylation; TMT6plex
4	68729	sp|P60709|ACTB_HUMAN	K.EITALAPSTM(+15.99)K(+229.16).I	N	20.73	1405.77	-1.7	703.891	2	9.48	3567	1	316	326	Oxidation (M); TMT6plex
4	68729	sp|P60709|ACTB_HUMAN	K.C(+57.02)DVDIR.K	N	20.43	776.349	-1.6	389.181	2	3.14	787	2	285	290	Carbamidomethylation
4	68729	sp|P60709|ACTB_HUMAN	R.T(+229.16)TGIVMDSGDGVTHTVPIYEGYALPH.A	N	20.15	2958.46	1.8	987.164	3	16.9	7059	1	148	173	TMT6plex
4	68729	sp|P60709|ACTB_HUMAN	R.C(+57.02)(+229.16)PEALFQPSFLGMESC(+57.02)GIHETTFNSIMK(+229.16).C	N	19.78	3688.78	-1.9	923.201	4	21.61	9261	1	257	284	Carbamidomethylation; TMT6plex
4	68729	sp|P60709|ACTB_HUMAN	R.A(+229.16)VFPSIVGR.P	N	18.67	1173.71	-1.3	587.86	2	14.3	5833	2	29	37	TMT6plex
4	68729	sp|P60709|ACTB_HUMAN	K.IIAPPER.K	N	18.28	794.465	-4.2	398.238	2	4.91	1511	1	329	335
4	68729	sp|P60709|ACTB_HUMAN	K.C(+57.02)DVDIRK(+229.16).D	N	17.26	1133.61	-1.3	378.876	3	5.61	1843	1	285	291	Carbamidomethylation; TMT6plex
4	239	tr|G5E9R0|G5E9R0_HUMAN	R.H(+229.16)QGVMVGMGQK(+229.16).D	N	39.35	1628.89	-2	543.969	3	8.53	3117	1	40	50	TMT6plex
4	239	tr|G5E9R0|G5E9R0_HUMAN	K.A(+229.16)GFAGDDAPR.A	N	38.8	1204.6	0.7	603.31	2	6.84	2427	1	19	28	TMT6plex
4	239	tr|G5E9R0|G5E9R0_HUMAN	K.DSYVGDEAQSK(+229.16).R	N	38.45	1426.68	0.3	714.346	2	5.99	2021	1	51	61	TMT6plex
4	239	tr|G5E9R0|G5E9R0_HUMAN	K.AGFAGDDAPR.A	N	35.82	975.441	-2	488.727	2	3.88	1125	2	19	28
4	239	tr|G5E9R0|G5E9R0_HUMAN	R.A(+229.16)VFPSIVGRPR.H	N	35.78	1426.86	-2.3	476.627	3	12.37	4921	3	29	39	TMT6plex
4	239	tr|G5E9R0|G5E9R0_HUMAN	M.D(+42.01)DDIAALVVDNGSGMC(+57.02)K(+229.16).A	Y	35.11	2049.96	-1.5	1025.98	2	18.44	7787	1	2	18	Acetylation (Protein N-term); Carbamidomethylation; TMT6plex
4	239	tr|G5E9R0|G5E9R0_HUMAN	K.I(+229.16)WHHTFYNELR.V	N	34.53	1743.9	-3.5	436.982	4	11.81	4655	3	85	95	TMT6plex
4	239	tr|G5E9R0|G5E9R0_HUMAN	R.HQGVMVGMGQK(+229.16).D	N	34.17	1399.73	1.3	700.871	2	7.18	2517	1	40	50	TMT6plex
4	239	tr|G5E9R0|G5E9R0_HUMAN	M.D(+42.01)DDIAALVVDN(+.98)GSGMC(+57.02)K(+229.16).A	Y	32.32	2050.94	-1.7	684.652	3	18.02	7584	2	2	18	Acetylation (Protein N-term); Deamidation (NQ); Carbamidomethylation; TMT6plex
4	239	tr|G5E9R0|G5E9R0_HUMAN	K.D(+229.16)SYVGDEAQSK(+229.16)R.G	N	30.94	1811.94	-2.1	604.987	3	6.43	2230	1	51	62	TMT6plex
4	239	tr|G5E9R0|G5E9R0_HUMAN	R.V(+229.16)APEEHPVLLTEAPLNPK(+229.16).A	N	30.84	2411.38	-2.9	603.851	4	15.05	6185	1	96	113	TMT6plex
4	239	tr|G5E9R0|G5E9R0_HUMAN	R.HQGVM(+15.99)VGMGQK(+229.16).D	N	30.8	1415.72	-2.2	472.913	3	5.77	1918	1	40	50	Oxidation (M); TMT6plex
4	239	tr|G5E9R0|G5E9R0_HUMAN	R.H(+229.16)QGVMVGM(+15.99)GQK(+229.16).D	N	30.24	1644.88	-0.1	549.302	3	6.19	2119	1	40	50	TMT6plex; Oxidation (M)
4	239	tr|G5E9R0|G5E9R0_HUMAN	K.DSYVGDEAQSK(+229.16)R.G	N	28.71	1582.78	-3.1	528.599	3	4.95	1533	1	51	62	TMT6plex
4	239	tr|G5E9R0|G5E9R0_HUMAN	K.D(+229.16)SYVGDEAQSK(+229.16).R	N	28.69	1655.84	-1.4	552.953	3	7.7	2726	1	51	61	TMT6plex
4	239	tr|G5E9R0|G5E9R0_HUMAN	R.VAPEEHPVLLTEAPLNPK(+229.16).A	N	28.59	2182.22	-1.7	728.413	3	13.58	5490	1	96	113	TMT6plex
4	239	tr|G5E9R0|G5E9R0_HUMAN	M.D(+42.01)DDIAALVVDNGSGM(+15.99)C(+57.02)K(+229.16).A	Y	22.73	2065.95	-2.1	689.656	3	16.83	7027	1	2	18	Acetylation (Protein N-term); Oxidation (M); Carbamidomethylation; TMT6plex
4	239	tr|G5E9R0|G5E9R0_HUMAN	R.A(+229.16)VFPSIVGR.P	N	18.67	1173.71	-1.3	587.86	2	14.3	5833	2	29	37	TMT6plex
4	242	tr|E7EVS6|E7EVS6_HUMAN	R.H(+229.16)QGVMVGMGQK(+229.16).D	N	39.35	1628.89	-2	543.969	3	8.53	3117	1	40	50	TMT6plex
4	242	tr|E7EVS6|E7EVS6_HUMAN	K.A(+229.16)GFAGDDAPR.A	N	38.8	1204.6	0.7	603.31	2	6.84	2427	1	19	28	TMT6plex
4	242	tr|E7EVS6|E7EVS6_HUMAN	K.DSYVGDEAQSK(+229.16).R	N	38.45	1426.68	0.3	714.346	2	5.99	2021	1	51	61	TMT6plex
4	242	tr|E7EVS6|E7EVS6_HUMAN	K.AGFAGDDAPR.A	N	35.82	975.441	-2	488.727	2	3.88	1125	2	19	28
4	242	tr|E7EVS6|E7EVS6_HUMAN	R.A(+229.16)VFPSIVGRPR.H	N	35.78	1426.86	-2.3	476.627	3	12.37	4921	3	29	39	TMT6plex
4	242	tr|E7EVS6|E7EVS6_HUMAN	M.D(+42.01)DDIAALVVDNGSGMC(+57.02)K(+229.16).A	Y	35.11	2049.96	-1.5	1025.98	2	18.44	7787	1	2	18	Acetylation (Protein N-term); Carbamidomethylation; TMT6plex
4	242	tr|E7EVS6|E7EVS6_HUMAN	K.I(+229.16)WHHTFYNELR.V	N	34.53	1743.9	-3.5	436.982	4	11.81	4655	3	85	95	TMT6plex
4	242	tr|E7EVS6|E7EVS6_HUMAN	R.HQGVMVGMGQK(+229.16).D	N	34.17	1399.73	1.3	700.871	2	7.18	2517	1	40	50	TMT6plex
4	242	tr|E7EVS6|E7EVS6_HUMAN	M.D(+42.01)DDIAALVVDN(+.98)GSGMC(+57.02)K(+229.16).A	Y	32.32	2050.94	-1.7	684.652	3	18.02	7584	2	2	18	Acetylation (Protein N-term); Deamidation (NQ); Carbamidomethylation; TMT6plex
4	242	tr|E7EVS6|E7EVS6_HUMAN	K.D(+229.16)SYVGDEAQSK(+229.16)R.G	N	30.94	1811.94	-2.1	604.987	3	6.43	2230	1	51	62	TMT6plex
4	242	tr|E7EVS6|E7EVS6_HUMAN	R.V(+229.16)APEEHPVLLTEAPLNPK(+229.16).A	N	30.84	2411.38	-2.9	603.851	4	15.05	6185	1	96	113	TMT6plex
4	242	tr|E7EVS6|E7EVS6_HUMAN	R.HQGVM(+15.99)VGMGQK(+229.16).D	N	30.8	1415.72	-2.2	472.913	3	5.77	1918	1	40	50	Oxidation (M); TMT6plex
4	242	tr|E7EVS6|E7EVS6_HUMAN	R.H(+229.16)QGVMVGM(+15.99)GQK(+229.16).D	N	30.24	1644.88	-0.1	549.302	3	6.19	2119	1	40	50	TMT6plex; Oxidation (M)
4	242	tr|E7EVS6|E7EVS6_HUMAN	K.DSYVGDEAQSK(+229.16)R.G	N	28.71	1582.78	-3.1	528.599	3	4.95	1533	1	51	62	TMT6plex
4	242	tr|E7EVS6|E7EVS6_HUMAN	K.D(+229.16)SYVGDEAQSK(+229.16).R	N	28.69	1655.84	-1.4	552.953	3	7.7	2726	1	51	61	TMT6plex
4	242	tr|E7EVS6|E7EVS6_HUMAN	R.VAPEEHPVLLTEAPLNPK(+229.16).A	N	28.59	2182.22	-1.7	728.413	3	13.58	5490	1	96	113	TMT6plex
4	242	tr|E7EVS6|E7EVS6_HUMAN	M.D(+42.01)DDIAALVVDNGSGM(+15.99)C(+57.02)K(+229.16).A	Y	22.73	2065.95	-2.1	689.656	3	16.83	7027	1	2	18	Acetylation (Protein N-term); Oxidation (M); Carbamidomethylation; TMT6plex
4	242	tr|E7EVS6|E7EVS6_HUMAN	R.A(+229.16)VFPSIVGR.P	N	18.67	1173.71	-1.3	587.86	2	14.3	5833	2	29	37	TMT6plex
4	349	tr|C9JUM1|C9JUM1_HUMAN	R.H(+229.16)QGVMVGMGQK(+229.16).D	N	39.35	1628.89	-2	543.969	3	8.53	3117	1	43	53	TMT6plex
4	349	tr|C9JUM1|C9JUM1_HUMAN	K.A(+229.16)GFAGDDAPR.A	N	38.8	1204.6	0.7	603.31	2	6.84	2427	1	22	31	TMT6plex
4	349	tr|C9JUM1|C9JUM1_HUMAN	K.DSYVGDEAQSK(+229.16).R	N	38.45	1426.68	0.3	714.346	2	5.99	2021	1	54	64	TMT6plex
4	349	tr|C9JUM1|C9JUM1_HUMAN	K.AGFAGDDAPR.A	N	35.82	975.441	-2	488.727	2	3.88	1125	2	22	31
4	349	tr|C9JUM1|C9JUM1_HUMAN	R.A(+229.16)VFPSIVGRPR.H	N	35.78	1426.86	-2.3	476.627	3	12.37	4921	3	32	42	TMT6plex
4	349	tr|C9JUM1|C9JUM1_HUMAN	M.D(+42.01)DDIAALVVDNGSGMC(+57.02)K(+229.16).A	Y	35.11	2049.96	-1.5	1025.98	2	18.44	7787	1	5	21	Acetylation (Protein N-term); Carbamidomethylation; TMT6plex
4	349	tr|C9JUM1|C9JUM1_HUMAN	K.I(+229.16)WHHTFYNELR.V	N	34.53	1743.9	-3.5	436.982	4	11.81	4655	3	88	98	TMT6plex
4	349	tr|C9JUM1|C9JUM1_HUMAN	R.HQGVMVGMGQK(+229.16).D	N	34.17	1399.73	1.3	700.871	2	7.18	2517	1	43	53	TMT6plex
4	349	tr|C9JUM1|C9JUM1_HUMAN	M.D(+42.01)DDIAALVVDN(+.98)GSGMC(+57.02)K(+229.16).A	Y	32.32	2050.94	-1.7	684.652	3	18.02	7584	2	5	21	Acetylation (Protein N-term); Deamidation (NQ); Carbamidomethylation; TMT6plex
4	349	tr|C9JUM1|C9JUM1_HUMAN	K.D(+229.16)SYVGDEAQSK(+229.16)R.G	N	30.94	1811.94	-2.1	604.987	3	6.43	2230	1	54	65	TMT6plex
4	349	tr|C9JUM1|C9JUM1_HUMAN	R.HQGVM(+15.99)VGMGQK(+229.16).D	N	30.8	1415.72	-2.2	472.913	3	5.77	1918	1	43	53	Oxidation (M); TMT6plex
4	349	tr|C9JUM1|C9JUM1_HUMAN	R.H(+229.16)QGVMVGM(+15.99)GQK(+229.16).D	N	30.24	1644.88	-0.1	549.302	3	6.19	2119	1	43	53	TMT6plex; Oxidation (M)
4	349	tr|C9JUM1|C9JUM1_HUMAN	K.DSYVGDEAQSK(+229.16)R.G	N	28.71	1582.78	-3.1	528.599	3	4.95	1533	1	54	65	TMT6plex
4	349	tr|C9JUM1|C9JUM1_HUMAN	K.D(+229.16)SYVGDEAQSK(+229.16).R	N	28.69	1655.84	-1.4	552.953	3	7.7	2726	1	54	64	TMT6plex
4	349	tr|C9JUM1|C9JUM1_HUMAN	M.D(+42.01)DDIAALVVDNGSGM(+15.99)C(+57.02)K(+229.16).A	Y	22.73	2065.95	-2.1	689.656	3	16.83	7027	1	5	21	Acetylation (Protein N-term); Oxidation (M); Carbamidomethylation; TMT6plex
4	349	tr|C9JUM1|C9JUM1_HUMAN	R.A(+229.16)VFPSIVGR.P	N	18.67	1173.71	-1.3	587.86	2	14.3	5833	2	32	40	TMT6plex
4	350	tr|C9JZR7|C9JZR7_HUMAN	R.H(+229.16)QGVMVGMGQK(+229.16).D	N	39.35	1628.89	-2	543.969	3	8.53	3117	1	40	50	TMT6plex
4	350	tr|C9JZR7|C9JZR7_HUMAN	K.A(+229.16)GFAGDDAPR.A	N	38.8	1204.6	0.7	603.31	2	6.84	2427	1	19	28	TMT6plex
4	350	tr|C9JZR7|C9JZR7_HUMAN	K.DSYVGDEAQSK(+229.16).R	N	38.45	1426.68	0.3	714.346	2	5.99	2021	1	51	61	TMT6plex
4	350	tr|C9JZR7|C9JZR7_HUMAN	K.AGFAGDDAPR.A	N	35.82	975.441	-2	488.727	2	3.88	1125	2	19	28
4	350	tr|C9JZR7|C9JZR7_HUMAN	R.A(+229.16)VFPSIVGRPR.H	N	35.78	1426.86	-2.3	476.627	3	12.37	4921	3	29	39	TMT6plex
4	350	tr|C9JZR7|C9JZR7_HUMAN	M.D(+42.01)DDIAALVVDNGSGMC(+57.02)K(+229.16).A	Y	35.11	2049.96	-1.5	1025.98	2	18.44	7787	1	2	18	Acetylation (Protein N-term); Carbamidomethylation; TMT6plex
4	350	tr|C9JZR7|C9JZR7_HUMAN	K.I(+229.16)WHHTFYNELR.V	N	34.53	1743.9	-3.5	436.982	4	11.81	4655	3	85	95	TMT6plex
4	350	tr|C9JZR7|C9JZR7_HUMAN	R.HQGVMVGMGQK(+229.16).D	N	34.17	1399.73	1.3	700.871	2	7.18	2517	1	40	50	TMT6plex
4	350	tr|C9JZR7|C9JZR7_HUMAN	M.D(+42.01)DDIAALVVDN(+.98)GSGMC(+57.02)K(+229.16).A	Y	32.32	2050.94	-1.7	684.652	3	18.02	7584	2	2	18	Acetylation (Protein N-term); Deamidation (NQ); Carbamidomethylation; TMT6plex
4	350	tr|C9JZR7|C9JZR7_HUMAN	K.D(+229.16)SYVGDEAQSK(+229.16)R.G	N	30.94	1811.94	-2.1	604.987	3	6.43	2230	1	51	62	TMT6plex
4	350	tr|C9JZR7|C9JZR7_HUMAN	R.HQGVM(+15.99)VGMGQK(+229.16).D	N	30.8	1415.72	-2.2	472.913	3	5.77	1918	1	40	50	Oxidation (M); TMT6plex
4	350	tr|C9JZR7|C9JZR7_HUMAN	R.H(+229.16)QGVMVGM(+15.99)GQK(+229.16).D	N	30.24	1644.88	-0.1	549.302	3	6.19	2119	1	40	50	TMT6plex; Oxidation (M)
4	350	tr|C9JZR7|C9JZR7_HUMAN	K.DSYVGDEAQSK(+229.16)R.G	N	28.71	1582.78	-3.1	528.599	3	4.95	1533	1	51	62	TMT6plex
4	350	tr|C9JZR7|C9JZR7_HUMAN	K.D(+229.16)SYVGDEAQSK(+229.16).R	N	28.69	1655.84	-1.4	552.953	3	7.7	2726	1	51	61	TMT6plex
4	350	tr|C9JZR7|C9JZR7_HUMAN	M.D(+42.01)DDIAALVVDNGSGM(+15.99)C(+57.02)K(+229.16).A	Y	22.73	2065.95	-2.1	689.656	3	16.83	7027	1	2	18	Acetylation (Protein N-term); Oxidation (M); Carbamidomethylation; TMT6plex
4	350	tr|C9JZR7|C9JZR7_HUMAN	R.A(+229.16)VFPSIVGR.P	N	18.67	1173.71	-1.3	587.86	2	14.3	5833	2	29	37	TMT6plex
4	492	tr|C9JTX5|C9JTX5_HUMAN	R.H(+229.16)QGVMVGMGQK(+229.16).D	N	39.35	1628.89	-2	543.969	3	8.53	3117	1	40	50	TMT6plex
4	492	tr|C9JTX5|C9JTX5_HUMAN	K.A(+229.16)GFAGDDAPR.A	N	38.8	1204.6	0.7	603.31	2	6.84	2427	1	19	28	TMT6plex
4	492	tr|C9JTX5|C9JTX5_HUMAN	K.DSYVGDEAQSK(+229.16).R	N	38.45	1426.68	0.3	714.346	2	5.99	2021	1	51	61	TMT6plex
4	492	tr|C9JTX5|C9JTX5_HUMAN	K.AGFAGDDAPR.A	N	35.82	975.441	-2	488.727	2	3.88	1125	2	19	28
4	492	tr|C9JTX5|C9JTX5_HUMAN	R.A(+229.16)VFPSIVGRPR.H	N	35.78	1426.86	-2.3	476.627	3	12.37	4921	3	29	39	TMT6plex
4	492	tr|C9JTX5|C9JTX5_HUMAN	M.D(+42.01)DDIAALVVDNGSGMC(+57.02)K(+229.16).A	Y	35.11	2049.96	-1.5	1025.98	2	18.44	7787	1	2	18	Acetylation (Protein N-term); Carbamidomethylation; TMT6plex
4	492	tr|C9JTX5|C9JTX5_HUMAN	R.HQGVMVGMGQK(+229.16).D	N	34.17	1399.73	1.3	700.871	2	7.18	2517	1	40	50	TMT6plex
4	492	tr|C9JTX5|C9JTX5_HUMAN	M.D(+42.01)DDIAALVVDN(+.98)GSGMC(+57.02)K(+229.16).A	Y	32.32	2050.94	-1.7	684.652	3	18.02	7584	2	2	18	Acetylation (Protein N-term); Deamidation (NQ); Carbamidomethylation; TMT6plex
4	492	tr|C9JTX5|C9JTX5_HUMAN	K.D(+229.16)SYVGDEAQSK(+229.16)R.G	N	30.94	1811.94	-2.1	604.987	3	6.43	2230	1	51	62	TMT6plex
4	492	tr|C9JTX5|C9JTX5_HUMAN	R.HQGVM(+15.99)VGMGQK(+229.16).D	N	30.8	1415.72	-2.2	472.913	3	5.77	1918	1	40	50	Oxidation (M); TMT6plex
4	492	tr|C9JTX5|C9JTX5_HUMAN	R.H(+229.16)QGVMVGM(+15.99)GQK(+229.16).D	N	30.24	1644.88	-0.1	549.302	3	6.19	2119	1	40	50	TMT6plex; Oxidation (M)
4	492	tr|C9JTX5|C9JTX5_HUMAN	K.DSYVGDEAQSK(+229.16)R.G	N	28.71	1582.78	-3.1	528.599	3	4.95	1533	1	51	62	TMT6plex
4	492	tr|C9JTX5|C9JTX5_HUMAN	K.D(+229.16)SYVGDEAQSK(+229.16).R	N	28.69	1655.84	-1.4	552.953	3	7.7	2726	1	51	61	TMT6plex
4	492	tr|C9JTX5|C9JTX5_HUMAN	M.D(+42.01)DDIAALVVDNGSGM(+15.99)C(+57.02)K(+229.16).A	Y	22.73	2065.95	-2.1	689.656	3	16.83	7027	1	2	18	Acetylation (Protein N-term); Oxidation (M); Carbamidomethylation; TMT6plex
4	492	tr|C9JTX5|C9JTX5_HUMAN	R.A(+229.16)VFPSIVGR.P	N	18.67	1173.71	-1.3	587.86	2	14.3	5833	2	29	37	TMT6plex
11	68732	sp|P07900|HS90A_HUMAN	R.TLTIVDTGIGMTK(+229.16).A	N	42.92	1577.89	-0.7	789.952	2	15.35	6331	2	88	100	TMT6plex
11	68732	sp|P07900|HS90A_HUMAN	K.D(+229.16)LVILLYETALLSSGFSLEDPQTHANR.I	Y	42.18	3230.7	-1.5	1077.91	3	29.12	11486	1	661	687	TMT6plex
11	68732	sp|P07900|HS90A_HUMAN	K.H(+229.16)LEINPDHSIIETLR.Q	Y	41.34	2015.1	-2.4	504.781	4	13.73	5563	1	633	647	TMT6plex
11	68732	sp|P07900|HS90A_HUMAN	K.HGLEVIYMIEPIDEYC(+57.02)VQQLK(+229.16).E	Y	39.75	2805.43	0.4	936.15	3	20.25	8639	1	514	534	Carbamidomethylation; TMT6plex
11	68732	sp|P07900|HS90A_HUMAN	R.L(+229.16)VTSPC(+57.02)C(+57.02)IVTSTYGWTANMER.I	Y	38.63	2674.28	0.8	892.433	3	19.39	8235	1	592	612	TMT6plex; Carbamidomethylation
11	68732	sp|P07900|HS90A_HUMAN	R.G(+229.16)VVDSEDLPLNISR.E	N	38.5	1741.94	0.9	871.979	2	14.91	6120	1	387	400	TMT6plex
11	68732	sp|P07900|HS90A_HUMAN	K.H(+229.16)FSVEGQLEFR.A	N	36.58	1576.82	-0.5	526.614	3	12.53	4994	1	328	338	TMT6plex
11	68732	sp|P07900|HS90A_HUMAN	R.N(+229.16)PDDITNEEYGEFYK(+229.16).S	Y	34.88	2291.1	-1.4	764.706	3	14.07	5727	1	300	314	TMT6plex
11	68732	sp|P07900|HS90A_HUMAN	R.T(+229.16)LTIVDTGIGMTK(+229.16).A	N	34.86	1807.05	-1.6	603.357	3	17.03	7118	3	88	100	TMT6plex
11	68732	sp|P07900|HS90A_HUMAN	R.YESLTDPSK(+229.16)LDSGK(+229.16).E	N	34.29	1997.07	-3.6	666.696	3	10.56	4064	1	61	74	TMT6plex
11	68732	sp|P07900|HS90A_HUMAN	K.S(+229.16)LTNDWEDHLAVK(+229.16).H	N	33.84	1985.06	-0.2	662.695	3	14.31	5839	1	315	327	TMT6plex
11	68732	sp|P07900|HS90A_HUMAN	R.YESLTDPSK(+229.16).L	N	33.63	1267.65	-2	634.831	2	7.59	2671	1	61	69	TMT6plex
11	68732	sp|P07900|HS90A_HUMAN	K.SLTNDWEDHLAVK(+229.16).H	N	33.38	1755.9	0.3	586.307	3	13.01	5220	1	315	327	TMT6plex
11	68732	sp|P07900|HS90A_HUMAN	K.A(+229.16)DLINNLGTIAK(+229.16).S	N	32.42	1700.02	-0.2	851.019	2	17.04	7127	1	101	112	TMT6plex
11	68732	sp|P07900|HS90A_HUMAN	K.V(+229.16)ILHLK(+229.16)EDQTEYLEER.R	N	31.94	2472.36	-1.4	619.097	4	14.33	5848	1	186	201	TMT6plex
11	68732	sp|P07900|HS90A_HUMAN	R.E(+229.16)LISNSSDALDK(+229.16).I	Y	31.94	1748.96	-1.9	583.992	3	12.42	4942	1	47	58	TMT6plex
11	68732	sp|P07900|HS90A_HUMAN	R.V(+229.16)FIMDNC(+57.02)EELIPEYLNFIR.G	Y	31.22	2643.33	-0.2	882.116	3	25.48	10799	1	368	386	TMT6plex; Carbamidomethylation
11	68732	sp|P07900|HS90A_HUMAN	R.DNSTMGYMAAK(+229.16).K	Y	29.57	1416.66	0	709.336	2	9.42	3540	1	621	631	TMT6plex
11	68732	sp|P07900|HS90A_HUMAN	K.HSQFIGYPITLFVEK(+229.16).E	Y	29.36	2007.1	-4.2	670.039	3	19.49	8281	1	210	224	TMT6plex
11	68732	sp|P07900|HS90A_HUMAN	K.HFSVEGQLEFR.A	N	29.29	1347.66	-3.2	450.225	3	10.89	4221	1	328	338
11	68732	sp|P07900|HS90A_HUMAN	R.YYTSASGDEMVSLK(+229.16).D	Y	28.77	1778.86	-0.7	890.437	2	11.86	4681	1	465	478	TMT6plex
11	68732	sp|P07900|HS90A_HUMAN	K.E(+229.16)DQTEYLEER.R	N	28.56	1539.73	0	770.87	2	7.97	2854	1	192	201	TMT6plex
11	68732	sp|P07900|HS90A_HUMAN	R.Y(+229.16)YTSASGDEMVSLK(+229.16).D	Y	28.51	2008.02	-0.3	670.348	3	13.89	5637	1	465	478	TMT6plex
11	68732	sp|P07900|HS90A_HUMAN	K.ADLINNLGTIAK(+229.16).S	N	26.49	1470.86	0.1	736.438	2	14.82	6077	1	101	112	TMT6plex
11	68732	sp|P07900|HS90A_HUMAN	K.FYEQFSK(+229.16).N	Y	26.45	1176.6	2.1	589.309	2	9.74	3691	1	437	443	TMT6plex
11	68732	sp|P07900|HS90A_HUMAN	R.R(+229.16)APFDLFENR.K	Y	24.44	1492.8	-2.9	498.606	3	14.06	5718	1	346	355	TMT6plex
11	68732	sp|P07900|HS90A_HUMAN	K.Y(+229.16)IDQEELNK(+229.16).T	N	24.3	1608.88	-1.7	805.444	2	11.18	4359	1	284	292	TMT6plex
11	68732	sp|P07900|HS90A_HUMAN	K.L(+229.16)GIHEDSQNR.K	Y	23.8	1396.73	-0.2	466.583	3	5.62	1848	1	447	456	TMT6plex
11	68732	sp|P07900|HS90A_HUMAN	K.TLVSVTK(+229.16).E	N	23.59	975.617	-2.9	488.814	2	8.58	3141	1	540	546	TMT6plex
11	68732	sp|P07900|HS90A_HUMAN	K.E(+229.16)LHINLIPNK(+229.16)QDR.T	Y	23.28	2047.19	-2.3	512.805	4	13.09	5258	1	75	87	TMT6plex
11	68732	sp|P07900|HS90A_HUMAN	R.A(+229.16)LLFVPR.R	Y	22.87	1043.67	-1.9	522.841	2	15.66	6474	1	339	345	TMT6plex
11	68732	sp|P07900|HS90A_HUMAN	K.E(+229.16)LHINLIPNK(+229.16).Q	Y	22.71	1648.01	-2.6	550.342	3	14.96	6141	1	75	84	TMT6plex
11	68732	sp|P07900|HS90A_HUMAN	K.T(+229.16)LVSVTK(+229.16).E	N	20.9	1204.78	3	603.399	2	11.23	4381	1	540	546	TMT6plex
11	68732	sp|P07900|HS90A_HUMAN	K.H(+229.16)SQFIGYPITLFVEK(+229.16).E	Y	20.64	2236.27	0.2	746.429	3	20.13	8581	1	210	224	TMT6plex
11	68732	sp|P07900|HS90A_HUMAN	K.FENLC(+57.02)K(+229.16).I	N	20.38	1038.54	2	520.277	2	7.52	2637	1	568	573	Carbamidomethylation; TMT6plex
11	68732	sp|P07900|HS90A_HUMAN	K.H(+229.16)GLEVIYMIEPIDEYC(+57.02)VQQLK(+229.16).E	Y	20.07	3034.59	-1.5	1012.54	3	20.94	8962	1	514	534	TMT6plex; Carbamidomethylation
11	68732	sp|P07900|HS90A_HUMAN	K.YIDQEELNK(+229.16).T	N	19.9	1379.71	-1.7	460.911	3	8.29	3002	1	284	292	TMT6plex
11	68732	sp|P07900|HS90A_HUMAN	K.F(+229.16)YEQFSK(+229.16).N	Y	19.49	1405.76	-1.1	703.889	2	13.4	5406	1	437	443	TMT6plex
11	68732	sp|P07900|HS90A_HUMAN	N.NLGTIAK(+229.16).S	N	19.36	944.586	-2.2	473.299	2	7.75	2747	1	106	112	TMT6plex
11	68732	sp|P07900|HS90A_HUMAN	R.EMLQQSK(+229.16).I	N	18.64	1091.58	-1.8	546.799	2	5.24	1668	1	401	407	TMT6plex
11	68732	sp|P07900|HS90A_HUMAN	K.LSELLR.Y	N	17.13	729.438	-1	365.726	2	6.94	2457	1	459	464
11	68733	sp|P07900-2|HS90A_HUMAN	R.TLTIVDTGIGMTK(+229.16).A	N	42.92	1577.89	-0.7	789.952	2	15.35	6331	2	210	222	TMT6plex
11	68733	sp|P07900-2|HS90A_HUMAN	K.D(+229.16)LVILLYETALLSSGFSLEDPQTHANR.I	Y	42.18	3230.7	-1.5	1077.91	3	29.12	11486	1	783	809	TMT6plex
11	68733	sp|P07900-2|HS90A_HUMAN	K.H(+229.16)LEINPDHSIIETLR.Q	Y	41.34	2015.1	-2.4	504.781	4	13.73	5563	1	755	769	TMT6plex
11	68733	sp|P07900-2|HS90A_HUMAN	K.HGLEVIYMIEPIDEYC(+57.02)VQQLK(+229.16).E	Y	39.75	2805.43	0.4	936.15	3	20.25	8639	1	636	656	Carbamidomethylation; TMT6plex
11	68733	sp|P07900-2|HS90A_HUMAN	R.L(+229.16)VTSPC(+57.02)C(+57.02)IVTSTYGWTANMER.I	Y	38.63	2674.28	0.8	892.433	3	19.39	8235	1	714	734	TMT6plex; Carbamidomethylation
11	68733	sp|P07900-2|HS90A_HUMAN	R.G(+229.16)VVDSEDLPLNISR.E	N	38.5	1741.94	0.9	871.979	2	14.91	6120	1	509	522	TMT6plex
11	68733	sp|P07900-2|HS90A_HUMAN	K.H(+229.16)FSVEGQLEFR.A	N	36.58	1576.82	-0.5	526.614	3	12.53	4994	1	450	460	TMT6plex
11	68733	sp|P07900-2|HS90A_HUMAN	R.N(+229.16)PDDITNEEYGEFYK(+229.16).S	Y	34.88	2291.1	-1.4	764.706	3	14.07	5727	1	422	436	TMT6plex
11	68733	sp|P07900-2|HS90A_HUMAN	R.T(+229.16)LTIVDTGIGMTK(+229.16).A	N	34.86	1807.05	-1.6	603.357	3	17.03	7118	3	210	222	TMT6plex
11	68733	sp|P07900-2|HS90A_HUMAN	R.YESLTDPSK(+229.16)LDSGK(+229.16).E	N	34.29	1997.07	-3.6	666.696	3	10.56	4064	1	183	196	TMT6plex
11	68733	sp|P07900-2|HS90A_HUMAN	K.S(+229.16)LTNDWEDHLAVK(+229.16).H	N	33.84	1985.06	-0.2	662.695	3	14.31	5839	1	437	449	TMT6plex
11	68733	sp|P07900-2|HS90A_HUMAN	R.YESLTDPSK(+229.16).L	N	33.63	1267.65	-2	634.831	2	7.59	2671	1	183	191	TMT6plex
11	68733	sp|P07900-2|HS90A_HUMAN	K.SLTNDWEDHLAVK(+229.16).H	N	33.38	1755.9	0.3	586.307	3	13.01	5220	1	437	449	TMT6plex
11	68733	sp|P07900-2|HS90A_HUMAN	K.A(+229.16)DLINNLGTIAK(+229.16).S	N	32.42	1700.02	-0.2	851.019	2	17.04	7127	1	223	234	TMT6plex
11	68733	sp|P07900-2|HS90A_HUMAN	K.V(+229.16)ILHLK(+229.16)EDQTEYLEER.R	N	31.94	2472.36	-1.4	619.097	4	14.33	5848	1	308	323	TMT6plex
11	68733	sp|P07900-2|HS90A_HUMAN	R.E(+229.16)LISNSSDALDK(+229.16).I	Y	31.94	1748.96	-1.9	583.992	3	12.42	4942	1	169	180	TMT6plex
11	68733	sp|P07900-2|HS90A_HUMAN	R.V(+229.16)FIMDNC(+57.02)EELIPEYLNFIR.G	Y	31.22	2643.33	-0.2	882.116	3	25.48	10799	1	490	508	TMT6plex; Carbamidomethylation
11	68733	sp|P07900-2|HS90A_HUMAN	R.DNSTMGYMAAK(+229.16).K	Y	29.57	1416.66	0	709.336	2	9.42	3540	1	743	753	TMT6plex
11	68733	sp|P07900-2|HS90A_HUMAN	K.HSQFIGYPITLFVEK(+229.16).E	Y	29.36	2007.1	-4.2	670.039	3	19.49	8281	1	332	346	TMT6plex
11	68733	sp|P07900-2|HS90A_HUMAN	K.HFSVEGQLEFR.A	N	29.29	1347.66	-3.2	450.225	3	10.89	4221	1	450	460
11	68733	sp|P07900-2|HS90A_HUMAN	R.YYTSASGDEMVSLK(+229.16).D	Y	28.77	1778.86	-0.7	890.437	2	11.86	4681	1	587	600	TMT6plex
11	68733	sp|P07900-2|HS90A_HUMAN	K.E(+229.16)DQTEYLEER.R	N	28.56	1539.73	0	770.87	2	7.97	2854	1	314	323	TMT6plex
11	68733	sp|P07900-2|HS90A_HUMAN	R.Y(+229.16)YTSASGDEMVSLK(+229.16).D	Y	28.51	2008.02	-0.3	670.348	3	13.89	5637	1	587	600	TMT6plex
11	68733	sp|P07900-2|HS90A_HUMAN	K.ADLINNLGTIAK(+229.16).S	N	26.49	1470.86	0.1	736.438	2	14.82	6077	1	223	234	TMT6plex
11	68733	sp|P07900-2|HS90A_HUMAN	K.FYEQFSK(+229.16).N	Y	26.45	1176.6	2.1	589.309	2	9.74	3691	1	559	565	TMT6plex
11	68733	sp|P07900-2|HS90A_HUMAN	R.R(+229.16)APFDLFENR.K	Y	24.44	1492.8	-2.9	498.606	3	14.06	5718	1	468	477	TMT6plex
11	68733	sp|P07900-2|HS90A_HUMAN	K.Y(+229.16)IDQEELNK(+229.16).T	N	24.3	1608.88	-1.7	805.444	2	11.18	4359	1	406	414	TMT6plex
11	68733	sp|P07900-2|HS90A_HUMAN	K.L(+229.16)GIHEDSQNR.K	Y	23.8	1396.73	-0.2	466.583	3	5.62	1848	1	569	578	TMT6plex
11	68733	sp|P07900-2|HS90A_HUMAN	K.TLVSVTK(+229.16).E	N	23.59	975.617	-2.9	488.814	2	8.58	3141	1	662	668	TMT6plex
11	68733	sp|P07900-2|HS90A_HUMAN	K.E(+229.16)LHINLIPNK(+229.16)QDR.T	Y	23.28	2047.19	-2.3	512.805	4	13.09	5258	1	197	209	TMT6plex
11	68733	sp|P07900-2|HS90A_HUMAN	R.A(+229.16)LLFVPR.R	Y	22.87	1043.67	-1.9	522.841	2	15.66	6474	1	461	467	TMT6plex
11	68733	sp|P07900-2|HS90A_HUMAN	K.E(+229.16)LHINLIPNK(+229.16).Q	Y	22.71	1648.01	-2.6	550.342	3	14.96	6141	1	197	206	TMT6plex
11	68733	sp|P07900-2|HS90A_HUMAN	K.T(+229.16)LVSVTK(+229.16).E	N	20.9	1204.78	3	603.399	2	11.23	4381	1	662	668	TMT6plex
11	68733	sp|P07900-2|HS90A_HUMAN	K.H(+229.16)SQFIGYPITLFVEK(+229.16).E	Y	20.64	2236.27	0.2	746.429	3	20.13	8581	1	332	346	TMT6plex
11	68733	sp|P07900-2|HS90A_HUMAN	K.FENLC(+57.02)K(+229.16).I	N	20.38	1038.54	2	520.277	2	7.52	2637	1	690	695	Carbamidomethylation; TMT6plex
11	68733	sp|P07900-2|HS90A_HUMAN	K.H(+229.16)GLEVIYMIEPIDEYC(+57.02)VQQLK(+229.16).E	Y	20.07	3034.59	-1.5	1012.54	3	20.94	8962	1	636	656	TMT6plex; Carbamidomethylation
11	68733	sp|P07900-2|HS90A_HUMAN	K.YIDQEELNK(+229.16).T	N	19.9	1379.71	-1.7	460.911	3	8.29	3002	1	406	414	TMT6plex
11	68733	sp|P07900-2|HS90A_HUMAN	K.F(+229.16)YEQFSK(+229.16).N	Y	19.49	1405.76	-1.1	703.889	2	13.4	5406	1	559	565	TMT6plex
11	68733	sp|P07900-2|HS90A_HUMAN	N.NLGTIAK(+229.16).S	N	19.36	944.586	-2.2	473.299	2	7.75	2747	1	228	234	TMT6plex
11	68733	sp|P07900-2|HS90A_HUMAN	R.EMLQQSK(+229.16).I	N	18.64	1091.58	-1.8	546.799	2	5.24	1668	1	523	529	TMT6plex
11	68733	sp|P07900-2|HS90A_HUMAN	K.LSELLR.Y	N	17.13	729.438	-1	365.726	2	6.94	2457	1	581	586
11	68885	sp|Q14568|HS902_HUMAN	Q.TLTIVDTGIGMTK(+229.16).A	N	42.92	1577.89	-0.7	789.952	2	15.35	6331	2	88	100	TMT6plex
11	68885	sp|Q14568|HS902_HUMAN	K.H(+229.16)FSVEGQLEFR.A	N	36.58	1576.82	-0.5	526.614	3	12.53	4994	1	327	337	TMT6plex
11	68885	sp|Q14568|HS902_HUMAN	Q.T(+229.16)LTIVDTGIGMTK(+229.16).A	N	34.86	1807.05	-1.6	603.357	3	17.03	7118	3	88	100	TMT6plex
11	68885	sp|Q14568|HS902_HUMAN	W.YESLTDPSK(+229.16)LDSGK(+229.16).E	N	34.29	1997.07	-3.6	666.696	3	10.56	4064	1	61	74	TMT6plex
11	68885	sp|Q14568|HS902_HUMAN	W.YESLTDPSK(+229.16).L	N	33.63	1267.65	-2	634.831	2	7.59	2671	1	61	69	TMT6plex
11	68885	sp|Q14568|HS902_HUMAN	K.A(+229.16)DLINNLGTIAK(+229.16).S	N	32.42	1700.02	-0.2	851.019	2	17.04	7127	1	101	112	TMT6plex
11	68885	sp|Q14568|HS902_HUMAN	R.E(+229.16)LISNSSDALDK(+229.16).I	Y	31.94	1748.96	-1.9	583.992	3	12.42	4942	1	47	58	TMT6plex
11	68885	sp|Q14568|HS902_HUMAN	K.HFSVEGQLEFR.A	N	29.29	1347.66	-3.2	450.225	3	10.89	4221	1	327	337
11	68885	sp|Q14568|HS902_HUMAN	K.ADLINNLGTIAK(+229.16).S	N	26.49	1470.86	0.1	736.438	2	14.82	6077	1	101	112	TMT6plex
11	68885	sp|Q14568|HS902_HUMAN	K.Y(+229.16)IDQEELNK(+229.16).T	N	24.3	1608.88	-1.7	805.444	2	11.18	4359	1	283	291	TMT6plex
11	68885	sp|Q14568|HS902_HUMAN	K.E(+229.16)LHINLIPNK(+229.16).Q	Y	22.71	1648.01	-2.6	550.342	3	14.96	6141	1	75	84	TMT6plex
11	68885	sp|Q14568|HS902_HUMAN	K.YIDQEELNK(+229.16).T	N	19.9	1379.71	-1.7	460.911	3	8.29	3002	1	283	291	TMT6plex
11	68885	sp|Q14568|HS902_HUMAN	N.NLGTIAK(+229.16).S	N	19.36	944.586	-2.2	473.299	2	7.75	2747	1	106	112	TMT6plex
11	439	tr|G3V2J8|G3V2J8_HUMAN	R.TLTIVDTGIGMTK(+229.16).A	N	42.92	1577.89	-0.7	789.952	2	15.35	6331	2	88	100	TMT6plex
11	439	tr|G3V2J8|G3V2J8_HUMAN	R.T(+229.16)LTIVDTGIGMTK(+229.16).A	N	34.86	1807.05	-1.6	603.357	3	17.03	7118	3	88	100	TMT6plex
11	439	tr|G3V2J8|G3V2J8_HUMAN	R.YESLTDPSK(+229.16)LDSGK(+229.16).E	N	34.29	1997.07	-3.6	666.696	3	10.56	4064	1	61	74	TMT6plex
11	439	tr|G3V2J8|G3V2J8_HUMAN	R.YESLTDPSK(+229.16).L	N	33.63	1267.65	-2	634.831	2	7.59	2671	1	61	69	TMT6plex
11	439	tr|G3V2J8|G3V2J8_HUMAN	K.V(+229.16)ILHLK(+229.16)EDQTEYLEER.R	N	31.94	2472.36	-1.4	619.097	4	14.33	5848	1	117	132	TMT6plex
11	439	tr|G3V2J8|G3V2J8_HUMAN	R.E(+229.16)LISNSSDALDK(+229.16).I	Y	31.94	1748.96	-1.9	583.992	3	12.42	4942	1	47	58	TMT6plex
11	439	tr|G3V2J8|G3V2J8_HUMAN	K.HSQFIGYPITLFVEK(+229.16).E	Y	29.36	2007.1	-4.2	670.039	3	19.49	8281	1	141	155	TMT6plex
11	439	tr|G3V2J8|G3V2J8_HUMAN	K.E(+229.16)DQTEYLEER.R	N	28.56	1539.73	0	770.87	2	7.97	2854	1	123	132	TMT6plex
11	439	tr|G3V2J8|G3V2J8_HUMAN	K.E(+229.16)LHINLIPNK(+229.16)QDR.T	Y	23.28	2047.19	-2.3	512.805	4	13.09	5258	1	75	87	TMT6plex
11	439	tr|G3V2J8|G3V2J8_HUMAN	K.E(+229.16)LHINLIPNK(+229.16).Q	Y	22.71	1648.01	-2.6	550.342	3	14.96	6141	1	75	84	TMT6plex
11	439	tr|G3V2J8|G3V2J8_HUMAN	K.H(+229.16)SQFIGYPITLFVEK(+229.16).E	Y	20.64	2236.27	0.2	746.429	3	20.13	8581	1	141	155	TMT6plex
11	69441	sp|Q58FG0|HS905_HUMAN	K.HSQFIGYPITLFVEK(+229.16).K	Y	29.36	2007.1	-4.2	670.039	3	19.49	8281	1	40	54	TMT6plex
11	69441	sp|Q58FG0|HS905_HUMAN	K.H(+229.16)SQFIGYPITLFVEK(+229.16).K	Y	20.64	2236.27	0.2	746.429	3	20.13	8581	1	40	54	TMT6plex
11	69441	sp|Q58FG0|HS905_HUMAN	K.FENLC(+57.02)K(+229.16).I	N	20.38	1038.54	2	520.277	2	7.52	2637	1	253	258	Carbamidomethylation; TMT6plex
7	68742	sp|P14618|KPYM_HUMAN	R.L(+229.16)APITSDPTEATAVGAVEASFK(+229.16).C	Y	41.64	2632.44	-1.2	878.485	3	19.86	8457	1	401	422	TMT6plex
7	68742	sp|P14618|KPYM_HUMAN	K.G(+229.16)ADFLVTEVENGGSLGSK(+229.16).K	Y	39.67	2237.19	-2.1	746.737	3	17.58	7379	1	189	206	TMT6plex
7	68742	sp|P14618|KPYM_HUMAN	R.RFDEILEASDGIMVAR.G	Y	39.38	1820.91	-1.1	607.976	3	15.34	6322	1	279	294
7	68742	sp|P14618|KPYM_HUMAN	M.S(+42.01)K(+229.16)PHSEAGTAFIQTQQLHAAMADTFLEHMC(+57.02)R.L	Y	38.36	3783.81	-2.3	757.768	5	17.19	7196	1	2	32	Acetylation (Protein N-term); TMT6plex; Carbamidomethylation
7	68742	sp|P14618|KPYM_HUMAN	K.G(+229.16)ADFLVTEVEN(+.98)GGSLGSK(+229.16).K	Y	38.03	2238.18	-2.5	747.065	3	17.96	7557	2	189	206	TMT6plex; Deamidation (NQ)
7	68742	sp|P14618|KPYM_HUMAN	R.A(+229.16)GK(+229.16)PVIC(+57.02)ATQMLESMIK(+229.16).K	Y	37.36	2563.45	-3.5	855.488	3	21.97	9428	2	320	336	TMT6plex; Carbamidomethylation
7	68742	sp|P14618|KPYM_HUMAN	K.FGVEQDVDMVFASFIR.K	Y	36.61	1858.89	-2.8	930.451	2	24.44	10510	1	231	246
7	68742	sp|P14618|KPYM_HUMAN	R.E(+229.16)AEAAIYHLQLFEELR.R	Y	35.92	2160.14	-1.8	721.053	3	19.12	8104	1	384	399	TMT6plex
7	68742	sp|P14618|KPYM_HUMAN	K.C(+57.02)C(+57.02)SGAIIVLTK(+229.16).S	Y	35.48	1449.79	0	725.902	2	13.25	5336	1	423	433	Carbamidomethylation; TMT6plex
7	68742	sp|P14618|KPYM_HUMAN	R.TATESFASDPILYRPVAVALDTK(+229.16).G	Y	35.1	2693.45	-1.2	898.822	3	18.53	7829	1	93	115	TMT6plex
7	68742	sp|P14618|KPYM_HUMAN	K.G(+229.16)VNLPGAAVDLPAVSEK(+229.16).D	Y	34.85	2094.21	-0.8	699.076	3	17.15	7176	1	208	224	TMT6plex
7	68742	sp|P14618|KPYM_HUMAN	R.A(+229.16)EGSDVANAVLDGADC(+57.02)IMLSGETAK(+229.16).G	Y	33.92	2951.46	-0.9	984.827	3	20.79	8893	1	343	367	TMT6plex; Carbamidomethylation
7	68742	sp|P14618|KPYM_HUMAN	R.NTGIIC(+57.02)TIGPASR.S	Y	33.58	1358.7	-0.4	680.356	2	9.77	3706	1	44	56	Carbamidomethylation
7	68742	sp|P14618|KPYM_HUMAN	K.IYVDDGLISLQVK(+229.16).Q	Y	33.23	1690.97	-2	564.663	3	17.42	7300	1	174	186	TMT6plex
7	68742	sp|P14618|KPYM_HUMAN	K.ITLDNAYMEK(+229.16).C	Y	33.06	1425.74	-1.6	713.875	2	11.8	4652	1	142	151	TMT6plex
7	68742	sp|P14618|KPYM_HUMAN	R.VNFAMNVGK(+229.16).A	Y	32.9	1207.66	-0.3	604.836	2	11.44	4480	1	490	498	TMT6plex
7	68742	sp|P14618|KPYM_HUMAN	R.EAEAAIYHLQLFEELR.R	Y	32.64	1930.98	-3.3	644.665	3	17.81	7487	1	384	399
7	68742	sp|P14618|KPYM_HUMAN	R.G(+229.16)IFPVLC(+57.02)K(+229.16)DPVQEAWAEDVDLR.V	Y	32.55	3014.59	0.5	1005.87	3	21.06	9019	1	468	489	TMT6plex; Carbamidomethylation
7	68742	sp|P14618|KPYM_HUMAN	K.F(+229.16)GVEQDVDMVFASFIR.K	Y	31.89	2088.06	-1.5	697.025	3	26.12	10954	1	231	246	TMT6plex
7	68742	sp|P14618|KPYM_HUMAN	K.I(+229.16)TLDNAYMEK(+229.16).C	Y	31.19	1654.9	-3.6	828.455	2	14.55	5952	1	142	151	TMT6plex
7	68742	sp|P14618|KPYM_HUMAN	R.G(+229.16)DLGIEIPAEK(+229.16).V	Y	30.34	1598.93	0.7	800.472	2	15	6161	1	295	305	TMT6plex
7	68742	sp|P14618|KPYM_HUMAN	K.C(+57.02)DENILWLDYK(+229.16).N	Y	30.26	1696.83	0	849.424	2	17.23	7213	1	152	162	Carbamidomethylation; TMT6plex
7	68742	sp|P14618|KPYM_HUMAN	R.E(+229.16)AEAAIYHLQLFEELRR.L	Y	30.17	2316.24	-3.7	580.066	4	17.42	7301	1	384	400	TMT6plex
7	68742	sp|P14618|KPYM_HUMAN	K.A(+229.16)SDVHEVR.K	Y	29.76	1140.61	-2.9	381.209	3	3.09	763	1	248	255	TMT6plex
7	68742	sp|P14618|KPYM_HUMAN	K.K(+229.16)(+229.16)GVNLPGAAVDLPAVSEK(+229.16).D	Y	29.25	2451.47	-5	613.871	4	15.69	6489	1	207	224	TMT6plex
7	68742	sp|P14618|KPYM_HUMAN	R.F(+229.16)DEILEASDGIMVAR.G	Y	28.88	1893.97	-4.1	632.328	3	20.5	8755	1	280	294	TMT6plex
7	68742	sp|P14618|KPYM_HUMAN	R.EAEAAIYHLQLFEELRR.L	Y	28.55	2087.08	-1.1	522.777	4	16.11	6683	1	384	400
7	68742	sp|P14618|KPYM_HUMAN	K.F(+229.16)GVEQDVDM(+15.99)VFASFIR.K	Y	28.25	2104.05	3.1	702.36	3	24.66	10586	2	231	246	TMT6plex; Oxidation (M)
7	68742	sp|P14618|KPYM_HUMAN	R.AEGSDVANAVLDGADC(+57.02)IMLSGETAK(+229.16).G	Y	27.54	2722.3	-0.1	908.44	3	19.9	8473	1	343	367	Carbamidomethylation; TMT6plex
7	68742	sp|P14618|KPYM_HUMAN	R.L(+229.16)DIDSPPITAR.N	Y	27.4	1425.8	-1.4	713.908	2	13.48	5445	1	33	43	TMT6plex
7	68742	sp|P14618|KPYM_HUMAN	R.V(+229.16)NFAMNVGK(+229.16).A	Y	27.17	1436.82	1.4	719.419	2	14.17	5771	1	490	498	TMT6plex
7	68742	sp|P14618|KPYM_HUMAN	K.K(+229.16)GDVVIVLTGWRPGSGFTNTMR.V	Y	26.38	2619.42	0.2	655.861	4	16.83	7025	1	505	526	TMT6plex
7	68742	sp|P14618|KPYM_HUMAN	K.G(+229.16)DYPLEAVR.M	Y	25.34	1247.67	-0.3	624.843	2	10.73	4144	1	368	376	TMT6plex
7	68742	sp|P14618|KPYM_HUMAN	R.AGK(+229.16)PVIC(+57.02)ATQMLESMIK(+229.16).K	Y	25.14	2334.29	-1	779.102	3	20.6	8800	1	320	336	TMT6plex; Carbamidomethylation
7	68742	sp|P14618|KPYM_HUMAN	K.G(+229.16)SGTAEVELK(+229.16).K	Y	24.8	1447.83	-0.7	724.921	2	9.59	3623	1	126	135	TMT6plex
7	68742	sp|P14618|KPYM_HUMAN	R.R(+229.16)FDEILEASDGIMVAR.G	Y	23.91	2050.07	-2.8	684.363	3	17.37	7278	1	279	294	TMT6plex
7	68742	sp|P14618|KPYM_HUMAN	R.M(+229.16)QHLIAR.E	Y	22.94	1096.64	-3.5	366.552	3	7.57	2661	1	377	383	TMT6plex
7	68742	sp|P14618|KPYM_HUMAN	K.VVEVGSK(+229.16).I	Y	22.38	945.57	-4	473.79	2	5.29	1692	1	167	173	TMT6plex
7	68742	sp|P14618|KPYM_HUMAN	K.I(+229.16)YVDDGLISLQVK(+229.16).Q	Y	20.94	1920.13	-1.6	641.051	3	19.58	8324	1	174	186	TMT6plex
7	68742	sp|P14618|KPYM_HUMAN	R.GDLGIEIPAEK(+229.16).V	Y	20.93	1369.77	-0.7	685.889	2	13.48	5444	1	295	305	TMT6plex
7	68742	sp|P14618|KPYM_HUMAN	K.C(+57.02)(+229.16)DENILWLDYK(+229.16).N	Y	20.67	1926	-7.6	643.001	3	18.13	7637	1	152	162	Carbamidomethylation; TMT6plex
7	68742	sp|P14618|KPYM_HUMAN	K.G(+229.16)SGTAEVELK(+229.16)K(+229.16).G	Y	20.56	1805.09	-2.6	602.701	3	9.56	3609	1	126	136	TMT6plex
7	68742	sp|P14618|KPYM_HUMAN	R.G(+229.16)IFPVLC(+57.02)K(+229.16).D	Y	20.48	1390.84	-2.4	696.426	2	17.52	7348	1	468	475	TMT6plex; Carbamidomethylation
7	68742	sp|P14618|KPYM_HUMAN	K.GSGTAEVELK(+229.16)K(+229.16).G	Y	20.1	1575.92	-2.9	526.314	3	8.26	2991	1	126	136	TMT6plex
7	68742	sp|P14618|KPYM_HUMAN	R.A(+229.16)EGSDVANAVLDGADC(+57.02)IMLSGETAK(+229.16)GDYPLEAVR.M	Y	19.48	3951.96	-0.2	988.997	4	22.03	9459	1	343	376	TMT6plex; Carbamidomethylation
7	68742	sp|P14618|KPYM_HUMAN	K.S(+229.16)GMNVAR.L	Y	19.09	962.517	-1.4	482.265	2	4.53	1432	1	67	73	TMT6plex
7	68742	sp|P14618|KPYM_HUMAN	R.Q(-17.03)AHLYR.G	Y	18.68	769.387	-2.5	385.7	2	3.65	1030	2	462	467	Pyro-glu from Q
7	21	tr|B4DNK4|B4DNK4_HUMAN	R.L(+229.16)APITSDPTEATAVGAVEASFK(+229.16).C	Y	41.64	2632.44	-1.2	878.485	3	19.86	8457	1	327	348	TMT6plex
7	21	tr|B4DNK4|B4DNK4_HUMAN	K.G(+229.16)ADFLVTEVENGGSLGSK(+229.16).K	Y	39.67	2237.19	-2.1	746.737	3	17.58	7379	1	115	132	TMT6plex
7	21	tr|B4DNK4|B4DNK4_HUMAN	R.RFDEILEASDGIMVAR.G	Y	39.38	1820.91	-1.1	607.976	3	15.34	6322	1	205	220
7	21	tr|B4DNK4|B4DNK4_HUMAN	M.S(+42.01)K(+229.16)PHSEAGTAFIQTQQLHAAMADTFLEHMC(+57.02)R.L	Y	38.36	3783.81	-2.3	757.768	5	17.19	7196	1	2	32	Acetylation (Protein N-term); TMT6plex; Carbamidomethylation
7	21	tr|B4DNK4|B4DNK4_HUMAN	K.G(+229.16)ADFLVTEVEN(+.98)GGSLGSK(+229.16).K	Y	38.03	2238.18	-2.5	747.065	3	17.96	7557	2	115	132	TMT6plex; Deamidation (NQ)
7	21	tr|B4DNK4|B4DNK4_HUMAN	R.A(+229.16)GK(+229.16)PVIC(+57.02)ATQMLESMIK(+229.16).K	Y	37.36	2563.45	-3.5	855.488	3	21.97	9428	2	246	262	TMT6plex; Carbamidomethylation
7	21	tr|B4DNK4|B4DNK4_HUMAN	K.FGVEQDVDMVFASFIR.K	Y	36.61	1858.89	-2.8	930.451	2	24.44	10510	1	157	172
7	21	tr|B4DNK4|B4DNK4_HUMAN	R.E(+229.16)AEAAIYHLQLFEELR.R	Y	35.92	2160.14	-1.8	721.053	3	19.12	8104	1	310	325	TMT6plex
7	21	tr|B4DNK4|B4DNK4_HUMAN	K.C(+57.02)C(+57.02)SGAIIVLTK(+229.16).S	Y	35.48	1449.79	0	725.902	2	13.25	5336	1	349	359	Carbamidomethylation; TMT6plex
7	21	tr|B4DNK4|B4DNK4_HUMAN	K.G(+229.16)VNLPGAAVDLPAVSEK(+229.16).D	Y	34.85	2094.21	-0.8	699.076	3	17.15	7176	1	134	150	TMT6plex
7	21	tr|B4DNK4|B4DNK4_HUMAN	R.A(+229.16)EGSDVANAVLDGADC(+57.02)IMLSGETAK(+229.16).G	Y	33.92	2951.46	-0.9	984.827	3	20.79	8893	1	269	293	TMT6plex; Carbamidomethylation
7	21	tr|B4DNK4|B4DNK4_HUMAN	R.NTGIIC(+57.02)TIGPASR.S	Y	33.58	1358.7	-0.4	680.356	2	9.77	3706	1	44	56	Carbamidomethylation
7	21	tr|B4DNK4|B4DNK4_HUMAN	K.IYVDDGLISLQVK(+229.16).Q	Y	33.23	1690.97	-2	564.663	3	17.42	7300	1	100	112	TMT6plex
7	21	tr|B4DNK4|B4DNK4_HUMAN	K.ITLDNAYMEK(+229.16).C	Y	33.06	1425.74	-1.6	713.875	2	11.8	4652	1	68	77	TMT6plex
7	21	tr|B4DNK4|B4DNK4_HUMAN	R.VNFAMNVGK(+229.16).A	Y	32.9	1207.66	-0.3	604.836	2	11.44	4480	1	416	424	TMT6plex
7	21	tr|B4DNK4|B4DNK4_HUMAN	R.EAEAAIYHLQLFEELR.R	Y	32.64	1930.98	-3.3	644.665	3	17.81	7487	1	310	325
7	21	tr|B4DNK4|B4DNK4_HUMAN	R.G(+229.16)IFPVLC(+57.02)K(+229.16)DPVQEAWAEDVDLR.V	Y	32.55	3014.59	0.5	1005.87	3	21.06	9019	1	394	415	TMT6plex; Carbamidomethylation
7	21	tr|B4DNK4|B4DNK4_HUMAN	K.F(+229.16)GVEQDVDMVFASFIR.K	Y	31.89	2088.06	-1.5	697.025	3	26.12	10954	1	157	172	TMT6plex
7	21	tr|B4DNK4|B4DNK4_HUMAN	K.I(+229.16)TLDNAYMEK(+229.16).C	Y	31.19	1654.9	-3.6	828.455	2	14.55	5952	1	68	77	TMT6plex
7	21	tr|B4DNK4|B4DNK4_HUMAN	R.G(+229.16)DLGIEIPAEK(+229.16).V	Y	30.34	1598.93	0.7	800.472	2	15	6161	1	221	231	TMT6plex
7	21	tr|B4DNK4|B4DNK4_HUMAN	K.C(+57.02)DENILWLDYK(+229.16).N	Y	30.26	1696.83	0	849.424	2	17.23	7213	1	78	88	Carbamidomethylation; TMT6plex
7	21	tr|B4DNK4|B4DNK4_HUMAN	R.E(+229.16)AEAAIYHLQLFEELRR.L	Y	30.17	2316.24	-3.7	580.066	4	17.42	7301	1	310	326	TMT6plex
7	21	tr|B4DNK4|B4DNK4_HUMAN	K.A(+229.16)SDVHEVR.K	Y	29.76	1140.61	-2.9	381.209	3	3.09	763	1	174	181	TMT6plex
7	21	tr|B4DNK4|B4DNK4_HUMAN	K.K(+229.16)(+229.16)GVNLPGAAVDLPAVSEK(+229.16).D	Y	29.25	2451.47	-5	613.871	4	15.69	6489	1	133	150	TMT6plex
7	21	tr|B4DNK4|B4DNK4_HUMAN	R.F(+229.16)DEILEASDGIMVAR.G	Y	28.88	1893.97	-4.1	632.328	3	20.5	8755	1	206	220	TMT6plex
7	21	tr|B4DNK4|B4DNK4_HUMAN	R.EAEAAIYHLQLFEELRR.L	Y	28.55	2087.08	-1.1	522.777	4	16.11	6683	1	310	326
7	21	tr|B4DNK4|B4DNK4_HUMAN	K.F(+229.16)GVEQDVDM(+15.99)VFASFIR.K	Y	28.25	2104.05	3.1	702.36	3	24.66	10586	2	157	172	TMT6plex; Oxidation (M)
7	21	tr|B4DNK4|B4DNK4_HUMAN	R.AEGSDVANAVLDGADC(+57.02)IMLSGETAK(+229.16).G	Y	27.54	2722.3	-0.1	908.44	3	19.9	8473	1	269	293	Carbamidomethylation; TMT6plex
7	21	tr|B4DNK4|B4DNK4_HUMAN	R.L(+229.16)DIDSPPITAR.N	Y	27.4	1425.8	-1.4	713.908	2	13.48	5445	1	33	43	TMT6plex
7	21	tr|B4DNK4|B4DNK4_HUMAN	R.V(+229.16)NFAMNVGK(+229.16).A	Y	27.17	1436.82	1.4	719.419	2	14.17	5771	1	416	424	TMT6plex
7	21	tr|B4DNK4|B4DNK4_HUMAN	K.K(+229.16)GDVVIVLTGWRPGSGFTNTMR.V	Y	26.38	2619.42	0.2	655.861	4	16.83	7025	1	431	452	TMT6plex
7	21	tr|B4DNK4|B4DNK4_HUMAN	K.G(+229.16)DYPLEAVR.M	Y	25.34	1247.67	-0.3	624.843	2	10.73	4144	1	294	302	TMT6plex
7	21	tr|B4DNK4|B4DNK4_HUMAN	R.AGK(+229.16)PVIC(+57.02)ATQMLESMIK(+229.16).K	Y	25.14	2334.29	-1	779.102	3	20.6	8800	1	246	262	TMT6plex; Carbamidomethylation
7	21	tr|B4DNK4|B4DNK4_HUMAN	R.R(+229.16)FDEILEASDGIMVAR.G	Y	23.91	2050.07	-2.8	684.363	3	17.37	7278	1	205	220	TMT6plex
7	21	tr|B4DNK4|B4DNK4_HUMAN	R.M(+229.16)QHLIAR.E	Y	22.94	1096.64	-3.5	366.552	3	7.57	2661	1	303	309	TMT6plex
7	21	tr|B4DNK4|B4DNK4_HUMAN	K.VVEVGSK(+229.16).I	Y	22.38	945.57	-4	473.79	2	5.29	1692	1	93	99	TMT6plex
7	21	tr|B4DNK4|B4DNK4_HUMAN	K.I(+229.16)YVDDGLISLQVK(+229.16).Q	Y	20.94	1920.13	-1.6	641.051	3	19.58	8324	1	100	112	TMT6plex
7	21	tr|B4DNK4|B4DNK4_HUMAN	R.GDLGIEIPAEK(+229.16).V	Y	20.93	1369.77	-0.7	685.889	2	13.48	5444	1	221	231	TMT6plex
7	21	tr|B4DNK4|B4DNK4_HUMAN	K.C(+57.02)(+229.16)DENILWLDYK(+229.16).N	Y	20.67	1926	-7.6	643.001	3	18.13	7637	1	78	88	Carbamidomethylation; TMT6plex
7	21	tr|B4DNK4|B4DNK4_HUMAN	R.G(+229.16)IFPVLC(+57.02)K(+229.16).D	Y	20.48	1390.84	-2.4	696.426	2	17.52	7348	1	394	401	TMT6plex; Carbamidomethylation
7	21	tr|B4DNK4|B4DNK4_HUMAN	R.A(+229.16)EGSDVANAVLDGADC(+57.02)IMLSGETAK(+229.16)GDYPLEAVR.M	Y	19.48	3951.96	-0.2	988.997	4	22.03	9459	1	269	302	TMT6plex; Carbamidomethylation
7	21	tr|B4DNK4|B4DNK4_HUMAN	R.Q(-17.03)AHLYR.G	Y	18.68	769.387	-2.5	385.7	2	3.65	1030	2	388	393	Pyro-glu from Q
7	68746	sp|P14618-3|KPYM_HUMAN	R.L(+229.16)APITSDPTEATAVGAVEASFK(+229.16).C	Y	41.64	2632.44	-1.2	878.485	3	19.86	8457	1	386	407	TMT6plex
7	68746	sp|P14618-3|KPYM_HUMAN	K.G(+229.16)ADFLVTEVENGGSLGSK(+229.16).K	Y	39.67	2237.19	-2.1	746.737	3	17.58	7379	1	174	191	TMT6plex
7	68746	sp|P14618-3|KPYM_HUMAN	R.RFDEILEASDGIMVAR.G	Y	39.38	1820.91	-1.1	607.976	3	15.34	6322	1	264	279
7	68746	sp|P14618-3|KPYM_HUMAN	K.G(+229.16)ADFLVTEVEN(+.98)GGSLGSK(+229.16).K	Y	38.03	2238.18	-2.5	747.065	3	17.96	7557	2	174	191	TMT6plex; Deamidation (NQ)
7	68746	sp|P14618-3|KPYM_HUMAN	R.A(+229.16)GK(+229.16)PVIC(+57.02)ATQMLESMIK(+229.16).K	Y	37.36	2563.45	-3.5	855.488	3	21.97	9428	2	305	321	TMT6plex; Carbamidomethylation
7	68746	sp|P14618-3|KPYM_HUMAN	K.FGVEQDVDMVFASFIR.K	Y	36.61	1858.89	-2.8	930.451	2	24.44	10510	1	216	231
7	68746	sp|P14618-3|KPYM_HUMAN	R.E(+229.16)AEAAIYHLQLFEELR.R	Y	35.92	2160.14	-1.8	721.053	3	19.12	8104	1	369	384	TMT6plex
7	68746	sp|P14618-3|KPYM_HUMAN	K.C(+57.02)C(+57.02)SGAIIVLTK(+229.16).S	Y	35.48	1449.79	0	725.902	2	13.25	5336	1	408	418	Carbamidomethylation; TMT6plex
7	68746	sp|P14618-3|KPYM_HUMAN	R.TATESFASDPILYRPVAVALDTK(+229.16).G	Y	35.1	2693.45	-1.2	898.822	3	18.53	7829	1	78	100	TMT6plex
7	68746	sp|P14618-3|KPYM_HUMAN	K.G(+229.16)VNLPGAAVDLPAVSEK(+229.16).D	Y	34.85	2094.21	-0.8	699.076	3	17.15	7176	1	193	209	TMT6plex
7	68746	sp|P14618-3|KPYM_HUMAN	R.A(+229.16)EGSDVANAVLDGADC(+57.02)IMLSGETAK(+229.16).G	Y	33.92	2951.46	-0.9	984.827	3	20.79	8893	1	328	352	TMT6plex; Carbamidomethylation
7	68746	sp|P14618-3|KPYM_HUMAN	K.IYVDDGLISLQVK(+229.16).Q	Y	33.23	1690.97	-2	564.663	3	17.42	7300	1	159	171	TMT6plex
7	68746	sp|P14618-3|KPYM_HUMAN	K.ITLDNAYMEK(+229.16).C	Y	33.06	1425.74	-1.6	713.875	2	11.8	4652	1	127	136	TMT6plex
7	68746	sp|P14618-3|KPYM_HUMAN	R.VNFAMNVGK(+229.16).A	Y	32.9	1207.66	-0.3	604.836	2	11.44	4480	1	475	483	TMT6plex
7	68746	sp|P14618-3|KPYM_HUMAN	R.EAEAAIYHLQLFEELR.R	Y	32.64	1930.98	-3.3	644.665	3	17.81	7487	1	369	384
7	68746	sp|P14618-3|KPYM_HUMAN	R.G(+229.16)IFPVLC(+57.02)K(+229.16)DPVQEAWAEDVDLR.V	Y	32.55	3014.59	0.5	1005.87	3	21.06	9019	1	453	474	TMT6plex; Carbamidomethylation
7	68746	sp|P14618-3|KPYM_HUMAN	K.F(+229.16)GVEQDVDMVFASFIR.K	Y	31.89	2088.06	-1.5	697.025	3	26.12	10954	1	216	231	TMT6plex
7	68746	sp|P14618-3|KPYM_HUMAN	K.I(+229.16)TLDNAYMEK(+229.16).C	Y	31.19	1654.9	-3.6	828.455	2	14.55	5952	1	127	136	TMT6plex
7	68746	sp|P14618-3|KPYM_HUMAN	R.G(+229.16)DLGIEIPAEK(+229.16).V	Y	30.34	1598.93	0.7	800.472	2	15	6161	1	280	290	TMT6plex
7	68746	sp|P14618-3|KPYM_HUMAN	K.C(+57.02)DENILWLDYK(+229.16).N	Y	30.26	1696.83	0	849.424	2	17.23	7213	1	137	147	Carbamidomethylation; TMT6plex
7	68746	sp|P14618-3|KPYM_HUMAN	R.E(+229.16)AEAAIYHLQLFEELRR.L	Y	30.17	2316.24	-3.7	580.066	4	17.42	7301	1	369	385	TMT6plex
7	68746	sp|P14618-3|KPYM_HUMAN	K.A(+229.16)SDVHEVR.K	Y	29.76	1140.61	-2.9	381.209	3	3.09	763	1	233	240	TMT6plex
7	68746	sp|P14618-3|KPYM_HUMAN	K.K(+229.16)(+229.16)GVNLPGAAVDLPAVSEK(+229.16).D	Y	29.25	2451.47	-5	613.871	4	15.69	6489	1	192	209	TMT6plex
7	68746	sp|P14618-3|KPYM_HUMAN	R.F(+229.16)DEILEASDGIMVAR.G	Y	28.88	1893.97	-4.1	632.328	3	20.5	8755	1	265	279	TMT6plex
7	68746	sp|P14618-3|KPYM_HUMAN	R.EAEAAIYHLQLFEELRR.L	Y	28.55	2087.08	-1.1	522.777	4	16.11	6683	1	369	385
7	68746	sp|P14618-3|KPYM_HUMAN	K.F(+229.16)GVEQDVDM(+15.99)VFASFIR.K	Y	28.25	2104.05	3.1	702.36	3	24.66	10586	2	216	231	TMT6plex; Oxidation (M)
7	68746	sp|P14618-3|KPYM_HUMAN	R.AEGSDVANAVLDGADC(+57.02)IMLSGETAK(+229.16).G	Y	27.54	2722.3	-0.1	908.44	3	19.9	8473	1	328	352	Carbamidomethylation; TMT6plex
7	68746	sp|P14618-3|KPYM_HUMAN	R.V(+229.16)NFAMNVGK(+229.16).A	Y	27.17	1436.82	1.4	719.419	2	14.17	5771	1	475	483	TMT6plex
7	68746	sp|P14618-3|KPYM_HUMAN	K.K(+229.16)GDVVIVLTGWRPGSGFTNTMR.V	Y	26.38	2619.42	0.2	655.861	4	16.83	7025	1	490	511	TMT6plex
7	68746	sp|P14618-3|KPYM_HUMAN	K.G(+229.16)DYPLEAVR.M	Y	25.34	1247.67	-0.3	624.843	2	10.73	4144	1	353	361	TMT6plex
7	68746	sp|P14618-3|KPYM_HUMAN	R.AGK(+229.16)PVIC(+57.02)ATQMLESMIK(+229.16).K	Y	25.14	2334.29	-1	779.102	3	20.6	8800	1	305	321	TMT6plex; Carbamidomethylation
7	68746	sp|P14618-3|KPYM_HUMAN	K.G(+229.16)SGTAEVELK(+229.16).K	Y	24.8	1447.83	-0.7	724.921	2	9.59	3623	1	111	120	TMT6plex
7	68746	sp|P14618-3|KPYM_HUMAN	R.R(+229.16)FDEILEASDGIMVAR.G	Y	23.91	2050.07	-2.8	684.363	3	17.37	7278	1	264	279	TMT6plex
7	68746	sp|P14618-3|KPYM_HUMAN	R.M(+229.16)QHLIAR.E	Y	22.94	1096.64	-3.5	366.552	3	7.57	2661	1	362	368	TMT6plex
7	68746	sp|P14618-3|KPYM_HUMAN	K.VVEVGSK(+229.16).I	Y	22.38	945.57	-4	473.79	2	5.29	1692	1	152	158	TMT6plex
7	68746	sp|P14618-3|KPYM_HUMAN	K.I(+229.16)YVDDGLISLQVK(+229.16).Q	Y	20.94	1920.13	-1.6	641.051	3	19.58	8324	1	159	171	TMT6plex
7	68746	sp|P14618-3|KPYM_HUMAN	R.GDLGIEIPAEK(+229.16).V	Y	20.93	1369.77	-0.7	685.889	2	13.48	5444	1	280	290	TMT6plex
7	68746	sp|P14618-3|KPYM_HUMAN	K.C(+57.02)(+229.16)DENILWLDYK(+229.16).N	Y	20.67	1926	-7.6	643.001	3	18.13	7637	1	137	147	Carbamidomethylation; TMT6plex
7	68746	sp|P14618-3|KPYM_HUMAN	K.G(+229.16)SGTAEVELK(+229.16)K(+229.16).G	Y	20.56	1805.09	-2.6	602.701	3	9.56	3609	1	111	121	TMT6plex
7	68746	sp|P14618-3|KPYM_HUMAN	R.G(+229.16)IFPVLC(+57.02)K(+229.16).D	Y	20.48	1390.84	-2.4	696.426	2	17.52	7348	1	453	460	TMT6plex; Carbamidomethylation
7	68746	sp|P14618-3|KPYM_HUMAN	K.GSGTAEVELK(+229.16)K(+229.16).G	Y	20.1	1575.92	-2.9	526.314	3	8.26	2991	1	111	121	TMT6plex
7	68746	sp|P14618-3|KPYM_HUMAN	R.A(+229.16)EGSDVANAVLDGADC(+57.02)IMLSGETAK(+229.16)GDYPLEAVR.M	Y	19.48	3951.96	-0.2	988.997	4	22.03	9459	1	328	361	TMT6plex; Carbamidomethylation
7	68746	sp|P14618-3|KPYM_HUMAN	R.Q(-17.03)AHLYR.G	Y	18.68	769.387	-2.5	385.7	2	3.65	1030	2	447	452	Pyro-glu from Q
7	68755	sp|P14618-2|KPYM_HUMAN	K.G(+229.16)ADFLVTEVENGGSLGSK(+229.16).K	Y	39.67	2237.19	-2.1	746.737	3	17.58	7379	1	189	206	TMT6plex
7	68755	sp|P14618-2|KPYM_HUMAN	R.RFDEILEASDGIMVAR.G	Y	39.38	1820.91	-1.1	607.976	3	15.34	6322	1	279	294
7	68755	sp|P14618-2|KPYM_HUMAN	M.S(+42.01)K(+229.16)PHSEAGTAFIQTQQLHAAMADTFLEHMC(+57.02)R.L	Y	38.36	3783.81	-2.3	757.768	5	17.19	7196	1	2	32	Acetylation (Protein N-term); TMT6plex; Carbamidomethylation
7	68755	sp|P14618-2|KPYM_HUMAN	K.G(+229.16)ADFLVTEVEN(+.98)GGSLGSK(+229.16).K	Y	38.03	2238.18	-2.5	747.065	3	17.96	7557	2	189	206	TMT6plex; Deamidation (NQ)
7	68755	sp|P14618-2|KPYM_HUMAN	R.A(+229.16)GK(+229.16)PVIC(+57.02)ATQMLESMIK(+229.16).K	Y	37.36	2563.45	-3.5	855.488	3	21.97	9428	2	320	336	TMT6plex; Carbamidomethylation
7	68755	sp|P14618-2|KPYM_HUMAN	K.FGVEQDVDMVFASFIR.K	Y	36.61	1858.89	-2.8	930.451	2	24.44	10510	1	231	246
7	68755	sp|P14618-2|KPYM_HUMAN	R.TATESFASDPILYRPVAVALDTK(+229.16).G	Y	35.1	2693.45	-1.2	898.822	3	18.53	7829	1	93	115	TMT6plex
7	68755	sp|P14618-2|KPYM_HUMAN	K.G(+229.16)VNLPGAAVDLPAVSEK(+229.16).D	Y	34.85	2094.21	-0.8	699.076	3	17.15	7176	1	208	224	TMT6plex
7	68755	sp|P14618-2|KPYM_HUMAN	R.A(+229.16)EGSDVANAVLDGADC(+57.02)IMLSGETAK(+229.16).G	Y	33.92	2951.46	-0.9	984.827	3	20.79	8893	1	343	367	TMT6plex; Carbamidomethylation
7	68755	sp|P14618-2|KPYM_HUMAN	R.NTGIIC(+57.02)TIGPASR.S	Y	33.58	1358.7	-0.4	680.356	2	9.77	3706	1	44	56	Carbamidomethylation
7	68755	sp|P14618-2|KPYM_HUMAN	K.IYVDDGLISLQVK(+229.16).Q	Y	33.23	1690.97	-2	564.663	3	17.42	7300	1	174	186	TMT6plex
7	68755	sp|P14618-2|KPYM_HUMAN	K.ITLDNAYMEK(+229.16).C	Y	33.06	1425.74	-1.6	713.875	2	11.8	4652	1	142	151	TMT6plex
7	68755	sp|P14618-2|KPYM_HUMAN	R.VNFAMNVGK(+229.16).A	Y	32.9	1207.66	-0.3	604.836	2	11.44	4480	1	490	498	TMT6plex
7	68755	sp|P14618-2|KPYM_HUMAN	R.G(+229.16)IFPVLC(+57.02)K(+229.16)DPVQEAWAEDVDLR.V	Y	32.55	3014.59	0.5	1005.87	3	21.06	9019	1	468	489	TMT6plex; Carbamidomethylation
7	68755	sp|P14618-2|KPYM_HUMAN	K.F(+229.16)GVEQDVDMVFASFIR.K	Y	31.89	2088.06	-1.5	697.025	3	26.12	10954	1	231	246	TMT6plex
7	68755	sp|P14618-2|KPYM_HUMAN	K.I(+229.16)TLDNAYMEK(+229.16).C	Y	31.19	1654.9	-3.6	828.455	2	14.55	5952	1	142	151	TMT6plex
7	68755	sp|P14618-2|KPYM_HUMAN	R.G(+229.16)DLGIEIPAEK(+229.16).V	Y	30.34	1598.93	0.7	800.472	2	15	6161	1	295	305	TMT6plex
7	68755	sp|P14618-2|KPYM_HUMAN	K.C(+57.02)DENILWLDYK(+229.16).N	Y	30.26	1696.83	0	849.424	2	17.23	7213	1	152	162	Carbamidomethylation; TMT6plex
7	68755	sp|P14618-2|KPYM_HUMAN	K.A(+229.16)SDVHEVR.K	Y	29.76	1140.61	-2.9	381.209	3	3.09	763	1	248	255	TMT6plex
7	68755	sp|P14618-2|KPYM_HUMAN	K.K(+229.16)(+229.16)GVNLPGAAVDLPAVSEK(+229.16).D	Y	29.25	2451.47	-5	613.871	4	15.69	6489	1	207	224	TMT6plex
7	68755	sp|P14618-2|KPYM_HUMAN	R.F(+229.16)DEILEASDGIMVAR.G	Y	28.88	1893.97	-4.1	632.328	3	20.5	8755	1	280	294	TMT6plex
7	68755	sp|P14618-2|KPYM_HUMAN	K.F(+229.16)GVEQDVDM(+15.99)VFASFIR.K	Y	28.25	2104.05	3.1	702.36	3	24.66	10586	2	231	246	TMT6plex; Oxidation (M)
7	68755	sp|P14618-2|KPYM_HUMAN	R.AEGSDVANAVLDGADC(+57.02)IMLSGETAK(+229.16).G	Y	27.54	2722.3	-0.1	908.44	3	19.9	8473	1	343	367	Carbamidomethylation; TMT6plex
7	68755	sp|P14618-2|KPYM_HUMAN	R.L(+229.16)DIDSPPITAR.N	Y	27.4	1425.8	-1.4	713.908	2	13.48	5445	1	33	43	TMT6plex
[truncated: 10,286 more rows]

## Sheet: cell2_proteins
Protein Group	Protein ID	Accession	-10lgP	Coverage (%)	#Peptides	#Unique	PTM	Avg. Mass	Description
[truncated: 1,523 more rows]

## Sheet: cell2_supporting peptides
Protein Group	Protein ID	Protein Accession	Peptide	Unique	-10lgP	Mass	ppm	m/z	z	RT	Scan	#Spec	Start	End	PTM
[truncated: 8,001 more rows]

[truncated: 2 more sheets: cell3_proteins, cell3_supporting peptides]
