# Supplementary material for: Host-Defense Peptides Caerin 1.1 and 1.9 Stimulate TNF-Alpha-Dependent Apoptotic Signals in Human Cervical Cancer HeLa Cells
Source: Front Cell Dev Biol. 2020 Jul 31;8:676. doi: 10.3389/fcell.2020.00676 (PMC7412766; doi:10.3389/fcell.2020.00676)
Supplement: TABLE S3 — Protein identification results of three biological replicates of HeLa cell growth environment treated by caerin 1.1., 1.9 and 1.1/1.9. For each replicate, there are protein identified and supporting peptides. [file Table_3.XLSX]

## Sheet: super1_proteins
Protein Group	Protein ID	Accession	-10lgP	Coverage (%)	#Peptides	#Unique	PTM	Avg. Mass	Description
1	396	tr|A0A0C4DGB6|A0A0C4DGB6_HUMAN	227.34	37	48	44	Carbamidomethylation; Deamidation (NQ); TMT6plex; Methyl ester; Hydroxylation; 4 more	69227	Serum albumin OS=Homo sapiens OX=9606 GN=ALB PE=1 SV=1
1	68955	sp|P02768|ALBU_HUMAN	227.34	37	48	44	Carbamidomethylation; Deamidation (NQ); TMT6plex; Methyl ester; Hydroxylation; 4 more	69367	Serum albumin OS=Homo sapiens OX=9606 GN=ALB PE=1 SV=2
1	384	tr|H0YA55|H0YA55_HUMAN	216.38	38	37	34	Carbamidomethylation; Deamidation (NQ); TMT6plex; Methyl ester; Hydroxylation; 2 more	51578	Serum albumin (Fragment) OS=Homo sapiens OX=9606 GN=ALB PE=1 SV=1
1	386	tr|D6RHD5|D6RHD5_HUMAN	216.38	37	37	34	Carbamidomethylation; Deamidation (NQ); TMT6plex; Methyl ester; Hydroxylation; 2 more	52059	Serum albumin OS=Homo sapiens OX=9606 GN=ALB PE=1 SV=1
1	387	tr|B7WNR0|B7WNR0_HUMAN	216.38	35	37	34	Carbamidomethylation; Deamidation (NQ); TMT6plex; Methyl ester; Hydroxylation; 2 more	56212	Serum albumin OS=Homo sapiens OX=9606 GN=ALB PE=1 SV=1
1	69006	sp|P02768-2|ALBU_HUMAN	209.86	34	32	29	Carbamidomethylation; Deamidation (NQ); TMT6plex; Methyl ester; Hydroxylation; 2 more	47361	Isoform 2 of Serum albumin OS=Homo sapiens OX=9606 GN=ALB
1	523	tr|C9JKR2|C9JKR2_HUMAN	209.86	34	32	29	Carbamidomethylation; Deamidation (NQ); TMT6plex; Methyl ester; Hydroxylation; 2 more	47287	Albumin isoform CRA_k OS=Homo sapiens OX=9606 GN=ALB PE=1 SV=1
1	69337	sp|P02768-3|ALBU_HUMAN	205.89	35	34	31	Carbamidomethylation; Deamidation (NQ); TMT6plex; Methyl ester; Hydroxylation; 4 more	45160	Isoform 3 of Serum albumin OS=Homo sapiens OX=9606 GN=ALB
1	1196	tr|A0A087WWT3|A0A087WWT3_HUMAN	205.89	35	34	31	Carbamidomethylation; Deamidation (NQ); TMT6plex; Methyl ester; Hydroxylation; 4 more	45148	Serum albumin OS=Homo sapiens OX=9606 GN=ALB PE=1 SV=1
1	1735	tr|H7C013|H7C013_HUMAN	127.38	40	15	14	Carbamidomethylation; Deamidation (NQ); TMT6plex; Methyl ester; Hydroxylation; 4 more	22859	Serum albumin (Fragment) OS=Homo sapiens OX=9606 GN=ALB PE=1 SV=1
7	82364	sp|P01024|CO3_HUMAN	160.68	10	14	12	Carbamidomethylation; Oxidation (M); Deamidation (NQ); TMT6plex	187147	Complement C3 OS=Homo sapiens OX=9606 GN=C3 PE=1 SV=2
7	39412	tr|M0QYC8|M0QYC8_HUMAN	26.51	5	1	1	TMT6plex	21740	Complement C3 (Fragment) OS=Homo sapiens OX=9606 GN=C3 PE=1 SV=1
7	39411	tr|M0QXZ3|M0QXZ3_HUMAN	25.43	11	1	1	Carbamidomethylation; TMT6plex	11696	Complement C3 (Fragment) OS=Homo sapiens OX=9606 GN=C3 PE=1 SV=1
3	69365	sp|P01023|A2MG_HUMAN	154.49	15	20	14	Carbamidomethylation; Oxidation (M); TMT6plex; Methyl ester; Hydroxylation; 4 more	163290	Alpha-2-macroglobulin OS=Homo sapiens OX=9606 GN=A2M PE=1 SV=3
4	1334	tr|Q5T985|Q5T985_HUMAN	146.52	14	14	14	Carbamidomethylation; Oxidation (M); TMT6plex; Methyl ester; Hydroxylation	105216	Inter-alpha-trypsin inhibitor heavy chain H2 OS=Homo sapiens OX=9606 GN=ITIH2 PE=1 SV=1
4	69390	sp|P19823|ITIH2_HUMAN	146.52	14	14	14	Carbamidomethylation; Oxidation (M); TMT6plex; Methyl ester; Hydroxylation	106463	Inter-alpha-trypsin inhibitor heavy chain H2 OS=Homo sapiens OX=9606 GN=ITIH2 PE=1 SV=2
4	39356	tr|Q5T987|Q5T987_HUMAN	86.4	14	4	4	TMT6plex	26821	Inter-alpha-trypsin inhibitor heavy chain H2 (Fragment) OS=Homo sapiens OX=9606 GN=ITIH2 PE=1 SV=1
15	106991	sp|P02774|VTDB_HUMAN	139.04	19	9	9	Carbamidomethylation; TMT6plex; Methyl ester; Phosphorylation (STY); Dihydroxy	52964	Vitamin D-binding protein OS=Homo sapiens OX=9606 GN=GC PE=1 SV=1
15	39349	tr|D6RF35|D6RF35_HUMAN	139.04	19	9	9	Carbamidomethylation; TMT6plex; Methyl ester; Phosphorylation (STY); Dihydroxy	53021	Vitamin D-binding protein OS=Homo sapiens OX=9606 GN=GC PE=1 SV=1
15	106992	sp|P02774-3|VTDB_HUMAN	139.04	18	9	9	Carbamidomethylation; TMT6plex; Methyl ester; Phosphorylation (STY); Dihydroxy	55123	Isoform 3 of Vitamin D-binding protein OS=Homo sapiens OX=9606 GN=GC
15	106993	sp|P02774-2|VTDB_HUMAN	125.27	16	5	5	Carbamidomethylation; TMT6plex; Dihydroxy	39542	Isoform 2 of Vitamin D-binding protein OS=Homo sapiens OX=9606 GN=GC
15	39357	tr|D6RBJ7|D6RBJ7_HUMAN	118.66	21	7	7	Carbamidomethylation; TMT6plex; Methyl ester; Phosphorylation (STY); Dihydroxy	38797	Vitamin D-binding protein OS=Homo sapiens OX=9606 GN=GC PE=1 SV=1
15	39404	tr|D6RF20|D6RF20_HUMAN	41.33	6	2	2	Carbamidomethylation; TMT6plex	16083	Vitamin D-binding protein (Fragment) OS=Homo sapiens OX=9606 GN=GC PE=1 SV=1
16	69584	sp|P02647|APOA1_HUMAN	135.28	26	7	5	TMT6plex; Methyl ester; Dihydroxy	30778	Apolipoprotein A-I OS=Homo sapiens OX=9606 GN=APOA1 PE=1 SV=1
16	1763	tr|F8W696|F8W696_HUMAN	131.07	22	6	4	TMT6plex; Methyl ester; Dihydroxy	27909	Apolipoprotein A-I OS=Homo sapiens OX=9606 GN=APOA1 PE=1 SV=1
2	69311	sp|P02765|FETUA_HUMAN	127.23	12	10	5	Carbamidomethylation; Deamidation (NQ); TMT6plex; Hydroxylation; Phosphorylation (STY); Pyro-glu from Q	39325	Alpha-2-HS-glycoprotein OS=Homo sapiens OX=9606 GN=AHSG PE=1 SV=1
8	69164	sp|P02771|FETA_HUMAN	122	13	9	9	Carbamidomethylation; Deamidation (NQ); TMT6plex; Hydroxylation	68678	Alpha-fetoprotein OS=Homo sapiens OX=9606 GN=AFP PE=1 SV=1
8	864	tr|J3KMX3|J3KMX3_HUMAN	122	13	9	9	Carbamidomethylation; Deamidation (NQ); TMT6plex; Hydroxylation	70450	Alpha-fetoprotein OS=Homo sapiens OX=9606 GN=AFP PE=1 SV=1
13	106997	sp|P01008|ANT3_HUMAN	118.18	26	10	10	Oxidation (M); TMT6plex; Methyl ester; Hydroxylation	52602	Antithrombin-III OS=Homo sapiens OX=9606 GN=SERPINC1 PE=1 SV=1
13	39359	tr|Q8TCE1|Q8TCE1_HUMAN	100.56	29	6	6	TMT6plex; Methyl ester; Hydroxylation	29092	Antithrombin-III OS=Homo sapiens OX=9606 GN=SERPINC1 PE=1 SV=1
5	69442	sp|P02787|TRFE_HUMAN	114.53	10	11	5	Carbamidomethylation; TMT6plex; Hydroxylation; Dihydroxy	77064	Serotransferrin OS=Homo sapiens OX=9606 GN=TF PE=1 SV=3
5	1885	tr|C9JVG0|C9JVG0_HUMAN	84.72	19	4	2	Carbamidomethylation; TMT6plex; Hydroxylation	14691	Serotransferrin (Fragment) OS=Homo sapiens OX=9606 GN=TF PE=1 SV=1
5	1477	tr|H7C5E8|H7C5E8_HUMAN	77.96	23	5	2	Carbamidomethylation; TMT6plex; Dihydroxy	15847	Serotransferrin (Fragment) OS=Homo sapiens OX=9606 GN=TF PE=1 SV=1
14	69143	sp|P69905|HBA_HUMAN	114.03	35	5	5	Oxidation (M); TMT6plex	15258	Hemoglobin subunit alpha OS=Homo sapiens OX=9606 GN=HBA1 PE=1 SV=2
14	1131	tr|G3V1N2|G3V1N2_HUMAN	97.45	31	4	4	Oxidation (M); TMT6plex	11948	HCG1745306 isoform CRA_a OS=Homo sapiens OX=9606 GN=HBA2 PE=1 SV=1
6	1127	tr|E7EQB2|E7EQB2_HUMAN	109.35	12	9	5	Carbamidomethylation; TMT6plex; Methyl ester; Hydroxylation; Dihydroxy	76626	Lactotransferrin (Fragment) OS=Homo sapiens OX=9606 GN=LTF PE=1 SV=1
6	1129	tr|E7ER44|E7ER44_HUMAN	109.35	12	9	5	Carbamidomethylation; TMT6plex; Methyl ester; Hydroxylation; Dihydroxy	77970	Lactotransferrin OS=Homo sapiens OX=9606 GN=LTF PE=1 SV=1
6	69307	sp|P02788|TRFL_HUMAN	109.35	12	9	5	Carbamidomethylation; TMT6plex; Methyl ester; Hydroxylation; Dihydroxy	78182	Lactotransferrin OS=Homo sapiens OX=9606 GN=LTF PE=1 SV=6
6	69305	sp|P02788-2|TRFL_HUMAN	109.35	12	9	5	Carbamidomethylation; TMT6plex; Methyl ester; Hydroxylation; Dihydroxy	73161	Isoform DeltaLf of Lactotransferrin OS=Homo sapiens OX=9606 GN=LTF
11	106996	sp|Q06033-2|ITIH3_HUMAN	98.47	12	12	2	Deamidation (NQ); TMT6plex; Methyl ester; Hydroxylation; Acetylation (K)	99328	Isoform 2 of Inter-alpha-trypsin inhibitor heavy chain H3 OS=Homo sapiens OX=9606 GN=ITIH3
11	84573	sp|Q06033|ITIH3_HUMAN	98.47	12	12	2	Deamidation (NQ); TMT6plex; Methyl ester; Hydroxylation; Acetylation (K)	99849	Inter-alpha-trypsin inhibitor heavy chain H3 OS=Homo sapiens OX=9606 GN=ITIH3 PE=1 SV=2
11	39358	tr|E7ET33|E7ET33_HUMAN	91.59	11	10	2	TMT6plex; Methyl ester	78130	Inter-alpha-trypsin inhibitor heavy chain H3 OS=Homo sapiens OX=9606 GN=ITIH3 PE=1 SV=1
12	39353	tr|A0A087WW43|A0A087WW43_HUMAN	97.71	16	11	1	Carbamidomethylation; Deamidation (NQ); TMT6plex; Methyl ester; Hydroxylation; 2 more	75078	Inter-alpha-trypsin inhibitor heavy chain H3 OS=Homo sapiens OX=9606 GN=ITIH3 PE=1 SV=1
20	106994	sp|P36955|PEDF_HUMAN	95.68	18	7	6	Deamidation (NQ); TMT6plex; Methyl ester	46312	Pigment epithelium-derived factor OS=Homo sapiens OX=9606 GN=SERPINF1 PE=1 SV=4
20	39368	tr|I3L3Z3|I3L3Z3_HUMAN	63.54	32	2	2	Deamidation (NQ); TMT6plex	11763	Pigment epithelium-derived factor (Fragment) OS=Homo sapiens OX=9606 GN=SERPINF1 PE=1 SV=1
20	39369	tr|I3L4Z0|I3L4Z0_HUMAN	63.54	28	2	2	Deamidation (NQ); TMT6plex	13803	Pigment epithelium-derived factor (Fragment) OS=Homo sapiens OX=9606 GN=SERPINF1 PE=1 SV=1
20	39370	tr|I3L2R7|I3L2R7_HUMAN	63.54	27	2	2	Deamidation (NQ); TMT6plex	14016	Pigment epithelium-derived factor (Fragment) OS=Homo sapiens OX=9606 GN=SERPINF1 PE=1 SV=1
20	39391	tr|I3L425|I3L425_HUMAN	44.53	16	1	1	Deamidation (NQ)	9103	Pigment epithelium-derived factor (Fragment) OS=Homo sapiens OX=9606 GN=SERPINF1 PE=1 SV=1
20	39392	tr|I3L1U4|I3L1U4_HUMAN	44.53	12	1	1	Deamidation (NQ)	12026	Pigment epithelium-derived factor OS=Homo sapiens OX=9606 GN=SERPINF1 PE=1 SV=1
20	39730	tr|I3L4F9|I3L4F9_HUMAN	17.11	13	1	1	TMT6plex	10212	Pigment epithelium-derived factor (Fragment) OS=Homo sapiens OX=9606 GN=SERPINF1 PE=1 SV=8
20	39731	tr|I3L107|I3L107_HUMAN	17.11	12	1	1	TMT6plex	11219	Pigment epithelium-derived factor (Fragment) OS=Homo sapiens OX=9606 GN=SERPINF1 PE=1 SV=1
20	39732	tr|I3L4N7|I3L4N7_HUMAN	17.11	9	1	1	TMT6plex	15920	Pigment epithelium-derived factor (Fragment) OS=Homo sapiens OX=9606 GN=SERPINF1 PE=1 SV=1
10	69324	sp|P20742|PZP_HUMAN	95.27	5	8	3	Carbamidomethylation; Oxidation (M); TMT6plex; Acetylation (K)	163862	Pregnancy zone protein OS=Homo sapiens OX=9606 GN=PZP PE=1 SV=4
10	69440	sp|P20742-2|PZP_HUMAN	88.33	4	6	1	Oxidation (M); TMT6plex	140367	Isoform 2 of Pregnancy zone protein OS=Homo sapiens OX=9606 GN=PZP
33	69617	sp|P68871|HBB_HUMAN	89.49	21	5	2	TMT6plex; Methyl ester; Hydroxylation	15998	Hemoglobin subunit beta OS=Homo sapiens OX=9606 GN=HBB PE=1 SV=2
33	1797	tr|F8W6P5|F8W6P5_HUMAN	81.45	26	4	2	TMT6plex; Methyl ester; Hydroxylation	9670	Hemoglobin subunit beta (Fragment) OS=Homo sapiens OX=9606 GN=HBB PE=1 SV=1
32	106995	sp|P05543|THBG_HUMAN	87.27	10	5	5	TMT6plex	46325	Thyroxine-binding globulin OS=Homo sapiens OX=9606 GN=SERPINA7 PE=1 SV=2
32	107044	sp|Q86U17|SPA11_HUMAN	20.94	2	1	1	TMT6plex	46989	Serpin A11 OS=Homo sapiens OX=9606 GN=SERPINA11 PE=2 SV=2
9	1324	tr|C9JV77|C9JV77_HUMAN	83.47	8	6	1	Carbamidomethylation; Deamidation (NQ); TMT6plex; Hydroxylation; Phosphorylation (STY); Pyro-glu from Q	39412	Alpha-2-HS-glycoprotein OS=Homo sapiens OX=9606 GN=AHSG PE=1 SV=1
277	68878	sp|P18206-2|VINC_HUMAN	77.79	4	2	2	TMT6plex	116722	Isoform 1 of Vinculin OS=Homo sapiens OX=9606 GN=VCL
277	68879	sp|P18206|VINC_HUMAN	77.79	4	2	2	TMT6plex	123799	Vinculin OS=Homo sapiens OX=9606 GN=VCL PE=1 SV=4
541	106999	sp|P04732|MT1E_HUMAN	76.38	33	2	2	Carbamidomethylation; TMT6plex	6014	Metallothionein-1E OS=Homo sapiens OX=9606 GN=MT1E PE=1 SV=1
541	107012	sp|P02795|MT2_HUMAN	56.87	20	1	1	Carbamidomethylation; TMT6plex	6042	Metallothionein-2 OS=Homo sapiens OX=9606 GN=MT2A PE=1 SV=1
541	107011	sp|Q8N339|MT1M_HUMAN	56.87	20	1	1	Carbamidomethylation; TMT6plex	6110	Metallothionein-1M OS=Homo sapiens OX=9606 GN=MT1M PE=3 SV=2
541	107010	sp|P13640-2|MT1G_HUMAN	56.87	20	1	1	Carbamidomethylation; TMT6plex	6070	Isoform 2 of Metallothionein-1G OS=Homo sapiens OX=9606 GN=MT1G
541	107009	sp|P80297|MT1X_HUMAN	56.87	20	1	1	Carbamidomethylation; TMT6plex	6068	Metallothionein-1X OS=Homo sapiens OX=9606 GN=MT1X PE=1 SV=1
541	107013	sp|P13640|MT1G_HUMAN	56.87	19	1	1	Carbamidomethylation; TMT6plex	6141	Metallothionein-1G OS=Homo sapiens OX=9606 GN=MT1G PE=1 SV=2
541	39397	tr|H3BU80|H3BU80_HUMAN	39.01	21	1	1	Carbamidomethylation; TMT6plex	3786	Metallothionein OS=Homo sapiens OX=9606 GN=MT1E PE=3 SV=1
541	107017	sp|P04733|MT1F_HUMAN	39.01	13	1	1	Carbamidomethylation; TMT6plex	6086	Metallothionein-1F OS=Homo sapiens OX=9606 GN=MT1F PE=1 SV=1
541	107016	sp|Q93083|MT1L_HUMAN	39.01	13	1	1	Carbamidomethylation; TMT6plex	6062	Metallothionein-1L OS=Homo sapiens OX=9606 GN=MT1L PE=2 SV=1
541	107015	sp|P07438|MT1B_HUMAN	39.01	13	1	1	Carbamidomethylation; TMT6plex	6115	Metallothionein-1B OS=Homo sapiens OX=9606 GN=MT1B PE=3 SV=1
69	107000	sp|P00747|PLMN_HUMAN	72.29	5	4	3	Carbamidomethylation; TMT6plex; Methyl ester	90569	Plasminogen OS=Homo sapiens OX=9606 GN=PLG PE=1 SV=2
52	106998	sp|P02749|APOH_HUMAN	72.01	17	5	5	Carbamidomethylation; TMT6plex; Methyl ester; Hydroxylation	38298	Beta-2-glycoprotein 1 OS=Homo sapiens OX=9606 GN=APOH PE=1 SV=3
41	69616	sp|P02100|HBE_HUMAN	67.01	25	5	2	Deamidation (NQ); TMT6plex; Hydroxylation; Acetylation (K)	16203	Hemoglobin subunit epsilon OS=Homo sapiens OX=9606 GN=HBE1 PE=1 SV=2
21	69501	sp|P29622|KAIN_HUMAN	63.97	9	4	4	Deamidation (NQ); TMT6plex	48542	Kallistatin OS=Homo sapiens OX=9606 GN=SERPINA4 PE=1 SV=3
34	107021	sp|P06396-2|GELS_HUMAN	62.18	16	9	8	Carbamidomethylation; Deamidation (NQ); TMT6plex	80641	Isoform 2 of Gelsolin OS=Homo sapiens OX=9606 GN=GSN
34	107022	sp|P06396-4|GELS_HUMAN	62.18	16	9	8	Carbamidomethylation; Deamidation (NQ); TMT6plex	81485	Isoform 4 of Gelsolin OS=Homo sapiens OX=9606 GN=GSN
34	107023	sp|P06396-3|GELS_HUMAN	62.18	16	9	8	Carbamidomethylation; Deamidation (NQ); TMT6plex	81941	Isoform 3 of Gelsolin OS=Homo sapiens OX=9606 GN=GSN
34	39364	tr|A0A0A0MS51|A0A0A0MS51_HUMAN	62.18	16	9	8	Carbamidomethylation; Deamidation (NQ); TMT6plex	82526	Gelsolin OS=Homo sapiens OX=9606 GN=GSN PE=1 SV=1
34	39365	tr|A0A0A0MT01|A0A0A0MT01_HUMAN	62.18	16	9	8	Carbamidomethylation; Deamidation (NQ); TMT6plex	84745	Gelsolin OS=Homo sapiens OX=9606 GN=GSN PE=1 SV=1
34	107024	sp|P06396|GELS_HUMAN	62.18	15	9	8	Carbamidomethylation; Deamidation (NQ); TMT6plex	85697	Gelsolin OS=Homo sapiens OX=9606 GN=GSN PE=1 SV=1
54	83047	sp|Q14624-3|ITIH4_HUMAN	62.13	3	3	3	Carbamidomethylation; TMT6plex; Hydroxylation	99857	Isoform 3 of Inter-alpha-trypsin inhibitor heavy chain H4 OS=Homo sapiens OX=9606 GN=ITIH4
54	83057	sp|Q14624-2|ITIH4_HUMAN	62.13	3	3	3	Carbamidomethylation; TMT6plex; Hydroxylation	101241	Isoform 2 of Inter-alpha-trypsin inhibitor heavy chain H4 OS=Homo sapiens OX=9606 GN=ITIH4
54	83065	sp|Q14624|ITIH4_HUMAN	62.13	3	3	3	Carbamidomethylation; TMT6plex; Hydroxylation	103357	Inter-alpha-trypsin inhibitor heavy chain H4 OS=Homo sapiens OX=9606 GN=ITIH4 PE=1 SV=4
54	14293	tr|B7ZKJ8|B7ZKJ8_HUMAN	62.13	3	3	3	Carbamidomethylation; TMT6plex; Hydroxylation	103881	ITIH4 protein OS=Homo sapiens OX=9606 GN=ITIH4 PE=1 SV=1
54	83021	sp|Q14624-4|ITIH4_HUMAN	52.92	2	2	2	TMT6plex	93852	Isoform 4 of Inter-alpha-trypsin inhibitor heavy chain H4 OS=Homo sapiens OX=9606 GN=ITIH4
71	68727	sp|P04406-2|G3P_HUMAN	62.02	15	5	5	Deamidation (NQ); TMT6plex; Pyro-glu from Q	31548	Isoform 2 of Glyceraldehyde-3-phosphate dehydrogenase OS=Homo sapiens OX=9606 GN=GAPDH
71	68725	sp|P04406|G3P_HUMAN	62.02	13	5	5	Deamidation (NQ); TMT6plex; Pyro-glu from Q	36053	Glyceraldehyde-3-phosphate dehydrogenase OS=Homo sapiens OX=9606 GN=GAPDH PE=1 SV=3
71	8	tr|E7EUT5|E7EUT5_HUMAN	49.38	12	4	4	Deamidation (NQ); TMT6plex	27871	Glyceraldehyde-3-phosphate dehydrogenase OS=Homo sapiens OX=9606 GN=GAPDH PE=1 SV=1
71	107056	sp|Q13049|TRI32_HUMAN	23.23	1	1	1	TMT6plex	71989	E3 ubiquitin-protein ligase TRIM32 OS=Homo sapiens OX=9606 GN=TRIM32 PE=1 SV=2
278	39371	tr|Q5VY30|Q5VY30_HUMAN	58.21	17	2	2	Carbamidomethylation; TMT6plex	22974	Retinol-binding protein OS=Homo sapiens OX=9606 GN=RBP4 PE=1 SV=2
278	107001	sp|P02753|RET4_HUMAN	58.21	16	2	2	Carbamidomethylation; TMT6plex	23010	Retinol-binding protein 4 OS=Homo sapiens OX=9606 GN=RBP4 PE=1 SV=3
22	72171	sp|P0C0L4|CO4A_HUMAN	57.77	2	3	3	TMT6plex	192784	Complement C4-A OS=Homo sapiens OX=9606 GN=C4A PE=1 SV=2
22	3554	tr|A0A0G2JPR0|A0A0G2JPR0_HUMAN	57.77	2	3	3	TMT6plex	192874	Complement C4-A OS=Homo sapiens OX=9606 GN=C4A PE=1 SV=1
22	3499	tr|A0A140TA49|A0A140TA49_HUMAN	57.77	2	3	3	TMT6plex	187793	Complement C4-A OS=Homo sapiens OX=9606 GN=C4A PE=1 SV=1
22	3498	tr|A0A140TA32|A0A140TA32_HUMAN	57.77	2	3	3	TMT6plex	187763	Complement C4-A OS=Homo sapiens OX=9606 GN=C4A PE=1 SV=1
22	3495	tr|A0A140TA44|A0A140TA44_HUMAN	57.77	2	3	3	TMT6plex	187659	Complement C4-A OS=Homo sapiens OX=9606 GN=C4A PE=1 SV=1
22	71837	sp|P0C0L4-2|CO4A_HUMAN	57.77	2	3	3	TMT6plex	187702	Isoform 2 of Complement C4-A OS=Homo sapiens OX=9606 GN=C4A
22	3500	tr|F5GXS0|F5GXS0_HUMAN	35.94	1	2	2		187668	Complement C4-B OS=Homo sapiens OX=9606 GN=C4B PE=1 SV=1
22	3497	tr|A0A0G2JL54|A0A0G2JL54_HUMAN	35.94	1	2	2		187715	Complement C4-B OS=Homo sapiens OX=9606 GN=C4B_2 PE=1 SV=1
22	3496	tr|A0A140TA29|A0A140TA29_HUMAN	35.94	1	2	2		187665	Complement C4-B OS=Homo sapiens OX=9606 GN=C4B PE=1 SV=1
22	72170	sp|P0C0L5|CO4B_HUMAN	35.94	1	2	2		192750	Complement C4-B OS=Homo sapiens OX=9606 GN=C4B PE=1 SV=2
147	107002	sp|P23142|FBLN1_HUMAN	57.54	3	3	1	Deamidation (NQ); TMT6plex	77214	Fibulin-1 OS=Homo sapiens OX=9606 GN=FBLN1 PE=1 SV=4
55	107006	sp|P08697|A2AP_HUMAN	49.19	2	1	1	Carbamidomethylation; TMT6plex	54566	Alpha-2-antiplasmin OS=Homo sapiens OX=9606 GN=SERPINF2 PE=1 SV=3
55	107007	sp|P08697-2|A2AP_HUMAN	49.19	3	1	1	Carbamidomethylation; TMT6plex	47907	Isoform 2 of Alpha-2-antiplasmin OS=Homo sapiens OX=9606 GN=SERPINF2
55	39380	tr|A0A0G2JPA8|A0A0G2JPA8_HUMAN	49.19	3	1	1	Carbamidomethylation; TMT6plex	47937	Alpha-2-antiplasmin OS=Homo sapiens OX=9606 GN=SERPINF2 PE=1 SV=1
55	39378	tr|C9JMH6|C9JMH6_HUMAN	49.19	4	1	1	Carbamidomethylation; TMT6plex	27823	Alpha-2-antiplasmin (Fragment) OS=Homo sapiens OX=9606 GN=SERPINF2 PE=1 SV=1
55	39377	tr|A0A0J9YY65|A0A0J9YY65_HUMAN	49.19	4	1	1	Carbamidomethylation; TMT6plex	27853	Alpha-2-antiplasmin (Fragment) OS=Homo sapiens OX=9606 GN=SERPINF2 PE=1 SV=1
542	69018	sp|P0C0S8|H2A1_HUMAN	48.5	37	2	2	TMT6plex	14091	Histone H2A type 1 OS=Homo sapiens OX=9606 GN=HIST1H2AG PE=1 SV=2
101	107018	sp|P01042-3|KNG1_HUMAN	47.59	4	2	1	Carbamidomethylation; TMT6plex	43822	Isoform 3 of Kininogen-1 OS=Homo sapiens OX=9606 GN=KNG1
101	107019	sp|P01042-2|KNG1_HUMAN	47.59	3	2	1	Carbamidomethylation; TMT6plex	47883	Isoform LMW of Kininogen-1 OS=Homo sapiens OX=9606 GN=KNG1
101	107020	sp|P01042|KNG1_HUMAN	36.48	1	1	1	TMT6plex	71957	Kininogen-1 OS=Homo sapiens OX=9606 GN=KNG1 PE=1 SV=2
280	73927	sp|P04114|APOB_HUMAN	42.79	0	1	1	TMT6plex	515611	Apolipoprotein B-100 OS=Homo sapiens OX=9606 GN=APOB PE=1 SV=2
280	39396	tr|A8MUN2|A8MUN2_HUMAN	42.79	1	1	1	TMT6plex	92619	Apolipoprotein B-100 OS=Homo sapiens OX=9606 GN=APOB PE=1 SV=2
279	16347	tr|E9PIT3|E9PIT3_HUMAN	41.37	2	2	1	Carbamidomethylation; TMT6plex	65409	Prothrombin OS=Homo sapiens OX=9606 GN=F2 PE=1 SV=1
279	107008	sp|P00734|THRB_HUMAN	41.37	2	2	1	Carbamidomethylation; TMT6plex	70037	Prothrombin OS=Homo sapiens OX=9606 GN=F2 PE=1 SV=2
279	39395	tr|C9JV37|C9JV37_HUMAN	41.37	4	2	1	Carbamidomethylation; TMT6plex	35932	Prothrombin (Fragment) OS=Homo sapiens OX=9606 GN=F2 PE=1 SV=1
543	107014	sp|Q15063-2|POSTN_HUMAN	40.64	3	1	1	TMT6plex	87021	Isoform 2 of Periostin OS=Homo sapiens OX=9606 GN=POSTN
102	107026	sp|P01031|CO5_HUMAN	39.99	2	2	1	TMT6plex	188304	Complement C5 OS=Homo sapiens OX=9606 GN=C5 PE=1 SV=4
23	2216	tr|G3V2B9|G3V2B9_HUMAN	36.1	8	2	2	Deamidation (NQ); TMT6plex	11798	Alpha-1-antitrypsin (Fragment) OS=Homo sapiens OX=9606 GN=SERPINA1 PE=1 SV=1
23	69830	sp|P01009-3|A1AT_HUMAN	36.1	3	2	2	Deamidation (NQ); TMT6plex	34755	Isoform 3 of Alpha-1-antitrypsin OS=Homo sapiens OX=9606 GN=SERPINA1
23	2220	tr|A0A0G2JRN3|A0A0G2JRN3_HUMAN	36.1	2	2	2	Deamidation (NQ); TMT6plex	40235	Alpha-1-antitrypsin OS=Homo sapiens OX=9606 GN=SERPINA1 PE=1 SV=1
23	69832	sp|P01009-2|A1AT_HUMAN	36.1	2	2	2	Deamidation (NQ); TMT6plex	40263	Isoform 2 of Alpha-1-antitrypsin OS=Homo sapiens OX=9606 GN=SERPINA1
23	69833	sp|P01009|A1AT_HUMAN	36.1	2	2	2	Deamidation (NQ); TMT6plex	46737	Alpha-1-antitrypsin OS=Homo sapiens OX=9606 GN=SERPINA1 PE=1 SV=3
23	2221	tr|A0A024R6I7|A0A024R6I7_HUMAN	36.1	2	2	2	Deamidation (NQ); TMT6plex	46709	Alpha-1-antitrypsin OS=Homo sapiens OX=9606 GN=SERPINA1 PE=1 SV=1
150	82582	sp|Q6YHK3-2|CD109_HUMAN	32.43	1	1	1	TMT6plex	152662	Isoform 2 of CD109 antigen OS=Homo sapiens OX=9606 GN=CD109
150	82583	sp|Q6YHK3-4|CD109_HUMAN	32.43	1	1	1	TMT6plex	159695	Isoform 4 of CD109 antigen OS=Homo sapiens OX=9606 GN=CD109
150	82584	sp|Q6YHK3|CD109_HUMAN	32.43	1	1	1	TMT6plex	161688	CD109 antigen OS=Homo sapiens OX=9606 GN=CD109 PE=1 SV=2
150	107025	sp|Q6YHK3-3|CD109_HUMAN	32.43	1	1	1	TMT6plex	74411	Isoform 3 of CD109 antigen OS=Homo sapiens OX=9606 GN=CD109
104	69729	sp|Q9H0L4|CSTFT_HUMAN	32.26	1	2	2	TMT6plex	64436	Cleavage stimulation factor subunit 2 tau variant OS=Homo sapiens OX=9606 GN=CSTF2T PE=1 SV=1
104	1989	tr|A0A0A0MT56|A0A0A0MT56_HUMAN	32.26	4	2	2	TMT6plex	24717	Cleavage stimulation factor subunit 2 (Fragment) OS=Homo sapiens OX=9606 GN=CSTF2 PE=1 SV=1
104	1990	tr|E9PID8|E9PID8_HUMAN	32.26	2	2	2	TMT6plex	46666	Cleavage stimulation factor subunit 2 OS=Homo sapiens OX=9606 GN=CSTF2 PE=1 SV=1
104	69727	sp|P33240-2|CSTF2_HUMAN	32.26	1	2	2	TMT6plex	59251	Isoform 2 of Cleavage stimulation factor subunit 2 OS=Homo sapiens OX=9606 GN=CSTF2
104	69728	sp|P33240|CSTF2_HUMAN	32.26	1	2	2	TMT6plex	60959	Cleavage stimulation factor subunit 2 OS=Homo sapiens OX=9606 GN=CSTF2 PE=1 SV=1
104	1993	tr|E7EWR4|E7EWR4_HUMAN	32.26	1	2	2	TMT6plex	62943	Cleavage stimulation factor subunit 2 OS=Homo sapiens OX=9606 GN=CSTF2 PE=1 SV=1
548	107058	sp|P19827|ITIH1_HUMAN	32.05	3	2	2	TMT6plex	101389	Inter-alpha-trypsin inhibitor heavy chain H1 OS=Homo sapiens OX=9606 GN=ITIH1 PE=1 SV=3
548	39591	tr|H7C0N0|H7C0N0_HUMAN	22.76	3	1	1	TMT6plex	51863	Inter-alpha-trypsin inhibitor heavy chain H1 (Fragment) OS=Homo sapiens OX=9606 GN=ITIH1 PE=1 SV=1
548	107059	sp|P19827-3|ITIH1_HUMAN	22.76	2	1	1	TMT6plex	69495	Isoform 3 of Inter-alpha-trypsin inhibitor heavy chain H1 OS=Homo sapiens OX=9606 GN=ITIH1
548	107060	sp|P19827-2|ITIH1_HUMAN	22.76	2	1	1	TMT6plex	86192	Isoform 2 of Inter-alpha-trypsin inhibitor heavy chain H1 OS=Homo sapiens OX=9606 GN=ITIH1
1162	107027	tr|G3XAP6|G3XAP6_HUMAN	29.86	1	1	1	TMT6plex	79697	Cartilage oligomeric matrix protein OS=Homo sapiens OX=9606 GN=COMP PE=1 SV=1
544	13758	tr|H0YMA2|H0YMA2_HUMAN	29.26	6	1	1	TMT6plex	12399	Tropomodulin-2 (Fragment) OS=Homo sapiens OX=9606 GN=TMOD2 PE=1 SV=1
544	13759	tr|G5EA42|G5EA42_HUMAN	29.26	2	1	1	TMT6plex	34492	Tropomodulin 2 (Neuronal) isoform CRA_a OS=Homo sapiens OX=9606 GN=TMOD2 PE=1 SV=1
544	82484	sp|Q9NZR1-2|TMOD2_HUMAN	29.26	2	1	1	TMT6plex	35648	Isoform 2 of Tropomodulin-2 OS=Homo sapiens OX=9606 GN=TMOD2
544	82486	sp|Q9NZR1|TMOD2_HUMAN	29.26	2	1	1	TMT6plex	39595	Tropomodulin-2 OS=Homo sapiens OX=9606 GN=TMOD2 PE=1 SV=1
1163	107029	sp|B9A064|IGLL5_HUMAN	29.06	4	1	1	TMT6plex	23063	Immunoglobulin lambda-like polypeptide 5 OS=Homo sapiens OX=9606 GN=IGLL5 PE=2 SV=2
1163	39410	tr|A0A0B4J231|A0A0B4J231_HUMAN	29.06	4	1	1	TMT6plex	23150	Immunoglobulin lambda-like polypeptide 5 OS=Homo sapiens OX=9606 GN=IGLL5 PE=1 SV=1
546	70854	sp|Q03181-4|PPARD_HUMAN	26.69	2	1	1	TMT6plex	38855	Isoform 4 of Peroxisome proliferator-activated receptor delta OS=Homo sapiens OX=9606 GN=PPARD
546	70862	sp|Q03181-2|PPARD_HUMAN	26.69	2	1	1	TMT6plex	40406	Isoform 2 of Peroxisome proliferator-activated receptor delta OS=Homo sapiens OX=9606 GN=PPARD
546	70886	sp|Q03181-3|PPARD_HUMAN	26.69	2	1	1	TMT6plex	45764	Isoform 3 of Peroxisome proliferator-activated receptor delta OS=Homo sapiens OX=9606 GN=PPARD
546	70910	sp|Q03181|PPARD_HUMAN	26.69	2	1	1	TMT6plex	49903	Peroxisome proliferator-activated receptor delta OS=Homo sapiens OX=9606 GN=PPARD PE=1 SV=1
546	70250	sp|Q07869|PPARA_HUMAN	26.69	1	1	1	TMT6plex	52225	Peroxisome proliferator-activated receptor alpha OS=Homo sapiens OX=9606 GN=PPARA PE=1 SV=2
545	39415	tr|F5GZZ9|F5GZZ9_HUMAN	25.97	1	1	1	Carbamidomethylation	120322	Scavenger receptor cysteine-rich type 1 protein M130 OS=Homo sapiens OX=9606 GN=CD163 PE=1 SV=1
545	107033	sp|Q86VB7-3|C163A_HUMAN	25.97	1	1	1	Carbamidomethylation	121609	Isoform 3 of Scavenger receptor cysteine-rich type 1 protein M130 OS=Homo sapiens OX=9606 GN=CD163
545	107034	sp|Q86VB7-4|C163A_HUMAN	25.97	1	1	1	Carbamidomethylation	124958	Isoform 4 of Scavenger receptor cysteine-rich type 1 protein M130 OS=Homo sapiens OX=9606 GN=CD163
545	39417	tr|C9JHR8|C9JHR8_HUMAN	25.97	1	1	1	Carbamidomethylation	124932	Scavenger receptor cysteine-rich type 1 protein M130 OS=Homo sapiens OX=9606 GN=CD163 PE=1 SV=1
545	73155	sp|Q86VB7|C163A_HUMAN	25.97	1	1	1	Carbamidomethylation	125451	Scavenger receptor cysteine-rich type 1 protein M130 OS=Homo sapiens OX=9606 GN=CD163 PE=1 SV=2
545	107035	sp|Q86VB7-2|C163A_HUMAN	25.97	1	1	1	Carbamidomethylation	125982	Isoform 2 of Scavenger receptor cysteine-rich type 1 protein M130 OS=Homo sapiens OX=9606 GN=CD163
282	82665	sp|Q8NGI9|OR5A2_HUMAN	25.47	3	1	1	TMT6plex	36016	Olfactory receptor 5A2 OS=Homo sapiens OX=9606 GN=OR5A2 PE=2 SV=1
607	107352	sp|Q8WWL7|CCNB3_HUMAN	24.34	1	2	1	TMT6plex	157915	G2/mitotic-specific cyclin-B3 OS=Homo sapiens OX=9606 GN=CCNB3 PE=1 SV=2
103	107038	sp|Q86XT4-2|TRI50_HUMAN	24.05	2	1	1	TMT6plex	54646	Isoform Beta of E3 ubiquitin-protein ligase TRIM50 OS=Homo sapiens OX=9606 GN=TRIM50
103	107039	sp|Q86XT4|TRI50_HUMAN	24.05	2	1	1	TMT6plex	54774	E3 ubiquitin-protein ligase TRIM50 OS=Homo sapiens OX=9606 GN=TRIM50 PE=1 SV=1
103	48915	tr|C9JQH3|C9JQH3_HUMAN	24.05	7	1	1	TMT6plex	13906	Tripartite motif-containing protein 73 OS=Homo sapiens OX=9606 GN=TRIM73 PE=4 SV=1
103	48917	tr|I3L0H3|I3L0H3_HUMAN	24.05	3	1	1	TMT6plex	28389	Tripartite motif-containing protein 73 OS=Homo sapiens OX=9606 GN=TRIM73 PE=4 SV=1
103	107041	sp|Q86UV6-2|TRI74_HUMAN	24.05	3	1	1	TMT6plex	28419	Isoform 2 of Tripartite motif-containing protein 74 OS=Homo sapiens OX=9606 GN=TRIM74
103	107043	sp|Q86UV7|TRI73_HUMAN	24.05	3	1	1	TMT6plex	28517	Tripartite motif-containing protein 73 OS=Homo sapiens OX=9606 GN=TRIM73 PE=2 SV=1
103	107042	sp|Q86UV6|TRI74_HUMAN	24.05	3	1	1	TMT6plex	28547	Tripartite motif-containing protein 74 OS=Homo sapiens OX=9606 GN=TRIM74 PE=1 SV=1
103	48920	tr|J3KQW6|J3KQW6_HUMAN	24.05	3	1	1	TMT6plex	32255	Tripartite motif-containing protein 73 OS=Homo sapiens OX=9606 GN=TRIM73 PE=4 SV=1
283	107036	sp|P05546|HEP2_HUMAN	24.05	3	1	1	Deamidation (NQ); TMT6plex	57071	Heparin cofactor 2 OS=Homo sapiens OX=9606 GN=SERPIND1 PE=1 SV=3
152	72434	sp|Q9Y2I6|NINL_HUMAN	23.61	1	1	1		156343	Ninein-like protein OS=Homo sapiens OX=9606 GN=NINL PE=1 SV=2
158	70321	sp|Q8WXG9|GPR98_HUMAN	23.46	0	3	2	Deamidation (NQ); TMT6plex	693082	G-protein coupled receptor 98 OS=Homo sapiens OX=9606 GN=GPR98 PE=1 SV=2
158	40597	tr|A0A1W2PRC7|A0A1W2PRC7_HUMAN	23.46	1	2	1	Deamidation (NQ); TMT6plex	222925	Adhesion G protein-coupled receptor V1 (Fragment) OS=Homo sapiens OX=9606 GN=ADGRV1 PE=4 SV=1
158	5037	tr|A0A1X7SBU6|A0A1X7SBU6_HUMAN	0	0	1	1	Deamidation (NQ)	288348	Adhesion G protein-coupled receptor V1 (Fragment) OS=Homo sapiens OX=9606 GN=ADGRV1 PE=1 SV=1
1166	107063	sp|Q9H0B3-5|IQCN_HUMAN	22.38	1	1	1		122900	Isoform 5 of IQ domain-containing protein N OS=Homo sapiens OX=9606 GN=IQCN
1165	107062	sp|P0DOY2|IGLC2_HUMAN	22.37	22	1	1	Carbamidomethylation; TMT6plex	11294	Immunoglobulin lambda constant 2 OS=Homo sapiens OX=9606 GN=IGLC2 PE=1 SV=1
1165	107061	sp|P0DOY3|IGLC3_HUMAN	22.37	22	1	1	Carbamidomethylation; TMT6plex	11266	Immunoglobulin lambda constant 3 OS=Homo sapiens OX=9606 GN=IGLC3 PE=1 SV=1
1167	39673	tr|K7EL01|K7EL01_HUMAN	22.35	5	1	1	TMT6plex	18607	F-box/WD repeat-containing protein 9 OS=Homo sapiens OX=9606 GN=FBXW9 PE=1 SV=1
1167	107064	sp|Q5XUX1-3|FBXW9_HUMAN	22.35	2	1	1	TMT6plex	50760	Isoform 3 of F-box/WD repeat-containing protein 9 OS=Homo sapiens OX=9606 GN=FBXW9
1167	107065	sp|Q5XUX1-2|FBXW9_HUMAN	22.35	2	1	1	TMT6plex	52975	Isoform 2 of F-box/WD repeat-containing protein 9 OS=Homo sapiens OX=9606 GN=FBXW9
1167	107066	sp|Q5XUX1|FBXW9_HUMAN	22.35	2	1	1	TMT6plex	54115	F-box/WD repeat-containing protein 9 OS=Homo sapiens OX=9606 GN=FBXW9 PE=1 SV=2
549	84174	sp|Q8N4C6-9|NIN_HUMAN	22.09	0	1	1	Carbamidomethylation; Deamidation (NQ); TMT6plex	238939	Isoform 8 of Ninein OS=Homo sapiens OX=9606 GN=NIN
549	3596	tr|E9PN67|E9PN67_HUMAN	22.09	0	1	1	Carbamidomethylation; Deamidation (NQ); TMT6plex	231096	Ninein OS=Homo sapiens OX=9606 GN=NIN PE=1 SV=1
57	39434	tr|K7ENL9|K7ENL9_HUMAN	21.89	3	1	1	TMT6plex	69390	Regulator of MON1-CCZ1 complex OS=Homo sapiens OX=9606 GN=RMC1 PE=1 SV=1
57	96063	sp|Q96DM3|RMC1_HUMAN	21.89	2	1	1	TMT6plex	74975	Regulator of MON1-CCZ1 complex OS=Homo sapiens OX=9606 GN=RMC1 PE=1 SV=2
296	85629	sp|Q9H5I5|PIEZ2_HUMAN	20.79	0	1	1	TMT6plex	318063	Piezo-type mechanosensitive ion channel component 2 OS=Homo sapiens OX=9606 GN=PIEZO2 PE=1 SV=2
296	85631	sp|Q9H5I5-4|PIEZ2_HUMAN	20.79	0	1	1	TMT6plex	320889	Isoform 4 of Piezo-type mechanosensitive ion channel component 2 OS=Homo sapiens OX=9606 GN=PIEZO2
302	39631	tr|C9JQI3|C9JQI3_HUMAN	20.62	14	1	1	Acetylation (Protein N-term)	7658	Acyl-coenzyme A oxidase-like protein (Fragment) OS=Homo sapiens OX=9606 GN=ACOXL PE=4 SV=1
302	82775	sp|Q9NUZ1-3|ACOXL_HUMAN	20.62	4	1	1	Acetylation (Protein N-term)	30737	Isoform 3 of Acyl-coenzyme A oxidase-like protein OS=Homo sapiens OX=9606 GN=ACOXL
302	71219	sp|Q9NUZ1-2|ACOXL_HUMAN	20.62	2	1	1	Acetylation (Protein N-term)	58428	Isoform 2 of Acyl-coenzyme A oxidase-like protein OS=Homo sapiens OX=9606 GN=ACOXL
302	82810	sp|Q9NUZ1|ACOXL_HUMAN	20.62	2	1	1	Acetylation (Protein N-term)	61796	Acyl-coenzyme A oxidase-like protein OS=Homo sapiens OX=9606 GN=ACOXL PE=2 SV=3
302	82905	sp|Q9NUZ1-4|ACOXL_HUMAN	20.62	2	1	1	Acetylation (Protein N-term)	65457	Isoform 4 of Acyl-coenzyme A oxidase-like protein OS=Homo sapiens OX=9606 GN=ACOXL
562	14983	tr|Q9BS19|Q9BS19_HUMAN	20.01	2	1	1	TMT6plex	28630	HPX protein OS=Homo sapiens OX=9606 GN=HPX PE=1 SV=1
562	82998	sp|P02790|HEMO_HUMAN	20.01	1	1	1	TMT6plex	51676	Hemopexin OS=Homo sapiens OX=9606 GN=HPX PE=1 SV=2
561	107205	sp|Q7LBC6|KDM3B_HUMAN	19.66	0	1	1	TMT6plex	191580	Lysine-specific demethylase 3B OS=Homo sapiens OX=9606 GN=KDM3B PE=1 SV=2
1173	39842	tr|A0A0J9YY54|A0A0J9YY54_HUMAN	19.15	2	1	1		78886	TEX13 family member D OS=Homo sapiens OX=9606 GN=TEX13D PE=1 SV=1
155	107078	sp|Q7Z407-3|CSMD3_HUMAN	18.92	0	1	1	Carbamidomethylation; Deamidation (NQ); TMT6plex	387330	Isoform 3 of CUB and sushi domain-containing protein 3 OS=Homo sapiens OX=9606 GN=CSMD3
155	71797	sp|Q7Z407-4|CSMD3_HUMAN	18.92	0	1	1	Carbamidomethylation; Deamidation (NQ); TMT6plex	398454	Isoform 4 of CUB and sushi domain-containing protein 3 OS=Homo sapiens OX=9606 GN=CSMD3
155	107080	sp|Q7Z407|CSMD3_HUMAN	18.92	0	1	1	Carbamidomethylation; Deamidation (NQ); TMT6plex	406001	CUB and sushi domain-containing protein 3 OS=Homo sapiens OX=9606 GN=CSMD3 PE=2 SV=3
155	107076	tr|H7BXX0|H7BXX0_HUMAN	18.92	0	1	1	Carbamidomethylation; Deamidation (NQ); TMT6plex	325598	CUB and sushi domain-containing protein 3 (Fragment) OS=Homo sapiens OX=9606 GN=CSMD3 PE=1 SV=1
155	107079	sp|Q7Z407-2|CSMD3_HUMAN	18.92	0	1	1	Carbamidomethylation; Deamidation (NQ); TMT6plex	401591	Isoform 2 of CUB and sushi domain-containing protein 3 OS=Homo sapiens OX=9606 GN=CSMD3
154	73578	sp|O75592-2|MYCB2_HUMAN	18.86	0	1	1	TMT6plex	509714	Isoform 2 of E3 ubiquitin-protein ligase MYCBP2 OS=Homo sapiens OX=9606 GN=MYCBP2
154	73579	sp|O75592|MYCB2_HUMAN	18.86	0	1	1	TMT6plex	510091	E3 ubiquitin-protein ligase MYCBP2 OS=Homo sapiens OX=9606 GN=MYCBP2 PE=1 SV=3
557	107174	sp|O95497|VNN1_HUMAN	18.07	1	1	1	Carbamidomethylation; TMT6plex	57012	Pantetheinase OS=Homo sapiens OX=9606 GN=VNN1 PE=1 SV=2
45	73261	sp|Q03001-14|DYST_HUMAN	17.9	0	3	2	Deamidation (NQ); TMT6plex	615661	Isoform 9 of Dystonin OS=Homo sapiens OX=9606 GN=DST
45	6368	tr|E9PHM6|E9PHM6_HUMAN	17.9	0	3	2	Deamidation (NQ); TMT6plex	629794	Dystonin OS=Homo sapiens OX=9606 GN=DST PE=1 SV=3
45	6369	tr|F6QMI7|F6QMI7_HUMAN	17.9	0	3	2	Deamidation (NQ); TMT6plex	633674	Dystonin OS=Homo sapiens OX=9606 GN=DST PE=1 SV=2
45	6384	tr|F8W9J4|F8W9J4_HUMAN	17.9	0	3	2	Deamidation (NQ); TMT6plex	847987	Dystonin OS=Homo sapiens OX=9606 GN=DST PE=1 SV=1
45	73373	sp|Q03001|DYST_HUMAN	17.9	0	3	2	Deamidation (NQ); TMT6plex	860679	Dystonin OS=Homo sapiens OX=9606 GN=DST PE=1 SV=4
45	73238	sp|Q03001-8|DYST_HUMAN	17.9	0	2	1	TMT6plex	591043	Isoform 2 of Dystonin OS=Homo sapiens OX=9606 GN=DST
45	107427	sp|Q03001-13|DYST_HUMAN	0	1	1	1	Deamidation (NQ)	102868	Isoform 8 of Dystonin OS=Homo sapiens OX=9606 GN=DST
580	39717	tr|F5H8J8|F5H8J8_HUMAN	17.65	4	1	1		25482	Guanine nucleotide-binding protein G(I)/G(S)/G(T) subunit beta-3 (Fragment) OS=Homo sapiens OX=9606 GN=GNB3 PE=1 SV=1
580	39716	tr|F5H100|F5H100_HUMAN	17.65	4	1	1		25482	Guanine nucleotide-binding protein G(I)/G(S)/G(T) subunit beta-3 (Fragment) OS=Homo sapiens OX=9606 GN=GNB3 PE=1 SV=2
580	39718	tr|B3KVK2|B3KVK2_HUMAN	17.65	4	1	1		25935	Guanine nucleotide-binding protein G(I)/G(S)/G(T) subunit beta-1 OS=Homo sapiens OX=9606 GN=GNB1 PE=1 SV=1
580	107257	sp|P16520-2|GBB3_HUMAN	17.65	3	1	1		32633	Isoform 2 of Guanine nucleotide-binding protein G(I)/G(S)/G(T) subunit beta-3 OS=Homo sapiens OX=9606 GN=GNB3
580	107258	sp|P62873-2|GBB1_HUMAN	17.65	3	1	1		36298	Isoform 2 of Guanine nucleotide-binding protein G(I)/G(S)/G(T) subunit beta-1 OS=Homo sapiens OX=9606 GN=GNB1
580	39721	tr|E9PCP0|E9PCP0_HUMAN	17.65	3	1	1		37118	Guanine nucleotide-binding protein G(I)/G(S)/G(T) subunit beta-3 OS=Homo sapiens OX=9606 GN=GNB3 PE=1 SV=2
580	107260	sp|P16520|GBB3_HUMAN	17.65	3	1	1		37221	Guanine nucleotide-binding protein G(I)/G(S)/G(T) subunit beta-3 OS=Homo sapiens OX=9606 GN=GNB3 PE=1 SV=1
580	107259	sp|P62873|GBB1_HUMAN	17.65	3	1	1		37377	Guanine nucleotide-binding protein G(I)/G(S)/G(T) subunit beta-1 OS=Homo sapiens OX=9606 GN=GNB1 PE=1 SV=3
300	40106	tr|M0QZX2|M0QZX2_HUMAN	17.6	2	1	1	Carbamidomethylation	56157	Transmembrane protein 145 OS=Homo sapiens OX=9606 GN=TMEM145 PE=4 SV=1
300	107163	sp|Q8NBT3|TM145_HUMAN	17.6	2	1	1	Carbamidomethylation	55534	Transmembrane protein 145 OS=Homo sapiens OX=9606 GN=TMEM145 PE=2 SV=2
157	72354	sp|O15078-2|CE290_HUMAN	17.54	1	1	1	TMT6plex	180065	Isoform 2 of Centrosomal protein of 290 kDa OS=Homo sapiens OX=9606 GN=CEP290
157	73837	sp|O15078|CE290_HUMAN	17.54	0	1	1	TMT6plex	290384	Centrosomal protein of 290 kDa OS=Homo sapiens OX=9606 GN=CEP290 PE=1 SV=2
157	4199	tr|J3KNF5|J3KNF5_HUMAN	17.54	0	1	1	TMT6plex	290542	Centrosomal protein of 290 kDa OS=Homo sapiens OX=9606 GN=CEP290 PE=1 SV=1
307	107180	sp|Q5SVQ8-2|ZBT41_HUMAN	17.35	2	1	1	Deamidation (NQ); TMT6plex	72945	Isoform 2 of Zinc finger and BTB domain-containing protein 41 OS=Homo sapiens OX=9606 GN=ZBTB41
307	107204	sp|Q5SVQ8|ZBT41_HUMAN	17.35	1	1	1	Deamidation (NQ); TMT6plex	105192	Zinc finger and BTB domain-containing protein 41 OS=Homo sapiens OX=9606 GN=ZBTB41 PE=1 SV=1
563	107209	sp|Q9HAU0-5|PKHA5_HUMAN	17.25	1	1	1	Deamidation (NQ); TMT6plex	121272	Isoform 5 of Pleckstrin homology domain-containing family A member 5 OS=Homo sapiens OX=9606 GN=PLEKHA5
563	107212	sp|Q9HAU0|PKHA5_HUMAN	17.25	1	1	1	Deamidation (NQ); TMT6plex	127464	Pleckstrin homology domain-containing family A member 5 OS=Homo sapiens OX=9606 GN=PLEKHA5 PE=1 SV=1
251	107980	sp|Q9Y5W7-2|SNX14_HUMAN	17.21	1	2	1	Deamidation (NQ); TMT6plex	103794	Isoform 2 of Sorting nexin-14 OS=Homo sapiens OX=9606 GN=SNX14
251	108119	sp|Q9Y5W7-4|SNX14_HUMAN	17.21	1	2	1	Deamidation (NQ); TMT6plex	109191	Isoform 4 of Sorting nexin-14 OS=Homo sapiens OX=9606 GN=SNX14
251	108150	sp|Q9Y5W7|SNX14_HUMAN	17.21	1	2	1	Deamidation (NQ); TMT6plex	110182	Sorting nexin-14 OS=Homo sapiens OX=9606 GN=SNX14 PE=1 SV=3
162	107100	sp|P43652|AFAM_HUMAN	17.21	1	1	1	TMT6plex	69069	Afamin OS=Homo sapiens OX=9606 GN=AFM PE=1 SV=1
160	72119	sp|Q12955|ANK3_HUMAN	17.09	0	1	1		480416	Ankyrin-3 OS=Homo sapiens OX=9606 GN=ANK3 PE=1 SV=3
1184	82592	sp|Q8IZQ1-2|WDFY3_HUMAN	17.07	0	1	1		393369	Isoform 2 of WD repeat and FYVE domain-containing protein 3 OS=Homo sapiens OX=9606 GN=WDFY3
1184	107301	sp|Q8IZQ1|WDFY3_HUMAN	17.07	0	1	1		395260	WD repeat and FYVE domain-containing protein 3 OS=Homo sapiens OX=9606 GN=WDFY3 PE=1 SV=2
769	107623	sp|Q9UK99-2|FBX3_HUMAN	17.04	1	1	1		47530	Isoform 2 of F-box only protein 3 OS=Homo sapiens OX=9606 GN=FBXO3
1180	107283	sp|Q14406-4|CSHL_HUMAN	17.02	12	1	1	Acetylation (Protein N-term); Deamidation (NQ)	14875	Isoform 4 of Chorionic somatomammotropin hormone-like 1 OS=Homo sapiens OX=9606 GN=CSHL1
1182	39890	tr|H7C173|H7C173_HUMAN	17.01	5	1	1	TMT6plex	12514	Mitotic-spindle organizing protein 2B (Fragment) OS=Homo sapiens OX=9606 GN=MZT2B PE=1 SV=1
1182	39930	tr|G3V2M1|G3V2M1_HUMAN	17.01	3	1	1	TMT6plex	25813	Plasma serine protease inhibitor (Fragment) OS=Homo sapiens OX=9606 GN=SERPINA5 PE=1 SV=1
1182	39946	tr|G3V5Q9|G3V5Q9_HUMAN	17.01	2	1	1	TMT6plex	34121	Plasma serine protease inhibitor (Fragment) OS=Homo sapiens OX=9606 GN=SERPINA5 PE=1 SV=1
1182	107336	sp|P05154|IPSP_HUMAN	17.01	1	1	1	TMT6plex	45675	Plasma serine protease inhibitor OS=Homo sapiens OX=9606 GN=SERPINA5 PE=1 SV=3
1183	69812	sp|Q92526-3|TCPW_HUMAN	16.95	1	1	1	TMT6plex	53587	Isoform 3 of T-complex protein 1 subunit zeta-2 OS=Homo sapiens OX=9606 GN=CCT6B
316	14586	tr|A0A0A0MRE5|A0A0A0MRE5_HUMAN	16.74	2	2	1	TMT6plex	124772	Arf-GAP with SH3 domain ANK repeat and PH domain-containing protein 1 OS=Homo sapiens OX=9606 GN=ASAP1 PE=1 SV=1
316	95122	sp|Q9ULH1|ASAP1_HUMAN	16.74	2	2	1	TMT6plex	125498	Arf-GAP with SH3 domain ANK repeat and PH domain-containing protein 1 OS=Homo sapiens OX=9606 GN=ASAP1 PE=1 SV=4
316	95124	sp|Q9ULH1-2|ASAP1_HUMAN	16.74	2	2	1	TMT6plex	125897	Isoform 1 of Arf-GAP with SH3 domain ANK repeat and PH domain-containing protein 1 OS=Homo sapiens OX=9606 GN=ASAP1
342	39961	tr|B4DTR1|B4DTR1_HUMAN	16.73	1	1	1		107571	Receptor protein-tyrosine kinase OS=Homo sapiens OX=9606 GN=ERBB2 PE=1 SV=1
342	39962	tr|J3QLU9|J3QLU9_HUMAN	16.73	1	1	1		117103	Receptor protein-tyrosine kinase OS=Homo sapiens OX=9606 GN=ERBB2 PE=1 SV=1
342	107294	sp|P04626-5|ERBB2_HUMAN	16.73	1	1	1		134856	Isoform 5 of Receptor tyrosine-protein kinase erbB-2 OS=Homo sapiens OX=9606 GN=ERBB2
342	107295	sp|P04626-4|ERBB2_HUMAN	16.73	1	1	1		136501	Isoform 4 of Receptor tyrosine-protein kinase erbB-2 OS=Homo sapiens OX=9606 GN=ERBB2
342	107297	sp|P04626|ERBB2_HUMAN	16.73	1	1	1		137910	Receptor tyrosine-protein kinase erbB-2 OS=Homo sapiens OX=9606 GN=ERBB2 PE=1 SV=1
191	39694	tr|F6X344|F6X344_HUMAN	16.71	2	1	1	Deamidation (NQ); TMT6plex	64302	Membrane-spanning 4-domains subfamily A member 14 OS=Homo sapiens OX=9606 GN=MS4A14 PE=4 SV=1
191	107195	sp|Q96JA4-2|M4A14_HUMAN	16.71	2	1	1	Deamidation (NQ); TMT6plex	74658	Isoform 2 of Membrane-spanning 4-domains subfamily A member 14 OS=Homo sapiens OX=9606 GN=MS4A14
191	107196	sp|Q96JA4|M4A14_HUMAN	16.71	1	1	1	Deamidation (NQ); TMT6plex	76580	Membrane-spanning 4-domains subfamily A member 14 OS=Homo sapiens OX=9606 GN=MS4A14 PE=2 SV=2
191	39697	tr|A0A0A0MS57|A0A0A0MS57_HUMAN	16.71	1	1	1	Deamidation (NQ); TMT6plex	78261	Membrane-spanning 4-domains subfamily A member 14 OS=Homo sapiens OX=9606 GN=MS4A14 PE=4 SV=1
191	107201	sp|Q96JA4-5|M4A14_HUMAN	16.71	1	1	1	Deamidation (NQ); TMT6plex	80183	Isoform 4 of Membrane-spanning 4-domains subfamily A member 14 OS=Homo sapiens OX=9606 GN=MS4A14
312	84335	sp|Q5UIP0-2|RIF1_HUMAN	16.71	0	1	1	Deamidation (NQ); TMT6plex	271688	Isoform 2 of Telomere-associated protein RIF1 OS=Homo sapiens OX=9606 GN=RIF1
312	107202	sp|Q5UIP0|RIF1_HUMAN	16.71	0	1	1	Deamidation (NQ); TMT6plex	274464	Telomere-associated protein RIF1 OS=Homo sapiens OX=9606 GN=RIF1 PE=1 SV=2
1185	39897	tr|A0A1B0GX98|A0A1B0GX98_HUMAN	16.62	3	1	1	TMT6plex	33195	Zinc finger protein basonuclin-2 (Fragment) OS=Homo sapiens OX=9606 GN=BNC2 PE=1 SV=1
1185	39476	tr|F5H586|F5H586_HUMAN	16.62	1	1	1	TMT6plex	81530	Zinc finger protein basonuclin-2 OS=Homo sapiens OX=9606 GN=BNC2 PE=1 SV=2
1185	2739	tr|H0Y6W5|H0Y6W5_HUMAN	16.62	1	1	1	TMT6plex	96521	Zinc finger protein basonuclin-2 (Fragment) OS=Homo sapiens OX=9606 GN=BNC2 PE=1 SV=1
1185	70516	sp|Q6ZN30-2|BNC2_HUMAN	16.62	1	1	1	TMT6plex	101333	Isoform 2 of Zinc finger protein basonuclin-2 OS=Homo sapiens OX=9606 GN=BNC2
1185	39501	tr|B1APH0|B1APH0_HUMAN	16.62	1	1	1	TMT6plex	114535	Zinc finger protein basonuclin-2 OS=Homo sapiens OX=9606 GN=BNC2 PE=1 SV=1
1185	107311	sp|Q6ZN30|BNC2_HUMAN	16.62	1	1	1	TMT6plex	122330	Zinc finger protein basonuclin-2 OS=Homo sapiens OX=9606 GN=BNC2 PE=1 SV=1
1187	14261	tr|K7ERJ6|K7ERJ6_HUMAN	16.6	1	1	1		99649	Zinc finger SWIM domain-containing protein 4 (Fragment) OS=Homo sapiens OX=9606 GN=ZSWIM4 PE=4 SV=1
1187	83366	sp|Q9H7M6|ZSWM4_HUMAN	16.6	1	1	1		110138	Zinc finger SWIM domain-containing protein 4 OS=Homo sapiens OX=9606 GN=ZSWIM4 PE=2 SV=3
593	97490	sp|A6H8Y1-6|BDP1_HUMAN	16.55	0	1	1	Carbamidomethylation; TMT6plex	291766	Isoform 6 of Transcription factor TFIIIB component B'' homolog OS=Homo sapiens OX=9606 GN=BDP1
1186	39804	tr|A0A087WYB3|A0A087WYB3_HUMAN	16.54	2	1	1	TMT6plex	35764	Glutamate receptor-interacting protein 2 (Fragment) OS=Homo sapiens OX=9606 GN=GRIP2 PE=4 SV=2
1186	107313	sp|Q9C0E4-2|GRIP2_HUMAN	16.54	1	1	1	TMT6plex	93696	Isoform 2 of Glutamate receptor-interacting protein 2 OS=Homo sapiens OX=9606 GN=GRIP2
1186	107315	sp|Q9C0E4|GRIP2_HUMAN	16.54	1	1	1	TMT6plex	112573	Glutamate receptor-interacting protein 2 OS=Homo sapiens OX=9606 GN=GRIP2 PE=1 SV=4
1186	39819	tr|A0A1B0GWJ3|A0A1B0GWJ3_HUMAN	16.54	1	1	1	TMT6plex	113392	Glutamate receptor-interacting protein 2 OS=Homo sapiens OX=9606 GN=GRIP2 PE=1 SV=1
1186	39821	tr|A0A087WX15|A0A087WX15_HUMAN	16.54	1	1	1	TMT6plex	122768	Glutamate receptor-interacting protein 2 OS=Homo sapiens OX=9606 GN=GRIP2 PE=1 SV=1
346	84660	sp|Q8N7Z5|ANR31_HUMAN	16.54	1	1	1	TMT6plex	210814	Putative ankyrin repeat domain-containing protein 31 OS=Homo sapiens OX=9606 GN=ANKRD31 PE=5 SV=2
346	15123	tr|D6RJB7|D6RJB7_HUMAN	16.54	1	1	1	TMT6plex	217505	Putative ankyrin repeat domain-containing protein 31 OS=Homo sapiens OX=9606 GN=ANKRD31 PE=4 SV=2
92	69027	sp|Q09666|AHNK_HUMAN	16.5	0	2	1	TMT6plex	629114	Neuroblast differentiation-associated protein AHNAK OS=Homo sapiens OX=9606 GN=AHNAK PE=1 SV=2
1188	14679	tr|G3V4V5|G3V4V5_HUMAN	16.41	1	1	1	Deamidation (NQ); TMT6plex	102013	E3 ubiquitin-protein ligase HECTD1 (Fragment) OS=Homo sapiens OX=9606 GN=HECTD1 PE=1 SV=1
1189	96365	sp|P78347-4|GTF2I_HUMAN	16.39	1	1	1	TMT6plex	110106	Isoform 4 of General transcription factor II-I OS=Homo sapiens OX=9606 GN=GTF2I
115	70005	sp|Q96RW7-2|HMCN1_HUMAN	16.24	0	1	1	TMT6plex	600103	Isoform 2 of Hemicentin-1 OS=Homo sapiens OX=9606 GN=HMCN1
115	70008	sp|Q96RW7|HMCN1_HUMAN	16.24	0	1	1	TMT6plex	613396	Hemicentin-1 OS=Homo sapiens OX=9606 GN=HMCN1 PE=1 SV=2
182	107158	sp|Q9BWT7|CAR10_HUMAN	16.22	1	1	1	Carbamidomethylation; TMT6plex	115931	Caspase recruitment domain-containing protein 10 OS=Homo sapiens OX=9606 GN=CARD10 PE=1 SV=2
182	40411	tr|B0QYC4|B0QYC4_HUMAN	16.22	2	1	1	Carbamidomethylation; TMT6plex	53095	Caspase recruitment domain-containing protein 10 (Fragment) OS=Homo sapiens OX=9606 GN=CARD10 PE=1 SV=1
182	107325	sp|Q9BWT7-2|CAR10_HUMAN	16.22	2	1	1	Carbamidomethylation; TMT6plex	82541	Isoform 2 of Caspase recruitment domain-containing protein 10 OS=Homo sapiens OX=9606 GN=CARD10
579	49716	tr|A0A0A6YYA3|A0A0A6YYA3_HUMAN	16.19	1	1	1	Deamidation (NQ); TMT6plex	65165	Cadherin-related family member 1 (Fragment) OS=Homo sapiens OX=9606 GN=CDHR1 PE=1 SV=1
313	14500	tr|E5RH37|E5RH37_HUMAN	16.18	1	2	2	TMT6plex	112153	Zinc finger protein ZFAT OS=Homo sapiens OX=9606 GN=ZFAT PE=1 SV=1
313	39617	tr|F8W7M8|F8W7M8_HUMAN	16.18	1	2	2	TMT6plex	129419	Zinc finger protein ZFAT OS=Homo sapiens OX=9606 GN=ZFAT PE=1 SV=1
1190	39806	tr|E5RHF4|E5RHF4_HUMAN	16.18	4	1	1		21943	39S ribosomal protein L15 mitochondrial (Fragment) OS=Homo sapiens OX=9606 GN=MRPL15 PE=1 SV=1
1190	39810	tr|E5RIZ4|E5RIZ4_HUMAN	16.18	3	1	1		27237	39S ribosomal protein L15 mitochondrial (Fragment) OS=Homo sapiens OX=9606 GN=MRPL15 PE=1 SV=2
1190	107335	sp|Q9P015|RM15_HUMAN	16.18	2	1	1		33420	39S ribosomal protein L15 mitochondrial OS=Homo sapiens OX=9606 GN=MRPL15 PE=1 SV=1
105	70336	sp|Q8IVF2-3|AHNK2_HUMAN	16.02	0	2	2	TMT6plex	605660	Isoform 3 of Protein AHNAK2 OS=Homo sapiens OX=9606 GN=AHNAK2
105	70337	sp|Q8IVF2|AHNK2_HUMAN	16.02	0	2	2	TMT6plex	616641	Protein AHNAK2 OS=Homo sapiens OX=9606 GN=AHNAK2 PE=1 SV=2
106	97124	sp|A4UGR9-3|XIRP2_HUMAN	15.93	0	2	1	TMT6plex	379235	Isoform 3 of Xin actin-binding repeat-containing protein 2 OS=Homo sapiens OX=9606 GN=XIRP2
66	72312	sp|Q99996-5|AKAP9_HUMAN	15.85	0	2	1	TMT6plex	447755	Isoform 5 of A-kinase anchor protein 9 OS=Homo sapiens OX=9606 GN=AKAP9
66	15355	tr|H7BYL6|H7BYL6_HUMAN	15.85	0	1	1	TMT6plex	204026	A-kinase anchor protein 9 (Fragment) OS=Homo sapiens OX=9606 GN=AKAP9 PE=1 SV=1
66	5090	tr|A0A0A0MRE9|A0A0A0MRE9_HUMAN	15.85	0	1	1	TMT6plex	362578	A-kinase anchor protein 9 OS=Homo sapiens OX=9606 GN=AKAP9 PE=1 SV=1
66	72313	sp|Q99996-3|AKAP9_HUMAN	15.85	0	2	1	TMT6plex	452113	Isoform 3 of A-kinase anchor protein 9 OS=Homo sapiens OX=9606 GN=AKAP9
66	72314	sp|Q99996-2|AKAP9_HUMAN	15.85	0	2	1	TMT6plex	452990	Isoform 2 of A-kinase anchor protein 9 OS=Homo sapiens OX=9606 GN=AKAP9
66	5093	tr|A0A0A0MRF6|A0A0A0MRF6_HUMAN	15.85	0	2	1	TMT6plex	453496	A-kinase anchor protein 9 OS=Homo sapiens OX=9606 GN=AKAP9 PE=1 SV=1
66	72315	sp|Q99996|AKAP9_HUMAN	15.85	0	2	1	TMT6plex	453670	A-kinase anchor protein 9 OS=Homo sapiens OX=9606 GN=AKAP9 PE=1 SV=3
66	72316	sp|Q99996-6|AKAP9_HUMAN	15.85	0	2	1	TMT6plex	455426	Isoform 6 of A-kinase anchor protein 9 OS=Homo sapiens OX=9606 GN=AKAP9
576	466	tr|A8MXP9|A8MXP9_HUMAN	15.78	1	1	1		99967	Matrin-3 OS=Homo sapiens OX=9606 GN=MATR3 PE=1 SV=1
576	1645	tr|D6RBS2|D6RBS2_HUMAN	15.78	8	1	1		8896	Matrin-3 (Fragment) OS=Homo sapiens OX=9606 GN=MATR3 PE=1 SV=1
1198	107398	sp|Q8WWN8|ARAP3_HUMAN	15.74	0	1	1	Deamidation (NQ); TMT6plex	169843	Arf-GAP with Rho-GAP domain ANK repeat and PH domain-containing protein 3 OS=Homo sapiens OX=9606 GN=ARAP3 PE=1 SV=1
564	107210	sp|Q562E7-4|WDR81_HUMAN	15.7	0	1	1	TMT6plex	197995	Isoform 4 of WD repeat-containing protein 81 OS=Homo sapiens OX=9606 GN=WDR81
564	59027	tr|A0A0J9YXM6|A0A0J9YXM6_HUMAN	15.7	0	1	1	TMT6plex	211566	WD repeat-containing protein 81 OS=Homo sapiens OX=9606 GN=WDR81 PE=1 SV=1
609	107361	sp|P06730-2|IF4E_HUMAN	15.66	3	1	1	TMT6plex	28778	Isoform 2 of Eukaryotic translation initiation factor 4E OS=Homo sapiens OX=9606 GN=EIF4E
571	2898	tr|F8WBW2|F8WBW2_HUMAN	15.65	2	1	1	TMT6plex	79002	Coiled-coil domain-containing protein 39 OS=Homo sapiens OX=9606 GN=CCDC39 PE=1 SV=1
571	70610	sp|Q9UFE4|CCD39_HUMAN	15.65	1	1	1	TMT6plex	109901	Coiled-coil domain-containing protein 39 OS=Homo sapiens OX=9606 GN=CCDC39 PE=2 SV=3
308	107181	sp|P48634|PRC2A_HUMAN	15.58	0	1	1		228861	Protein PRRC2A OS=Homo sapiens OX=9606 GN=PRRC2A PE=1 SV=3
329	72981	sp|Q9NRC6|SPTN5_HUMAN	15.4	0	2	1	TMT6plex	416753	Spectrin beta chain non-erythrocytic 5 OS=Homo sapiens OX=9606 GN=SPTBN5 PE=1 SV=2
613	68803	sp|P05787|K2C8_HUMAN	15.4	2	1	1	Deamidation (NQ)	53704	Keratin type II cytoskeletal 8 OS=Homo sapiens OX=9606 GN=KRT8 PE=1 SV=7
185	82605	sp|Q9NRL2-2|BAZ1A_HUMAN	15.31	1	1	1	TMT6plex	175384	Isoform 2 of Bromodomain adjacent to zinc finger domain protein 1A OS=Homo sapiens OX=9606 GN=BAZ1A
318	71071	sp|P01011|AACT_HUMAN	15.26	3	1	1	Deamidation (NQ); TMT6plex	47651	Alpha-1-antichymotrypsin OS=Homo sapiens OX=9606 GN=SERPINA3 PE=1 SV=2
318	107380	sp|P01011-2|AACT_HUMAN	15.26	5	1	1	Deamidation (NQ); TMT6plex	24033	Isoform 2 of Alpha-1-antichymotrypsin OS=Homo sapiens OX=9606 GN=SERPINA3
318	40085	tr|G3V595|G3V595_HUMAN	15.26	4	1	1	Deamidation (NQ); TMT6plex	34626	Alpha-1-antichymotrypsin (Fragment) OS=Homo sapiens OX=9606 GN=SERPINA3 PE=1 SV=3
668	107555	sp|O95786|DDX58_HUMAN	15.23	1	1	1	Deamidation (NQ); TMT6plex	106600	Probable ATP-dependent RNA helicase DDX58 OS=Homo sapiens OX=9606 GN=DDX58 PE=1 SV=2
1196	14464	tr|Q5H966|Q5H966_HUMAN	15.16	5	1	1	TMT6plex	17372	Sex comb on midleg-like protein 1 (Fragment) OS=Homo sapiens OX=9606 GN=SCML1 PE=1 SV=8
1196	107390	sp|Q9UN30-2|SCML1_HUMAN	15.16	2	1	1	TMT6plex	34216	Isoform 2 of Sex comb on midleg-like protein 1 OS=Homo sapiens OX=9606 GN=SCML1
1196	107393	sp|Q9UN30|SCML1_HUMAN	15.16	2	1	1	TMT6plex	37447	Sex comb on midleg-like protein 1 OS=Homo sapiens OX=9606 GN=SCML1 PE=1 SV=2
38	73626	sp|Q5VST9-6|OBSCN_HUMAN	13.48	0	2	2		924984	Isoform 5 of Obscurin OS=Homo sapiens OX=9606 GN=OBSCN
38	3952	tr|A6NGQ3|A6NGQ3_HUMAN	13.48	0	2	2		973018	Obscurin OS=Homo sapiens OX=9606 GN=OBSCN PE=1 SV=5
38	73617	sp|Q5VST9|OBSCN_HUMAN	13.48	0	2	2		868496	Obscurin OS=Homo sapiens OX=9606 GN=OBSCN PE=1 SV=3
38	73618	sp|Q5VST9-2|OBSCN_HUMAN	13.48	0	2	2		868583	Isoform 2 of Obscurin OS=Homo sapiens OX=9606 GN=OBSCN
38	39780	tr|A0A1B0GTS2|A0A1B0GTS2_HUMAN	13.48	1	2	2		282129	Obscurin (Fragment) OS=Homo sapiens OX=9606 GN=OBSCN PE=1 SV=1
38	73649	sp|Q5VST9-3|OBSCN_HUMAN	13.48	0	1	1		721557	Isoform 3 of Obscurin OS=Homo sapiens OX=9606 GN=OBSCN
286	107093	sp|O60522-2|TDRD6_HUMAN	14.13	0	1	1	Deamidation (NQ); TMT6plex	233200	Isoform 2 of Tudor domain-containing protein 6 OS=Homo sapiens OX=9606 GN=TDRD6
286	107094	sp|O60522|TDRD6_HUMAN	14.13	0	1	1	Deamidation (NQ); TMT6plex	236515	Tudor domain-containing protein 6 OS=Homo sapiens OX=9606 GN=TDRD6 PE=2 SV=2
292	73467	sp|Q9Y3R5-2|DOP2_HUMAN	13.54	0	1	1	Deamidation (NQ); TMT6plex	257392	Isoform 2 of Protein dopey-2 OS=Homo sapiens OX=9606 GN=DOPEY2
292	73468	sp|Q9Y3R5|DOP2_HUMAN	13.54	0	1	1	Deamidation (NQ); TMT6plex	258227	Protein dopey-2 OS=Homo sapiens OX=9606 GN=DOPEY2 PE=1 SV=5
393	107521	sp|Q8N2I9-3|STK40_HUMAN	13.66	2	1	1	Deamidation (NQ); TMT6plex	46393	Isoform 3 of Serine/threonine-protein kinase 40 OS=Homo sapiens OX=9606 GN=STK40
393	107522	sp|Q8N2I9-4|STK40_HUMAN	13.66	2	1	1	Deamidation (NQ); TMT6plex	49459	Isoform 4 of Serine/threonine-protein kinase 40 OS=Homo sapiens OX=9606 GN=STK40
394	107525	sp|Q9P246|STIM2_HUMAN	13.58	1	1	1	TMT6plex	83971	Stromal interaction molecule 2 OS=Homo sapiens OX=9606 GN=STIM2 PE=1 SV=2
575	107240	sp|Q8IWX7-2|UN45B_HUMAN	14.8	1	1	1	Oxidation (M); TMT6plex	94850	Isoform 2 of Protein unc-45 homolog B OS=Homo sapiens OX=9606 GN=UNC45B
585	96334	sp|P0C671|CF222_HUMAN	14.3	1	1	1	TMT6plex	71930	Uncharacterized protein C6orf222 OS=Homo sapiens OX=9606 GN=C6orf222 PE=1 SV=1
590	107296	sp|P21283|VATC1_HUMAN	13.51	2	1	1		43942	V-type proton ATPase subunit C 1 OS=Homo sapiens OX=9606 GN=ATP6V1C1 PE=1 SV=4
610	107151	sp|Q7Z7G8-6|VP13B_HUMAN	14.26	0	1	1		448539	Isoform 6 of Vacuolar protein sorting-associated protein 13B OS=Homo sapiens OX=9606 GN=VPS13B
610	107152	sp|Q7Z7G8|VP13B_HUMAN	14.26	0	1	1		448667	Vacuolar protein sorting-associated protein 13B OS=Homo sapiens OX=9606 GN=VPS13B PE=1 SV=2
628	28908	tr|A0A0C4DGG6|A0A0C4DGG6_HUMAN	14.9	1	1	1		140389	NPC1-like intracellular cholesterol transporter 1 OS=Homo sapiens OX=9606 GN=NPC1L1 PE=1 SV=1
628	39642	tr|A0A0C4DFX6|A0A0C4DFX6_HUMAN	14.9	1	1	1		145764	NPC1-like intracellular cholesterol transporter 1 OS=Homo sapiens OX=9606 GN=NPC1L1 PE=1 SV=1
641	95912	sp|Q96Q89-4|KI20B_HUMAN	14.71	0	1	1	TMT6plex	199809	Isoform 4 of Kinesin-like protein KIF20B OS=Homo sapiens OX=9606 GN=KIF20B
641	96024	sp|Q96Q89-3|KI20B_HUMAN	14.71	0	1	1	TMT6plex	206134	Isoform 3 of Kinesin-like protein KIF20B OS=Homo sapiens OX=9606 GN=KIF20B
641	73359	sp|Q96Q89|KI20B_HUMAN	14.71	0	1	1	TMT6plex	210628	Kinesin-like protein KIF20B OS=Homo sapiens OX=9606 GN=KIF20B PE=1 SV=3
641	73668	sp|Q96Q89-2|KI20B_HUMAN	14.71	0	1	1	TMT6plex	214274	Isoform 2 of Kinesin-like protein KIF20B OS=Homo sapiens OX=9606 GN=KIF20B
642	95125	sp|Q9UBC2-2|EP15R_HUMAN	14.22	1	1	1	TMT6plex	99606	Isoform 2 of Epidermal growth factor receptor substrate 15-like 1 OS=Homo sapiens OX=9606 GN=EPS15L1
653	107883	sp|O75147-4|OBSL1_HUMAN	13.95	0	1	1		168520	Isoform 4 of Obscurin-like protein 1 OS=Homo sapiens OX=9606 GN=OBSL1
653	108048	sp|O75147|OBSL1_HUMAN	13.95	0	1	1		206945	Obscurin-like protein 1 OS=Homo sapiens OX=9606 GN=OBSL1 PE=1 SV=4
676	94467	sp|P09622-2|DLDH_HUMAN	13.41	2	1	1		43587	Isoform 2 of Dihydrolipoyl dehydrogenase mitochondrial OS=Homo sapiens OX=9606 GN=DLD
676	94468	tr|E9PEX6|E9PEX6_HUMAN	13.41	1	1	1		51816	Dihydrolipoyl dehydrogenase OS=Homo sapiens OX=9606 GN=DLD PE=1 SV=1
676	69884	sp|P09622|DLDH_HUMAN	13.41	1	1	1		54177	Dihydrolipoyl dehydrogenase mitochondrial OS=Homo sapiens OX=9606 GN=DLD PE=1 SV=2
677	107549	sp|O15440-5|MRP5_HUMAN	13.22	1	1	1	TMT6plex	155731	Isoform 5 of Multidrug resistance-associated protein 5 OS=Homo sapiens OX=9606 GN=ABCC5
681	49060	tr|A0A087X1L0|A0A087X1L0_HUMAN	13.01	2	1	1	TMT6plex	33993	MAP3K12-binding inhibitory protein 1 OS=Homo sapiens OX=9606 GN=MBIP PE=1 SV=1
681	107578	sp|Q9NS73-2|MBIP1_HUMAN	13.01	2	1	1	TMT6plex	34023	Isoform 2 of MAP3K12-binding inhibitory protein 1 OS=Homo sapiens OX=9606 GN=MBIP
681	49061	tr|S4R2X9|S4R2X9_HUMAN	13.01	2	1	1	TMT6plex	34230	MAP3K12-binding inhibitory protein 1 (Fragment) OS=Homo sapiens OX=9606 GN=MBIP PE=1 SV=1
681	107584	sp|Q9NS73-5|MBIP1_HUMAN	13.01	2	1	1	TMT6plex	39153	Isoform 4 of MAP3K12-binding inhibitory protein 1 OS=Homo sapiens OX=9606 GN=MBIP
681	107585	sp|Q9NS73|MBIP1_HUMAN	13.01	2	1	1	TMT6plex	39281	MAP3K12-binding inhibitory protein 1 OS=Homo sapiens OX=9606 GN=MBIP PE=1 SV=2
740	108950	sp|Q5JWF2-3|GNAS1_HUMAN	13.57	1	1	1		77643	Isoform XLas-3 of Guanine nucleotide-binding protein G(s) subunit alpha isoforms XLas OS=Homo sapiens OX=9606 GN=GNAS
1199	49398	tr|H7C1I9|H7C1I9_HUMAN	14.94	1	1	1		180039	Microtubule-associated serine/threonine-protein kinase 4 (Fragment) OS=Homo sapiens OX=9606 GN=MAST4 PE=1 SV=1
1199	107400	sp|O15021-2|MAST4_HUMAN	14.94	1	1	1		264759	Isoform 2 of Microtubule-associated serine/threonine-protein kinase 4 OS=Homo sapiens OX=9606 GN=MAST4
1199	107401	sp|O15021-3|MAST4_HUMAN	14.94	1	1	1		265351	Isoform 3 of Microtubule-associated serine/threonine-protein kinase 4 OS=Homo sapiens OX=9606 GN=MAST4
1199	107402	sp|O15021-6|MAST4_HUMAN	14.94	1	1	1		266187	Isoform 5 of Microtubule-associated serine/threonine-protein kinase 4 OS=Homo sapiens OX=9606 GN=MAST4
1199	107403	sp|O15021|MAST4_HUMAN	14.94	1	1	1		284096	Microtubule-associated serine/threonine-protein kinase 4 OS=Homo sapiens OX=9606 GN=MAST4 PE=1 SV=4
1201	84524	sp|O60840-5|CAC1F_HUMAN	14.93	1	1	1	TMT6plex	211689	Isoform 4 of Voltage-dependent L-type calcium channel subunit alpha-1F OS=Homo sapiens OX=9606 GN=CACNA1F
1201	84536	sp|O60840-7|CAC1F_HUMAN	14.93	1	1	1	TMT6plex	213809	Isoform 6 of Voltage-dependent L-type calcium channel subunit alpha-1F OS=Homo sapiens OX=9606 GN=CACNA1F
1201	84539	sp|O60840-4|CAC1F_HUMAN	14.93	1	1	1	TMT6plex	214031	Isoform 3 of Voltage-dependent L-type calcium channel subunit alpha-1F OS=Homo sapiens OX=9606 GN=CACNA1F
1201	84572	sp|O60840-6|CAC1F_HUMAN	14.93	1	1	1	TMT6plex	218557	Isoform 5 of Voltage-dependent L-type calcium channel subunit alpha-1F OS=Homo sapiens OX=9606 GN=CACNA1F
1201	84587	sp|O60840-2|CAC1F_HUMAN	14.93	1	1	1	TMT6plex	219494	Isoform 2 of Voltage-dependent L-type calcium channel subunit alpha-1F OS=Homo sapiens OX=9606 GN=CACNA1F
1201	84596	sp|O60840|CAC1F_HUMAN	14.93	1	1	1	TMT6plex	220676	Voltage-dependent L-type calcium channel subunit alpha-1F OS=Homo sapiens OX=9606 GN=CACNA1F PE=1 SV=2
1205	40026	tr|A0A0B4J1T5|A0A0B4J1T5_HUMAN	14.77	3	1	1	Carbamidomethylation	35315	Caspase recruitment domain-containing protein 6 OS=Homo sapiens OX=9606 GN=CARD6 PE=1 SV=1
1205	107422	sp|Q9BX69|CARD6_HUMAN	14.77	1	1	1	Carbamidomethylation	116468	Caspase recruitment domain-containing protein 6 OS=Homo sapiens OX=9606 GN=CARD6 PE=1 SV=2
1206	107428	sp|Q9BX79-3|STRA6_HUMAN	14.54	2	1	1	Deamidation (NQ)	72601	Isoform 3 of Receptor for retinol uptake STRA6 OS=Homo sapiens OX=9606 GN=STRA6
1206	39920	tr|J3KQI6|J3KQI6_HUMAN	14.54	2	1	1	Deamidation (NQ)	72648	Receptor for retinol uptake STRA6 OS=Homo sapiens OX=9606 GN=STRA6 PE=1 SV=1
1206	107429	sp|Q9BX79|STRA6_HUMAN	14.54	2	1	1	Deamidation (NQ)	73503	Receptor for retinol uptake STRA6 OS=Homo sapiens OX=9606 GN=STRA6 PE=1 SV=1
1206	107430	sp|Q9BX79-6|STRA6_HUMAN	14.54	2	1	1	Deamidation (NQ)	75192	Isoform 6 of Receptor for retinol uptake STRA6 OS=Homo sapiens OX=9606 GN=STRA6
1206	107431	sp|Q9BX79-5|STRA6_HUMAN	14.54	2	1	1	Deamidation (NQ)	77922	Isoform 5 of Receptor for retinol uptake STRA6 OS=Homo sapiens OX=9606 GN=STRA6
1206	107432	sp|Q9BX79-4|STRA6_HUMAN	14.54	2	1	1	Deamidation (NQ)	77696	Isoform 4 of Receptor for retinol uptake STRA6 OS=Homo sapiens OX=9606 GN=STRA6
1209	107446	tr|D6RGX4|D6RGX4_HUMAN	14.35	2	1	1		49883	Family with sequence similarity 90 member A26 OS=Homo sapiens OX=9606 GN=FAM90A26 PE=4 SV=1
1212	107451	sp|Q9H9A5-6|CNO10_HUMAN	14.68	1	1	1	Deamidation (NQ); TMT6plex	89141	Isoform 6 of CCR4-NOT transcription complex subunit 10 OS=Homo sapiens OX=9606 GN=CNOT10
1214	14246	tr|B4DT68|B4DT68_HUMAN	14.17	3	1	1	Deamidation (NQ)	42904	Myotilin OS=Homo sapiens OX=9606 GN=MYOT PE=1 SV=1
1215	107476	sp|Q9Y5T5-2|UBP16_HUMAN	14.42	1	1	1	Oxidation (M); TMT6plex	93499	Isoform 2 of Ubiquitin carboxyl-terminal hydrolase 16 OS=Homo sapiens OX=9606 GN=USP16
1217	107472	sp|Q6TGC4|PADI6_HUMAN	14.14	1	1	1	TMT6plex	77728	Protein-arginine deiminase type-6 OS=Homo sapiens OX=9606 GN=PADI6 PE=1 SV=3
1220	107479	sp|Q9Y2D1|ATF5_HUMAN	13.98	3	1	1		30674	Cyclic AMP-dependent transcription factor ATF-5 OS=Homo sapiens OX=9606 GN=ATF5 PE=1 SV=4
1221	107480	tr|A0A0G2JM75|A0A0G2JM75_HUMAN	13.96	16	1	1	TMT6plex	6743	Beta-2-syntrophin (Fragment) OS=Homo sapiens OX=9606 GN=SNTB2 PE=1 SV=1
1221	107481	tr|J3KT21|J3KT21_HUMAN	13.96	16	1	1	TMT6plex	6913	Beta-2-syntrophin (Fragment) OS=Homo sapiens OX=9606 GN=SNTB2 PE=1 SV=1
1221	107482	tr|H0YCS0|H0YCS0_HUMAN	13.96	6	1	1	TMT6plex	17957	Beta-2-syntrophin (Fragment) OS=Homo sapiens OX=9606 GN=SNTB2 PE=1 SV=1
1221	107483	tr|A0A140TA73|A0A140TA73_HUMAN	13.96	5	1	1	TMT6plex	19422	Beta-2-syntrophin (Fragment) OS=Homo sapiens OX=9606 GN=SNTB2 PE=1 SV=1
1221	107484	sp|Q13425-2|SNTB2_HUMAN	13.96	4	1	1	TMT6plex	27677	Isoform 2 of Beta-2-syntrophin OS=Homo sapiens OX=9606 GN=SNTB2
1221	83800	sp|Q13425|SNTB2_HUMAN	13.96	2	1	1	TMT6plex	57950	Beta-2-syntrophin OS=Homo sapiens OX=9606 GN=SNTB2 PE=1 SV=1
1227	107495	sp|Q14807-2|KIF22_HUMAN	13.94	1	1	1		66307	Isoform 2 of Kinesin-like protein KIF22 OS=Homo sapiens OX=9606 GN=KIF22
1231	40141	tr|B1ALU1|B1ALU1_HUMAN	13.65	1	1	1	Oxidation (M); Deamidation (NQ)	155548	Adhesion G protein-coupled receptor L2 OS=Homo sapiens OX=9606 GN=ADGRL2 PE=1 SV=1
1231	107517	sp|O95490-2|AGRL2_HUMAN	13.65	1	1	1	Oxidation (M); Deamidation (NQ)	157177	Isoform 2 of Adhesion G protein-coupled receptor L2 OS=Homo sapiens OX=9606 GN=ADGRL2
1231	40143	tr|B1ALU3|B1ALU3_HUMAN	13.65	1	1	1	Oxidation (M); Deamidation (NQ)	160514	Adhesion G protein-coupled receptor L2 OS=Homo sapiens OX=9606 GN=ADGRL2 PE=1 SV=1
1236	85299	sp|Q8NFW1-2|COMA1_HUMAN	13.5	0	1	1		159211	Isoform 2 of Collagen alpha-1(XXII) chain OS=Homo sapiens OX=9606 GN=COL22A1
1237	40575	tr|F6VDE0|F6VDE0_HUMAN	13.23	1	1	1	TMT6plex	172591	Probable global transcription activator SNF2L2 OS=Homo sapiens OX=9606 GN=SMARCA2 PE=1 SV=2
1237	85291	sp|P51531|SMCA2_HUMAN	13.23	1	1	1	TMT6plex	181278	Probable global transcription activator SNF2L2 OS=Homo sapiens OX=9606 GN=SMARCA2 PE=1 SV=2
1238	40201	tr|A0A0A0MSL2|A0A0A0MSL2_HUMAN	13.22	2	1	1		46684	Zinc finger protein Helios OS=Homo sapiens OX=9606 GN=IKZF2 PE=1 SV=1
1239	83844	sp|A2PYH4-2|HFM1_HUMAN	13.19	2	1	1		62941	Isoform 2 of Probable ATP-dependent DNA helicase HFM1 OS=Homo sapiens OX=9606 GN=HFM1
1239	42439	tr|H0Y3X7|H0Y3X7_HUMAN	13.19	2	1	1		71014	Probable ATP-dependent DNA helicase HFM1 (Fragment) OS=Homo sapiens OX=9606 GN=HFM1 PE=4 SV=1
1239	107550	sp|A2PYH4|HFM1_HUMAN	13.19	1	1	1		162609	Probable ATP-dependent DNA helicase HFM1 OS=Homo sapiens OX=9606 GN=HFM1 PE=1 SV=2
1240	107553	sp|Q7Z3Z4-2|PIWL4_HUMAN	13.18	3	1	1	Oxidation (M); TMT6plex	56442	Isoform 2 of Piwi-like protein 4 OS=Homo sapiens OX=9606 GN=PIWIL4
1240	107554	sp|Q7Z3Z4|PIWL4_HUMAN	13.18	2	1	1	Oxidation (M); TMT6plex	96589	Piwi-like protein 4 OS=Homo sapiens OX=9606 GN=PIWIL4 PE=2 SV=2
1242	107561	sp|O75437|ZN254_HUMAN	13.2	1	1	1	Carbamidomethylation; TMT6plex	77160	Zinc finger protein 254 OS=Homo sapiens OX=9606 GN=ZNF254 PE=2 SV=3
1363	72424	sp|A7E2V4-5|ZSWM8_HUMAN	14.47	0	1	1		196435	Isoform 5 of Zinc finger SWIM domain-containing protein 8 OS=Homo sapiens OX=9606 GN=ZSWIM8
1363	4390	tr|S4R410|S4R410_HUMAN	14.47	0	1	1		196918	Zinc finger SWIM domain-containing protein 8 OS=Homo sapiens OX=9606 GN=ZSWIM8 PE=1 SV=1

## Sheet: super1_supporting peptides
Protein Group	Protein ID	Protein Accession	Peptide	Unique	-10lgP	Mass	ppm	m/z	z	RT	Scan	#Spec	Start	End	PTM
1	396	tr|A0A0C4DGB6|A0A0C4DGB6_HUMAN	Y.TKK(+229.16)VPQVSTPTLVEVSR.N	Y	66.27	2097.24	6.6	700.091	3	13.07	5132	4	436	452	TMT6plex
1	396	tr|A0A0C4DGB6|A0A0C4DGB6_HUMAN	T.E(+229.16)C(+57.02)C(+57.02)HGDLLEC(+57.02)ADDR.A	Y	65.87	1977.82	-1.6	660.279	3	7.85	2658	3	268	281	TMT6plex; Carbamidomethylation
1	396	tr|A0A0C4DGB6|A0A0C4DGB6_HUMAN	K.C(+57.02)C(+57.02)TESLVNR.R	Y	62.24	1137.49	-3	569.751	2	4.03	1087	4	500	508	Carbamidomethylation
1	396	tr|A0A0C4DGB6|A0A0C4DGB6_HUMAN	T.E(+229.16)C(+57.02)C(+57.02)HGDLLEC(+57.02)ADDRADLAK(+229.16).Y	Y	61.78	2705.26	1.3	677.323	4	10.79	4044	2	268	286	TMT6plex; Carbamidomethylation
1	396	tr|A0A0C4DGB6|A0A0C4DGB6_HUMAN	L.GEYK(+42.01)FQNALLVR.Y	Y	60.39	1478.79	-1.2	493.936	3	14.84	5963	3	423	434	Acetylation (K)
1	396	tr|A0A0C4DGB6|A0A0C4DGB6_HUMAN	K.K(+229.16)VPQVSTPTLVEVSR.N	Y	59.04	1868.09	-2.6	623.703	3	11.46	4365	4	438	452	TMT6plex
1	396	tr|A0A0C4DGB6|A0A0C4DGB6_HUMAN	T.E(+229.16)C(+57.02)C(+57.02)HGDLLEC(+57.02)AD(+15.99)DR.A	Y	57.79	1993.81	-2.3	665.61	3	7.74	2604	1	268	281	TMT6plex; Carbamidomethylation; Hydroxylation
1	396	tr|A0A0C4DGB6|A0A0C4DGB6_HUMAN	T.KC(+31.99)C(+57.02)TESLVNR.R	Y	55.05	1240.55	-53.7	621.251	2	8.61	3009	1	499	508	Dihydroxy; Carbamidomethylation
1	396	tr|A0A0C4DGB6|A0A0C4DGB6_HUMAN	T.EC(+57.02)C(+57.02)HGDLLEC(+57.02)ADDR.A	Y	54.58	1748.66	-3.2	583.89	3	6.28	1994	3	268	281	Carbamidomethylation
1	396	tr|A0A0C4DGB6|A0A0C4DGB6_HUMAN	V.PQVSTPTLVEVSR.N	Y	52.55	1411.77	0.1	706.891	2	11.44	4353	1	440	452
1	396	tr|A0A0C4DGB6|A0A0C4DGB6_HUMAN	K.VPQVSTPTLVEVSR.N	Y	51.05	1510.84	-0.8	756.424	2	11.87	4560	1	439	452
1	396	tr|A0A0C4DGB6|A0A0C4DGB6_HUMAN	L.GEYK(+42.01)FQN(+.98)ALLVR.Y	Y	50.81	1479.77	-0.8	494.264	3	14.69	5892	2	423	434	Acetylation (K); Deamidation (NQ)
1	396	tr|A0A0C4DGB6|A0A0C4DGB6_HUMAN	T.EC(+57.02)C(+57.02)HGDLLEC(+57.02)ADDRADLAK(+229.16).Y	Y	48.99	2476.1	-1.2	620.031	4	10.15	3735	2	268	286	Carbamidomethylation; TMT6plex
1	396	tr|A0A0C4DGB6|A0A0C4DGB6_HUMAN	K.V(+229.16)PQVSTPTLVEVSR.N	Y	48.44	1740	-1.5	581.006	3	14.52	5813	2	439	452	TMT6plex
1	396	tr|A0A0C4DGB6|A0A0C4DGB6_HUMAN	K.K(+229.16)VP(+15.99)QVSTPTLVEVSR.N	Y	47.42	1884.09	-0.9	629.036	3	11.52	4392	1	438	452	TMT6plex; Hydroxylation
1	396	tr|A0A0C4DGB6|A0A0C4DGB6_HUMAN	K.L(+229.16)VNE(+14.02)VTEFAK(+229.16).T	Y	46.62	1620.95	-1.4	811.481	2	18.4	7645	6	66	75	TMT6plex; Methyl ester
1	396	tr|A0A0C4DGB6|A0A0C4DGB6_HUMAN	K.LVN(+.98)E(+14.02)VTEFAK(+229.16).T	Y	46.03	1392.77	0.9	697.393	2	14.53	5817	2	66	75	Deamidation (NQ); Methyl ester; TMT6plex
1	396	tr|A0A0C4DGB6|A0A0C4DGB6_HUMAN	Y.TK(+229.16)KVP(+15.99)QVSTPTLVEVSR.N	Y	45.14	2113.23	8	705.423	3	13.13	5157	1	436	452	TMT6plex; Hydroxylation
1	396	tr|A0A0C4DGB6|A0A0C4DGB6_HUMAN	K.LVNE(+14.02)VTEFAK(+229.16).T	Y	44.77	1391.79	0.9	696.901	2	13.8	5470	8	66	75	Methyl ester; TMT6plex
1	396	tr|A0A0C4DGB6|A0A0C4DGB6_HUMAN	F.AQY(+15.99)LQQC(+57.02)PFEDHVK(+229.16).L	Y	44.49	2006.97	-0.9	669.997	3	10.23	3775	2	52	65	Hydroxylation; Carbamidomethylation; TMT6plex
1	396	tr|A0A0C4DGB6|A0A0C4DGB6_HUMAN	T.E(+229.16)C(+57.02)C(+57.02)HGD(+15.99)LLEC(+57.02)ADDR.A	Y	43.26	1993.81	-0.3	665.611	3	7.91	2687	2	268	281	TMT6plex; Carbamidomethylation; Hydroxylation
1	396	tr|A0A0C4DGB6|A0A0C4DGB6_HUMAN	T.EC(+57.02)C(+57.02)HGD(+15.99)LLEC(+57.02)ADDRADLAK(+229.16).Y	Y	43.19	2492.09	-0.3	624.03	4	10.17	3745	1	268	286	Carbamidomethylation; Hydroxylation; TMT6plex
1	396	tr|A0A0C4DGB6|A0A0C4DGB6_HUMAN	E.QLGE(+14.02)YK(+15.99)FQNALLVR.Y	Y	41.9	1707.93	10.9	570.324	3	17.45	7198	3	421	434	Methyl ester; Hydroxylation
1	396	tr|A0A0C4DGB6|A0A0C4DGB6_HUMAN	L.IAFAQY(+15.99)LQQC(+57.02)PFEDHVK(+229.16).L	Y	41.57	2338.16	-0.5	585.547	4	15.84	6435	1	49	65	Hydroxylation; Carbamidomethylation; TMT6plex
1	396	tr|A0A0C4DGB6|A0A0C4DGB6_HUMAN	K.Y(+229.16)LYEIAR.R	Y	39.11	1155.65	-2.2	578.831	2	12.56	4889	4	162	168	TMT6plex
1	396	tr|A0A0C4DGB6|A0A0C4DGB6_HUMAN	T.EC(+57.02)C(+57.02)HGD(+15.99)LLEC(+57.02)ADDR.A	Y	38.97	1764.65	-2.1	589.223	3	6.08	1908	1	268	281	Carbamidomethylation; Hydroxylation
1	396	tr|A0A0C4DGB6|A0A0C4DGB6_HUMAN	K.QTALVELVK(+14.02)(+229.16).H	Y	38.89	1242.78	-1.2	622.394	2	15.72	6377	4	550	558	Methyl ester; TMT6plex
1	396	tr|A0A0C4DGB6|A0A0C4DGB6_HUMAN	Y.TKK(+229.16)VP(+15.99)QVSTPTLVEVSR.N	Y	38.3	2113.23	10.2	705.425	3	12.96	5081	1	436	452	TMT6plex; Hydroxylation
1	396	tr|A0A0C4DGB6|A0A0C4DGB6_HUMAN	R.RHPYFYAPELLF(+31.99)F.A	Y	37.19	1730.85	-2.8	577.954	3	16.54	6765	1	169	181	Dihydroxy
1	396	tr|A0A0C4DGB6|A0A0C4DGB6_HUMAN	R.H(+229.16)PYFYAPELLF(+31.99)F.A	Y	36.14	1803.91	2.2	902.963	2	19.7	8264	1	170	181	TMT6plex; Dihydroxy
1	396	tr|A0A0C4DGB6|A0A0C4DGB6_HUMAN	K.LVN(+15.99)E(+14.02)VTEFAK(+229.16).T	Y	34.82	1407.78	0.4	704.898	2	13.74	5442	2	66	75	Hydroxylation; Methyl ester; TMT6plex
1	396	tr|A0A0C4DGB6|A0A0C4DGB6_HUMAN	Q.Y(+229.16)LQQC(+57.02)PFEDHVK(+229.16).L	Y	34.3	2021.04	-0.8	674.688	3	11.96	4602	1	54	65	TMT6plex; Carbamidomethylation
1	396	tr|A0A0C4DGB6|A0A0C4DGB6_HUMAN	Y.T(+229.16)KKVPQVSTPTLVEVSR.N	Y	33.33	2097.24	9	700.092	3	13.24	5210	1	436	452	TMT6plex
1	396	tr|A0A0C4DGB6|A0A0C4DGB6_HUMAN	K.K(+229.16)QTALVELVK(+14.02)(+229.16).H	Y	32.79	1600.03	-2.8	534.35	3	14.28	5701	2	549	558	TMT6plex; Methyl ester
1	396	tr|A0A0C4DGB6|A0A0C4DGB6_HUMAN	K.LVTDLTK(+229.16).V	Y	32.16	1017.63	-1.9	509.82	2	9.12	3254	4	258	264	TMT6plex
1	396	tr|A0A0C4DGB6|A0A0C4DGB6_HUMAN	Q.YLQQC(+57.02)PFEDHVK(+229.16).L	Y	31.79	1791.88	-2.1	896.946	2	23.68	10072	2	54	65	Carbamidomethylation; TMT6plex
1	396	tr|A0A0C4DGB6|A0A0C4DGB6_HUMAN	Q.V(+229.16)STPTLVEVSR.N	Y	31.76	1415.82	-1.1	708.916	2	12.05	4644	1	442	452	TMT6plex
1	396	tr|A0A0C4DGB6|A0A0C4DGB6_HUMAN	K.Y(+229.16)IC(+57.02)ENQ(+.98)DSISSK(+229.16).L	Y	30.44	1901.94	1.8	951.981	2	10.56	3933	2	287	298	TMT6plex; Carbamidomethylation; Deamidation (NQ)
1	396	tr|A0A0C4DGB6|A0A0C4DGB6_HUMAN	T.D(+14.02)LTKVHTE(+14.02)C(+57.02)C(+57.02)HGDLLEC(+57.02)ADDR.A	Y	30.4	2571.12	33.6	643.808	4	7.82	2646	3	261	281	Methyl ester; Carbamidomethylation
1	396	tr|A0A0C4DGB6|A0A0C4DGB6_HUMAN	K.Q(+229.16)TALVELVK(+14.02)(+229.16).H	Y	29.98	1471.94	-0.4	736.976	2	17.49	7219	2	550	558	TMT6plex; Methyl ester
1	396	tr|A0A0C4DGB6|A0A0C4DGB6_HUMAN	Q.VSTPTLVEVSR.N	Y	29.73	1186.66	-3.2	594.333	2	9.53	3445	1	442	452
1	396	tr|A0A0C4DGB6|A0A0C4DGB6_HUMAN	K.L(+229.16)VTDLTK(+229.16).V	Y	29.68	1246.79	-2.2	624.401	2	13.3	5233	5	258	264	TMT6plex
1	396	tr|A0A0C4DGB6|A0A0C4DGB6_HUMAN	K.L(+229.16)VNE(+14.02)VTEFAK.T	Y	29.65	1391.79	-2.5	696.899	2	17.04	7005	1	66	75	TMT6plex; Methyl ester
1	396	tr|A0A0C4DGB6|A0A0C4DGB6_HUMAN	K.C(+57.02)C(+57.02)TESLVN(+.98)R.R	Y	29.36	1138.47	-5.8	570.241	2	4.51	1295	2	500	508	Carbamidomethylation; Deamidation (NQ)
1	396	tr|A0A0C4DGB6|A0A0C4DGB6_HUMAN	Y.L(+229.16)QQC(+57.02)PFEDHVK(+229.16).L	Y	29.27	1857.98	-2.3	620.333	3	10.79	4043	1	55	65	TMT6plex; Carbamidomethylation
1	396	tr|A0A0C4DGB6|A0A0C4DGB6_HUMAN	K.C(+57.02)(+229.16)C(+57.02)TESLVNR.R	Y	28.83	1366.65	-0.7	684.334	2	6.6	2122	1	500	508	Carbamidomethylation; TMT6plex
1	396	tr|A0A0C4DGB6|A0A0C4DGB6_HUMAN	K.C(+57.02)CKADDK(+229.16).E	Y	28.16	1067.49	-39.6	534.733	2	2.11	344	1	582	588	Carbamidomethylation; TMT6plex
1	396	tr|A0A0C4DGB6|A0A0C4DGB6_HUMAN	K.Y(+15.99)LYEIAR.R	Y	27.91	942.481	9	472.252	2	8.68	3042	1	162	168	Hydroxylation
1	396	tr|A0A0C4DGB6|A0A0C4DGB6_HUMAN	K.LVNEVTE(+14.02)FAK.T	Y	27.72	1162.62	-3.5	582.317	2	11.92	4583	1	66	75	Methyl ester
1	396	tr|A0A0C4DGB6|A0A0C4DGB6_HUMAN	L.QQC(+57.02)PFEDHVK(+229.16).L	Y	27.71	1515.73	1.6	758.876	2	11.87	4561	3	56	65	Carbamidomethylation; TMT6plex
1	396	tr|A0A0C4DGB6|A0A0C4DGB6_HUMAN	V.TK(+15.99)C(+57.02)C(+57.02)TESLVNR.R	Y	27.51	1382.63	9.4	692.328	2	6.49	2067	1	498	508	Hydroxylation; Carbamidomethylation
1	396	tr|A0A0C4DGB6|A0A0C4DGB6_HUMAN	K.TPVSD(+14.02)RVT.K	Y	27.41	887.471	89.9	444.783	2	3.03	683	1	491	498	Methyl ester
1	396	tr|A0A0C4DGB6|A0A0C4DGB6_HUMAN	V.T(+229.16)K(+31.99)C(+57.02)C(+57.02)TESLVNR.R	Y	27.3	1627.79	-22.4	543.591	3	3.59	916	2	498	508	TMT6plex; Dihydroxy; Carbamidomethylation
1	396	tr|A0A0C4DGB6|A0A0C4DGB6_HUMAN	K.YLYEIAR.R	Y	26.96	926.486	-2.5	464.249	2	8.77	3082	5	162	168
1	396	tr|A0A0C4DGB6|A0A0C4DGB6_HUMAN	Q.Q(-17.03)C(+57.02)PFEDHVK(+229.16).L	Y	26.62	1370.65	4.1	686.335	2	9.62	3489	1	57	65	Pyro-glu from Q; Carbamidomethylation; TMT6plex
1	396	tr|A0A0C4DGB6|A0A0C4DGB6_HUMAN	F.AQY(+31.99)LQQC(+57.02)PFEDHVK(+229.16).L	Y	26.22	2022.97	6.9	675.334	3	10.32	3818	1	52	65	Dihydroxy; Carbamidomethylation; TMT6plex
1	396	tr|A0A0C4DGB6|A0A0C4DGB6_HUMAN	Q.LC(+57.02)VLHEK(+229.16).T	Y	26.15	1126.64	-1.5	564.325	2	6.72	2176	2	484	490	Carbamidomethylation; TMT6plex
1	396	tr|A0A0C4DGB6|A0A0C4DGB6_HUMAN	K.YIC(+57.02)ENQ(+.98)DSISSK(+229.16).L	Y	25.8	1672.78	-0.1	837.398	2	8.03	2746	1	287	298	Carbamidomethylation; Deamidation (NQ); TMT6plex
1	396	tr|A0A0C4DGB6|A0A0C4DGB6_HUMAN	K.C(+57.02)ASLQK(+229.16).F	Y	25.61	934.511	-2.6	468.262	2	4.13	1117	3	224	229	Carbamidomethylation; TMT6plex
1	396	tr|A0A0C4DGB6|A0A0C4DGB6_HUMAN	K.Q(+229.16)EPER.N	N	25.51	886.471	1.1	444.243	2	1.81	268	1	118	122	TMT6plex
1	396	tr|A0A0C4DGB6|A0A0C4DGB6_HUMAN	A.LVELVK(+229.16).H	N	24.64	928.616	1.2	465.316	2	9.93	3635	2	553	558	TMT6plex
1	396	tr|A0A0C4DGB6|A0A0C4DGB6_HUMAN	C.C(+57.02)TESLVNR.R	Y	24.6	977.46	-3.1	489.736	2	3.12	713	1	501	508	Carbamidomethylation
1	396	tr|A0A0C4DGB6|A0A0C4DGB6_HUMAN	K.QNC(+57.02)ELF(+31.99)EQ(+.98)LGEYK(+42.01)FQNALLVR.Y	Y	23.52	2673.27	-15	892.085	3	18.64	7761	1	414	434	Carbamidomethylation; Dihydroxy; Deamidation (NQ); Acetylation (K)
1	396	tr|A0A0C4DGB6|A0A0C4DGB6_HUMAN	K.C(+57.02)(+229.16)ASLQK(+229.16).F	Y	22.86	1163.67	-2	582.843	2	6.81	2220	1	224	229	Carbamidomethylation; TMT6plex
1	396	tr|A0A0C4DGB6|A0A0C4DGB6_HUMAN	R.RHPYFYAPELLFFAK(+42.01)RY(+14.02).K	Y	22.28	2273.18	0.3	569.302	4	16.12	6568	10	169	185	Acetylation (K); Methyl ester
1	396	tr|A0A0C4DGB6|A0A0C4DGB6_HUMAN	A.L(+229.16)VELVK(+229.16).H	N	22.09	1157.78	-2.1	579.895	2	14.79	5939	4	553	558	TMT6plex
1	396	tr|A0A0C4DGB6|A0A0C4DGB6_HUMAN	K.YIC(+57.02)ENQDSISSK(+229.16).L	Y	21.71	1671.8	-1	558.273	3	7.42	2454	1	287	298	Carbamidomethylation; TMT6plex
1	396	tr|A0A0C4DGB6|A0A0C4DGB6_HUMAN	V.HTEC(+57.02)C(+57.02)HGD(+14.02)LLEC(+57.02)ADDRADLAK(+229.16).Y	Y	20.42	2728.22	8.8	683.068	4	10.85	4073	1	266	286	Carbamidomethylation; Methyl ester; TMT6plex
1	396	tr|A0A0C4DGB6|A0A0C4DGB6_HUMAN	K.T(+229.16)C(+57.02)VADES(+79.97)AENC(+57.02)DK.S	Y	20.11	1806.7	36.1	603.263	3	5.3	1574	1	76	88	TMT6plex; Carbamidomethylation; Phosphorylation (STY)
1	396	tr|A0A0C4DGB6|A0A0C4DGB6_HUMAN	K.YIC(+57.02)EN(+.98)QDSISSK(+229.16).L	Y	19.52	1672.78	-0.8	837.398	2	7.86	2661	1	287	298	Carbamidomethylation; Deamidation (NQ); TMT6plex
1	396	tr|A0A0C4DGB6|A0A0C4DGB6_HUMAN	K.SLHTLFGDK(+14.02)(+15.99).L	Y	19.46	1046.54	-34.5	524.259	2	7.73	2598	1	89	97	Methyl ester; Hydroxylation
1	396	tr|A0A0C4DGB6|A0A0C4DGB6_HUMAN	L.VTDLTK(+229.16).V	Y	19.41	904.543	-2.2	453.278	2	5.46	1654	1	259	264	TMT6plex
1	396	tr|A0A0C4DGB6|A0A0C4DGB6_HUMAN	E.PQNLIK(+229.16).Q	Y	19.2	940.591	-0.4	471.303	2	10.72	4007	1	408	413	TMT6plex
1	396	tr|A0A0C4DGB6|A0A0C4DGB6_HUMAN	Y.LQQC(+57.02)PFEDHVK(+229.16).L	Y	18.92	1628.82	-2.3	815.415	2	23.79	10126	2	55	65	Carbamidomethylation; TMT6plex
1	396	tr|A0A0C4DGB6|A0A0C4DGB6_HUMAN	K.LVTDLTK.V	Y	18.37	788.464	0	395.24	2	5.73	1778	1	258	264
1	396	tr|A0A0C4DGB6|A0A0C4DGB6_HUMAN	V.TKC(+57.02)C(+57.02)TESLVNR.R	Y	18	1366.63	12.8	684.333	2	6.75	2195	1	498	508	Carbamidomethylation
1	396	tr|A0A0C4DGB6|A0A0C4DGB6_HUMAN	T.DLTKVHTE(+14.02)C(+57.02)C(+57.02)HGD(+14.02)LLEC(+57.02)ADDR.A	Y	17.99	2571.12	32.3	515.247	5	7.99	2724	2	261	281	Methyl ester; Carbamidomethylation
1	396	tr|A0A0C4DGB6|A0A0C4DGB6_HUMAN	K.QN(+15.99)C(+57.02)ELF(+31.99)EQLGEYK(+42.01)FQNALLVR.Y	Y	17.92	2688.29	-13.3	897.091	3	18.58	7731	1	414	434	Hydroxylation; Carbamidomethylation; Dihydroxy; Acetylation (K)
1	396	tr|A0A0C4DGB6|A0A0C4DGB6_HUMAN	K.Y(+229.16)IC(+57.02)ENQDSISSK(+229.16).L	Y	17.51	1900.96	-2.4	634.659	3	10.18	3748	2	287	298	TMT6plex; Carbamidomethylation
1	396	tr|A0A0C4DGB6|A0A0C4DGB6_HUMAN	Q.QC(+57.02)PFEDHVK(+229.16).L	Y	17.28	1387.68	-1.6	694.844	2	11.84	4545	3	57	65	Carbamidomethylation; TMT6plex
1	396	tr|A0A0C4DGB6|A0A0C4DGB6_HUMAN	Q.L(+229.16)C(+57.02)VLHEK(+229.16).T	Y	17.12	1355.8	-2.3	452.94	3	10.37	3840	1	484	490	TMT6plex; Carbamidomethylation
1	396	tr|A0A0C4DGB6|A0A0C4DGB6_HUMAN	K.Y(+229.16)LY(+15.99)EIAR.R	Y	16.44	1171.64	-1.3	586.828	2	12.51	4863	1	162	168	TMT6plex; Hydroxylation
1	396	tr|A0A0C4DGB6|A0A0C4DGB6_HUMAN	R.R(+229.16)HPYFYAPELLFF(+14.02).A	Y	16.28	1942.03	-19.2	648.34	3	16.55	6770	1	169	181	TMT6plex; Methyl ester
1	396	tr|A0A0C4DGB6|A0A0C4DGB6_HUMAN	R.ADLAK(+229.16).Y	N	15.69	745.454	-3.1	373.733	2	4.04	1090	1	282	286	TMT6plex
1	396	tr|A0A0C4DGB6|A0A0C4DGB6_HUMAN	T.PTLVEVSR.N	Y	15.68	899.508	-0.1	450.761	2	12.99	5097	1	445	452
1	396	tr|A0A0C4DGB6|A0A0C4DGB6_HUMAN	F.QNALLVR.Y	Y	15.64	812.487	-2.9	407.25	2	5.34	1595	1	428	434
1	396	tr|A0A0C4DGB6|A0A0C4DGB6_HUMAN	K.L(+229.16)VNEVTE(+14.02)FAK(+229.16).T	Y	14.27	1620.95	-0.8	811.481	2	18.43	7660	1	66	75	TMT6plex; Methyl ester
1	396	tr|A0A0C4DGB6|A0A0C4DGB6_HUMAN	L.C(+57.02)VLHEK(+229.16).T	Y	14.14	1013.55	-0.9	507.783	2	6.86	2243	1	485	490	Carbamidomethylation; TMT6plex
1	396	tr|A0A0C4DGB6|A0A0C4DGB6_HUMAN	K.K(+229.16)(+42.01)VPQ(+.98)VSTPTLVEVSR.N	Y	13.8	1911.09	5.6	638.04	3	13.99	5563	1	438	452	TMT6plex; Acetylation (K); Deamidation (NQ)
1	396	tr|A0A0C4DGB6|A0A0C4DGB6_HUMAN	Q.C(+57.02)PFEDHVK(+229.16).L	Y	13.12	1259.62	1.6	630.817	2	10.29	3805	1	58	65	Carbamidomethylation; TMT6plex
1	396	tr|A0A0C4DGB6|A0A0C4DGB6_HUMAN	N.A(+229.16)LLVR.Y	N	13.08	799.548	-1.4	400.781	2	8.71	3055	1	430	434	TMT6plex
1	396	tr|A0A0C4DGB6|A0A0C4DGB6_HUMAN	R.HPD(+14.02)YSVVLLLRLAK.T	Y	13.04	1636.97	-24.1	546.65	3	12.62	4921	1	362	375	Methyl ester
1	68955	sp|P02768|ALBU_HUMAN	Y.TKK(+229.16)VPQVSTPTLVEVSR.N	Y	66.27	2097.24	6.6	700.091	3	13.07	5132	4	436	452	TMT6plex
1	68955	sp|P02768|ALBU_HUMAN	T.E(+229.16)C(+57.02)C(+57.02)HGDLLEC(+57.02)ADDR.A	Y	65.87	1977.82	-1.6	660.279	3	7.85	2658	3	268	281	TMT6plex; Carbamidomethylation
1	68955	sp|P02768|ALBU_HUMAN	K.C(+57.02)C(+57.02)TESLVNR.R	Y	62.24	1137.49	-3	569.751	2	4.03	1087	4	500	508	Carbamidomethylation
1	68955	sp|P02768|ALBU_HUMAN	T.E(+229.16)C(+57.02)C(+57.02)HGDLLEC(+57.02)ADDRADLAK(+229.16).Y	Y	61.78	2705.26	1.3	677.323	4	10.79	4044	2	268	286	TMT6plex; Carbamidomethylation
1	68955	sp|P02768|ALBU_HUMAN	L.GEYK(+42.01)FQNALLVR.Y	Y	60.39	1478.79	-1.2	493.936	3	14.84	5963	3	423	434	Acetylation (K)
1	68955	sp|P02768|ALBU_HUMAN	K.K(+229.16)VPQVSTPTLVEVSR.N	Y	59.04	1868.09	-2.6	623.703	3	11.46	4365	4	438	452	TMT6plex
1	68955	sp|P02768|ALBU_HUMAN	T.E(+229.16)C(+57.02)C(+57.02)HGDLLEC(+57.02)AD(+15.99)DR.A	Y	57.79	1993.81	-2.3	665.61	3	7.74	2604	1	268	281	TMT6plex; Carbamidomethylation; Hydroxylation
1	68955	sp|P02768|ALBU_HUMAN	T.KC(+31.99)C(+57.02)TESLVNR.R	Y	55.05	1240.55	-53.7	621.251	2	8.61	3009	1	499	508	Dihydroxy; Carbamidomethylation
1	68955	sp|P02768|ALBU_HUMAN	T.EC(+57.02)C(+57.02)HGDLLEC(+57.02)ADDR.A	Y	54.58	1748.66	-3.2	583.89	3	6.28	1994	3	268	281	Carbamidomethylation
1	68955	sp|P02768|ALBU_HUMAN	V.PQVSTPTLVEVSR.N	Y	52.55	1411.77	0.1	706.891	2	11.44	4353	1	440	452
1	68955	sp|P02768|ALBU_HUMAN	K.VPQVSTPTLVEVSR.N	Y	51.05	1510.84	-0.8	756.424	2	11.87	4560	1	439	452
1	68955	sp|P02768|ALBU_HUMAN	L.GEYK(+42.01)FQN(+.98)ALLVR.Y	Y	50.81	1479.77	-0.8	494.264	3	14.69	5892	2	423	434	Acetylation (K); Deamidation (NQ)
1	68955	sp|P02768|ALBU_HUMAN	T.EC(+57.02)C(+57.02)HGDLLEC(+57.02)ADDRADLAK(+229.16).Y	Y	48.99	2476.1	-1.2	620.031	4	10.15	3735	2	268	286	Carbamidomethylation; TMT6plex
1	68955	sp|P02768|ALBU_HUMAN	K.V(+229.16)PQVSTPTLVEVSR.N	Y	48.44	1740	-1.5	581.006	3	14.52	5813	2	439	452	TMT6plex
1	68955	sp|P02768|ALBU_HUMAN	K.K(+229.16)VP(+15.99)QVSTPTLVEVSR.N	Y	47.42	1884.09	-0.9	629.036	3	11.52	4392	1	438	452	TMT6plex; Hydroxylation
1	68955	sp|P02768|ALBU_HUMAN	K.L(+229.16)VNE(+14.02)VTEFAK(+229.16).T	Y	46.62	1620.95	-1.4	811.481	2	18.4	7645	6	66	75	TMT6plex; Methyl ester
1	68955	sp|P02768|ALBU_HUMAN	K.LVN(+.98)E(+14.02)VTEFAK(+229.16).T	Y	46.03	1392.77	0.9	697.393	2	14.53	5817	2	66	75	Deamidation (NQ); Methyl ester; TMT6plex
1	68955	sp|P02768|ALBU_HUMAN	Y.TK(+229.16)KVP(+15.99)QVSTPTLVEVSR.N	Y	45.14	2113.23	8	705.423	3	13.13	5157	1	436	452	TMT6plex; Hydroxylation
1	68955	sp|P02768|ALBU_HUMAN	K.LVNE(+14.02)VTEFAK(+229.16).T	Y	44.77	1391.79	0.9	696.901	2	13.8	5470	8	66	75	Methyl ester; TMT6plex
1	68955	sp|P02768|ALBU_HUMAN	F.AQY(+15.99)LQQC(+57.02)PFEDHVK(+229.16).L	Y	44.49	2006.97	-0.9	669.997	3	10.23	3775	2	52	65	Hydroxylation; Carbamidomethylation; TMT6plex
1	68955	sp|P02768|ALBU_HUMAN	T.E(+229.16)C(+57.02)C(+57.02)HGD(+15.99)LLEC(+57.02)ADDR.A	Y	43.26	1993.81	-0.3	665.611	3	7.91	2687	2	268	281	TMT6plex; Carbamidomethylation; Hydroxylation
1	68955	sp|P02768|ALBU_HUMAN	T.EC(+57.02)C(+57.02)HGD(+15.99)LLEC(+57.02)ADDRADLAK(+229.16).Y	Y	43.19	2492.09	-0.3	624.03	4	10.17	3745	1	268	286	Carbamidomethylation; Hydroxylation; TMT6plex
1	68955	sp|P02768|ALBU_HUMAN	E.QLGE(+14.02)YK(+15.99)FQNALLVR.Y	Y	41.9	1707.93	10.9	570.324	3	17.45	7198	3	421	434	Methyl ester; Hydroxylation
1	68955	sp|P02768|ALBU_HUMAN	L.IAFAQY(+15.99)LQQC(+57.02)PFEDHVK(+229.16).L	Y	41.57	2338.16	-0.5	585.547	4	15.84	6435	1	49	65	Hydroxylation; Carbamidomethylation; TMT6plex
1	68955	sp|P02768|ALBU_HUMAN	K.Y(+229.16)LYEIAR.R	Y	39.11	1155.65	-2.2	578.831	2	12.56	4889	4	162	168	TMT6plex
1	68955	sp|P02768|ALBU_HUMAN	T.EC(+57.02)C(+57.02)HGD(+15.99)LLEC(+57.02)ADDR.A	Y	38.97	1764.65	-2.1	589.223	3	6.08	1908	1	268	281	Carbamidomethylation; Hydroxylation
1	68955	sp|P02768|ALBU_HUMAN	K.QTALVELVK(+14.02)(+229.16).H	Y	38.89	1242.78	-1.2	622.394	2	15.72	6377	4	550	558	Methyl ester; TMT6plex
1	68955	sp|P02768|ALBU_HUMAN	Y.TKK(+229.16)VP(+15.99)QVSTPTLVEVSR.N	Y	38.3	2113.23	10.2	705.425	3	12.96	5081	1	436	452	TMT6plex; Hydroxylation
1	68955	sp|P02768|ALBU_HUMAN	R.RHPYFYAPELLF(+31.99)F.A	Y	37.19	1730.85	-2.8	577.954	3	16.54	6765	1	169	181	Dihydroxy
1	68955	sp|P02768|ALBU_HUMAN	R.H(+229.16)PYFYAPELLF(+31.99)F.A	Y	36.14	1803.91	2.2	902.963	2	19.7	8264	1	170	181	TMT6plex; Dihydroxy
1	68955	sp|P02768|ALBU_HUMAN	K.LVN(+15.99)E(+14.02)VTEFAK(+229.16).T	Y	34.82	1407.78	0.4	704.898	2	13.74	5442	2	66	75	Hydroxylation; Methyl ester; TMT6plex
1	68955	sp|P02768|ALBU_HUMAN	Q.Y(+229.16)LQQC(+57.02)PFEDHVK(+229.16).L	Y	34.3	2021.04	-0.8	674.688	3	11.96	4602	1	54	65	TMT6plex; Carbamidomethylation
1	68955	sp|P02768|ALBU_HUMAN	Y.T(+229.16)KKVPQVSTPTLVEVSR.N	Y	33.33	2097.24	9	700.092	3	13.24	5210	1	436	452	TMT6plex
1	68955	sp|P02768|ALBU_HUMAN	K.K(+229.16)QTALVELVK(+14.02)(+229.16).H	Y	32.79	1600.03	-2.8	534.35	3	14.28	5701	2	549	558	TMT6plex; Methyl ester
1	68955	sp|P02768|ALBU_HUMAN	K.LVTDLTK(+229.16).V	Y	32.16	1017.63	-1.9	509.82	2	9.12	3254	4	258	264	TMT6plex
1	68955	sp|P02768|ALBU_HUMAN	Q.YLQQC(+57.02)PFEDHVK(+229.16).L	Y	31.79	1791.88	-2.1	896.946	2	23.68	10072	2	54	65	Carbamidomethylation; TMT6plex
1	68955	sp|P02768|ALBU_HUMAN	Q.V(+229.16)STPTLVEVSR.N	Y	31.76	1415.82	-1.1	708.916	2	12.05	4644	1	442	452	TMT6plex
1	68955	sp|P02768|ALBU_HUMAN	K.Y(+229.16)IC(+57.02)ENQ(+.98)DSISSK(+229.16).L	Y	30.44	1901.94	1.8	951.981	2	10.56	3933	2	287	298	TMT6plex; Carbamidomethylation; Deamidation (NQ)
1	68955	sp|P02768|ALBU_HUMAN	T.D(+14.02)LTKVHTE(+14.02)C(+57.02)C(+57.02)HGDLLEC(+57.02)ADDR.A	Y	30.4	2571.12	33.6	643.808	4	7.82	2646	3	261	281	Methyl ester; Carbamidomethylation
1	68955	sp|P02768|ALBU_HUMAN	K.Q(+229.16)TALVELVK(+14.02)(+229.16).H	Y	29.98	1471.94	-0.4	736.976	2	17.49	7219	2	550	558	TMT6plex; Methyl ester
1	68955	sp|P02768|ALBU_HUMAN	Q.VSTPTLVEVSR.N	Y	29.73	1186.66	-3.2	594.333	2	9.53	3445	1	442	452
1	68955	sp|P02768|ALBU_HUMAN	K.L(+229.16)VTDLTK(+229.16).V	Y	29.68	1246.79	-2.2	624.401	2	13.3	5233	5	258	264	TMT6plex
1	68955	sp|P02768|ALBU_HUMAN	K.L(+229.16)VNE(+14.02)VTEFAK.T	Y	29.65	1391.79	-2.5	696.899	2	17.04	7005	1	66	75	TMT6plex; Methyl ester
1	68955	sp|P02768|ALBU_HUMAN	K.C(+57.02)C(+57.02)TESLVN(+.98)R.R	Y	29.36	1138.47	-5.8	570.241	2	4.51	1295	2	500	508	Carbamidomethylation; Deamidation (NQ)
1	68955	sp|P02768|ALBU_HUMAN	Y.L(+229.16)QQC(+57.02)PFEDHVK(+229.16).L	Y	29.27	1857.98	-2.3	620.333	3	10.79	4043	1	55	65	TMT6plex; Carbamidomethylation
1	68955	sp|P02768|ALBU_HUMAN	K.C(+57.02)(+229.16)C(+57.02)TESLVNR.R	Y	28.83	1366.65	-0.7	684.334	2	6.6	2122	1	500	508	Carbamidomethylation; TMT6plex
1	68955	sp|P02768|ALBU_HUMAN	K.C(+57.02)CKADDK(+229.16).E	Y	28.16	1067.49	-39.6	534.733	2	2.11	344	1	582	588	Carbamidomethylation; TMT6plex
1	68955	sp|P02768|ALBU_HUMAN	K.Y(+15.99)LYEIAR.R	Y	27.91	942.481	9	472.252	2	8.68	3042	1	162	168	Hydroxylation
1	68955	sp|P02768|ALBU_HUMAN	K.LVNEVTE(+14.02)FAK.T	Y	27.72	1162.62	-3.5	582.317	2	11.92	4583	1	66	75	Methyl ester
1	68955	sp|P02768|ALBU_HUMAN	L.QQC(+57.02)PFEDHVK(+229.16).L	Y	27.71	1515.73	1.6	758.876	2	11.87	4561	3	56	65	Carbamidomethylation; TMT6plex
1	68955	sp|P02768|ALBU_HUMAN	V.TK(+15.99)C(+57.02)C(+57.02)TESLVNR.R	Y	27.51	1382.63	9.4	692.328	2	6.49	2067	1	498	508	Hydroxylation; Carbamidomethylation
1	68955	sp|P02768|ALBU_HUMAN	K.TPVSD(+14.02)RVT.K	Y	27.41	887.471	89.9	444.783	2	3.03	683	1	491	498	Methyl ester
1	68955	sp|P02768|ALBU_HUMAN	V.T(+229.16)K(+31.99)C(+57.02)C(+57.02)TESLVNR.R	Y	27.3	1627.79	-22.4	543.591	3	3.59	916	2	498	508	TMT6plex; Dihydroxy; Carbamidomethylation
1	68955	sp|P02768|ALBU_HUMAN	K.YLYEIAR.R	Y	26.96	926.486	-2.5	464.249	2	8.77	3082	5	162	168
1	68955	sp|P02768|ALBU_HUMAN	Q.Q(-17.03)C(+57.02)PFEDHVK(+229.16).L	Y	26.62	1370.65	4.1	686.335	2	9.62	3489	1	57	65	Pyro-glu from Q; Carbamidomethylation; TMT6plex
1	68955	sp|P02768|ALBU_HUMAN	F.AQY(+31.99)LQQC(+57.02)PFEDHVK(+229.16).L	Y	26.22	2022.97	6.9	675.334	3	10.32	3818	1	52	65	Dihydroxy; Carbamidomethylation; TMT6plex
1	68955	sp|P02768|ALBU_HUMAN	Q.LC(+57.02)VLHEK(+229.16).T	Y	26.15	1126.64	-1.5	564.325	2	6.72	2176	2	484	490	Carbamidomethylation; TMT6plex
1	68955	sp|P02768|ALBU_HUMAN	K.YIC(+57.02)ENQ(+.98)DSISSK(+229.16).L	Y	25.8	1672.78	-0.1	837.398	2	8.03	2746	1	287	298	Carbamidomethylation; Deamidation (NQ); TMT6plex
1	68955	sp|P02768|ALBU_HUMAN	K.C(+57.02)ASLQK(+229.16).F	Y	25.61	934.511	-2.6	468.262	2	4.13	1117	3	224	229	Carbamidomethylation; TMT6plex
1	68955	sp|P02768|ALBU_HUMAN	K.Q(+229.16)EPER.N	N	25.51	886.471	1.1	444.243	2	1.81	268	1	118	122	TMT6plex
1	68955	sp|P02768|ALBU_HUMAN	A.LVELVK(+229.16).H	N	24.64	928.616	1.2	465.316	2	9.93	3635	2	553	558	TMT6plex
1	68955	sp|P02768|ALBU_HUMAN	C.C(+57.02)TESLVNR.R	Y	24.6	977.46	-3.1	489.736	2	3.12	713	1	501	508	Carbamidomethylation
1	68955	sp|P02768|ALBU_HUMAN	K.QNC(+57.02)ELF(+31.99)EQ(+.98)LGEYK(+42.01)FQNALLVR.Y	Y	23.52	2673.27	-15	892.085	3	18.64	7761	1	414	434	Carbamidomethylation; Dihydroxy; Deamidation (NQ); Acetylation (K)
1	68955	sp|P02768|ALBU_HUMAN	K.C(+57.02)(+229.16)ASLQK(+229.16).F	Y	22.86	1163.67	-2	582.843	2	6.81	2220	1	224	229	Carbamidomethylation; TMT6plex
1	68955	sp|P02768|ALBU_HUMAN	R.RHPYFYAPELLFFAK(+42.01)RY(+14.02).K	Y	22.28	2273.18	0.3	569.302	4	16.12	6568	10	169	185	Acetylation (K); Methyl ester
1	68955	sp|P02768|ALBU_HUMAN	A.L(+229.16)VELVK(+229.16).H	N	22.09	1157.78	-2.1	579.895	2	14.79	5939	4	553	558	TMT6plex
1	68955	sp|P02768|ALBU_HUMAN	K.YIC(+57.02)ENQDSISSK(+229.16).L	Y	21.71	1671.8	-1	558.273	3	7.42	2454	1	287	298	Carbamidomethylation; TMT6plex
1	68955	sp|P02768|ALBU_HUMAN	V.HTEC(+57.02)C(+57.02)HGD(+14.02)LLEC(+57.02)ADDRADLAK(+229.16).Y	Y	20.42	2728.22	8.8	683.068	4	10.85	4073	1	266	286	Carbamidomethylation; Methyl ester; TMT6plex
1	68955	sp|P02768|ALBU_HUMAN	K.T(+229.16)C(+57.02)VADES(+79.97)AENC(+57.02)DK.S	Y	20.11	1806.7	36.1	603.263	3	5.3	1574	1	76	88	TMT6plex; Carbamidomethylation; Phosphorylation (STY)
1	68955	sp|P02768|ALBU_HUMAN	K.YIC(+57.02)EN(+.98)QDSISSK(+229.16).L	Y	19.52	1672.78	-0.8	837.398	2	7.86	2661	1	287	298	Carbamidomethylation; Deamidation (NQ); TMT6plex
1	68955	sp|P02768|ALBU_HUMAN	K.SLHTLFGDK(+14.02)(+15.99).L	Y	19.46	1046.54	-34.5	524.259	2	7.73	2598	1	89	97	Methyl ester; Hydroxylation
1	68955	sp|P02768|ALBU_HUMAN	L.VTDLTK(+229.16).V	Y	19.41	904.543	-2.2	453.278	2	5.46	1654	1	259	264	TMT6plex
1	68955	sp|P02768|ALBU_HUMAN	E.PQNLIK(+229.16).Q	Y	19.2	940.591	-0.4	471.303	2	10.72	4007	1	408	413	TMT6plex
1	68955	sp|P02768|ALBU_HUMAN	Y.LQQC(+57.02)PFEDHVK(+229.16).L	Y	18.92	1628.82	-2.3	815.415	2	23.79	10126	2	55	65	Carbamidomethylation; TMT6plex
1	68955	sp|P02768|ALBU_HUMAN	K.LVTDLTK.V	Y	18.37	788.464	0	395.24	2	5.73	1778	1	258	264
1	68955	sp|P02768|ALBU_HUMAN	V.TKC(+57.02)C(+57.02)TESLVNR.R	Y	18	1366.63	12.8	684.333	2	6.75	2195	1	498	508	Carbamidomethylation
1	68955	sp|P02768|ALBU_HUMAN	T.DLTKVHTE(+14.02)C(+57.02)C(+57.02)HGD(+14.02)LLEC(+57.02)ADDR.A	Y	17.99	2571.12	32.3	515.247	5	7.99	2724	2	261	281	Methyl ester; Carbamidomethylation
1	68955	sp|P02768|ALBU_HUMAN	K.QN(+15.99)C(+57.02)ELF(+31.99)EQLGEYK(+42.01)FQNALLVR.Y	Y	17.92	2688.29	-13.3	897.091	3	18.58	7731	1	414	434	Hydroxylation; Carbamidomethylation; Dihydroxy; Acetylation (K)
1	68955	sp|P02768|ALBU_HUMAN	K.Y(+229.16)IC(+57.02)ENQDSISSK(+229.16).L	Y	17.51	1900.96	-2.4	634.659	3	10.18	3748	2	287	298	TMT6plex; Carbamidomethylation
1	68955	sp|P02768|ALBU_HUMAN	Q.QC(+57.02)PFEDHVK(+229.16).L	Y	17.28	1387.68	-1.6	694.844	2	11.84	4545	3	57	65	Carbamidomethylation; TMT6plex
1	68955	sp|P02768|ALBU_HUMAN	Q.L(+229.16)C(+57.02)VLHEK(+229.16).T	Y	17.12	1355.8	-2.3	452.94	3	10.37	3840	1	484	490	TMT6plex; Carbamidomethylation
1	68955	sp|P02768|ALBU_HUMAN	K.Y(+229.16)LY(+15.99)EIAR.R	Y	16.44	1171.64	-1.3	586.828	2	12.51	4863	1	162	168	TMT6plex; Hydroxylation
1	68955	sp|P02768|ALBU_HUMAN	R.R(+229.16)HPYFYAPELLFF(+14.02).A	Y	16.28	1942.03	-19.2	648.34	3	16.55	6770	1	169	181	TMT6plex; Methyl ester
1	68955	sp|P02768|ALBU_HUMAN	R.ADLAK(+229.16).Y	N	15.69	745.454	-3.1	373.733	2	4.04	1090	1	282	286	TMT6plex
1	68955	sp|P02768|ALBU_HUMAN	T.PTLVEVSR.N	Y	15.68	899.508	-0.1	450.761	2	12.99	5097	1	445	452
1	68955	sp|P02768|ALBU_HUMAN	F.QNALLVR.Y	Y	15.64	812.487	-2.9	407.25	2	5.34	1595	1	428	434
1	68955	sp|P02768|ALBU_HUMAN	K.L(+229.16)VNEVTE(+14.02)FAK(+229.16).T	Y	14.27	1620.95	-0.8	811.481	2	18.43	7660	1	66	75	TMT6plex; Methyl ester
1	68955	sp|P02768|ALBU_HUMAN	L.C(+57.02)VLHEK(+229.16).T	Y	14.14	1013.55	-0.9	507.783	2	6.86	2243	1	485	490	Carbamidomethylation; TMT6plex
1	68955	sp|P02768|ALBU_HUMAN	K.K(+229.16)(+42.01)VPQ(+.98)VSTPTLVEVSR.N	Y	13.8	1911.09	5.6	638.04	3	13.99	5563	1	438	452	TMT6plex; Acetylation (K); Deamidation (NQ)
1	68955	sp|P02768|ALBU_HUMAN	Q.C(+57.02)PFEDHVK(+229.16).L	Y	13.12	1259.62	1.6	630.817	2	10.29	3805	1	58	65	Carbamidomethylation; TMT6plex
1	68955	sp|P02768|ALBU_HUMAN	N.A(+229.16)LLVR.Y	N	13.08	799.548	-1.4	400.781	2	8.71	3055	1	430	434	TMT6plex
1	68955	sp|P02768|ALBU_HUMAN	R.HPD(+14.02)YSVVLLLRLAK.T	Y	13.04	1636.97	-24.1	546.65	3	12.62	4921	1	362	375	Methyl ester
1	384	tr|H0YA55|H0YA55_HUMAN	Y.TKK(+229.16)VPQVSTPTLVEVSR.N	Y	66.27	2097.24	6.6	700.091	3	13.07	5132	4	281	297	TMT6plex
1	384	tr|H0YA55|H0YA55_HUMAN	T.E(+229.16)C(+57.02)C(+57.02)HGDLLEC(+57.02)ADDR.A	Y	65.87	1977.82	-1.6	660.279	3	7.85	2658	3	113	126	TMT6plex; Carbamidomethylation
1	384	tr|H0YA55|H0YA55_HUMAN	K.C(+57.02)C(+57.02)TESLVNR.R	Y	62.24	1137.49	-3	569.751	2	4.03	1087	4	345	353	Carbamidomethylation
1	384	tr|H0YA55|H0YA55_HUMAN	T.E(+229.16)C(+57.02)C(+57.02)HGDLLEC(+57.02)ADDRADLAK(+229.16).Y	Y	61.78	2705.26	1.3	677.323	4	10.79	4044	2	113	131	TMT6plex; Carbamidomethylation
1	384	tr|H0YA55|H0YA55_HUMAN	L.GEYK(+42.01)FQNALLVR.Y	Y	60.39	1478.79	-1.2	493.936	3	14.84	5963	3	268	279	Acetylation (K)
1	384	tr|H0YA55|H0YA55_HUMAN	K.K(+229.16)VPQVSTPTLVEVSR.N	Y	59.04	1868.09	-2.6	623.703	3	11.46	4365	4	283	297	TMT6plex
1	384	tr|H0YA55|H0YA55_HUMAN	T.E(+229.16)C(+57.02)C(+57.02)HGDLLEC(+57.02)AD(+15.99)DR.A	Y	57.79	1993.81	-2.3	665.61	3	7.74	2604	1	113	126	TMT6plex; Carbamidomethylation; Hydroxylation
1	384	tr|H0YA55|H0YA55_HUMAN	T.KC(+31.99)C(+57.02)TESLVNR.R	Y	55.05	1240.55	-53.7	621.251	2	8.61	3009	1	344	353	Dihydroxy; Carbamidomethylation
1	384	tr|H0YA55|H0YA55_HUMAN	T.EC(+57.02)C(+57.02)HGDLLEC(+57.02)ADDR.A	Y	54.58	1748.66	-3.2	583.89	3	6.28	1994	3	113	126	Carbamidomethylation
1	384	tr|H0YA55|H0YA55_HUMAN	V.PQVSTPTLVEVSR.N	Y	52.55	1411.77	0.1	706.891	2	11.44	4353	1	285	297
1	384	tr|H0YA55|H0YA55_HUMAN	K.VPQVSTPTLVEVSR.N	Y	51.05	1510.84	-0.8	756.424	2	11.87	4560	1	284	297
1	384	tr|H0YA55|H0YA55_HUMAN	L.GEYK(+42.01)FQN(+.98)ALLVR.Y	Y	50.81	1479.77	-0.8	494.264	3	14.69	5892	2	268	279	Acetylation (K); Deamidation (NQ)
1	384	tr|H0YA55|H0YA55_HUMAN	T.EC(+57.02)C(+57.02)HGDLLEC(+57.02)ADDRADLAK(+229.16).Y	Y	48.99	2476.1	-1.2	620.031	4	10.15	3735	2	113	131	Carbamidomethylation; TMT6plex
1	384	tr|H0YA55|H0YA55_HUMAN	K.V(+229.16)PQVSTPTLVEVSR.N	Y	48.44	1740	-1.5	581.006	3	14.52	5813	2	284	297	TMT6plex
1	384	tr|H0YA55|H0YA55_HUMAN	K.K(+229.16)VP(+15.99)QVSTPTLVEVSR.N	Y	47.42	1884.09	-0.9	629.036	3	11.52	4392	1	283	297	TMT6plex; Hydroxylation
1	384	tr|H0YA55|H0YA55_HUMAN	Y.TK(+229.16)KVP(+15.99)QVSTPTLVEVSR.N	Y	45.14	2113.23	8	705.423	3	13.13	5157	1	281	297	TMT6plex; Hydroxylation
1	384	tr|H0YA55|H0YA55_HUMAN	T.E(+229.16)C(+57.02)C(+57.02)HGD(+15.99)LLEC(+57.02)ADDR.A	Y	43.26	1993.81	-0.3	665.611	3	7.91	2687	2	113	126	TMT6plex; Carbamidomethylation; Hydroxylation
1	384	tr|H0YA55|H0YA55_HUMAN	T.EC(+57.02)C(+57.02)HGD(+15.99)LLEC(+57.02)ADDRADLAK(+229.16).Y	Y	43.19	2492.09	-0.3	624.03	4	10.17	3745	1	113	131	Carbamidomethylation; Hydroxylation; TMT6plex
1	384	tr|H0YA55|H0YA55_HUMAN	E.QLGE(+14.02)YK(+15.99)FQNALLVR.Y	Y	41.9	1707.93	10.9	570.324	3	17.45	7198	3	266	279	Methyl ester; Hydroxylation
1	384	tr|H0YA55|H0YA55_HUMAN	R.Y(+229.16)LYEIAR.R	Y	39.11	1155.65	-2.2	578.831	2	12.56	4889	4	7	13	TMT6plex
1	384	tr|H0YA55|H0YA55_HUMAN	T.EC(+57.02)C(+57.02)HGD(+15.99)LLEC(+57.02)ADDR.A	Y	38.97	1764.65	-2.1	589.223	3	6.08	1908	1	113	126	Carbamidomethylation; Hydroxylation
1	384	tr|H0YA55|H0YA55_HUMAN	K.QTALVELVK(+14.02)(+229.16).H	Y	38.89	1242.78	-1.2	622.394	2	15.72	6377	4	395	403	Methyl ester; TMT6plex
1	384	tr|H0YA55|H0YA55_HUMAN	Y.TKK(+229.16)VP(+15.99)QVSTPTLVEVSR.N	Y	38.3	2113.23	10.2	705.425	3	12.96	5081	1	281	297	TMT6plex; Hydroxylation
1	384	tr|H0YA55|H0YA55_HUMAN	R.RHPYFYAPELLF(+31.99)F.A	Y	37.19	1730.85	-2.8	577.954	3	16.54	6765	1	14	26	Dihydroxy
1	384	tr|H0YA55|H0YA55_HUMAN	R.H(+229.16)PYFYAPELLF(+31.99)F.A	Y	36.14	1803.91	2.2	902.963	2	19.7	8264	1	15	26	TMT6plex; Dihydroxy
1	384	tr|H0YA55|H0YA55_HUMAN	Y.T(+229.16)KKVPQVSTPTLVEVSR.N	Y	33.33	2097.24	9	700.092	3	13.24	5210	1	281	297	TMT6plex
1	384	tr|H0YA55|H0YA55_HUMAN	K.K(+229.16)QTALVELVK(+14.02)(+229.16).H	Y	32.79	1600.03	-2.8	534.35	3	14.28	5701	2	394	403	TMT6plex; Methyl ester
1	384	tr|H0YA55|H0YA55_HUMAN	K.LVTDLTK(+229.16).V	Y	32.16	1017.63	-1.9	509.82	2	9.12	3254	4	103	109	TMT6plex
1	384	tr|H0YA55|H0YA55_HUMAN	Q.V(+229.16)STPTLVEVSR.N	Y	31.76	1415.82	-1.1	708.916	2	12.05	4644	1	287	297	TMT6plex
1	384	tr|H0YA55|H0YA55_HUMAN	K.Y(+229.16)IC(+57.02)ENQ(+.98)DSISSK(+229.16).L	Y	30.44	1901.94	1.8	951.981	2	10.56	3933	2	132	143	TMT6plex; Carbamidomethylation; Deamidation (NQ)
1	384	tr|H0YA55|H0YA55_HUMAN	T.D(+14.02)LTKVHTE(+14.02)C(+57.02)C(+57.02)HGDLLEC(+57.02)ADDR.A	Y	30.4	2571.12	33.6	643.808	4	7.82	2646	3	106	126	Methyl ester; Carbamidomethylation
1	384	tr|H0YA55|H0YA55_HUMAN	K.Q(+229.16)TALVELVK(+14.02)(+229.16).H	Y	29.98	1471.94	-0.4	736.976	2	17.49	7219	2	395	403	TMT6plex; Methyl ester
1	384	tr|H0YA55|H0YA55_HUMAN	Q.VSTPTLVEVSR.N	Y	29.73	1186.66	-3.2	594.333	2	9.53	3445	1	287	297
1	384	tr|H0YA55|H0YA55_HUMAN	K.L(+229.16)VTDLTK(+229.16).V	Y	29.68	1246.79	-2.2	624.401	2	13.3	5233	5	103	109	TMT6plex
1	384	tr|H0YA55|H0YA55_HUMAN	K.C(+57.02)C(+57.02)TESLVN(+.98)R.R	Y	29.36	1138.47	-5.8	570.241	2	4.51	1295	2	345	353	Carbamidomethylation; Deamidation (NQ)
1	384	tr|H0YA55|H0YA55_HUMAN	K.C(+57.02)(+229.16)C(+57.02)TESLVNR.R	Y	28.83	1366.65	-0.7	684.334	2	6.6	2122	1	345	353	Carbamidomethylation; TMT6plex
1	384	tr|H0YA55|H0YA55_HUMAN	K.C(+57.02)CKADDK(+229.16).E	Y	28.16	1067.49	-39.6	534.733	2	2.11	344	1	427	433	Carbamidomethylation; TMT6plex
1	384	tr|H0YA55|H0YA55_HUMAN	R.Y(+15.99)LYEIAR.R	Y	27.91	942.481	9	472.252	2	8.68	3042	1	7	13	Hydroxylation
1	384	tr|H0YA55|H0YA55_HUMAN	V.TK(+15.99)C(+57.02)C(+57.02)TESLVNR.R	Y	27.51	1382.63	9.4	692.328	2	6.49	2067	1	343	353	Hydroxylation; Carbamidomethylation
1	384	tr|H0YA55|H0YA55_HUMAN	K.TPVSD(+14.02)RVT.K	Y	27.41	887.471	89.9	444.783	2	3.03	683	1	336	343	Methyl ester
1	384	tr|H0YA55|H0YA55_HUMAN	V.T(+229.16)K(+31.99)C(+57.02)C(+57.02)TESLVNR.R	Y	27.3	1627.79	-22.4	543.591	3	3.59	916	2	343	353	TMT6plex; Dihydroxy; Carbamidomethylation
1	384	tr|H0YA55|H0YA55_HUMAN	R.YLYEIAR.R	Y	26.96	926.486	-2.5	464.249	2	8.77	3082	5	7	13
1	384	tr|H0YA55|H0YA55_HUMAN	Q.LC(+57.02)VLHEK(+229.16).T	Y	26.15	1126.64	-1.5	564.325	2	6.72	2176	2	329	335	Carbamidomethylation; TMT6plex
1	384	tr|H0YA55|H0YA55_HUMAN	K.YIC(+57.02)ENQ(+.98)DSISSK(+229.16).L	Y	25.8	1672.78	-0.1	837.398	2	8.03	2746	1	132	143	Carbamidomethylation; Deamidation (NQ); TMT6plex
1	384	tr|H0YA55|H0YA55_HUMAN	K.C(+57.02)ASLQK(+229.16).F	Y	25.61	934.511	-2.6	468.262	2	4.13	1117	3	69	74	Carbamidomethylation; TMT6plex
1	384	tr|H0YA55|H0YA55_HUMAN	A.LVELVK(+229.16).H	N	24.64	928.616	1.2	465.316	2	9.93	3635	2	398	403	TMT6plex
1	384	tr|H0YA55|H0YA55_HUMAN	C.C(+57.02)TESLVNR.R	Y	24.6	977.46	-3.1	489.736	2	3.12	713	1	346	353	Carbamidomethylation
1	384	tr|H0YA55|H0YA55_HUMAN	K.QNC(+57.02)ELF(+31.99)EQ(+.98)LGEYK(+42.01)FQNALLVR.Y	Y	23.52	2673.27	-15	892.085	3	18.64	7761	1	259	279	Carbamidomethylation; Dihydroxy; Deamidation (NQ); Acetylation (K)
1	384	tr|H0YA55|H0YA55_HUMAN	K.C(+57.02)(+229.16)ASLQK(+229.16).F	Y	22.86	1163.67	-2	582.843	2	6.81	2220	1	69	74	Carbamidomethylation; TMT6plex
1	384	tr|H0YA55|H0YA55_HUMAN	R.RHPYFYAPELLFFAK(+42.01)RY(+14.02).K	Y	22.28	2273.18	0.3	569.302	4	16.12	6568	10	14	30	Acetylation (K); Methyl ester
1	384	tr|H0YA55|H0YA55_HUMAN	A.L(+229.16)VELVK(+229.16).H	N	22.09	1157.78	-2.1	579.895	2	14.79	5939	4	398	403	TMT6plex
1	384	tr|H0YA55|H0YA55_HUMAN	K.YIC(+57.02)ENQDSISSK(+229.16).L	Y	21.71	1671.8	-1	558.273	3	7.42	2454	1	132	143	Carbamidomethylation; TMT6plex
1	384	tr|H0YA55|H0YA55_HUMAN	V.HTEC(+57.02)C(+57.02)HGD(+14.02)LLEC(+57.02)ADDRADLAK(+229.16).Y	Y	20.42	2728.22	8.8	683.068	4	10.85	4073	1	111	131	Carbamidomethylation; Methyl ester; TMT6plex
1	384	tr|H0YA55|H0YA55_HUMAN	K.YIC(+57.02)EN(+.98)QDSISSK(+229.16).L	Y	19.52	1672.78	-0.8	837.398	2	7.86	2661	1	132	143	Carbamidomethylation; Deamidation (NQ); TMT6plex
1	384	tr|H0YA55|H0YA55_HUMAN	L.VTDLTK(+229.16).V	Y	19.41	904.543	-2.2	453.278	2	5.46	1654	1	104	109	TMT6plex
1	384	tr|H0YA55|H0YA55_HUMAN	E.PQNLIK(+229.16).Q	Y	19.2	940.591	-0.4	471.303	2	10.72	4007	1	253	258	TMT6plex
1	384	tr|H0YA55|H0YA55_HUMAN	K.LVTDLTK.V	Y	18.37	788.464	0	395.24	2	5.73	1778	1	103	109
1	384	tr|H0YA55|H0YA55_HUMAN	V.TKC(+57.02)C(+57.02)TESLVNR.R	Y	18	1366.63	12.8	684.333	2	6.75	2195	1	343	353	Carbamidomethylation
1	384	tr|H0YA55|H0YA55_HUMAN	T.DLTKVHTE(+14.02)C(+57.02)C(+57.02)HGD(+14.02)LLEC(+57.02)ADDR.A	Y	17.99	2571.12	32.3	515.247	5	7.99	2724	2	106	126	Methyl ester; Carbamidomethylation
1	384	tr|H0YA55|H0YA55_HUMAN	K.QN(+15.99)C(+57.02)ELF(+31.99)EQLGEYK(+42.01)FQNALLVR.Y	Y	17.92	2688.29	-13.3	897.091	3	18.58	7731	1	259	279	Hydroxylation; Carbamidomethylation; Dihydroxy; Acetylation (K)
1	384	tr|H0YA55|H0YA55_HUMAN	K.Y(+229.16)IC(+57.02)ENQDSISSK(+229.16).L	Y	17.51	1900.96	-2.4	634.659	3	10.18	3748	2	132	143	TMT6plex; Carbamidomethylation
1	384	tr|H0YA55|H0YA55_HUMAN	Q.L(+229.16)C(+57.02)VLHEK(+229.16).T	Y	17.12	1355.8	-2.3	452.94	3	10.37	3840	1	329	335	TMT6plex; Carbamidomethylation
1	384	tr|H0YA55|H0YA55_HUMAN	R.Y(+229.16)LY(+15.99)EIAR.R	Y	16.44	1171.64	-1.3	586.828	2	12.51	4863	1	7	13	TMT6plex; Hydroxylation
1	384	tr|H0YA55|H0YA55_HUMAN	R.R(+229.16)HPYFYAPELLFF(+14.02).A	Y	16.28	1942.03	-19.2	648.34	3	16.55	6770	1	14	26	TMT6plex; Methyl ester
1	384	tr|H0YA55|H0YA55_HUMAN	R.ADLAK(+229.16).Y	N	15.69	745.454	-3.1	373.733	2	4.04	1090	1	127	131	TMT6plex
1	384	tr|H0YA55|H0YA55_HUMAN	T.PTLVEVSR.N	Y	15.68	899.508	-0.1	450.761	2	12.99	5097	1	290	297
1	384	tr|H0YA55|H0YA55_HUMAN	F.QNALLVR.Y	Y	15.64	812.487	-2.9	407.25	2	5.34	1595	1	273	279
1	384	tr|H0YA55|H0YA55_HUMAN	L.C(+57.02)VLHEK(+229.16).T	Y	14.14	1013.55	-0.9	507.783	2	6.86	2243	1	330	335	Carbamidomethylation; TMT6plex
1	384	tr|H0YA55|H0YA55_HUMAN	K.K(+229.16)(+42.01)VPQ(+.98)VSTPTLVEVSR.N	Y	13.8	1911.09	5.6	638.04	3	13.99	5563	1	283	297	TMT6plex; Acetylation (K); Deamidation (NQ)
1	384	tr|H0YA55|H0YA55_HUMAN	N.A(+229.16)LLVR.Y	N	13.08	799.548	-1.4	400.781	2	8.71	3055	1	275	279	TMT6plex
1	384	tr|H0YA55|H0YA55_HUMAN	R.HPD(+14.02)YSVVLLLRLAK.T	Y	13.04	1636.97	-24.1	546.65	3	12.62	4921	1	207	220	Methyl ester
1	386	tr|D6RHD5|D6RHD5_HUMAN	Y.TKK(+229.16)VPQVSTPTLVEVSR.N	Y	66.27	2097.24	6.6	700.091	3	13.07	5132	4	286	302	TMT6plex
1	386	tr|D6RHD5|D6RHD5_HUMAN	T.E(+229.16)C(+57.02)C(+57.02)HGDLLEC(+57.02)ADDR.A	Y	65.87	1977.82	-1.6	660.279	3	7.85	2658	3	118	131	TMT6plex; Carbamidomethylation
1	386	tr|D6RHD5|D6RHD5_HUMAN	K.C(+57.02)C(+57.02)TESLVNR.R	Y	62.24	1137.49	-3	569.751	2	4.03	1087	4	350	358	Carbamidomethylation
1	386	tr|D6RHD5|D6RHD5_HUMAN	T.E(+229.16)C(+57.02)C(+57.02)HGDLLEC(+57.02)ADDRADLAK(+229.16).Y	Y	61.78	2705.26	1.3	677.323	4	10.79	4044	2	118	136	TMT6plex; Carbamidomethylation
1	386	tr|D6RHD5|D6RHD5_HUMAN	L.GEYK(+42.01)FQNALLVR.Y	Y	60.39	1478.79	-1.2	493.936	3	14.84	5963	3	273	284	Acetylation (K)
1	386	tr|D6RHD5|D6RHD5_HUMAN	K.K(+229.16)VPQVSTPTLVEVSR.N	Y	59.04	1868.09	-2.6	623.703	3	11.46	4365	4	288	302	TMT6plex
1	386	tr|D6RHD5|D6RHD5_HUMAN	T.E(+229.16)C(+57.02)C(+57.02)HGDLLEC(+57.02)AD(+15.99)DR.A	Y	57.79	1993.81	-2.3	665.61	3	7.74	2604	1	118	131	TMT6plex; Carbamidomethylation; Hydroxylation
1	386	tr|D6RHD5|D6RHD5_HUMAN	T.KC(+31.99)C(+57.02)TESLVNR.R	Y	55.05	1240.55	-53.7	621.251	2	8.61	3009	1	349	358	Dihydroxy; Carbamidomethylation
1	386	tr|D6RHD5|D6RHD5_HUMAN	T.EC(+57.02)C(+57.02)HGDLLEC(+57.02)ADDR.A	Y	54.58	1748.66	-3.2	583.89	3	6.28	1994	3	118	131	Carbamidomethylation
1	386	tr|D6RHD5|D6RHD5_HUMAN	V.PQVSTPTLVEVSR.N	Y	52.55	1411.77	0.1	706.891	2	11.44	4353	1	290	302
1	386	tr|D6RHD5|D6RHD5_HUMAN	K.VPQVSTPTLVEVSR.N	Y	51.05	1510.84	-0.8	756.424	2	11.87	4560	1	289	302
1	386	tr|D6RHD5|D6RHD5_HUMAN	L.GEYK(+42.01)FQN(+.98)ALLVR.Y	Y	50.81	1479.77	-0.8	494.264	3	14.69	5892	2	273	284	Acetylation (K); Deamidation (NQ)
1	386	tr|D6RHD5|D6RHD5_HUMAN	T.EC(+57.02)C(+57.02)HGDLLEC(+57.02)ADDRADLAK(+229.16).Y	Y	48.99	2476.1	-1.2	620.031	4	10.15	3735	2	118	136	Carbamidomethylation; TMT6plex
1	386	tr|D6RHD5|D6RHD5_HUMAN	K.V(+229.16)PQVSTPTLVEVSR.N	Y	48.44	1740	-1.5	581.006	3	14.52	5813	2	289	302	TMT6plex
1	386	tr|D6RHD5|D6RHD5_HUMAN	K.K(+229.16)VP(+15.99)QVSTPTLVEVSR.N	Y	47.42	1884.09	-0.9	629.036	3	11.52	4392	1	288	302	TMT6plex; Hydroxylation
1	386	tr|D6RHD5|D6RHD5_HUMAN	Y.TK(+229.16)KVP(+15.99)QVSTPTLVEVSR.N	Y	45.14	2113.23	8	705.423	3	13.13	5157	1	286	302	TMT6plex; Hydroxylation
1	386	tr|D6RHD5|D6RHD5_HUMAN	T.E(+229.16)C(+57.02)C(+57.02)HGD(+15.99)LLEC(+57.02)ADDR.A	Y	43.26	1993.81	-0.3	665.611	3	7.91	2687	2	118	131	TMT6plex; Carbamidomethylation; Hydroxylation
1	386	tr|D6RHD5|D6RHD5_HUMAN	T.EC(+57.02)C(+57.02)HGD(+15.99)LLEC(+57.02)ADDRADLAK(+229.16).Y	Y	43.19	2492.09	-0.3	624.03	4	10.17	3745	1	118	136	Carbamidomethylation; Hydroxylation; TMT6plex
1	386	tr|D6RHD5|D6RHD5_HUMAN	E.QLGE(+14.02)YK(+15.99)FQNALLVR.Y	Y	41.9	1707.93	10.9	570.324	3	17.45	7198	3	271	284	Methyl ester; Hydroxylation
1	386	tr|D6RHD5|D6RHD5_HUMAN	L.Y(+229.16)LYEIAR.R	Y	39.11	1155.65	-2.2	578.831	2	12.56	4889	4	12	18	TMT6plex
1	386	tr|D6RHD5|D6RHD5_HUMAN	T.EC(+57.02)C(+57.02)HGD(+15.99)LLEC(+57.02)ADDR.A	Y	38.97	1764.65	-2.1	589.223	3	6.08	1908	1	118	131	Carbamidomethylation; Hydroxylation
1	386	tr|D6RHD5|D6RHD5_HUMAN	K.QTALVELVK(+14.02)(+229.16).H	Y	38.89	1242.78	-1.2	622.394	2	15.72	6377	4	400	408	Methyl ester; TMT6plex
1	386	tr|D6RHD5|D6RHD5_HUMAN	Y.TKK(+229.16)VP(+15.99)QVSTPTLVEVSR.N	Y	38.3	2113.23	10.2	705.425	3	12.96	5081	1	286	302	TMT6plex; Hydroxylation
1	386	tr|D6RHD5|D6RHD5_HUMAN	R.RHPYFYAPELLF(+31.99)F.A	Y	37.19	1730.85	-2.8	577.954	3	16.54	6765	1	19	31	Dihydroxy
1	386	tr|D6RHD5|D6RHD5_HUMAN	R.H(+229.16)PYFYAPELLF(+31.99)F.A	Y	36.14	1803.91	2.2	902.963	2	19.7	8264	1	20	31	TMT6plex; Dihydroxy
1	386	tr|D6RHD5|D6RHD5_HUMAN	Y.T(+229.16)KKVPQVSTPTLVEVSR.N	Y	33.33	2097.24	9	700.092	3	13.24	5210	1	286	302	TMT6plex
1	386	tr|D6RHD5|D6RHD5_HUMAN	K.K(+229.16)QTALVELVK(+14.02)(+229.16).H	Y	32.79	1600.03	-2.8	534.35	3	14.28	5701	2	399	408	TMT6plex; Methyl ester
1	386	tr|D6RHD5|D6RHD5_HUMAN	K.LVTDLTK(+229.16).V	Y	32.16	1017.63	-1.9	509.82	2	9.12	3254	4	108	114	TMT6plex
1	386	tr|D6RHD5|D6RHD5_HUMAN	Q.V(+229.16)STPTLVEVSR.N	Y	31.76	1415.82	-1.1	708.916	2	12.05	4644	1	292	302	TMT6plex
1	386	tr|D6RHD5|D6RHD5_HUMAN	K.Y(+229.16)IC(+57.02)ENQ(+.98)DSISSK(+229.16).L	Y	30.44	1901.94	1.8	951.981	2	10.56	3933	2	137	148	TMT6plex; Carbamidomethylation; Deamidation (NQ)
1	386	tr|D6RHD5|D6RHD5_HUMAN	T.D(+14.02)LTKVHTE(+14.02)C(+57.02)C(+57.02)HGDLLEC(+57.02)ADDR.A	Y	30.4	2571.12	33.6	643.808	4	7.82	2646	3	111	131	Methyl ester; Carbamidomethylation
1	386	tr|D6RHD5|D6RHD5_HUMAN	K.Q(+229.16)TALVELVK(+14.02)(+229.16).H	Y	29.98	1471.94	-0.4	736.976	2	17.49	7219	2	400	408	TMT6plex; Methyl ester
1	386	tr|D6RHD5|D6RHD5_HUMAN	Q.VSTPTLVEVSR.N	Y	29.73	1186.66	-3.2	594.333	2	9.53	3445	1	292	302
1	386	tr|D6RHD5|D6RHD5_HUMAN	K.L(+229.16)VTDLTK(+229.16).V	Y	29.68	1246.79	-2.2	624.401	2	13.3	5233	5	108	114	TMT6plex
1	386	tr|D6RHD5|D6RHD5_HUMAN	K.C(+57.02)C(+57.02)TESLVN(+.98)R.R	Y	29.36	1138.47	-5.8	570.241	2	4.51	1295	2	350	358	Carbamidomethylation; Deamidation (NQ)
1	386	tr|D6RHD5|D6RHD5_HUMAN	K.C(+57.02)(+229.16)C(+57.02)TESLVNR.R	Y	28.83	1366.65	-0.7	684.334	2	6.6	2122	1	350	358	Carbamidomethylation; TMT6plex
1	386	tr|D6RHD5|D6RHD5_HUMAN	K.C(+57.02)CKADDK(+229.16).E	Y	28.16	1067.49	-39.6	534.733	2	2.11	344	1	432	438	Carbamidomethylation; TMT6plex
1	386	tr|D6RHD5|D6RHD5_HUMAN	L.Y(+15.99)LYEIAR.R	Y	27.91	942.481	9	472.252	2	8.68	3042	1	12	18	Hydroxylation
1	386	tr|D6RHD5|D6RHD5_HUMAN	V.TK(+15.99)C(+57.02)C(+57.02)TESLVNR.R	Y	27.51	1382.63	9.4	692.328	2	6.49	2067	1	348	358	Hydroxylation; Carbamidomethylation
1	386	tr|D6RHD5|D6RHD5_HUMAN	K.TPVSD(+14.02)RVT.K	Y	27.41	887.471	89.9	444.783	2	3.03	683	1	341	348	Methyl ester
1	386	tr|D6RHD5|D6RHD5_HUMAN	V.T(+229.16)K(+31.99)C(+57.02)C(+57.02)TESLVNR.R	Y	27.3	1627.79	-22.4	543.591	3	3.59	916	2	348	358	TMT6plex; Dihydroxy; Carbamidomethylation
1	386	tr|D6RHD5|D6RHD5_HUMAN	L.YLYEIAR.R	Y	26.96	926.486	-2.5	464.249	2	8.77	3082	5	12	18
1	386	tr|D6RHD5|D6RHD5_HUMAN	Q.LC(+57.02)VLHEK(+229.16).T	Y	26.15	1126.64	-1.5	564.325	2	6.72	2176	2	334	340	Carbamidomethylation; TMT6plex
1	386	tr|D6RHD5|D6RHD5_HUMAN	K.YIC(+57.02)ENQ(+.98)DSISSK(+229.16).L	Y	25.8	1672.78	-0.1	837.398	2	8.03	2746	1	137	148	Carbamidomethylation; Deamidation (NQ); TMT6plex
1	386	tr|D6RHD5|D6RHD5_HUMAN	K.C(+57.02)ASLQK(+229.16).F	Y	25.61	934.511	-2.6	468.262	2	4.13	1117	3	74	79	Carbamidomethylation; TMT6plex
1	386	tr|D6RHD5|D6RHD5_HUMAN	A.LVELVK(+229.16).H	N	24.64	928.616	1.2	465.316	2	9.93	3635	2	403	408	TMT6plex
1	386	tr|D6RHD5|D6RHD5_HUMAN	C.C(+57.02)TESLVNR.R	Y	24.6	977.46	-3.1	489.736	2	3.12	713	1	351	358	Carbamidomethylation
1	386	tr|D6RHD5|D6RHD5_HUMAN	K.QNC(+57.02)ELF(+31.99)EQ(+.98)LGEYK(+42.01)FQNALLVR.Y	Y	23.52	2673.27	-15	892.085	3	18.64	7761	1	264	284	Carbamidomethylation; Dihydroxy; Deamidation (NQ); Acetylation (K)
1	386	tr|D6RHD5|D6RHD5_HUMAN	K.C(+57.02)(+229.16)ASLQK(+229.16).F	Y	22.86	1163.67	-2	582.843	2	6.81	2220	1	74	79	Carbamidomethylation; TMT6plex
1	386	tr|D6RHD5|D6RHD5_HUMAN	R.RHPYFYAPELLFFAK(+42.01)RY(+14.02).K	Y	22.28	2273.18	0.3	569.302	4	16.12	6568	10	19	35	Acetylation (K); Methyl ester
1	386	tr|D6RHD5|D6RHD5_HUMAN	A.L(+229.16)VELVK(+229.16).H	N	22.09	1157.78	-2.1	579.895	2	14.79	5939	4	403	408	TMT6plex
1	386	tr|D6RHD5|D6RHD5_HUMAN	K.YIC(+57.02)ENQDSISSK(+229.16).L	Y	21.71	1671.8	-1	558.273	3	7.42	2454	1	137	148	Carbamidomethylation; TMT6plex
1	386	tr|D6RHD5|D6RHD5_HUMAN	V.HTEC(+57.02)C(+57.02)HGD(+14.02)LLEC(+57.02)ADDRADLAK(+229.16).Y	Y	20.42	2728.22	8.8	683.068	4	10.85	4073	1	116	136	Carbamidomethylation; Methyl ester; TMT6plex
1	386	tr|D6RHD5|D6RHD5_HUMAN	K.YIC(+57.02)EN(+.98)QDSISSK(+229.16).L	Y	19.52	1672.78	-0.8	837.398	2	7.86	2661	1	137	148	Carbamidomethylation; Deamidation (NQ); TMT6plex
1	386	tr|D6RHD5|D6RHD5_HUMAN	L.VTDLTK(+229.16).V	Y	19.41	904.543	-2.2	453.278	2	5.46	1654	1	109	114	TMT6plex
1	386	tr|D6RHD5|D6RHD5_HUMAN	E.PQNLIK(+229.16).Q	Y	19.2	940.591	-0.4	471.303	2	10.72	4007	1	258	263	TMT6plex
1	386	tr|D6RHD5|D6RHD5_HUMAN	K.LVTDLTK.V	Y	18.37	788.464	0	395.24	2	5.73	1778	1	108	114
1	386	tr|D6RHD5|D6RHD5_HUMAN	V.TKC(+57.02)C(+57.02)TESLVNR.R	Y	18	1366.63	12.8	684.333	2	6.75	2195	1	348	358	Carbamidomethylation
1	386	tr|D6RHD5|D6RHD5_HUMAN	T.DLTKVHTE(+14.02)C(+57.02)C(+57.02)HGD(+14.02)LLEC(+57.02)ADDR.A	Y	17.99	2571.12	32.3	515.247	5	7.99	2724	2	111	131	Methyl ester; Carbamidomethylation
1	386	tr|D6RHD5|D6RHD5_HUMAN	K.QN(+15.99)C(+57.02)ELF(+31.99)EQLGEYK(+42.01)FQNALLVR.Y	Y	17.92	2688.29	-13.3	897.091	3	18.58	7731	1	264	284	Hydroxylation; Carbamidomethylation; Dihydroxy; Acetylation (K)
1	386	tr|D6RHD5|D6RHD5_HUMAN	K.Y(+229.16)IC(+57.02)ENQDSISSK(+229.16).L	Y	17.51	1900.96	-2.4	634.659	3	10.18	3748	2	137	148	TMT6plex; Carbamidomethylation
1	386	tr|D6RHD5|D6RHD5_HUMAN	Q.L(+229.16)C(+57.02)VLHEK(+229.16).T	Y	17.12	1355.8	-2.3	452.94	3	10.37	3840	1	334	340	TMT6plex; Carbamidomethylation
1	386	tr|D6RHD5|D6RHD5_HUMAN	L.Y(+229.16)LY(+15.99)EIAR.R	Y	16.44	1171.64	-1.3	586.828	2	12.51	4863	1	12	18	TMT6plex; Hydroxylation
1	386	tr|D6RHD5|D6RHD5_HUMAN	R.R(+229.16)HPYFYAPELLFF(+14.02).A	Y	16.28	1942.03	-19.2	648.34	3	16.55	6770	1	19	31	TMT6plex; Methyl ester
1	386	tr|D6RHD5|D6RHD5_HUMAN	R.ADLAK(+229.16).Y	N	15.69	745.454	-3.1	373.733	2	4.04	1090	1	132	136	TMT6plex
1	386	tr|D6RHD5|D6RHD5_HUMAN	T.PTLVEVSR.N	Y	15.68	899.508	-0.1	450.761	2	12.99	5097	1	295	302
1	386	tr|D6RHD5|D6RHD5_HUMAN	F.QNALLVR.Y	Y	15.64	812.487	-2.9	407.25	2	5.34	1595	1	278	284
1	386	tr|D6RHD5|D6RHD5_HUMAN	L.C(+57.02)VLHEK(+229.16).T	Y	14.14	1013.55	-0.9	507.783	2	6.86	2243	1	335	340	Carbamidomethylation; TMT6plex
1	386	tr|D6RHD5|D6RHD5_HUMAN	K.K(+229.16)(+42.01)VPQ(+.98)VSTPTLVEVSR.N	Y	13.8	1911.09	5.6	638.04	3	13.99	5563	1	288	302	TMT6plex; Acetylation (K); Deamidation (NQ)
1	386	tr|D6RHD5|D6RHD5_HUMAN	N.A(+229.16)LLVR.Y	N	13.08	799.548	-1.4	400.781	2	8.71	3055	1	280	284	TMT6plex
1	386	tr|D6RHD5|D6RHD5_HUMAN	R.HPD(+14.02)YSVVLLLRLAK.T	Y	13.04	1636.97	-24.1	546.65	3	12.62	4921	1	212	225	Methyl ester
1	387	tr|B7WNR0|B7WNR0_HUMAN	Y.TKK(+229.16)VPQVSTPTLVEVSR.N	Y	66.27	2097.24	6.6	700.091	3	13.07	5132	4	321	337	TMT6plex
1	387	tr|B7WNR0|B7WNR0_HUMAN	T.E(+229.16)C(+57.02)C(+57.02)HGDLLEC(+57.02)ADDR.A	Y	65.87	1977.82	-1.6	660.279	3	7.85	2658	3	153	166	TMT6plex; Carbamidomethylation
1	387	tr|B7WNR0|B7WNR0_HUMAN	K.C(+57.02)C(+57.02)TESLVNR.R	Y	62.24	1137.49	-3	569.751	2	4.03	1087	4	385	393	Carbamidomethylation
1	387	tr|B7WNR0|B7WNR0_HUMAN	T.E(+229.16)C(+57.02)C(+57.02)HGDLLEC(+57.02)ADDRADLAK(+229.16).Y	Y	61.78	2705.26	1.3	677.323	4	10.79	4044	2	153	171	TMT6plex; Carbamidomethylation
1	387	tr|B7WNR0|B7WNR0_HUMAN	L.GEYK(+42.01)FQNALLVR.Y	Y	60.39	1478.79	-1.2	493.936	3	14.84	5963	3	308	319	Acetylation (K)
1	387	tr|B7WNR0|B7WNR0_HUMAN	K.K(+229.16)VPQVSTPTLVEVSR.N	Y	59.04	1868.09	-2.6	623.703	3	11.46	4365	4	323	337	TMT6plex
1	387	tr|B7WNR0|B7WNR0_HUMAN	T.E(+229.16)C(+57.02)C(+57.02)HGDLLEC(+57.02)AD(+15.99)DR.A	Y	57.79	1993.81	-2.3	665.61	3	7.74	2604	1	153	166	TMT6plex; Carbamidomethylation; Hydroxylation
1	387	tr|B7WNR0|B7WNR0_HUMAN	T.KC(+31.99)C(+57.02)TESLVNR.R	Y	55.05	1240.55	-53.7	621.251	2	8.61	3009	1	384	393	Dihydroxy; Carbamidomethylation
1	387	tr|B7WNR0|B7WNR0_HUMAN	T.EC(+57.02)C(+57.02)HGDLLEC(+57.02)ADDR.A	Y	54.58	1748.66	-3.2	583.89	3	6.28	1994	3	153	166	Carbamidomethylation
1	387	tr|B7WNR0|B7WNR0_HUMAN	V.PQVSTPTLVEVSR.N	Y	52.55	1411.77	0.1	706.891	2	11.44	4353	1	325	337
1	387	tr|B7WNR0|B7WNR0_HUMAN	K.VPQVSTPTLVEVSR.N	Y	51.05	1510.84	-0.8	756.424	2	11.87	4560	1	324	337
1	387	tr|B7WNR0|B7WNR0_HUMAN	L.GEYK(+42.01)FQN(+.98)ALLVR.Y	Y	50.81	1479.77	-0.8	494.264	3	14.69	5892	2	308	319	Acetylation (K); Deamidation (NQ)
1	387	tr|B7WNR0|B7WNR0_HUMAN	T.EC(+57.02)C(+57.02)HGDLLEC(+57.02)ADDRADLAK(+229.16).Y	Y	48.99	2476.1	-1.2	620.031	4	10.15	3735	2	153	171	Carbamidomethylation; TMT6plex
1	387	tr|B7WNR0|B7WNR0_HUMAN	K.V(+229.16)PQVSTPTLVEVSR.N	Y	48.44	1740	-1.5	581.006	3	14.52	5813	2	324	337	TMT6plex
1	387	tr|B7WNR0|B7WNR0_HUMAN	K.K(+229.16)VP(+15.99)QVSTPTLVEVSR.N	Y	47.42	1884.09	-0.9	629.036	3	11.52	4392	1	323	337	TMT6plex; Hydroxylation
1	387	tr|B7WNR0|B7WNR0_HUMAN	Y.TK(+229.16)KVP(+15.99)QVSTPTLVEVSR.N	Y	45.14	2113.23	8	705.423	3	13.13	5157	1	321	337	TMT6plex; Hydroxylation
1	387	tr|B7WNR0|B7WNR0_HUMAN	T.E(+229.16)C(+57.02)C(+57.02)HGD(+15.99)LLEC(+57.02)ADDR.A	Y	43.26	1993.81	-0.3	665.611	3	7.91	2687	2	153	166	TMT6plex; Carbamidomethylation; Hydroxylation
1	387	tr|B7WNR0|B7WNR0_HUMAN	T.EC(+57.02)C(+57.02)HGD(+15.99)LLEC(+57.02)ADDRADLAK(+229.16).Y	Y	43.19	2492.09	-0.3	624.03	4	10.17	3745	1	153	171	Carbamidomethylation; Hydroxylation; TMT6plex
1	387	tr|B7WNR0|B7WNR0_HUMAN	E.QLGE(+14.02)YK(+15.99)FQNALLVR.Y	Y	41.9	1707.93	10.9	570.324	3	17.45	7198	3	306	319	Methyl ester; Hydroxylation
1	387	tr|B7WNR0|B7WNR0_HUMAN	L.Y(+229.16)LYEIAR.R	Y	39.11	1155.65	-2.2	578.831	2	12.56	4889	4	47	53	TMT6plex
1	387	tr|B7WNR0|B7WNR0_HUMAN	T.EC(+57.02)C(+57.02)HGD(+15.99)LLEC(+57.02)ADDR.A	Y	38.97	1764.65	-2.1	589.223	3	6.08	1908	1	153	166	Carbamidomethylation; Hydroxylation
1	387	tr|B7WNR0|B7WNR0_HUMAN	K.QTALVELVK(+14.02)(+229.16).H	Y	38.89	1242.78	-1.2	622.394	2	15.72	6377	4	435	443	Methyl ester; TMT6plex
1	387	tr|B7WNR0|B7WNR0_HUMAN	Y.TKK(+229.16)VP(+15.99)QVSTPTLVEVSR.N	Y	38.3	2113.23	10.2	705.425	3	12.96	5081	1	321	337	TMT6plex; Hydroxylation
1	387	tr|B7WNR0|B7WNR0_HUMAN	R.RHPYFYAPELLF(+31.99)F.A	Y	37.19	1730.85	-2.8	577.954	3	16.54	6765	1	54	66	Dihydroxy
1	387	tr|B7WNR0|B7WNR0_HUMAN	R.H(+229.16)PYFYAPELLF(+31.99)F.A	Y	36.14	1803.91	2.2	902.963	2	19.7	8264	1	55	66	TMT6plex; Dihydroxy
1	387	tr|B7WNR0|B7WNR0_HUMAN	Y.T(+229.16)KKVPQVSTPTLVEVSR.N	Y	33.33	2097.24	9	700.092	3	13.24	5210	1	321	337	TMT6plex
1	387	tr|B7WNR0|B7WNR0_HUMAN	K.K(+229.16)QTALVELVK(+14.02)(+229.16).H	Y	32.79	1600.03	-2.8	534.35	3	14.28	5701	2	434	443	TMT6plex; Methyl ester
1	387	tr|B7WNR0|B7WNR0_HUMAN	K.LVTDLTK(+229.16).V	Y	32.16	1017.63	-1.9	509.82	2	9.12	3254	4	143	149	TMT6plex
1	387	tr|B7WNR0|B7WNR0_HUMAN	Q.V(+229.16)STPTLVEVSR.N	Y	31.76	1415.82	-1.1	708.916	2	12.05	4644	1	327	337	TMT6plex
1	387	tr|B7WNR0|B7WNR0_HUMAN	K.Y(+229.16)IC(+57.02)ENQ(+.98)DSISSK(+229.16).L	Y	30.44	1901.94	1.8	951.981	2	10.56	3933	2	172	183	TMT6plex; Carbamidomethylation; Deamidation (NQ)
1	387	tr|B7WNR0|B7WNR0_HUMAN	T.D(+14.02)LTKVHTE(+14.02)C(+57.02)C(+57.02)HGDLLEC(+57.02)ADDR.A	Y	30.4	2571.12	33.6	643.808	4	7.82	2646	3	146	166	Methyl ester; Carbamidomethylation
1	387	tr|B7WNR0|B7WNR0_HUMAN	K.Q(+229.16)TALVELVK(+14.02)(+229.16).H	Y	29.98	1471.94	-0.4	736.976	2	17.49	7219	2	435	443	TMT6plex; Methyl ester
1	387	tr|B7WNR0|B7WNR0_HUMAN	Q.VSTPTLVEVSR.N	Y	29.73	1186.66	-3.2	594.333	2	9.53	3445	1	327	337
1	387	tr|B7WNR0|B7WNR0_HUMAN	K.L(+229.16)VTDLTK(+229.16).V	Y	29.68	1246.79	-2.2	624.401	2	13.3	5233	5	143	149	TMT6plex
1	387	tr|B7WNR0|B7WNR0_HUMAN	K.C(+57.02)C(+57.02)TESLVN(+.98)R.R	Y	29.36	1138.47	-5.8	570.241	2	4.51	1295	2	385	393	Carbamidomethylation; Deamidation (NQ)
1	387	tr|B7WNR0|B7WNR0_HUMAN	K.C(+57.02)(+229.16)C(+57.02)TESLVNR.R	Y	28.83	1366.65	-0.7	684.334	2	6.6	2122	1	385	393	Carbamidomethylation; TMT6plex
1	387	tr|B7WNR0|B7WNR0_HUMAN	K.C(+57.02)CKADDK(+229.16).E	Y	28.16	1067.49	-39.6	534.733	2	2.11	344	1	467	473	Carbamidomethylation; TMT6plex
1	387	tr|B7WNR0|B7WNR0_HUMAN	L.Y(+15.99)LYEIAR.R	Y	27.91	942.481	9	472.252	2	8.68	3042	1	47	53	Hydroxylation
1	387	tr|B7WNR0|B7WNR0_HUMAN	V.TK(+15.99)C(+57.02)C(+57.02)TESLVNR.R	Y	27.51	1382.63	9.4	692.328	2	6.49	2067	1	383	393	Hydroxylation; Carbamidomethylation
1	387	tr|B7WNR0|B7WNR0_HUMAN	K.TPVSD(+14.02)RVT.K	Y	27.41	887.471	89.9	444.783	2	3.03	683	1	376	383	Methyl ester
1	387	tr|B7WNR0|B7WNR0_HUMAN	V.T(+229.16)K(+31.99)C(+57.02)C(+57.02)TESLVNR.R	Y	27.3	1627.79	-22.4	543.591	3	3.59	916	2	383	393	TMT6plex; Dihydroxy; Carbamidomethylation
1	387	tr|B7WNR0|B7WNR0_HUMAN	L.YLYEIAR.R	Y	26.96	926.486	-2.5	464.249	2	8.77	3082	5	47	53
1	387	tr|B7WNR0|B7WNR0_HUMAN	Q.LC(+57.02)VLHEK(+229.16).T	Y	26.15	1126.64	-1.5	564.325	2	6.72	2176	2	369	375	Carbamidomethylation; TMT6plex
1	387	tr|B7WNR0|B7WNR0_HUMAN	K.YIC(+57.02)ENQ(+.98)DSISSK(+229.16).L	Y	25.8	1672.78	-0.1	837.398	2	8.03	2746	1	172	183	Carbamidomethylation; Deamidation (NQ); TMT6plex
1	387	tr|B7WNR0|B7WNR0_HUMAN	K.C(+57.02)ASLQK(+229.16).F	Y	25.61	934.511	-2.6	468.262	2	4.13	1117	3	109	114	Carbamidomethylation; TMT6plex
1	387	tr|B7WNR0|B7WNR0_HUMAN	A.LVELVK(+229.16).H	N	24.64	928.616	1.2	465.316	2	9.93	3635	2	438	443	TMT6plex
1	387	tr|B7WNR0|B7WNR0_HUMAN	C.C(+57.02)TESLVNR.R	Y	24.6	977.46	-3.1	489.736	2	3.12	713	1	386	393	Carbamidomethylation
1	387	tr|B7WNR0|B7WNR0_HUMAN	K.QNC(+57.02)ELF(+31.99)EQ(+.98)LGEYK(+42.01)FQNALLVR.Y	Y	23.52	2673.27	-15	892.085	3	18.64	7761	1	299	319	Carbamidomethylation; Dihydroxy; Deamidation (NQ); Acetylation (K)
1	387	tr|B7WNR0|B7WNR0_HUMAN	K.C(+57.02)(+229.16)ASLQK(+229.16).F	Y	22.86	1163.67	-2	582.843	2	6.81	2220	1	109	114	Carbamidomethylation; TMT6plex
1	387	tr|B7WNR0|B7WNR0_HUMAN	R.RHPYFYAPELLFFAK(+42.01)RY(+14.02).K	Y	22.28	2273.18	0.3	569.302	4	16.12	6568	10	54	70	Acetylation (K); Methyl ester
1	387	tr|B7WNR0|B7WNR0_HUMAN	A.L(+229.16)VELVK(+229.16).H	N	22.09	1157.78	-2.1	579.895	2	14.79	5939	4	438	443	TMT6plex
1	387	tr|B7WNR0|B7WNR0_HUMAN	K.YIC(+57.02)ENQDSISSK(+229.16).L	Y	21.71	1671.8	-1	558.273	3	7.42	2454	1	172	183	Carbamidomethylation; TMT6plex
1	387	tr|B7WNR0|B7WNR0_HUMAN	V.HTEC(+57.02)C(+57.02)HGD(+14.02)LLEC(+57.02)ADDRADLAK(+229.16).Y	Y	20.42	2728.22	8.8	683.068	4	10.85	4073	1	151	171	Carbamidomethylation; Methyl ester; TMT6plex
1	387	tr|B7WNR0|B7WNR0_HUMAN	K.YIC(+57.02)EN(+.98)QDSISSK(+229.16).L	Y	19.52	1672.78	-0.8	837.398	2	7.86	2661	1	172	183	Carbamidomethylation; Deamidation (NQ); TMT6plex
1	387	tr|B7WNR0|B7WNR0_HUMAN	L.VTDLTK(+229.16).V	Y	19.41	904.543	-2.2	453.278	2	5.46	1654	1	144	149	TMT6plex
1	387	tr|B7WNR0|B7WNR0_HUMAN	E.PQNLIK(+229.16).Q	Y	19.2	940.591	-0.4	471.303	2	10.72	4007	1	293	298	TMT6plex
1	387	tr|B7WNR0|B7WNR0_HUMAN	K.LVTDLTK.V	Y	18.37	788.464	0	395.24	2	5.73	1778	1	143	149
1	387	tr|B7WNR0|B7WNR0_HUMAN	V.TKC(+57.02)C(+57.02)TESLVNR.R	Y	18	1366.63	12.8	684.333	2	6.75	2195	1	383	393	Carbamidomethylation
1	387	tr|B7WNR0|B7WNR0_HUMAN	T.DLTKVHTE(+14.02)C(+57.02)C(+57.02)HGD(+14.02)LLEC(+57.02)ADDR.A	Y	17.99	2571.12	32.3	515.247	5	7.99	2724	2	146	166	Methyl ester; Carbamidomethylation
1	387	tr|B7WNR0|B7WNR0_HUMAN	K.QN(+15.99)C(+57.02)ELF(+31.99)EQLGEYK(+42.01)FQNALLVR.Y	Y	17.92	2688.29	-13.3	897.091	3	18.58	7731	1	299	319	Hydroxylation; Carbamidomethylation; Dihydroxy; Acetylation (K)
1	387	tr|B7WNR0|B7WNR0_HUMAN	K.Y(+229.16)IC(+57.02)ENQDSISSK(+229.16).L	Y	17.51	1900.96	-2.4	634.659	3	10.18	3748	2	172	183	TMT6plex; Carbamidomethylation
1	387	tr|B7WNR0|B7WNR0_HUMAN	Q.L(+229.16)C(+57.02)VLHEK(+229.16).T	Y	17.12	1355.8	-2.3	452.94	3	10.37	3840	1	369	375	TMT6plex; Carbamidomethylation
1	387	tr|B7WNR0|B7WNR0_HUMAN	L.Y(+229.16)LY(+15.99)EIAR.R	Y	16.44	1171.64	-1.3	586.828	2	12.51	4863	1	47	53	TMT6plex; Hydroxylation
1	387	tr|B7WNR0|B7WNR0_HUMAN	R.R(+229.16)HPYFYAPELLFF(+14.02).A	Y	16.28	1942.03	-19.2	648.34	3	16.55	6770	1	54	66	TMT6plex; Methyl ester
1	387	tr|B7WNR0|B7WNR0_HUMAN	R.ADLAK(+229.16).Y	N	15.69	745.454	-3.1	373.733	2	4.04	1090	1	167	171	TMT6plex
1	387	tr|B7WNR0|B7WNR0_HUMAN	T.PTLVEVSR.N	Y	15.68	899.508	-0.1	450.761	2	12.99	5097	1	330	337
1	387	tr|B7WNR0|B7WNR0_HUMAN	F.QNALLVR.Y	Y	15.64	812.487	-2.9	407.25	2	5.34	1595	1	313	319
1	387	tr|B7WNR0|B7WNR0_HUMAN	L.C(+57.02)VLHEK(+229.16).T	Y	14.14	1013.55	-0.9	507.783	2	6.86	2243	1	370	375	Carbamidomethylation; TMT6plex
1	387	tr|B7WNR0|B7WNR0_HUMAN	K.K(+229.16)(+42.01)VPQ(+.98)VSTPTLVEVSR.N	Y	13.8	1911.09	5.6	638.04	3	13.99	5563	1	323	337	TMT6plex; Acetylation (K); Deamidation (NQ)
1	387	tr|B7WNR0|B7WNR0_HUMAN	N.A(+229.16)LLVR.Y	N	13.08	799.548	-1.4	400.781	2	8.71	3055	1	315	319	TMT6plex
1	387	tr|B7WNR0|B7WNR0_HUMAN	R.HPD(+14.02)YSVVLLLRLAK.T	Y	13.04	1636.97	-24.1	546.65	3	12.62	4921	1	247	260	Methyl ester
1	69006	sp|P02768-2|ALBU_HUMAN	Y.TKK(+229.16)VPQVSTPTLVEVSR.N	Y	66.27	2097.24	6.6	700.091	3	13.07	5132	4	244	260	TMT6plex
1	69006	sp|P02768-2|ALBU_HUMAN	T.E(+229.16)C(+57.02)C(+57.02)HGDLLEC(+57.02)ADDR.A	Y	65.87	1977.82	-1.6	660.279	3	7.85	2658	3	76	89	TMT6plex; Carbamidomethylation
1	69006	sp|P02768-2|ALBU_HUMAN	K.C(+57.02)C(+57.02)TESLVNR.R	Y	62.24	1137.49	-3	569.751	2	4.03	1087	4	308	316	Carbamidomethylation
1	69006	sp|P02768-2|ALBU_HUMAN	T.E(+229.16)C(+57.02)C(+57.02)HGDLLEC(+57.02)ADDRADLAK(+229.16).Y	Y	61.78	2705.26	1.3	677.323	4	10.79	4044	2	76	94	TMT6plex; Carbamidomethylation
1	69006	sp|P02768-2|ALBU_HUMAN	L.GEYK(+42.01)FQNALLVR.Y	Y	60.39	1478.79	-1.2	493.936	3	14.84	5963	3	231	242	Acetylation (K)
1	69006	sp|P02768-2|ALBU_HUMAN	K.K(+229.16)VPQVSTPTLVEVSR.N	Y	59.04	1868.09	-2.6	623.703	3	11.46	4365	4	246	260	TMT6plex
1	69006	sp|P02768-2|ALBU_HUMAN	T.E(+229.16)C(+57.02)C(+57.02)HGDLLEC(+57.02)AD(+15.99)DR.A	Y	57.79	1993.81	-2.3	665.61	3	7.74	2604	1	76	89	TMT6plex; Carbamidomethylation; Hydroxylation
1	69006	sp|P02768-2|ALBU_HUMAN	T.KC(+31.99)C(+57.02)TESLVNR.R	Y	55.05	1240.55	-53.7	621.251	2	8.61	3009	1	307	316	Dihydroxy; Carbamidomethylation
1	69006	sp|P02768-2|ALBU_HUMAN	T.EC(+57.02)C(+57.02)HGDLLEC(+57.02)ADDR.A	Y	54.58	1748.66	-3.2	583.89	3	6.28	1994	3	76	89	Carbamidomethylation
1	69006	sp|P02768-2|ALBU_HUMAN	V.PQVSTPTLVEVSR.N	Y	52.55	1411.77	0.1	706.891	2	11.44	4353	1	248	260
1	69006	sp|P02768-2|ALBU_HUMAN	K.VPQVSTPTLVEVSR.N	Y	51.05	1510.84	-0.8	756.424	2	11.87	4560	1	247	260
1	69006	sp|P02768-2|ALBU_HUMAN	L.GEYK(+42.01)FQN(+.98)ALLVR.Y	Y	50.81	1479.77	-0.8	494.264	3	14.69	5892	2	231	242	Acetylation (K); Deamidation (NQ)
1	69006	sp|P02768-2|ALBU_HUMAN	T.EC(+57.02)C(+57.02)HGDLLEC(+57.02)ADDRADLAK(+229.16).Y	Y	48.99	2476.1	-1.2	620.031	4	10.15	3735	2	76	94	Carbamidomethylation; TMT6plex
1	69006	sp|P02768-2|ALBU_HUMAN	K.V(+229.16)PQVSTPTLVEVSR.N	Y	48.44	1740	-1.5	581.006	3	14.52	5813	2	247	260	TMT6plex
1	69006	sp|P02768-2|ALBU_HUMAN	K.K(+229.16)VP(+15.99)QVSTPTLVEVSR.N	Y	47.42	1884.09	-0.9	629.036	3	11.52	4392	1	246	260	TMT6plex; Hydroxylation
1	69006	sp|P02768-2|ALBU_HUMAN	Y.TK(+229.16)KVP(+15.99)QVSTPTLVEVSR.N	Y	45.14	2113.23	8	705.423	3	13.13	5157	1	244	260	TMT6plex; Hydroxylation
1	69006	sp|P02768-2|ALBU_HUMAN	T.E(+229.16)C(+57.02)C(+57.02)HGD(+15.99)LLEC(+57.02)ADDR.A	Y	43.26	1993.81	-0.3	665.611	3	7.91	2687	2	76	89	TMT6plex; Carbamidomethylation; Hydroxylation
1	69006	sp|P02768-2|ALBU_HUMAN	T.EC(+57.02)C(+57.02)HGD(+15.99)LLEC(+57.02)ADDRADLAK(+229.16).Y	Y	43.19	2492.09	-0.3	624.03	4	10.17	3745	1	76	94	Carbamidomethylation; Hydroxylation; TMT6plex
1	69006	sp|P02768-2|ALBU_HUMAN	E.QLGE(+14.02)YK(+15.99)FQNALLVR.Y	Y	41.9	1707.93	10.9	570.324	3	17.45	7198	3	229	242	Methyl ester; Hydroxylation
1	69006	sp|P02768-2|ALBU_HUMAN	T.EC(+57.02)C(+57.02)HGD(+15.99)LLEC(+57.02)ADDR.A	Y	38.97	1764.65	-2.1	589.223	3	6.08	1908	1	76	89	Carbamidomethylation; Hydroxylation
1	69006	sp|P02768-2|ALBU_HUMAN	K.QTALVELVK(+14.02)(+229.16).H	Y	38.89	1242.78	-1.2	622.394	2	15.72	6377	4	358	366	Methyl ester; TMT6plex
1	69006	sp|P02768-2|ALBU_HUMAN	Y.TKK(+229.16)VP(+15.99)QVSTPTLVEVSR.N	Y	38.3	2113.23	10.2	705.425	3	12.96	5081	1	244	260	TMT6plex; Hydroxylation
1	69006	sp|P02768-2|ALBU_HUMAN	Y.T(+229.16)KKVPQVSTPTLVEVSR.N	Y	33.33	2097.24	9	700.092	3	13.24	5210	1	244	260	TMT6plex
1	69006	sp|P02768-2|ALBU_HUMAN	K.K(+229.16)QTALVELVK(+14.02)(+229.16).H	Y	32.79	1600.03	-2.8	534.35	3	14.28	5701	2	357	366	TMT6plex; Methyl ester
1	69006	sp|P02768-2|ALBU_HUMAN	K.LVTDLTK(+229.16).V	Y	32.16	1017.63	-1.9	509.82	2	9.12	3254	4	66	72	TMT6plex
1	69006	sp|P02768-2|ALBU_HUMAN	Q.V(+229.16)STPTLVEVSR.N	Y	31.76	1415.82	-1.1	708.916	2	12.05	4644	1	250	260	TMT6plex
1	69006	sp|P02768-2|ALBU_HUMAN	K.Y(+229.16)IC(+57.02)ENQ(+.98)DSISSK(+229.16).L	Y	30.44	1901.94	1.8	951.981	2	10.56	3933	2	95	106	TMT6plex; Carbamidomethylation; Deamidation (NQ)
1	69006	sp|P02768-2|ALBU_HUMAN	T.D(+14.02)LTKVHTE(+14.02)C(+57.02)C(+57.02)HGDLLEC(+57.02)ADDR.A	Y	30.4	2571.12	33.6	643.808	4	7.82	2646	3	69	89	Methyl ester; Carbamidomethylation
1	69006	sp|P02768-2|ALBU_HUMAN	K.Q(+229.16)TALVELVK(+14.02)(+229.16).H	Y	29.98	1471.94	-0.4	736.976	2	17.49	7219	2	358	366	TMT6plex; Methyl ester
1	69006	sp|P02768-2|ALBU_HUMAN	Q.VSTPTLVEVSR.N	Y	29.73	1186.66	-3.2	594.333	2	9.53	3445	1	250	260
1	69006	sp|P02768-2|ALBU_HUMAN	K.L(+229.16)VTDLTK(+229.16).V	Y	29.68	1246.79	-2.2	624.401	2	13.3	5233	5	66	72	TMT6plex
1	69006	sp|P02768-2|ALBU_HUMAN	K.C(+57.02)C(+57.02)TESLVN(+.98)R.R	Y	29.36	1138.47	-5.8	570.241	2	4.51	1295	2	308	316	Carbamidomethylation; Deamidation (NQ)
1	69006	sp|P02768-2|ALBU_HUMAN	K.C(+57.02)(+229.16)C(+57.02)TESLVNR.R	Y	28.83	1366.65	-0.7	684.334	2	6.6	2122	1	308	316	Carbamidomethylation; TMT6plex
1	69006	sp|P02768-2|ALBU_HUMAN	K.C(+57.02)CKADDK(+229.16).E	Y	28.16	1067.49	-39.6	534.733	2	2.11	344	1	390	396	Carbamidomethylation; TMT6plex
1	69006	sp|P02768-2|ALBU_HUMAN	V.TK(+15.99)C(+57.02)C(+57.02)TESLVNR.R	Y	27.51	1382.63	9.4	692.328	2	6.49	2067	1	306	316	Hydroxylation; Carbamidomethylation
1	69006	sp|P02768-2|ALBU_HUMAN	K.TPVSD(+14.02)RVT.K	Y	27.41	887.471	89.9	444.783	2	3.03	683	1	299	306	Methyl ester
1	69006	sp|P02768-2|ALBU_HUMAN	V.T(+229.16)K(+31.99)C(+57.02)C(+57.02)TESLVNR.R	Y	27.3	1627.79	-22.4	543.591	3	3.59	916	2	306	316	TMT6plex; Dihydroxy; Carbamidomethylation
1	69006	sp|P02768-2|ALBU_HUMAN	Q.LC(+57.02)VLHEK(+229.16).T	Y	26.15	1126.64	-1.5	564.325	2	6.72	2176	2	292	298	Carbamidomethylation; TMT6plex
1	69006	sp|P02768-2|ALBU_HUMAN	K.YIC(+57.02)ENQ(+.98)DSISSK(+229.16).L	Y	25.8	1672.78	-0.1	837.398	2	8.03	2746	1	95	106	Carbamidomethylation; Deamidation (NQ); TMT6plex
1	69006	sp|P02768-2|ALBU_HUMAN	A.LVELVK(+229.16).H	N	24.64	928.616	1.2	465.316	2	9.93	3635	2	361	366	TMT6plex
1	69006	sp|P02768-2|ALBU_HUMAN	C.C(+57.02)TESLVNR.R	Y	24.6	977.46	-3.1	489.736	2	3.12	713	1	309	316	Carbamidomethylation
1	69006	sp|P02768-2|ALBU_HUMAN	K.QNC(+57.02)ELF(+31.99)EQ(+.98)LGEYK(+42.01)FQNALLVR.Y	Y	23.52	2673.27	-15	892.085	3	18.64	7761	1	222	242	Carbamidomethylation; Dihydroxy; Deamidation (NQ); Acetylation (K)
1	69006	sp|P02768-2|ALBU_HUMAN	A.L(+229.16)VELVK(+229.16).H	N	22.09	1157.78	-2.1	579.895	2	14.79	5939	4	361	366	TMT6plex
1	69006	sp|P02768-2|ALBU_HUMAN	K.YIC(+57.02)ENQDSISSK(+229.16).L	Y	21.71	1671.8	-1	558.273	3	7.42	2454	1	95	106	Carbamidomethylation; TMT6plex
1	69006	sp|P02768-2|ALBU_HUMAN	V.HTEC(+57.02)C(+57.02)HGD(+14.02)LLEC(+57.02)ADDRADLAK(+229.16).Y	Y	20.42	2728.22	8.8	683.068	4	10.85	4073	1	74	94	Carbamidomethylation; Methyl ester; TMT6plex
1	69006	sp|P02768-2|ALBU_HUMAN	K.YIC(+57.02)EN(+.98)QDSISSK(+229.16).L	Y	19.52	1672.78	-0.8	837.398	2	7.86	2661	1	95	106	Carbamidomethylation; Deamidation (NQ); TMT6plex
1	69006	sp|P02768-2|ALBU_HUMAN	L.VTDLTK(+229.16).V	Y	19.41	904.543	-2.2	453.278	2	5.46	1654	1	67	72	TMT6plex
1	69006	sp|P02768-2|ALBU_HUMAN	E.PQNLIK(+229.16).Q	Y	19.2	940.591	-0.4	471.303	2	10.72	4007	1	216	221	TMT6plex
1	69006	sp|P02768-2|ALBU_HUMAN	K.LVTDLTK.V	Y	18.37	788.464	0	395.24	2	5.73	1778	1	66	72
1	69006	sp|P02768-2|ALBU_HUMAN	V.TKC(+57.02)C(+57.02)TESLVNR.R	Y	18	1366.63	12.8	684.333	2	6.75	2195	1	306	316	Carbamidomethylation
1	69006	sp|P02768-2|ALBU_HUMAN	T.DLTKVHTE(+14.02)C(+57.02)C(+57.02)HGD(+14.02)LLEC(+57.02)ADDR.A	Y	17.99	2571.12	32.3	515.247	5	7.99	2724	2	69	89	Methyl ester; Carbamidomethylation
1	69006	sp|P02768-2|ALBU_HUMAN	K.QN(+15.99)C(+57.02)ELF(+31.99)EQLGEYK(+42.01)FQNALLVR.Y	Y	17.92	2688.29	-13.3	897.091	3	18.58	7731	1	222	242	Hydroxylation; Carbamidomethylation; Dihydroxy; Acetylation (K)
1	69006	sp|P02768-2|ALBU_HUMAN	K.Y(+229.16)IC(+57.02)ENQDSISSK(+229.16).L	Y	17.51	1900.96	-2.4	634.659	3	10.18	3748	2	95	106	TMT6plex; Carbamidomethylation
1	69006	sp|P02768-2|ALBU_HUMAN	Q.L(+229.16)C(+57.02)VLHEK(+229.16).T	Y	17.12	1355.8	-2.3	452.94	3	10.37	3840	1	292	298	TMT6plex; Carbamidomethylation
1	69006	sp|P02768-2|ALBU_HUMAN	R.ADLAK(+229.16).Y	N	15.69	745.454	-3.1	373.733	2	4.04	1090	1	90	94	TMT6plex
1	69006	sp|P02768-2|ALBU_HUMAN	T.PTLVEVSR.N	Y	15.68	899.508	-0.1	450.761	2	12.99	5097	1	253	260
1	69006	sp|P02768-2|ALBU_HUMAN	F.QNALLVR.Y	Y	15.64	812.487	-2.9	407.25	2	5.34	1595	1	236	242
1	69006	sp|P02768-2|ALBU_HUMAN	L.C(+57.02)VLHEK(+229.16).T	Y	14.14	1013.55	-0.9	507.783	2	6.86	2243	1	293	298	Carbamidomethylation; TMT6plex
1	69006	sp|P02768-2|ALBU_HUMAN	K.K(+229.16)(+42.01)VPQ(+.98)VSTPTLVEVSR.N	Y	13.8	1911.09	5.6	638.04	3	13.99	5563	1	246	260	TMT6plex; Acetylation (K); Deamidation (NQ)
1	69006	sp|P02768-2|ALBU_HUMAN	N.A(+229.16)LLVR.Y	N	13.08	799.548	-1.4	400.781	2	8.71	3055	1	238	242	TMT6plex
1	69006	sp|P02768-2|ALBU_HUMAN	R.HPD(+14.02)YSVVLLLRLAK.T	Y	13.04	1636.97	-24.1	546.65	3	12.62	4921	1	170	183	Methyl ester
1	523	tr|C9JKR2|C9JKR2_HUMAN	Y.TKK(+229.16)VPQVSTPTLVEVSR.N	Y	66.27	2097.24	6.6	700.091	3	13.07	5132	4	244	260	TMT6plex
1	523	tr|C9JKR2|C9JKR2_HUMAN	T.E(+229.16)C(+57.02)C(+57.02)HGDLLEC(+57.02)ADDR.A	Y	65.87	1977.82	-1.6	660.279	3	7.85	2658	3	76	89	TMT6plex; Carbamidomethylation
1	523	tr|C9JKR2|C9JKR2_HUMAN	K.C(+57.02)C(+57.02)TESLVNR.R	Y	62.24	1137.49	-3	569.751	2	4.03	1087	4	308	316	Carbamidomethylation
1	523	tr|C9JKR2|C9JKR2_HUMAN	T.E(+229.16)C(+57.02)C(+57.02)HGDLLEC(+57.02)ADDRADLAK(+229.16).Y	Y	61.78	2705.26	1.3	677.323	4	10.79	4044	2	76	94	TMT6plex; Carbamidomethylation
1	523	tr|C9JKR2|C9JKR2_HUMAN	L.GEYK(+42.01)FQNALLVR.Y	Y	60.39	1478.79	-1.2	493.936	3	14.84	5963	3	231	242	Acetylation (K)
1	523	tr|C9JKR2|C9JKR2_HUMAN	K.K(+229.16)VPQVSTPTLVEVSR.N	Y	59.04	1868.09	-2.6	623.703	3	11.46	4365	4	246	260	TMT6plex
1	523	tr|C9JKR2|C9JKR2_HUMAN	T.E(+229.16)C(+57.02)C(+57.02)HGDLLEC(+57.02)AD(+15.99)DR.A	Y	57.79	1993.81	-2.3	665.61	3	7.74	2604	1	76	89	TMT6plex; Carbamidomethylation; Hydroxylation
1	523	tr|C9JKR2|C9JKR2_HUMAN	T.KC(+31.99)C(+57.02)TESLVNR.R	Y	55.05	1240.55	-53.7	621.251	2	8.61	3009	1	307	316	Dihydroxy; Carbamidomethylation
1	523	tr|C9JKR2|C9JKR2_HUMAN	T.EC(+57.02)C(+57.02)HGDLLEC(+57.02)ADDR.A	Y	54.58	1748.66	-3.2	583.89	3	6.28	1994	3	76	89	Carbamidomethylation
1	523	tr|C9JKR2|C9JKR2_HUMAN	V.PQVSTPTLVEVSR.N	Y	52.55	1411.77	0.1	706.891	2	11.44	4353	1	248	260
1	523	tr|C9JKR2|C9JKR2_HUMAN	K.VPQVSTPTLVEVSR.N	Y	51.05	1510.84	-0.8	756.424	2	11.87	4560	1	247	260
1	523	tr|C9JKR2|C9JKR2_HUMAN	L.GEYK(+42.01)FQN(+.98)ALLVR.Y	Y	50.81	1479.77	-0.8	494.264	3	14.69	5892	2	231	242	Acetylation (K); Deamidation (NQ)
1	523	tr|C9JKR2|C9JKR2_HUMAN	T.EC(+57.02)C(+57.02)HGDLLEC(+57.02)ADDRADLAK(+229.16).Y	Y	48.99	2476.1	-1.2	620.031	4	10.15	3735	2	76	94	Carbamidomethylation; TMT6plex
1	523	tr|C9JKR2|C9JKR2_HUMAN	K.V(+229.16)PQVSTPTLVEVSR.N	Y	48.44	1740	-1.5	581.006	3	14.52	5813	2	247	260	TMT6plex
1	523	tr|C9JKR2|C9JKR2_HUMAN	K.K(+229.16)VP(+15.99)QVSTPTLVEVSR.N	Y	47.42	1884.09	-0.9	629.036	3	11.52	4392	1	246	260	TMT6plex; Hydroxylation
1	523	tr|C9JKR2|C9JKR2_HUMAN	Y.TK(+229.16)KVP(+15.99)QVSTPTLVEVSR.N	Y	45.14	2113.23	8	705.423	3	13.13	5157	1	244	260	TMT6plex; Hydroxylation
1	523	tr|C9JKR2|C9JKR2_HUMAN	T.E(+229.16)C(+57.02)C(+57.02)HGD(+15.99)LLEC(+57.02)ADDR.A	Y	43.26	1993.81	-0.3	665.611	3	7.91	2687	2	76	89	TMT6plex; Carbamidomethylation; Hydroxylation
1	523	tr|C9JKR2|C9JKR2_HUMAN	T.EC(+57.02)C(+57.02)HGD(+15.99)LLEC(+57.02)ADDRADLAK(+229.16).Y	Y	43.19	2492.09	-0.3	624.03	4	10.17	3745	1	76	94	Carbamidomethylation; Hydroxylation; TMT6plex
1	523	tr|C9JKR2|C9JKR2_HUMAN	E.QLGE(+14.02)YK(+15.99)FQNALLVR.Y	Y	41.9	1707.93	10.9	570.324	3	17.45	7198	3	229	242	Methyl ester; Hydroxylation
1	523	tr|C9JKR2|C9JKR2_HUMAN	T.EC(+57.02)C(+57.02)HGD(+15.99)LLEC(+57.02)ADDR.A	Y	38.97	1764.65	-2.1	589.223	3	6.08	1908	1	76	89	Carbamidomethylation; Hydroxylation
1	523	tr|C9JKR2|C9JKR2_HUMAN	K.QTALVELVK(+14.02)(+229.16).H	Y	38.89	1242.78	-1.2	622.394	2	15.72	6377	4	358	366	Methyl ester; TMT6plex
1	523	tr|C9JKR2|C9JKR2_HUMAN	Y.TKK(+229.16)VP(+15.99)QVSTPTLVEVSR.N	Y	38.3	2113.23	10.2	705.425	3	12.96	5081	1	244	260	TMT6plex; Hydroxylation
1	523	tr|C9JKR2|C9JKR2_HUMAN	Y.T(+229.16)KKVPQVSTPTLVEVSR.N	Y	33.33	2097.24	9	700.092	3	13.24	5210	1	244	260	TMT6plex
1	523	tr|C9JKR2|C9JKR2_HUMAN	K.K(+229.16)QTALVELVK(+14.02)(+229.16).H	Y	32.79	1600.03	-2.8	534.35	3	14.28	5701	2	357	366	TMT6plex; Methyl ester
1	523	tr|C9JKR2|C9JKR2_HUMAN	K.LVTDLTK(+229.16).V	Y	32.16	1017.63	-1.9	509.82	2	9.12	3254	4	66	72	TMT6plex
1	523	tr|C9JKR2|C9JKR2_HUMAN	Q.V(+229.16)STPTLVEVSR.N	Y	31.76	1415.82	-1.1	708.916	2	12.05	4644	1	250	260	TMT6plex
1	523	tr|C9JKR2|C9JKR2_HUMAN	K.Y(+229.16)IC(+57.02)ENQ(+.98)DSISSK(+229.16).L	Y	30.44	1901.94	1.8	951.981	2	10.56	3933	2	95	106	TMT6plex; Carbamidomethylation; Deamidation (NQ)
1	523	tr|C9JKR2|C9JKR2_HUMAN	T.D(+14.02)LTKVHTE(+14.02)C(+57.02)C(+57.02)HGDLLEC(+57.02)ADDR.A	Y	30.4	2571.12	33.6	643.808	4	7.82	2646	3	69	89	Methyl ester; Carbamidomethylation
1	523	tr|C9JKR2|C9JKR2_HUMAN	K.Q(+229.16)TALVELVK(+14.02)(+229.16).H	Y	29.98	1471.94	-0.4	736.976	2	17.49	7219	2	358	366	TMT6plex; Methyl ester
1	523	tr|C9JKR2|C9JKR2_HUMAN	Q.VSTPTLVEVSR.N	Y	29.73	1186.66	-3.2	594.333	2	9.53	3445	1	250	260
1	523	tr|C9JKR2|C9JKR2_HUMAN	K.L(+229.16)VTDLTK(+229.16).V	Y	29.68	1246.79	-2.2	624.401	2	13.3	5233	5	66	72	TMT6plex
1	523	tr|C9JKR2|C9JKR2_HUMAN	K.C(+57.02)C(+57.02)TESLVN(+.98)R.R	Y	29.36	1138.47	-5.8	570.241	2	4.51	1295	2	308	316	Carbamidomethylation; Deamidation (NQ)
1	523	tr|C9JKR2|C9JKR2_HUMAN	K.C(+57.02)(+229.16)C(+57.02)TESLVNR.R	Y	28.83	1366.65	-0.7	684.334	2	6.6	2122	1	308	316	Carbamidomethylation; TMT6plex
1	523	tr|C9JKR2|C9JKR2_HUMAN	K.C(+57.02)CKADDK(+229.16).E	Y	28.16	1067.49	-39.6	534.733	2	2.11	344	1	390	396	Carbamidomethylation; TMT6plex
1	523	tr|C9JKR2|C9JKR2_HUMAN	V.TK(+15.99)C(+57.02)C(+57.02)TESLVNR.R	Y	27.51	1382.63	9.4	692.328	2	6.49	2067	1	306	316	Hydroxylation; Carbamidomethylation
1	523	tr|C9JKR2|C9JKR2_HUMAN	K.TPVSD(+14.02)RVT.K	Y	27.41	887.471	89.9	444.783	2	3.03	683	1	299	306	Methyl ester
1	523	tr|C9JKR2|C9JKR2_HUMAN	V.T(+229.16)K(+31.99)C(+57.02)C(+57.02)TESLVNR.R	Y	27.3	1627.79	-22.4	543.591	3	3.59	916	2	306	316	TMT6plex; Dihydroxy; Carbamidomethylation
1	523	tr|C9JKR2|C9JKR2_HUMAN	Q.LC(+57.02)VLHEK(+229.16).T	Y	26.15	1126.64	-1.5	564.325	2	6.72	2176	2	292	298	Carbamidomethylation; TMT6plex
1	523	tr|C9JKR2|C9JKR2_HUMAN	K.YIC(+57.02)ENQ(+.98)DSISSK(+229.16).L	Y	25.8	1672.78	-0.1	837.398	2	8.03	2746	1	95	106	Carbamidomethylation; Deamidation (NQ); TMT6plex
1	523	tr|C9JKR2|C9JKR2_HUMAN	A.LVELVK(+229.16).H	N	24.64	928.616	1.2	465.316	2	9.93	3635	2	361	366	TMT6plex
1	523	tr|C9JKR2|C9JKR2_HUMAN	C.C(+57.02)TESLVNR.R	Y	24.6	977.46	-3.1	489.736	2	3.12	713	1	309	316	Carbamidomethylation
1	523	tr|C9JKR2|C9JKR2_HUMAN	K.QNC(+57.02)ELF(+31.99)EQ(+.98)LGEYK(+42.01)FQNALLVR.Y	Y	23.52	2673.27	-15	892.085	3	18.64	7761	1	222	242	Carbamidomethylation; Dihydroxy; Deamidation (NQ); Acetylation (K)
1	523	tr|C9JKR2|C9JKR2_HUMAN	A.L(+229.16)VELVK(+229.16).H	N	22.09	1157.78	-2.1	579.895	2	14.79	5939	4	361	366	TMT6plex
1	523	tr|C9JKR2|C9JKR2_HUMAN	K.YIC(+57.02)ENQDSISSK(+229.16).L	Y	21.71	1671.8	-1	558.273	3	7.42	2454	1	95	106	Carbamidomethylation; TMT6plex
1	523	tr|C9JKR2|C9JKR2_HUMAN	V.HTEC(+57.02)C(+57.02)HGD(+14.02)LLEC(+57.02)ADDRADLAK(+229.16).Y	Y	20.42	2728.22	8.8	683.068	4	10.85	4073	1	74	94	Carbamidomethylation; Methyl ester; TMT6plex
1	523	tr|C9JKR2|C9JKR2_HUMAN	K.YIC(+57.02)EN(+.98)QDSISSK(+229.16).L	Y	19.52	1672.78	-0.8	837.398	2	7.86	2661	1	95	106	Carbamidomethylation; Deamidation (NQ); TMT6plex
1	523	tr|C9JKR2|C9JKR2_HUMAN	L.VTDLTK(+229.16).V	Y	19.41	904.543	-2.2	453.278	2	5.46	1654	1	67	72	TMT6plex
1	523	tr|C9JKR2|C9JKR2_HUMAN	E.PQNLIK(+229.16).Q	Y	19.2	940.591	-0.4	471.303	2	10.72	4007	1	216	221	TMT6plex
1	523	tr|C9JKR2|C9JKR2_HUMAN	K.LVTDLTK.V	Y	18.37	788.464	0	395.24	2	5.73	1778	1	66	72
1	523	tr|C9JKR2|C9JKR2_HUMAN	V.TKC(+57.02)C(+57.02)TESLVNR.R	Y	18	1366.63	12.8	684.333	2	6.75	2195	1	306	316	Carbamidomethylation
1	523	tr|C9JKR2|C9JKR2_HUMAN	T.DLTKVHTE(+14.02)C(+57.02)C(+57.02)HGD(+14.02)LLEC(+57.02)ADDR.A	Y	17.99	2571.12	32.3	515.247	5	7.99	2724	2	69	89	Methyl ester; Carbamidomethylation
1	523	tr|C9JKR2|C9JKR2_HUMAN	K.QN(+15.99)C(+57.02)ELF(+31.99)EQLGEYK(+42.01)FQNALLVR.Y	Y	17.92	2688.29	-13.3	897.091	3	18.58	7731	1	222	242	Hydroxylation; Carbamidomethylation; Dihydroxy; Acetylation (K)
1	523	tr|C9JKR2|C9JKR2_HUMAN	K.Y(+229.16)IC(+57.02)ENQDSISSK(+229.16).L	Y	17.51	1900.96	-2.4	634.659	3	10.18	3748	2	95	106	TMT6plex; Carbamidomethylation
1	523	tr|C9JKR2|C9JKR2_HUMAN	Q.L(+229.16)C(+57.02)VLHEK(+229.16).T	Y	17.12	1355.8	-2.3	452.94	3	10.37	3840	1	292	298	TMT6plex; Carbamidomethylation
1	523	tr|C9JKR2|C9JKR2_HUMAN	R.ADLAK(+229.16).Y	N	15.69	745.454	-3.1	373.733	2	4.04	1090	1	90	94	TMT6plex
1	523	tr|C9JKR2|C9JKR2_HUMAN	T.PTLVEVSR.N	Y	15.68	899.508	-0.1	450.761	2	12.99	5097	1	253	260
1	523	tr|C9JKR2|C9JKR2_HUMAN	F.QNALLVR.Y	Y	15.64	812.487	-2.9	407.25	2	5.34	1595	1	236	242
1	523	tr|C9JKR2|C9JKR2_HUMAN	L.C(+57.02)VLHEK(+229.16).T	Y	14.14	1013.55	-0.9	507.783	2	6.86	2243	1	293	298	Carbamidomethylation; TMT6plex
1	523	tr|C9JKR2|C9JKR2_HUMAN	K.K(+229.16)(+42.01)VPQ(+.98)VSTPTLVEVSR.N	Y	13.8	1911.09	5.6	638.04	3	13.99	5563	1	246	260	TMT6plex; Acetylation (K); Deamidation (NQ)
1	523	tr|C9JKR2|C9JKR2_HUMAN	N.A(+229.16)LLVR.Y	N	13.08	799.548	-1.4	400.781	2	8.71	3055	1	238	242	TMT6plex
1	523	tr|C9JKR2|C9JKR2_HUMAN	R.HPD(+14.02)YSVVLLLRLAK.T	Y	13.04	1636.97	-24.1	546.65	3	12.62	4921	1	170	183	Methyl ester
1	69337	sp|P02768-3|ALBU_HUMAN	Y.TKK(+229.16)VPQVSTPTLVEVSR.N	Y	66.27	2097.24	6.6	700.091	3	13.07	5132	4	223	239	TMT6plex
1	69337	sp|P02768-3|ALBU_HUMAN	K.C(+57.02)C(+57.02)TESLVNR.R	Y	62.24	1137.49	-3	569.751	2	4.03	1087	4	287	295	Carbamidomethylation
1	69337	sp|P02768-3|ALBU_HUMAN	L.GEYK(+42.01)FQNALLVR.Y	Y	60.39	1478.79	-1.2	493.936	3	14.84	5963	3	210	221	Acetylation (K)
1	69337	sp|P02768-3|ALBU_HUMAN	K.K(+229.16)VPQVSTPTLVEVSR.N	Y	59.04	1868.09	-2.6	623.703	3	11.46	4365	4	225	239	TMT6plex
1	69337	sp|P02768-3|ALBU_HUMAN	T.KC(+31.99)C(+57.02)TESLVNR.R	Y	55.05	1240.55	-53.7	621.251	2	8.61	3009	1	286	295	Dihydroxy; Carbamidomethylation
1	69337	sp|P02768-3|ALBU_HUMAN	V.PQVSTPTLVEVSR.N	Y	52.55	1411.77	0.1	706.891	2	11.44	4353	1	227	239
1	69337	sp|P02768-3|ALBU_HUMAN	K.VPQVSTPTLVEVSR.N	Y	51.05	1510.84	-0.8	756.424	2	11.87	4560	1	226	239
1	69337	sp|P02768-3|ALBU_HUMAN	L.GEYK(+42.01)FQN(+.98)ALLVR.Y	Y	50.81	1479.77	-0.8	494.264	3	14.69	5892	2	210	221	Acetylation (K); Deamidation (NQ)
1	69337	sp|P02768-3|ALBU_HUMAN	K.V(+229.16)PQVSTPTLVEVSR.N	Y	48.44	1740	-1.5	581.006	3	14.52	5813	2	226	239	TMT6plex
1	69337	sp|P02768-3|ALBU_HUMAN	K.K(+229.16)VP(+15.99)QVSTPTLVEVSR.N	Y	47.42	1884.09	-0.9	629.036	3	11.52	4392	1	225	239	TMT6plex; Hydroxylation
1	69337	sp|P02768-3|ALBU_HUMAN	K.L(+229.16)VNE(+14.02)VTEFAK(+229.16).T	Y	46.62	1620.95	-1.4	811.481	2	18.4	7645	6	66	75	TMT6plex; Methyl ester
1	69337	sp|P02768-3|ALBU_HUMAN	K.LVN(+.98)E(+14.02)VTEFAK(+229.16).T	Y	46.03	1392.77	0.9	697.393	2	14.53	5817	2	66	75	Deamidation (NQ); Methyl ester; TMT6plex
1	69337	sp|P02768-3|ALBU_HUMAN	Y.TK(+229.16)KVP(+15.99)QVSTPTLVEVSR.N	Y	45.14	2113.23	8	705.423	3	13.13	5157	1	223	239	TMT6plex; Hydroxylation
1	69337	sp|P02768-3|ALBU_HUMAN	K.LVNE(+14.02)VTEFAK(+229.16).T	Y	44.77	1391.79	0.9	696.901	2	13.8	5470	8	66	75	Methyl ester; TMT6plex
1	69337	sp|P02768-3|ALBU_HUMAN	F.AQY(+15.99)LQQC(+57.02)PFEDHVK(+229.16).L	Y	44.49	2006.97	-0.9	669.997	3	10.23	3775	2	52	65	Hydroxylation; Carbamidomethylation; TMT6plex
1	69337	sp|P02768-3|ALBU_HUMAN	E.QLGE(+14.02)YK(+15.99)FQNALLVR.Y	Y	41.9	1707.93	10.9	570.324	3	17.45	7198	3	208	221	Methyl ester; Hydroxylation
1	69337	sp|P02768-3|ALBU_HUMAN	L.IAFAQY(+15.99)LQQC(+57.02)PFEDHVK(+229.16).L	Y	41.57	2338.16	-0.5	585.547	4	15.84	6435	1	49	65	Hydroxylation; Carbamidomethylation; TMT6plex
1	69337	sp|P02768-3|ALBU_HUMAN	K.QTALVELVK(+14.02)(+229.16).H	Y	38.89	1242.78	-1.2	622.394	2	15.72	6377	4	337	345	Methyl ester; TMT6plex
1	69337	sp|P02768-3|ALBU_HUMAN	Y.TKK(+229.16)VP(+15.99)QVSTPTLVEVSR.N	Y	38.3	2113.23	10.2	705.425	3	12.96	5081	1	223	239	TMT6plex; Hydroxylation
1	69337	sp|P02768-3|ALBU_HUMAN	K.LVN(+15.99)E(+14.02)VTEFAK(+229.16).T	Y	34.82	1407.78	0.4	704.898	2	13.74	5442	2	66	75	Hydroxylation; Methyl ester; TMT6plex
1	69337	sp|P02768-3|ALBU_HUMAN	Q.Y(+229.16)LQQC(+57.02)PFEDHVK(+229.16).L	Y	34.3	2021.04	-0.8	674.688	3	11.96	4602	1	54	65	TMT6plex; Carbamidomethylation
1	69337	sp|P02768-3|ALBU_HUMAN	Y.T(+229.16)KKVPQVSTPTLVEVSR.N	Y	33.33	2097.24	9	700.092	3	13.24	5210	1	223	239	TMT6plex
1	69337	sp|P02768-3|ALBU_HUMAN	K.K(+229.16)QTALVELVK(+14.02)(+229.16).H	Y	32.79	1600.03	-2.8	534.35	3	14.28	5701	2	336	345	TMT6plex; Methyl ester
1	69337	sp|P02768-3|ALBU_HUMAN	Q.YLQQC(+57.02)PFEDHVK(+229.16).L	Y	31.79	1791.88	-2.1	896.946	2	23.68	10072	2	54	65	Carbamidomethylation; TMT6plex
1	69337	sp|P02768-3|ALBU_HUMAN	Q.V(+229.16)STPTLVEVSR.N	Y	31.76	1415.82	-1.1	708.916	2	12.05	4644	1	229	239	TMT6plex
1	69337	sp|P02768-3|ALBU_HUMAN	K.Q(+229.16)TALVELVK(+14.02)(+229.16).H	Y	29.98	1471.94	-0.4	736.976	2	17.49	7219	2	337	345	TMT6plex; Methyl ester
1	69337	sp|P02768-3|ALBU_HUMAN	Q.VSTPTLVEVSR.N	Y	29.73	1186.66	-3.2	594.333	2	9.53	3445	1	229	239
1	69337	sp|P02768-3|ALBU_HUMAN	K.L(+229.16)VNE(+14.02)VTEFAK.T	Y	29.65	1391.79	-2.5	696.899	2	17.04	7005	1	66	75	TMT6plex; Methyl ester
1	69337	sp|P02768-3|ALBU_HUMAN	K.C(+57.02)C(+57.02)TESLVN(+.98)R.R	Y	29.36	1138.47	-5.8	570.241	2	4.51	1295	2	287	295	Carbamidomethylation; Deamidation (NQ)
1	69337	sp|P02768-3|ALBU_HUMAN	Y.L(+229.16)QQC(+57.02)PFEDHVK(+229.16).L	Y	29.27	1857.98	-2.3	620.333	3	10.79	4043	1	55	65	TMT6plex; Carbamidomethylation
1	69337	sp|P02768-3|ALBU_HUMAN	K.C(+57.02)(+229.16)C(+57.02)TESLVNR.R	Y	28.83	1366.65	-0.7	684.334	2	6.6	2122	1	287	295	Carbamidomethylation; TMT6plex
1	69337	sp|P02768-3|ALBU_HUMAN	K.C(+57.02)CKADDK(+229.16).E	Y	28.16	1067.49	-39.6	534.733	2	2.11	344	1	369	375	Carbamidomethylation; TMT6plex
1	69337	sp|P02768-3|ALBU_HUMAN	K.LVNEVTE(+14.02)FAK.T	Y	27.72	1162.62	-3.5	582.317	2	11.92	4583	1	66	75	Methyl ester
1	69337	sp|P02768-3|ALBU_HUMAN	L.QQC(+57.02)PFEDHVK(+229.16).L	Y	27.71	1515.73	1.6	758.876	2	11.87	4561	3	56	65	Carbamidomethylation; TMT6plex
1	69337	sp|P02768-3|ALBU_HUMAN	V.TK(+15.99)C(+57.02)C(+57.02)TESLVNR.R	Y	27.51	1382.63	9.4	692.328	2	6.49	2067	1	285	295	Hydroxylation; Carbamidomethylation
1	69337	sp|P02768-3|ALBU_HUMAN	K.TPVSD(+14.02)RVT.K	Y	27.41	887.471	89.9	444.783	2	3.03	683	1	278	285	Methyl ester
1	69337	sp|P02768-3|ALBU_HUMAN	V.T(+229.16)K(+31.99)C(+57.02)C(+57.02)TESLVNR.R	Y	27.3	1627.79	-22.4	543.591	3	3.59	916	2	285	295	TMT6plex; Dihydroxy; Carbamidomethylation
1	69337	sp|P02768-3|ALBU_HUMAN	Q.Q(-17.03)C(+57.02)PFEDHVK(+229.16).L	Y	26.62	1370.65	4.1	686.335	2	9.62	3489	1	57	65	Pyro-glu from Q; Carbamidomethylation; TMT6plex
1	69337	sp|P02768-3|ALBU_HUMAN	F.AQY(+31.99)LQQC(+57.02)PFEDHVK(+229.16).L	Y	26.22	2022.97	6.9	675.334	3	10.32	3818	1	52	65	Dihydroxy; Carbamidomethylation; TMT6plex
1	69337	sp|P02768-3|ALBU_HUMAN	Q.LC(+57.02)VLHEK(+229.16).T	Y	26.15	1126.64	-1.5	564.325	2	6.72	2176	2	271	277	Carbamidomethylation; TMT6plex
1	69337	sp|P02768-3|ALBU_HUMAN	K.Q(+229.16)EPER.N	N	25.51	886.471	1.1	444.243	2	1.81	268	1	118	122	TMT6plex
1	69337	sp|P02768-3|ALBU_HUMAN	A.LVELVK(+229.16).H	N	24.64	928.616	1.2	465.316	2	9.93	3635	2	340	345	TMT6plex
1	69337	sp|P02768-3|ALBU_HUMAN	C.C(+57.02)TESLVNR.R	Y	24.6	977.46	-3.1	489.736	2	3.12	713	1	288	295	Carbamidomethylation
1	69337	sp|P02768-3|ALBU_HUMAN	K.QNC(+57.02)ELF(+31.99)EQ(+.98)LGEYK(+42.01)FQNALLVR.Y	Y	23.52	2673.27	-15	892.085	3	18.64	7761	1	201	221	Carbamidomethylation; Dihydroxy; Deamidation (NQ); Acetylation (K)
1	69337	sp|P02768-3|ALBU_HUMAN	A.L(+229.16)VELVK(+229.16).H	N	22.09	1157.78	-2.1	579.895	2	14.79	5939	4	340	345	TMT6plex
1	69337	sp|P02768-3|ALBU_HUMAN	K.T(+229.16)C(+57.02)VADES(+79.97)AENC(+57.02)DK.S	Y	20.11	1806.7	36.1	603.263	3	5.3	1574	1	76	88	TMT6plex; Carbamidomethylation; Phosphorylation (STY)
1	69337	sp|P02768-3|ALBU_HUMAN	K.SLHTLFGDK(+14.02)(+15.99).L	Y	19.46	1046.54	-34.5	524.259	2	7.73	2598	1	89	97	Methyl ester; Hydroxylation
1	69337	sp|P02768-3|ALBU_HUMAN	E.PQNLIK(+229.16).Q	Y	19.2	940.591	-0.4	471.303	2	10.72	4007	1	195	200	TMT6plex
1	69337	sp|P02768-3|ALBU_HUMAN	Y.LQQC(+57.02)PFEDHVK(+229.16).L	Y	18.92	1628.82	-2.3	815.415	2	23.79	10126	2	55	65	Carbamidomethylation; TMT6plex
1	69337	sp|P02768-3|ALBU_HUMAN	V.TKC(+57.02)C(+57.02)TESLVNR.R	Y	18	1366.63	12.8	684.333	2	6.75	2195	1	285	295	Carbamidomethylation
1	69337	sp|P02768-3|ALBU_HUMAN	K.QN(+15.99)C(+57.02)ELF(+31.99)EQLGEYK(+42.01)FQNALLVR.Y	Y	17.92	2688.29	-13.3	897.091	3	18.58	7731	1	201	221	Hydroxylation; Carbamidomethylation; Dihydroxy; Acetylation (K)
1	69337	sp|P02768-3|ALBU_HUMAN	Q.QC(+57.02)PFEDHVK(+229.16).L	Y	17.28	1387.68	-1.6	694.844	2	11.84	4545	3	57	65	Carbamidomethylation; TMT6plex
1	69337	sp|P02768-3|ALBU_HUMAN	Q.L(+229.16)C(+57.02)VLHEK(+229.16).T	Y	17.12	1355.8	-2.3	452.94	3	10.37	3840	1	271	277	TMT6plex; Carbamidomethylation
1	69337	sp|P02768-3|ALBU_HUMAN	T.PTLVEVSR.N	Y	15.68	899.508	-0.1	450.761	2	12.99	5097	1	232	239
1	69337	sp|P02768-3|ALBU_HUMAN	F.QNALLVR.Y	Y	15.64	812.487	-2.9	407.25	2	5.34	1595	1	215	221
1	69337	sp|P02768-3|ALBU_HUMAN	K.L(+229.16)VNEVTE(+14.02)FAK(+229.16).T	Y	14.27	1620.95	-0.8	811.481	2	18.43	7660	1	66	75	TMT6plex; Methyl ester
1	69337	sp|P02768-3|ALBU_HUMAN	L.C(+57.02)VLHEK(+229.16).T	Y	14.14	1013.55	-0.9	507.783	2	6.86	2243	1	272	277	Carbamidomethylation; TMT6plex
1	69337	sp|P02768-3|ALBU_HUMAN	K.K(+229.16)(+42.01)VPQ(+.98)VSTPTLVEVSR.N	Y	13.8	1911.09	5.6	638.04	3	13.99	5563	1	225	239	TMT6plex; Acetylation (K); Deamidation (NQ)
1	69337	sp|P02768-3|ALBU_HUMAN	Q.C(+57.02)PFEDHVK(+229.16).L	Y	13.12	1259.62	1.6	630.817	2	10.29	3805	1	58	65	Carbamidomethylation; TMT6plex
1	69337	sp|P02768-3|ALBU_HUMAN	N.A(+229.16)LLVR.Y	N	13.08	799.548	-1.4	400.781	2	8.71	3055	1	217	221	TMT6plex
1	1196	tr|A0A087WWT3|A0A087WWT3_HUMAN	Y.TKK(+229.16)VPQVSTPTLVEVSR.N	Y	66.27	2097.24	6.6	700.091	3	13.07	5132	4	223	239	TMT6plex
1	1196	tr|A0A087WWT3|A0A087WWT3_HUMAN	K.C(+57.02)C(+57.02)TESLVNR.R	Y	62.24	1137.49	-3	569.751	2	4.03	1087	4	287	295	Carbamidomethylation
1	1196	tr|A0A087WWT3|A0A087WWT3_HUMAN	L.GEYK(+42.01)FQNALLVR.Y	Y	60.39	1478.79	-1.2	493.936	3	14.84	5963	3	210	221	Acetylation (K)
1	1196	tr|A0A087WWT3|A0A087WWT3_HUMAN	K.K(+229.16)VPQVSTPTLVEVSR.N	Y	59.04	1868.09	-2.6	623.703	3	11.46	4365	4	225	239	TMT6plex
1	1196	tr|A0A087WWT3|A0A087WWT3_HUMAN	T.KC(+31.99)C(+57.02)TESLVNR.R	Y	55.05	1240.55	-53.7	621.251	2	8.61	3009	1	286	295	Dihydroxy; Carbamidomethylation
1	1196	tr|A0A087WWT3|A0A087WWT3_HUMAN	V.PQVSTPTLVEVSR.N	Y	52.55	1411.77	0.1	706.891	2	11.44	4353	1	227	239
1	1196	tr|A0A087WWT3|A0A087WWT3_HUMAN	K.VPQVSTPTLVEVSR.N	Y	51.05	1510.84	-0.8	756.424	2	11.87	4560	1	226	239
1	1196	tr|A0A087WWT3|A0A087WWT3_HUMAN	L.GEYK(+42.01)FQN(+.98)ALLVR.Y	Y	50.81	1479.77	-0.8	494.264	3	14.69	5892	2	210	221	Acetylation (K); Deamidation (NQ)
1	1196	tr|A0A087WWT3|A0A087WWT3_HUMAN	K.V(+229.16)PQVSTPTLVEVSR.N	Y	48.44	1740	-1.5	581.006	3	14.52	5813	2	226	239	TMT6plex
1	1196	tr|A0A087WWT3|A0A087WWT3_HUMAN	K.K(+229.16)VP(+15.99)QVSTPTLVEVSR.N	Y	47.42	1884.09	-0.9	629.036	3	11.52	4392	1	225	239	TMT6plex; Hydroxylation
1	1196	tr|A0A087WWT3|A0A087WWT3_HUMAN	K.L(+229.16)VNE(+14.02)VTEFAK(+229.16).T	Y	46.62	1620.95	-1.4	811.481	2	18.4	7645	6	66	75	TMT6plex; Methyl ester
1	1196	tr|A0A087WWT3|A0A087WWT3_HUMAN	K.LVN(+.98)E(+14.02)VTEFAK(+229.16).T	Y	46.03	1392.77	0.9	697.393	2	14.53	5817	2	66	75	Deamidation (NQ); Methyl ester; TMT6plex
1	1196	tr|A0A087WWT3|A0A087WWT3_HUMAN	Y.TK(+229.16)KVP(+15.99)QVSTPTLVEVSR.N	Y	45.14	2113.23	8	705.423	3	13.13	5157	1	223	239	TMT6plex; Hydroxylation
1	1196	tr|A0A087WWT3|A0A087WWT3_HUMAN	K.LVNE(+14.02)VTEFAK(+229.16).T	Y	44.77	1391.79	0.9	696.901	2	13.8	5470	8	66	75	Methyl ester; TMT6plex
1	1196	tr|A0A087WWT3|A0A087WWT3_HUMAN	F.AQY(+15.99)LQQC(+57.02)PFEDHVK(+229.16).L	Y	44.49	2006.97	-0.9	669.997	3	10.23	3775	2	52	65	Hydroxylation; Carbamidomethylation; TMT6plex
1	1196	tr|A0A087WWT3|A0A087WWT3_HUMAN	E.QLGE(+14.02)YK(+15.99)FQNALLVR.Y	Y	41.9	1707.93	10.9	570.324	3	17.45	7198	3	208	221	Methyl ester; Hydroxylation
1	1196	tr|A0A087WWT3|A0A087WWT3_HUMAN	L.IAFAQY(+15.99)LQQC(+57.02)PFEDHVK(+229.16).L	Y	41.57	2338.16	-0.5	585.547	4	15.84	6435	1	49	65	Hydroxylation; Carbamidomethylation; TMT6plex
1	1196	tr|A0A087WWT3|A0A087WWT3_HUMAN	K.QTALVELVK(+14.02)(+229.16).H	Y	38.89	1242.78	-1.2	622.394	2	15.72	6377	4	337	345	Methyl ester; TMT6plex
1	1196	tr|A0A087WWT3|A0A087WWT3_HUMAN	Y.TKK(+229.16)VP(+15.99)QVSTPTLVEVSR.N	Y	38.3	2113.23	10.2	705.425	3	12.96	5081	1	223	239	TMT6plex; Hydroxylation
1	1196	tr|A0A087WWT3|A0A087WWT3_HUMAN	K.LVN(+15.99)E(+14.02)VTEFAK(+229.16).T	Y	34.82	1407.78	0.4	704.898	2	13.74	5442	2	66	75	Hydroxylation; Methyl ester; TMT6plex
1	1196	tr|A0A087WWT3|A0A087WWT3_HUMAN	Q.Y(+229.16)LQQC(+57.02)PFEDHVK(+229.16).L	Y	34.3	2021.04	-0.8	674.688	3	11.96	4602	1	54	65	TMT6plex; Carbamidomethylation
1	1196	tr|A0A087WWT3|A0A087WWT3_HUMAN	Y.T(+229.16)KKVPQVSTPTLVEVSR.N	Y	33.33	2097.24	9	700.092	3	13.24	5210	1	223	239	TMT6plex
1	1196	tr|A0A087WWT3|A0A087WWT3_HUMAN	K.K(+229.16)QTALVELVK(+14.02)(+229.16).H	Y	32.79	1600.03	-2.8	534.35	3	14.28	5701	2	336	345	TMT6plex; Methyl ester
1	1196	tr|A0A087WWT3|A0A087WWT3_HUMAN	Q.YLQQC(+57.02)PFEDHVK(+229.16).L	Y	31.79	1791.88	-2.1	896.946	2	23.68	10072	2	54	65	Carbamidomethylation; TMT6plex
1	1196	tr|A0A087WWT3|A0A087WWT3_HUMAN	Q.V(+229.16)STPTLVEVSR.N	Y	31.76	1415.82	-1.1	708.916	2	12.05	4644	1	229	239	TMT6plex
1	1196	tr|A0A087WWT3|A0A087WWT3_HUMAN	K.Q(+229.16)TALVELVK(+14.02)(+229.16).H	Y	29.98	1471.94	-0.4	736.976	2	17.49	7219	2	337	345	TMT6plex; Methyl ester
1	1196	tr|A0A087WWT3|A0A087WWT3_HUMAN	Q.VSTPTLVEVSR.N	Y	29.73	1186.66	-3.2	594.333	2	9.53	3445	1	229	239
1	1196	tr|A0A087WWT3|A0A087WWT3_HUMAN	K.L(+229.16)VNE(+14.02)VTEFAK.T	Y	29.65	1391.79	-2.5	696.899	2	17.04	7005	1	66	75	TMT6plex; Methyl ester
1	1196	tr|A0A087WWT3|A0A087WWT3_HUMAN	K.C(+57.02)C(+57.02)TESLVN(+.98)R.R	Y	29.36	1138.47	-5.8	570.241	2	4.51	1295	2	287	295	Carbamidomethylation; Deamidation (NQ)
1	1196	tr|A0A087WWT3|A0A087WWT3_HUMAN	Y.L(+229.16)QQC(+57.02)PFEDHVK(+229.16).L	Y	29.27	1857.98	-2.3	620.333	3	10.79	4043	1	55	65	TMT6plex; Carbamidomethylation
1	1196	tr|A0A087WWT3|A0A087WWT3_HUMAN	K.C(+57.02)(+229.16)C(+57.02)TESLVNR.R	Y	28.83	1366.65	-0.7	684.334	2	6.6	2122	1	287	295	Carbamidomethylation; TMT6plex
1	1196	tr|A0A087WWT3|A0A087WWT3_HUMAN	K.C(+57.02)CKADDK(+229.16).E	Y	28.16	1067.49	-39.6	534.733	2	2.11	344	1	369	375	Carbamidomethylation; TMT6plex
1	1196	tr|A0A087WWT3|A0A087WWT3_HUMAN	K.LVNEVTE(+14.02)FAK.T	Y	27.72	1162.62	-3.5	582.317	2	11.92	4583	1	66	75	Methyl ester
1	1196	tr|A0A087WWT3|A0A087WWT3_HUMAN	L.QQC(+57.02)PFEDHVK(+229.16).L	Y	27.71	1515.73	1.6	758.876	2	11.87	4561	3	56	65	Carbamidomethylation; TMT6plex
1	1196	tr|A0A087WWT3|A0A087WWT3_HUMAN	V.TK(+15.99)C(+57.02)C(+57.02)TESLVNR.R	Y	27.51	1382.63	9.4	692.328	2	6.49	2067	1	285	295	Hydroxylation; Carbamidomethylation
1	1196	tr|A0A087WWT3|A0A087WWT3_HUMAN	K.TPVSD(+14.02)RVT.K	Y	27.41	887.471	89.9	444.783	2	3.03	683	1	278	285	Methyl ester
1	1196	tr|A0A087WWT3|A0A087WWT3_HUMAN	V.T(+229.16)K(+31.99)C(+57.02)C(+57.02)TESLVNR.R	Y	27.3	1627.79	-22.4	543.591	3	3.59	916	2	285	295	TMT6plex; Dihydroxy; Carbamidomethylation
1	1196	tr|A0A087WWT3|A0A087WWT3_HUMAN	Q.Q(-17.03)C(+57.02)PFEDHVK(+229.16).L	Y	26.62	1370.65	4.1	686.335	2	9.62	3489	1	57	65	Pyro-glu from Q; Carbamidomethylation; TMT6plex
1	1196	tr|A0A087WWT3|A0A087WWT3_HUMAN	F.AQY(+31.99)LQQC(+57.02)PFEDHVK(+229.16).L	Y	26.22	2022.97	6.9	675.334	3	10.32	3818	1	52	65	Dihydroxy; Carbamidomethylation; TMT6plex
1	1196	tr|A0A087WWT3|A0A087WWT3_HUMAN	Q.LC(+57.02)VLHEK(+229.16).T	Y	26.15	1126.64	-1.5	564.325	2	6.72	2176	2	271	277	Carbamidomethylation; TMT6plex
1	1196	tr|A0A087WWT3|A0A087WWT3_HUMAN	K.Q(+229.16)EPER.N	N	25.51	886.471	1.1	444.243	2	1.81	268	1	118	122	TMT6plex
1	1196	tr|A0A087WWT3|A0A087WWT3_HUMAN	A.LVELVK(+229.16).H	N	24.64	928.616	1.2	465.316	2	9.93	3635	2	340	345	TMT6plex
1	1196	tr|A0A087WWT3|A0A087WWT3_HUMAN	C.C(+57.02)TESLVNR.R	Y	24.6	977.46	-3.1	489.736	2	3.12	713	1	288	295	Carbamidomethylation
1	1196	tr|A0A087WWT3|A0A087WWT3_HUMAN	K.QNC(+57.02)ELF(+31.99)EQ(+.98)LGEYK(+42.01)FQNALLVR.Y	Y	23.52	2673.27	-15	892.085	3	18.64	7761	1	201	221	Carbamidomethylation; Dihydroxy; Deamidation (NQ); Acetylation (K)
1	1196	tr|A0A087WWT3|A0A087WWT3_HUMAN	A.L(+229.16)VELVK(+229.16).H	N	22.09	1157.78	-2.1	579.895	2	14.79	5939	4	340	345	TMT6plex
1	1196	tr|A0A087WWT3|A0A087WWT3_HUMAN	K.T(+229.16)C(+57.02)VADES(+79.97)AENC(+57.02)DK.S	Y	20.11	1806.7	36.1	603.263	3	5.3	1574	1	76	88	TMT6plex; Carbamidomethylation; Phosphorylation (STY)
1	1196	tr|A0A087WWT3|A0A087WWT3_HUMAN	K.SLHTLFGDK(+14.02)(+15.99).L	Y	19.46	1046.54	-34.5	524.259	2	7.73	2598	1	89	97	Methyl ester; Hydroxylation
1	1196	tr|A0A087WWT3|A0A087WWT3_HUMAN	E.PQNLIK(+229.16).Q	Y	19.2	940.591	-0.4	471.303	2	10.72	4007	1	195	200	TMT6plex
1	1196	tr|A0A087WWT3|A0A087WWT3_HUMAN	Y.LQQC(+57.02)PFEDHVK(+229.16).L	Y	18.92	1628.82	-2.3	815.415	2	23.79	10126	2	55	65	Carbamidomethylation; TMT6plex
1	1196	tr|A0A087WWT3|A0A087WWT3_HUMAN	V.TKC(+57.02)C(+57.02)TESLVNR.R	Y	18	1366.63	12.8	684.333	2	6.75	2195	1	285	295	Carbamidomethylation
1	1196	tr|A0A087WWT3|A0A087WWT3_HUMAN	K.QN(+15.99)C(+57.02)ELF(+31.99)EQLGEYK(+42.01)FQNALLVR.Y	Y	17.92	2688.29	-13.3	897.091	3	18.58	7731	1	201	221	Hydroxylation; Carbamidomethylation; Dihydroxy; Acetylation (K)
1	1196	tr|A0A087WWT3|A0A087WWT3_HUMAN	Q.QC(+57.02)PFEDHVK(+229.16).L	Y	17.28	1387.68	-1.6	694.844	2	11.84	4545	3	57	65	Carbamidomethylation; TMT6plex
1	1196	tr|A0A087WWT3|A0A087WWT3_HUMAN	Q.L(+229.16)C(+57.02)VLHEK(+229.16).T	Y	17.12	1355.8	-2.3	452.94	3	10.37	3840	1	271	277	TMT6plex; Carbamidomethylation
1	1196	tr|A0A087WWT3|A0A087WWT3_HUMAN	T.PTLVEVSR.N	Y	15.68	899.508	-0.1	450.761	2	12.99	5097	1	232	239
1	1196	tr|A0A087WWT3|A0A087WWT3_HUMAN	F.QNALLVR.Y	Y	15.64	812.487	-2.9	407.25	2	5.34	1595	1	215	221
1	1196	tr|A0A087WWT3|A0A087WWT3_HUMAN	K.L(+229.16)VNEVTE(+14.02)FAK(+229.16).T	Y	14.27	1620.95	-0.8	811.481	2	18.43	7660	1	66	75	TMT6plex; Methyl ester
1	1196	tr|A0A087WWT3|A0A087WWT3_HUMAN	L.C(+57.02)VLHEK(+229.16).T	Y	14.14	1013.55	-0.9	507.783	2	6.86	2243	1	272	277	Carbamidomethylation; TMT6plex
1	1196	tr|A0A087WWT3|A0A087WWT3_HUMAN	K.K(+229.16)(+42.01)VPQ(+.98)VSTPTLVEVSR.N	Y	13.8	1911.09	5.6	638.04	3	13.99	5563	1	225	239	TMT6plex; Acetylation (K); Deamidation (NQ)
1	1196	tr|A0A087WWT3|A0A087WWT3_HUMAN	Q.C(+57.02)PFEDHVK(+229.16).L	Y	13.12	1259.62	1.6	630.817	2	10.29	3805	1	58	65	Carbamidomethylation; TMT6plex
1	1196	tr|A0A087WWT3|A0A087WWT3_HUMAN	N.A(+229.16)LLVR.Y	N	13.08	799.548	-1.4	400.781	2	8.71	3055	1	217	221	TMT6plex
1	1735	tr|H7C013|H7C013_HUMAN	K.L(+229.16)VNE(+14.02)VTEFAK(+229.16).T	Y	46.62	1620.95	-1.4	811.481	2	18.4	7645	6	68	77	TMT6plex; Methyl ester
1	1735	tr|H7C013|H7C013_HUMAN	K.LVN(+.98)E(+14.02)VTEFAK(+229.16).T	Y	46.03	1392.77	0.9	697.393	2	14.53	5817	2	68	77	Deamidation (NQ); Methyl ester; TMT6plex
1	1735	tr|H7C013|H7C013_HUMAN	K.LVNE(+14.02)VTEFAK(+229.16).T	Y	44.77	1391.79	0.9	696.901	2	13.8	5470	8	68	77	Methyl ester; TMT6plex
1	1735	tr|H7C013|H7C013_HUMAN	F.AQY(+15.99)LQQC(+57.02)PFEDHVK(+229.16).L	Y	44.49	2006.97	-0.9	669.997	3	10.23	3775	2	54	67	Hydroxylation; Carbamidomethylation; TMT6plex
1	1735	tr|H7C013|H7C013_HUMAN	L.IAFAQY(+15.99)LQQC(+57.02)PFEDHVK(+229.16).L	Y	41.57	2338.16	-0.5	585.547	4	15.84	6435	1	51	67	Hydroxylation; Carbamidomethylation; TMT6plex
1	1735	tr|H7C013|H7C013_HUMAN	K.Y(+229.16)LYEIAR.R	Y	39.11	1155.65	-2.2	578.831	2	12.56	4889	4	164	170	TMT6plex
1	1735	tr|H7C013|H7C013_HUMAN	R.RHPYFYAPELLF(+31.99)F.A	Y	37.19	1730.85	-2.8	577.954	3	16.54	6765	1	171	183	Dihydroxy
1	1735	tr|H7C013|H7C013_HUMAN	R.H(+229.16)PYFYAPELLF(+31.99)F.A	Y	36.14	1803.91	2.2	902.963	2	19.7	8264	1	172	183	TMT6plex; Dihydroxy
1	1735	tr|H7C013|H7C013_HUMAN	K.LVN(+15.99)E(+14.02)VTEFAK(+229.16).T	Y	34.82	1407.78	0.4	704.898	2	13.74	5442	2	68	77	Hydroxylation; Methyl ester; TMT6plex
1	1735	tr|H7C013|H7C013_HUMAN	Q.Y(+229.16)LQQC(+57.02)PFEDHVK(+229.16).L	Y	34.3	2021.04	-0.8	674.688	3	11.96	4602	1	56	67	TMT6plex; Carbamidomethylation
1	1735	tr|H7C013|H7C013_HUMAN	Q.YLQQC(+57.02)PFEDHVK(+229.16).L	Y	31.79	1791.88	-2.1	896.946	2	23.68	10072	2	56	67	Carbamidomethylation; TMT6plex
1	1735	tr|H7C013|H7C013_HUMAN	K.L(+229.16)VNE(+14.02)VTEFAK.T	Y	29.65	1391.79	-2.5	696.899	2	17.04	7005	1	68	77	TMT6plex; Methyl ester
1	1735	tr|H7C013|H7C013_HUMAN	Y.L(+229.16)QQC(+57.02)PFEDHVK(+229.16).L	Y	29.27	1857.98	-2.3	620.333	3	10.79	4043	1	57	67	TMT6plex; Carbamidomethylation
1	1735	tr|H7C013|H7C013_HUMAN	K.Y(+15.99)LYEIAR.R	Y	27.91	942.481	9	472.252	2	8.68	3042	1	164	170	Hydroxylation
1	1735	tr|H7C013|H7C013_HUMAN	K.LVNEVTE(+14.02)FAK.T	Y	27.72	1162.62	-3.5	582.317	2	11.92	4583	1	68	77	Methyl ester
1	1735	tr|H7C013|H7C013_HUMAN	L.QQC(+57.02)PFEDHVK(+229.16).L	Y	27.71	1515.73	1.6	758.876	2	11.87	4561	3	58	67	Carbamidomethylation; TMT6plex
1	1735	tr|H7C013|H7C013_HUMAN	K.YLYEIAR.R	Y	26.96	926.486	-2.5	464.249	2	8.77	3082	5	164	170
1	1735	tr|H7C013|H7C013_HUMAN	Q.Q(-17.03)C(+57.02)PFEDHVK(+229.16).L	Y	26.62	1370.65	4.1	686.335	2	9.62	3489	1	59	67	Pyro-glu from Q; Carbamidomethylation; TMT6plex
1	1735	tr|H7C013|H7C013_HUMAN	F.AQY(+31.99)LQQC(+57.02)PFEDHVK(+229.16).L	Y	26.22	2022.97	6.9	675.334	3	10.32	3818	1	54	67	Dihydroxy; Carbamidomethylation; TMT6plex
1	1735	tr|H7C013|H7C013_HUMAN	K.Q(+229.16)EPER.N	N	25.51	886.471	1.1	444.243	2	1.81	268	1	120	124	TMT6plex
1	1735	tr|H7C013|H7C013_HUMAN	R.RHPYFYAPELLFFAK(+42.01)RY(+14.02).K	Y	22.28	2273.18	0.3	569.302	4	16.12	6568	10	171	187	Acetylation (K); Methyl ester
1	1735	tr|H7C013|H7C013_HUMAN	K.T(+229.16)C(+57.02)VADES(+79.97)AENC(+57.02)DK.S	Y	20.11	1806.7	36.1	603.263	3	5.3	1574	1	78	90	TMT6plex; Carbamidomethylation; Phosphorylation (STY)
1	1735	tr|H7C013|H7C013_HUMAN	K.SLHTLFGDK(+14.02)(+15.99).L	Y	19.46	1046.54	-34.5	524.259	2	7.73	2598	1	91	99	Methyl ester; Hydroxylation
1	1735	tr|H7C013|H7C013_HUMAN	Y.LQQC(+57.02)PFEDHVK(+229.16).L	Y	18.92	1628.82	-2.3	815.415	2	23.79	10126	2	57	67	Carbamidomethylation; TMT6plex
1	1735	tr|H7C013|H7C013_HUMAN	Q.QC(+57.02)PFEDHVK(+229.16).L	Y	17.28	1387.68	-1.6	694.844	2	11.84	4545	3	59	67	Carbamidomethylation; TMT6plex
1	1735	tr|H7C013|H7C013_HUMAN	K.Y(+229.16)LY(+15.99)EIAR.R	Y	16.44	1171.64	-1.3	586.828	2	12.51	4863	1	164	170	TMT6plex; Hydroxylation
1	1735	tr|H7C013|H7C013_HUMAN	R.R(+229.16)HPYFYAPELLFF(+14.02).A	Y	16.28	1942.03	-19.2	648.34	3	16.55	6770	1	171	183	TMT6plex; Methyl ester
1	1735	tr|H7C013|H7C013_HUMAN	K.L(+229.16)VNEVTE(+14.02)FAK(+229.16).T	Y	14.27	1620.95	-0.8	811.481	2	18.43	7660	1	68	77	TMT6plex; Methyl ester
1	1735	tr|H7C013|H7C013_HUMAN	Q.C(+57.02)PFEDHVK(+229.16).L	Y	13.12	1259.62	1.6	630.817	2	10.29	3805	1	60	67	Carbamidomethylation; TMT6plex
7	82364	sp|P01024|CO3_HUMAN	R.YYGGGYGSTQATFMVFQALAQYQK(+229.16).D	Y	71.25	2907.41	3.3	970.147	3	22.4	9508	1	1261	1284	TMT6plex
7	82364	sp|P01024|CO3_HUMAN	R.I(+229.16)LLQGTPVAQMTEDAVDAER.L	Y	60.41	2385.24	-2	796.086	3	20.6	8675	1	980	999	TMT6plex
7	82364	sp|P01024|CO3_HUMAN	R.E(+229.16)VVADSVWVDVK(+229.16).D	Y	54.22	1803.02	0.5	902.517	2	16.61	6802	1	545	556	TMT6plex
7	82364	sp|P01024|CO3_HUMAN	R.ILLQGTPVAQMTEDAVDAER.L	Y	52.87	2156.08	-1.1	719.699	3	18.05	7476	1	980	999
7	82364	sp|P01024|CO3_HUMAN	R.E(+229.16)PGQDLVVLPLSITTDFIPSFR.L	Y	35.13	2672.46	-2.2	891.826	3	27.64	11440	2	509	530	TMT6plex
7	82364	sp|P01024|CO3_HUMAN	K.TIYTPGSTVLYR.I	Y	34.17	1369.72	-3	685.867	2	11.14	4211	1	137	148
7	82364	sp|P01024|CO3_HUMAN	K.G(+229.16)IC(+57.02)VADPFEVTVM(+15.99)QDFFIDLR.L	Y	32.31	2716.34	-2.3	906.453	3	25.84	10873	2	814	834	TMT6plex; Carbamidomethylation; Oxidation (M)
7	82364	sp|P01024|CO3_HUMAN	R.L(+229.16)PYSVVR.N	N	30.7	1061.64	0.9	531.83	2	11.92	4580	1	835	841	TMT6plex
7	82364	sp|P01024|CO3_HUMAN	K.G(+229.16)VFVLNK(+229.16).K	Y	29.74	1233.79	0.8	617.9	2	14.23	5674	1	601	607	TMT6plex
7	82364	sp|P01024|CO3_HUMAN	R.N(+229.16)TLIIYLDK(+229.16).V	Y	26.51	1549.95	-2.3	775.98	2	17.64	7291	1	1442	1450	TMT6plex
7	82364	sp|P01024|CO3_HUMAN	K.A(+229.16)C(+57.02)EPGVDYVYK(+229.16).T	Y	25.43	1757.91	0.4	879.961	2	11.85	4549	1	1536	1546	TMT6plex; Carbamidomethylation
7	82364	sp|P01024|CO3_HUMAN	K.WLILEK(+229.16).Q	Y	23.24	1029.64	1.3	515.829	2	15.22	6144	1	1106	1111	TMT6plex
7	82364	sp|P01024|CO3_HUMAN	K.IWDVVEK(+229.16).A	Y	22.98	1116.64	-0.1	559.326	2	12.06	4649	1	616	622	TMT6plex
7	82364	sp|P01024|CO3_HUMAN	K.T(+229.16)IYTPGSTVLYR.I	Y	21.33	1598.89	-1.7	800.449	2	13.36	5266	1	137	148	TMT6plex
7	82364	sp|P01024|CO3_HUMAN	K.FGLEK(+229.16).R	N	17.29	821.485	-1.7	411.749	2	8.83	3115	1	1037	1041	TMT6plex
7	82364	sp|P01024|CO3_HUMAN	K.N(+.98)(+229.16)GISTK(+229.16).L	Y	16.67	1077.64	-2.2	539.828	2	6.42	2036	1	784	789	Deamidation (NQ); TMT6plex
7	82364	sp|P01024|CO3_HUMAN	K.NGISTK(+229.16).L	Y	16.34	847.497	-8.5	424.752	2	3.27	768	1	784	789	TMT6plex
7	39412	tr|M0QYC8|M0QYC8_HUMAN	R.N(+229.16)TLIIYLDK(+229.16).V	Y	26.51	1549.95	-2.3	775.98	2	17.64	7291	1	149	157	TMT6plex
7	39411	tr|M0QXZ3|M0QXZ3_HUMAN	K.A(+229.16)C(+57.02)EPGVDYVYK(+229.16).T	Y	25.43	1757.91	0.4	879.961	2	11.85	4549	1	19	29	TMT6plex; Carbamidomethylation
3	69365	sp|P01023|A2MG_HUMAN	K.ALLAYAFALAGNQDK(+42.01).R	Y	58.48	1606.84	7.2	804.431	2	18.02	7466	1	1148	1162	Acetylation (K)
3	69365	sp|P01023|A2MG_HUMAN	K.A(+229.16)LLAYAFALAGNQDK(+42.01).R	Y	56.86	1836	4.6	613.01	3	22.3	9456	2	1148	1162	TMT6plex; Acetylation (K)
3	69365	sp|P01023|A2MG_HUMAN	R.Q(-17.03)TVSWAVTPK(+229.16).S	Y	50.78	1327.73	-0.8	664.874	2	14.41	5759	1	854	863	Pyro-glu from Q; TMT6plex
3	69365	sp|P01023|A2MG_HUMAN	K.D(+14.02)TVIK(+229.16)PLLVEPEGLEK(+229.16).E	Y	50.78	2251.34	-1.5	751.454	3	17.6	7273	2	897	912	Methyl ester; TMT6plex
3	69365	sp|P01023|A2MG_HUMAN	K.MVSGFIPLK(+229.16)PTVK(+229.16).M	N	45.75	1874.15	-2.1	625.722	3	15.43	6238	2	1385	1397	TMT6plex
3	69365	sp|P01023|A2MG_HUMAN	K.A(+229.16)TVLNYLPK(+229.16).C	N	45.06	1475.91	0.1	738.963	2	16.46	6728	2	812	820	TMT6plex
3	69365	sp|P01023|A2MG_HUMAN	R.Q(+229.16)TVSWAVTPK(+229.16).S	Y	40.06	1573.92	0.7	787.97	2	12.72	4966	1	854	863	TMT6plex
3	69365	sp|P01023|A2MG_HUMAN	K.A(+229.16)AQVTIQSSGTFSSK(+14.02)(+229.16).F	Y	39.33	1983.1	-1.9	662.041	3	11.7	4477	1	1275	1289	TMT6plex; Methyl ester
3	69365	sp|P01023|A2MG_HUMAN	K.ATVLNYLPK(+229.16).C	N	38.16	1246.75	-1	624.381	2	14.05	5591	1	812	820	TMT6plex
3	69365	sp|P01023|A2MG_HUMAN	K.M(+15.99)VSGFIPLK(+229.16)PTVK(+229.16).M	N	37.27	1890.14	1.7	631.056	3	14.44	5778	1	1385	1397	Oxidation (M); TMT6plex
3	69365	sp|P01023|A2MG_HUMAN	K.YGAATFTRTG.K	Y	36.69	1043.5	-1.3	522.758	2	5.76	1797	1	1264	1273
3	69365	sp|P01023|A2MG_HUMAN	R.QTVSWAVTPK(+229.16).S	Y	35.58	1344.76	-10.5	673.38	2	11.06	4171	1	854	863	TMT6plex
3	69365	sp|P01023|A2MG_HUMAN	V.SRTE(+14.02)VSSNHVLIYLDK(+229.16).V	Y	29.39	2103.15	5	702.062	3	14.41	5760	1	1406	1421	Methyl ester; TMT6plex
3	69365	sp|P01023|A2MG_HUMAN	K.M(+229.16)VSGFIPLK(+229.16)PTVK(+229.16).M	N	28.94	2103.31	-1.3	702.11	3	17.43	7189	2	1385	1397	TMT6plex
3	69365	sp|P01023|A2MG_HUMAN	R.D(+229.16)LK(+229.16)PAIVK(+229.16).V	N	28.55	1570.04	-2.6	524.354	3	11.69	4471	1	1441	1448	TMT6plex
3	69365	sp|P01023|A2MG_HUMAN	Y.A(+229.16)FALAGNQDK(+42.01).R	Y	28.33	1304.69	2.8	653.356	2	9.74	3547	1	1153	1162	TMT6plex; Acetylation (K)
3	69365	sp|P01023|A2MG_HUMAN	V.PKSSSNEEVMFLTVQVK(+14.02)(+229.16).G	Y	27.54	2165.16	23.3	722.744	3	19.15	8004	2	92	108	Methyl ester; TMT6plex
3	69365	sp|P01023|A2MG_HUMAN	K.L(+229.16)PPNVVEESAR.A	Y	26.51	1438.8	2.5	720.408	2	11.47	4367	2	935	945	TMT6plex
3	69365	sp|P01023|A2MG_HUMAN	K.AFTNSK(+229.16).I	Y	24.16	895.497	-2.4	448.755	2	3.75	968	1	677	682	TMT6plex
3	69365	sp|P01023|A2MG_HUMAN	F.F(+229.16)VELTMPYSVIR.G	N	24.09	1682.93	-1.8	842.469	2	20.14	8458	1	793	804	TMT6plex
3	69365	sp|P01023|A2MG_HUMAN	F.FVELTMPYSVIR.G	N	23.98	1453.76	0.7	727.89	2	17.37	7163	1	793	804
3	69365	sp|P01023|A2MG_HUMAN	R.GEAFTLK(+229.16).A	Y	22.88	993.57	-0.8	497.792	2	9.96	3644	1	805	811	TMT6plex
3	69365	sp|P01023|A2MG_HUMAN	R.DLK(+229.16)PAIVK(+229.16).V	N	21.95	1340.88	-1.6	447.966	3	10.51	3908	1	1441	1448	TMT6plex
3	69365	sp|P01023|A2MG_HUMAN	K.Y(+229.16)GAATFTRTG.K	Y	21.28	1272.67	-1.4	637.34	2	8.81	3104	1	1264	1273	TMT6plex
3	69365	sp|P01023|A2MG_HUMAN	K.G(+229.16)PTQEFK(+229.16).K	Y	16.44	1263.72	2.3	632.87	2	8.44	2938	1	109	115	TMT6plex
3	69365	sp|P01023|A2MG_HUMAN	K.VVVQK(+229.16).K	N	15.36	800.532	-1.9	401.273	2	4.71	1329	1	205	209	TMT6plex
3	69365	sp|P01023|A2MG_HUMAN	R.QLNYK(+229.16).H	N	14.66	893.517	-0.2	447.766	2	5.32	1583	1	1015	1019	TMT6plex
3	69365	sp|P01023|A2MG_HUMAN	R.VTAAP(+15.99)QSVC(+57.02)ALR(+14.02).A	Y	14.24	1301.68	-0.2	651.845	2	9.13	3260	1	587	598	Hydroxylation; Carbamidomethylation; Methyl ester
3	69365	sp|P01023|A2MG_HUMAN	K.A(+229.16)FTNSK(+229.16).I	Y	14.19	1124.66	-0.1	563.337	2	7.3	2403	1	677	682	TMT6plex
3	69365	sp|P01023|A2MG_HUMAN	K.ETTF(+31.99)NSLLC(+57.02)PSGGEVSEELS(+79.97)LK.L	Y	13.83	2508.1	-4.3	628.029	4	12.68	4947	1	913	934	Dihydroxy; Carbamidomethylation; Phosphorylation (STY)
4	1334	tr|Q5T985|Q5T985_HUMAN	K.V(+229.16)QFELHYQEVK(+229.16).W	Y	55.97	1877.05	-1.3	626.688	3	13.44	5303	1	166	176	TMT6plex
4	1334	tr|Q5T985|Q5T985_HUMAN	K.IQPSGGTNINEALLR.A	Y	52.99	1581.85	-0.2	791.931	2	10.77	4032	1	369	383
4	1334	tr|Q5T985|Q5T985_HUMAN	R.K(+229.16)LWAYLTINQLLAER.S	Y	50.44	2060.2	-1.4	687.739	3	20.62	8686	1	571	585	TMT6plex
4	1334	tr|Q5T985|Q5T985_HUMAN	K.FYNQVSTPLLR.N	Y	50.35	1336.71	-0.1	669.364	2	12.17	4702	1	478	488
4	1334	tr|Q5T985|Q5T985_HUMAN	K.I(+229.16)QPSGGTNINEALLR.A	Y	47.83	1811.01	-0.5	906.512	2	13.33	5252	1	369	383	TMT6plex
4	1334	tr|Q5T985|Q5T985_HUMAN	K.VQFELHYQEVK(+229.16).W	Y	39.16	1647.88	-0.2	550.301	3	11.49	4377	1	166	176	TMT6plex
4	1334	tr|Q5T985|Q5T985_HUMAN	K.NILFVIDVSGSMWGVK(+14.02)(+229.16).M	Y	38.72	2007.11	-2.2	670.041	3	24.52	10395	1	299	314	Methyl ester; TMT6plex
4	1334	tr|Q5T985|Q5T985_HUMAN	K.N(+229.16)ILFVIDVSGSMWGVK(+14.02)(+229.16).M	Y	36.08	2236.27	-1.8	746.429	3	26.33	11024	1	299	314	TMT6plex; Methyl ester
4	1334	tr|Q5T985|Q5T985_HUMAN	K.LWAYLTINQLLAER.S	Y	33.6	1702.94	1.3	852.479	2	21.56	9112	2	572	585
4	1334	tr|Q5T985|Q5T985_HUMAN	K.L(+229.16)WAYLTINQLLAER.S	Y	32.09	1932.1	-1.2	967.058	2	24.92	10553	1	572	585	TMT6plex
4	1334	tr|Q5T985|Q5T985_HUMAN	K.V(+229.16)QSTITSR.M	Y	30.91	1119.64	-1.8	560.829	2	6.08	1906	1	66	73	TMT6plex
4	1334	tr|Q5T985|Q5T985_HUMAN	K.QTVEAMK(+229.16).T	Y	29.71	1034.56	-0.9	518.288	2	5.53	1686	1	317	323	TMT6plex
4	1334	tr|Q5T985|Q5T985_HUMAN	K.TQVADAK(+229.16).R	Y	28.89	960.544	-0.2	481.279	2	3.01	675	1	357	363	TMT6plex
4	1334	tr|Q5T985|Q5T985_HUMAN	R.A(+229.16)LYAQAR.A	Y	26.09	1020.59	-1.8	511.302	2	6.46	2051	1	129	135	TMT6plex
4	1334	tr|Q5T985|Q5T985_HUMAN	K.F(+229.16)YNQVSTPLLR.N	Y	25.2	1565.88	0.5	783.946	2	15.29	6175	1	478	488	TMT6plex
4	1334	tr|Q5T985|Q5T985_HUMAN	K.L(+229.16)GSYEHR.I	Y	25.06	1089.58	-7	364.197	3	5.23	1543	1	180	186	TMT6plex
4	1334	tr|Q5T985|Q5T985_HUMAN	A.TKTQVADAK(+229.16).R	Y	24.58	1189.69	15.7	595.86	2	6.02	1884	1	355	363	TMT6plex
4	1334	tr|Q5T985|Q5T985_HUMAN	K.TILDDLR.A	Y	23.16	844.465	-2.4	423.239	2	10.98	4134	1	324	330
4	1334	tr|Q5T985|Q5T985_HUMAN	K.Q(+229.16)TVEAMK(+229.16).T	Y	23.14	1263.73	-1.3	632.87	2	8.2	2828	1	317	323	TMT6plex
4	1334	tr|Q5T985|Q5T985_HUMAN	K.QTVEAM(+15.99)K(+229.16).T	Y	19.36	1050.56	-1.3	526.286	2	3.32	788	1	317	323	Oxidation (M); TMT6plex
4	1334	tr|Q5T985|Q5T985_HUMAN	R.MLAD(+15.99)APPQD(+14.02)PSC(+57.02)C(+57.02)SGALYYGSK(+229.16).V	Y	17.31	2646.2	-8	662.551	4	7.77	2620	1	628	649	Hydroxylation; Methyl ester; Carbamidomethylation; TMT6plex
4	1334	tr|Q5T985|Q5T985_HUMAN	K.T(+229.16)ILDDLR.A	Y	16.14	1073.63	2.1	537.823	2	13.81	5475	1	324	330	TMT6plex
4	69390	sp|P19823|ITIH2_HUMAN	K.V(+229.16)QFELHYQEVK(+229.16).W	Y	55.97	1877.05	-1.3	626.688	3	13.44	5303	1	177	187	TMT6plex
4	69390	sp|P19823|ITIH2_HUMAN	K.IQPSGGTNINEALLR.A	Y	52.99	1581.85	-0.2	791.931	2	10.77	4032	1	380	394
4	69390	sp|P19823|ITIH2_HUMAN	R.K(+229.16)LWAYLTINQLLAER.S	Y	50.44	2060.2	-1.4	687.739	3	20.62	8686	1	582	596	TMT6plex
4	69390	sp|P19823|ITIH2_HUMAN	K.FYNQVSTPLLR.N	Y	50.35	1336.71	-0.1	669.364	2	12.17	4702	1	489	499
4	69390	sp|P19823|ITIH2_HUMAN	K.I(+229.16)QPSGGTNINEALLR.A	Y	47.83	1811.01	-0.5	906.512	2	13.33	5252	1	380	394	TMT6plex
4	69390	sp|P19823|ITIH2_HUMAN	K.VQFELHYQEVK(+229.16).W	Y	39.16	1647.88	-0.2	550.301	3	11.49	4377	1	177	187	TMT6plex
4	69390	sp|P19823|ITIH2_HUMAN	K.NILFVIDVSGSMWGVK(+14.02)(+229.16).M	Y	38.72	2007.11	-2.2	670.041	3	24.52	10395	1	310	325	Methyl ester; TMT6plex
4	69390	sp|P19823|ITIH2_HUMAN	K.N(+229.16)ILFVIDVSGSMWGVK(+14.02)(+229.16).M	Y	36.08	2236.27	-1.8	746.429	3	26.33	11024	1	310	325	TMT6plex; Methyl ester
4	69390	sp|P19823|ITIH2_HUMAN	K.LWAYLTINQLLAER.S	Y	33.6	1702.94	1.3	852.479	2	21.56	9112	2	583	596
4	69390	sp|P19823|ITIH2_HUMAN	K.L(+229.16)WAYLTINQLLAER.S	Y	32.09	1932.1	-1.2	967.058	2	24.92	10553	1	583	596	TMT6plex
4	69390	sp|P19823|ITIH2_HUMAN	K.V(+229.16)QSTITSR.M	Y	30.91	1119.64	-1.8	560.829	2	6.08	1906	1	77	84	TMT6plex
4	69390	sp|P19823|ITIH2_HUMAN	K.QTVEAMK(+229.16).T	Y	29.71	1034.56	-0.9	518.288	2	5.53	1686	1	328	334	TMT6plex
4	69390	sp|P19823|ITIH2_HUMAN	K.TQVADAK(+229.16).R	Y	28.89	960.544	-0.2	481.279	2	3.01	675	1	368	374	TMT6plex
4	69390	sp|P19823|ITIH2_HUMAN	R.A(+229.16)LYAQAR.A	Y	26.09	1020.59	-1.8	511.302	2	6.46	2051	1	140	146	TMT6plex
4	69390	sp|P19823|ITIH2_HUMAN	K.F(+229.16)YNQVSTPLLR.N	Y	25.2	1565.88	0.5	783.946	2	15.29	6175	1	489	499	TMT6plex
4	69390	sp|P19823|ITIH2_HUMAN	K.L(+229.16)GSYEHR.I	Y	25.06	1089.58	-7	364.197	3	5.23	1543	1	191	197	TMT6plex
4	69390	sp|P19823|ITIH2_HUMAN	A.TKTQVADAK(+229.16).R	Y	24.58	1189.69	15.7	595.86	2	6.02	1884	1	366	374	TMT6plex
4	69390	sp|P19823|ITIH2_HUMAN	K.TILDDLR.A	Y	23.16	844.465	-2.4	423.239	2	10.98	4134	1	335	341
4	69390	sp|P19823|ITIH2_HUMAN	K.Q(+229.16)TVEAMK(+229.16).T	Y	23.14	1263.73	-1.3	632.87	2	8.2	2828	1	328	334	TMT6plex
4	69390	sp|P19823|ITIH2_HUMAN	K.QTVEAM(+15.99)K(+229.16).T	Y	19.36	1050.56	-1.3	526.286	2	3.32	788	1	328	334	Oxidation (M); TMT6plex
4	69390	sp|P19823|ITIH2_HUMAN	R.MLAD(+15.99)APPQD(+14.02)PSC(+57.02)C(+57.02)SGALYYGSK(+229.16).V	Y	17.31	2646.2	-8	662.551	4	7.77	2620	1	639	660	Hydroxylation; Methyl ester; Carbamidomethylation; TMT6plex
4	69390	sp|P19823|ITIH2_HUMAN	K.T(+229.16)ILDDLR.A	Y	16.14	1073.63	2.1	537.823	2	13.81	5475	1	335	341	TMT6plex
4	39356	tr|Q5T987|Q5T987_HUMAN	K.V(+229.16)QFELHYQEVK(+229.16).W	Y	55.97	1877.05	-1.3	626.688	3	13.44	5303	1	152	162	TMT6plex
4	39356	tr|Q5T987|Q5T987_HUMAN	K.VQFELHYQEVK(+229.16).W	Y	39.16	1647.88	-0.2	550.301	3	11.49	4377	1	152	162	TMT6plex
4	39356	tr|Q5T987|Q5T987_HUMAN	K.V(+229.16)QSTITSR.M	Y	30.91	1119.64	-1.8	560.829	2	6.08	1906	1	52	59	TMT6plex
4	39356	tr|Q5T987|Q5T987_HUMAN	R.A(+229.16)LYAQAR.A	Y	26.09	1020.59	-1.8	511.302	2	6.46	2051	1	115	121	TMT6plex
4	39356	tr|Q5T987|Q5T987_HUMAN	K.L(+229.16)GSYEHR.I	Y	25.06	1089.58	-7	364.197	3	5.23	1543	1	166	172	TMT6plex
15	106991	sp|P02774|VTDB_HUMAN	K.HQPQEFPTYVEPTNDEIC(+57.02)EAFR.K	Y	64.61	2706.2	-0.1	903.074	3	14.62	5863	2	128	149	Carbamidomethylation
15	106991	sp|P02774|VTDB_HUMAN	K.H(+229.16)QPQEFPTYVEPTNDEIC(+57.02)EAFR.K	Y	60.17	2935.36	1.6	979.464	3	15.06	6072	2	128	149	TMT6plex; Carbamidomethylation
15	106991	sp|P02774|VTDB_HUMAN	K.G(+229.16)QELC(+57.02)ADYSENTFTEYK(+229.16).K	Y	56.03	2512.18	-0.7	838.401	3	13.77	5458	1	403	419	TMT6plex; Carbamidomethylation
15	106991	sp|P02774|VTDB_HUMAN	K.D(+229.16)VC(+57.02)DP(+31.99)GNTK(+229.16).V	Y	42.69	1494.74	-9.5	499.249	3	5.76	1796	1	333	341	TMT6plex; Carbamidomethylation; Dihydroxy
15	106991	sp|P02774|VTDB_HUMAN	K.G(+229.16)QELC(+57.02)ADYSENTFTEYK(+229.16)K(+229.16).K	Y	41.51	2869.44	-11.5	957.477	3	13.1	5143	1	403	420	TMT6plex; Carbamidomethylation
15	106991	sp|P02774|VTDB_HUMAN	K.LC(+57.02)DNLSTK(+229.16).N	Y	40.14	1178.62	-1.5	590.315	2	6.69	2164	2	285	292	Carbamidomethylation; TMT6plex
15	106991	sp|P02774|VTDB_HUMAN	K.LC(+57.02)MAALK(+229.16).H	Y	30.23	1034.58	-1.7	518.297	2	10.69	3996	1	121	127	Carbamidomethylation; TMT6plex
15	106991	sp|P02774|VTDB_HUMAN	E.C(+57.02)C(+57.02)TK(+229.16)EGLE(+14.02)R.K	Y	24.86	1394.68	-31.1	465.888	3	1.93	281	1	111	119	Carbamidomethylation; TMT6plex; Methyl ester
15	106991	sp|P02774|VTDB_HUMAN	R.K(+229.16)LC(+57.02)MAALK(+229.16).H	Y	22.21	1391.84	-1.4	464.953	3	10.4	3853	1	120	127	TMT6plex; Carbamidomethylation
15	106991	sp|P02774|VTDB_HUMAN	K.SC(+57.02)ESNSPFPVHPGTAE(+14.02)C(+57.02)C(+57.02)T(+79.97)KE(+14.02)GLERK.L	Y	21.63	3084.31	14.9	772.097	4	10.21	3766	1	95	120	Carbamidomethylation; Methyl ester; Phosphorylation (STY)
15	106991	sp|P02774|VTDB_HUMAN	K.L(+229.16)C(+57.02)MAALK(+229.16).H	Y	17.44	1263.74	0.4	632.88	2	14.14	5634	1	121	127	TMT6plex; Carbamidomethylation
15	39349	tr|D6RF35|D6RF35_HUMAN	K.HQPQEFPTYVEPTNDEIC(+57.02)EAFR.K	Y	64.61	2706.2	-0.1	903.074	3	14.62	5863	2	128	149	Carbamidomethylation
15	39349	tr|D6RF35|D6RF35_HUMAN	K.H(+229.16)QPQEFPTYVEPTNDEIC(+57.02)EAFR.K	Y	60.17	2935.36	1.6	979.464	3	15.06	6072	2	128	149	TMT6plex; Carbamidomethylation
15	39349	tr|D6RF35|D6RF35_HUMAN	K.G(+229.16)QELC(+57.02)ADYSENTFTEYK(+229.16).K	Y	56.03	2512.18	-0.7	838.401	3	13.77	5458	1	403	419	TMT6plex; Carbamidomethylation
15	39349	tr|D6RF35|D6RF35_HUMAN	K.D(+229.16)VC(+57.02)DP(+31.99)GNTK(+229.16).V	Y	42.69	1494.74	-9.5	499.249	3	5.76	1796	1	333	341	TMT6plex; Carbamidomethylation; Dihydroxy
15	39349	tr|D6RF35|D6RF35_HUMAN	K.G(+229.16)QELC(+57.02)ADYSENTFTEYK(+229.16)K(+229.16).K	Y	41.51	2869.44	-11.5	957.477	3	13.1	5143	1	403	420	TMT6plex; Carbamidomethylation
15	39349	tr|D6RF35|D6RF35_HUMAN	K.LC(+57.02)DNLSTK(+229.16).N	Y	40.14	1178.62	-1.5	590.315	2	6.69	2164	2	285	292	Carbamidomethylation; TMT6plex
15	39349	tr|D6RF35|D6RF35_HUMAN	K.LC(+57.02)MAALK(+229.16).H	Y	30.23	1034.58	-1.7	518.297	2	10.69	3996	1	121	127	Carbamidomethylation; TMT6plex
15	39349	tr|D6RF35|D6RF35_HUMAN	E.C(+57.02)C(+57.02)TK(+229.16)EGLE(+14.02)R.K	Y	24.86	1394.68	-31.1	465.888	3	1.93	281	1	111	119	Carbamidomethylation; TMT6plex; Methyl ester
15	39349	tr|D6RF35|D6RF35_HUMAN	R.K(+229.16)LC(+57.02)MAALK(+229.16).H	Y	22.21	1391.84	-1.4	464.953	3	10.4	3853	1	120	127	TMT6plex; Carbamidomethylation
15	39349	tr|D6RF35|D6RF35_HUMAN	K.SC(+57.02)ESNSPFPVHPGTAE(+14.02)C(+57.02)C(+57.02)T(+79.97)KE(+14.02)GLERK.L	Y	21.63	3084.31	14.9	772.097	4	10.21	3766	1	95	120	Carbamidomethylation; Methyl ester; Phosphorylation (STY)
15	39349	tr|D6RF35|D6RF35_HUMAN	K.L(+229.16)C(+57.02)MAALK(+229.16).H	Y	17.44	1263.74	0.4	632.88	2	14.14	5634	1	121	127	TMT6plex; Carbamidomethylation
15	106992	sp|P02774-3|VTDB_HUMAN	K.HQPQEFPTYVEPTNDEIC(+57.02)EAFR.K	Y	64.61	2706.2	-0.1	903.074	3	14.62	5863	2	147	168	Carbamidomethylation
15	106992	sp|P02774-3|VTDB_HUMAN	K.H(+229.16)QPQEFPTYVEPTNDEIC(+57.02)EAFR.K	Y	60.17	2935.36	1.6	979.464	3	15.06	6072	2	147	168	TMT6plex; Carbamidomethylation
15	106992	sp|P02774-3|VTDB_HUMAN	K.G(+229.16)QELC(+57.02)ADYSENTFTEYK(+229.16).K	Y	56.03	2512.18	-0.7	838.401	3	13.77	5458	1	422	438	TMT6plex; Carbamidomethylation
15	106992	sp|P02774-3|VTDB_HUMAN	K.D(+229.16)VC(+57.02)DP(+31.99)GNTK(+229.16).V	Y	42.69	1494.74	-9.5	499.249	3	5.76	1796	1	352	360	TMT6plex; Carbamidomethylation; Dihydroxy
15	106992	sp|P02774-3|VTDB_HUMAN	K.G(+229.16)QELC(+57.02)ADYSENTFTEYK(+229.16)K(+229.16).K	Y	41.51	2869.44	-11.5	957.477	3	13.1	5143	1	422	439	TMT6plex; Carbamidomethylation
15	106992	sp|P02774-3|VTDB_HUMAN	K.LC(+57.02)DNLSTK(+229.16).N	Y	40.14	1178.62	-1.5	590.315	2	6.69	2164	2	304	311	Carbamidomethylation; TMT6plex
15	106992	sp|P02774-3|VTDB_HUMAN	K.LC(+57.02)MAALK(+229.16).H	Y	30.23	1034.58	-1.7	518.297	2	10.69	3996	1	140	146	Carbamidomethylation; TMT6plex
15	106992	sp|P02774-3|VTDB_HUMAN	E.C(+57.02)C(+57.02)TK(+229.16)EGLE(+14.02)R.K	Y	24.86	1394.68	-31.1	465.888	3	1.93	281	1	130	138	Carbamidomethylation; TMT6plex; Methyl ester
15	106992	sp|P02774-3|VTDB_HUMAN	R.K(+229.16)LC(+57.02)MAALK(+229.16).H	Y	22.21	1391.84	-1.4	464.953	3	10.4	3853	1	139	146	TMT6plex; Carbamidomethylation
15	106992	sp|P02774-3|VTDB_HUMAN	K.SC(+57.02)ESNSPFPVHPGTAE(+14.02)C(+57.02)C(+57.02)T(+79.97)KE(+14.02)GLERK.L	Y	21.63	3084.31	14.9	772.097	4	10.21	3766	1	114	139	Carbamidomethylation; Methyl ester; Phosphorylation (STY)
15	106992	sp|P02774-3|VTDB_HUMAN	K.L(+229.16)C(+57.02)MAALK(+229.16).H	Y	17.44	1263.74	0.4	632.88	2	14.14	5634	1	140	146	TMT6plex; Carbamidomethylation
15	106993	sp|P02774-2|VTDB_HUMAN	K.HQPQEFPTYVEPTNDEIC(+57.02)EAFR.K	Y	64.61	2706.2	-0.1	903.074	3	14.62	5863	2	6	27	Carbamidomethylation
15	106993	sp|P02774-2|VTDB_HUMAN	K.H(+229.16)QPQEFPTYVEPTNDEIC(+57.02)EAFR.K	Y	60.17	2935.36	1.6	979.464	3	15.06	6072	2	6	27	TMT6plex; Carbamidomethylation
15	106993	sp|P02774-2|VTDB_HUMAN	K.G(+229.16)QELC(+57.02)ADYSENTFTEYK(+229.16).K	Y	56.03	2512.18	-0.7	838.401	3	13.77	5458	1	281	297	TMT6plex; Carbamidomethylation
15	106993	sp|P02774-2|VTDB_HUMAN	K.D(+229.16)VC(+57.02)DP(+31.99)GNTK(+229.16).V	Y	42.69	1494.74	-9.5	499.249	3	5.76	1796	1	211	219	TMT6plex; Carbamidomethylation; Dihydroxy
15	106993	sp|P02774-2|VTDB_HUMAN	K.G(+229.16)QELC(+57.02)ADYSENTFTEYK(+229.16)K(+229.16).K	Y	41.51	2869.44	-11.5	957.477	3	13.1	5143	1	281	298	TMT6plex; Carbamidomethylation
15	106993	sp|P02774-2|VTDB_HUMAN	K.LC(+57.02)DNLSTK(+229.16).N	Y	40.14	1178.62	-1.5	590.315	2	6.69	2164	2	163	170	Carbamidomethylation; TMT6plex
15	39357	tr|D6RBJ7|D6RBJ7_HUMAN	K.HQPQEFPTYVEPTNDEIC(+57.02)EAFR.K	Y	64.61	2706.2	-0.1	903.074	3	14.62	5863	2	128	149	Carbamidomethylation
15	39357	tr|D6RBJ7|D6RBJ7_HUMAN	K.H(+229.16)QPQEFPTYVEPTNDEIC(+57.02)EAFR.K	Y	60.17	2935.36	1.6	979.464	3	15.06	6072	2	128	149	TMT6plex; Carbamidomethylation
15	39357	tr|D6RBJ7|D6RBJ7_HUMAN	K.D(+229.16)VC(+57.02)DP(+31.99)GNTK(+229.16).V	Y	42.69	1494.74	-9.5	499.249	3	5.76	1796	1	333	341	TMT6plex; Carbamidomethylation; Dihydroxy
15	39357	tr|D6RBJ7|D6RBJ7_HUMAN	K.LC(+57.02)DNLSTK(+229.16).N	Y	40.14	1178.62	-1.5	590.315	2	6.69	2164	2	285	292	Carbamidomethylation; TMT6plex
15	39357	tr|D6RBJ7|D6RBJ7_HUMAN	K.LC(+57.02)MAALK(+229.16).H	Y	30.23	1034.58	-1.7	518.297	2	10.69	3996	1	121	127	Carbamidomethylation; TMT6plex
15	39357	tr|D6RBJ7|D6RBJ7_HUMAN	E.C(+57.02)C(+57.02)TK(+229.16)EGLE(+14.02)R.K	Y	24.86	1394.68	-31.1	465.888	3	1.93	281	1	111	119	Carbamidomethylation; TMT6plex; Methyl ester
15	39357	tr|D6RBJ7|D6RBJ7_HUMAN	R.K(+229.16)LC(+57.02)MAALK(+229.16).H	Y	22.21	1391.84	-1.4	464.953	3	10.4	3853	1	120	127	TMT6plex; Carbamidomethylation
15	39357	tr|D6RBJ7|D6RBJ7_HUMAN	K.SC(+57.02)ESNSPFPVHPGTAE(+14.02)C(+57.02)C(+57.02)T(+79.97)KE(+14.02)GLERK.L	Y	21.63	3084.31	14.9	772.097	4	10.21	3766	1	95	120	Carbamidomethylation; Methyl ester; Phosphorylation (STY)
15	39357	tr|D6RBJ7|D6RBJ7_HUMAN	K.L(+229.16)C(+57.02)MAALK(+229.16).H	Y	17.44	1263.74	0.4	632.88	2	14.14	5634	1	121	127	TMT6plex; Carbamidomethylation
15	39404	tr|D6RF20|D6RF20_HUMAN	K.LC(+57.02)MAALK(+229.16).H	Y	30.23	1034.58	-1.7	518.297	2	10.69	3996	1	121	127	Carbamidomethylation; TMT6plex
15	39404	tr|D6RF20|D6RF20_HUMAN	R.K(+229.16)LC(+57.02)MAALK(+229.16).H	Y	22.21	1391.84	-1.4	464.953	3	10.4	3853	1	120	127	TMT6plex; Carbamidomethylation
15	39404	tr|D6RF20|D6RF20_HUMAN	K.L(+229.16)C(+57.02)MAALK(+229.16).H	Y	17.44	1263.74	0.4	632.88	2	14.14	5634	1	121	127	TMT6plex; Carbamidomethylation
16	69584	sp|P02647|APOA1_HUMAN	R.EQLGPVTQEFWDNLEK(+229.16).E	Y	68.54	2161.09	-0.1	721.37	3	18.75	7812	1	86	101	TMT6plex
16	69584	sp|P02647|APOA1_HUMAN	K.ENGGAR(+31.99)LAEYHAK(+229.16).A	Y	58.62	1675.85	22.5	559.636	3	7.56	2517	1	207	219	Dihydroxy; TMT6plex
16	69584	sp|P02647|APOA1_HUMAN	R.E(+229.16)QLGPVTQEFWDNLEK(+229.16).E	Y	56.26	2390.25	-0.5	797.758	3	19.96	8384	2	86	101	TMT6plex
16	69584	sp|P02647|APOA1_HUMAN	K.VQPYLDD(+14.02)FQK(+229.16).K	Y	54.11	1494.79	-3.8	748.4	2	12.57	4894	1	121	130	Methyl ester; TMT6plex
16	69584	sp|P02647|APOA1_HUMAN	K.V(+229.16)QPYLDD(+14.02)FQK(+229.16).K	Y	48.98	1723.96	-0.3	575.659	3	15.25	6152	1	121	130	TMT6plex; Methyl ester
16	69584	sp|P02647|APOA1_HUMAN	F.SKLREQLGPVTQEFWDNLEK(+229.16).E	Y	40.51	2645.4	12.6	882.819	3	18.55	7716	2	82	101	TMT6plex
16	69584	sp|P02647|APOA1_HUMAN	S.GRDYVSQFE(+14.02)GSALGK(+229.16).Q	Y	25.26	1855.96	23.4	619.676	3	17.4	7175	1	50	64	Methyl ester; TMT6plex
16	69584	sp|P02647|APOA1_HUMAN	K.D(+229.16)LEEVK(+229.16).A	N	25.21	1189.7	-1.3	595.855	2	9.53	3446	1	113	118	TMT6plex
16	69584	sp|P02647|APOA1_HUMAN	K.DLEEVK(+229.16).A	N	19.62	960.533	-2.3	481.273	2	7.01	2298	1	113	118	TMT6plex
16	69584	sp|P02647|APOA1_HUMAN	R.LEALK(+229.16).E	N	13.96	801.516	-2.2	401.764	2	6.74	2184	1	202	206	TMT6plex
16	1763	tr|F8W696|F8W696_HUMAN	R.EQLGPVTQEFWDNLEK(+229.16).E	Y	68.54	2161.09	-0.1	721.37	3	18.75	7812	1	64	79	TMT6plex
16	1763	tr|F8W696|F8W696_HUMAN	K.ENGGAR(+31.99)LAEYHAK(+229.16).A	Y	58.62	1675.85	22.5	559.636	3	7.56	2517	1	185	197	Dihydroxy; TMT6plex
16	1763	tr|F8W696|F8W696_HUMAN	R.E(+229.16)QLGPVTQEFWDNLEK(+229.16).E	Y	56.26	2390.25	-0.5	797.758	3	19.96	8384	2	64	79	TMT6plex
16	1763	tr|F8W696|F8W696_HUMAN	K.VQPYLDD(+14.02)FQK(+229.16).K	Y	54.11	1494.79	-3.8	748.4	2	12.57	4894	1	99	108	Methyl ester; TMT6plex
16	1763	tr|F8W696|F8W696_HUMAN	K.V(+229.16)QPYLDD(+14.02)FQK(+229.16).K	Y	48.98	1723.96	-0.3	575.659	3	15.25	6152	1	99	108	TMT6plex; Methyl ester
16	1763	tr|F8W696|F8W696_HUMAN	F.SKLREQLGPVTQEFWDNLEK(+229.16).E	Y	40.51	2645.4	12.6	882.819	3	18.55	7716	2	60	79	TMT6plex
16	1763	tr|F8W696|F8W696_HUMAN	K.D(+229.16)LEEVK(+229.16).A	N	25.21	1189.7	-1.3	595.855	2	9.53	3446	1	91	96	TMT6plex
16	1763	tr|F8W696|F8W696_HUMAN	K.DLEEVK(+229.16).A	N	19.62	960.533	-2.3	481.273	2	7.01	2298	1	91	96	TMT6plex
16	1763	tr|F8W696|F8W696_HUMAN	R.LEALK(+229.16).E	N	13.96	801.516	-2.2	401.764	2	6.74	2184	1	180	184	TMT6plex
2	69311	sp|P02765|FETUA_HUMAN	K.C(+57.02)(+229.16)DSSPDSAEDVR.K	Y	62.28	1565.68	0.7	783.849	2	4.66	1321	1	132	143	Carbamidomethylation; TMT6plex
2	69311	sp|P02765|FETUA_HUMAN	K.C(+57.02)(+229.16)DSSPDSAEDVRK(+229.16).V	Y	59.42	1922.94	-1.5	641.987	3	5.97	1860	1	132	144	Carbamidomethylation; TMT6plex
2	69311	sp|P02765|FETUA_HUMAN	K.C(+57.02)D(+15.99)SSPDSAEDVRK(+229.16).V	Y	56.23	1709.77	-3.1	570.93	3	4.46	1272	2	132	144	Carbamidomethylation; Hydroxylation; TMT6plex
2	69311	sp|P02765|FETUA_HUMAN	K.C(+57.02)D(+15.99)SSPDSAEDVR.K	Y	51.24	1352.52	0.3	677.265	2	2.37	446	2	132	143	Carbamidomethylation; Hydroxylation
2	69311	sp|P02765|FETUA_HUMAN	K.C(+57.02)DSSPDSAEDVR.K	Y	49.56	1336.52	-1.8	669.266	2	2.31	424	3	132	143	Carbamidomethylation
2	69311	sp|P02765|FETUA_HUMAN	K.C(+57.02)(+229.16)DSSPDS(+79.97)AEDVRK(+229.16).V	Y	41.91	2002.91	-1.7	668.642	3	6.43	2041	1	132	144	Carbamidomethylation; TMT6plex; Phosphorylation (STY)
2	69311	sp|P02765|FETUA_HUMAN	K.C(+57.02)(+229.16)DSSPDS(+79.97)AEDVR.K	Y	41.67	1645.65	-18.9	823.816	2	5.24	1548	3	132	143	Carbamidomethylation; TMT6plex; Phosphorylation (STY)
2	69311	sp|P02765|FETUA_HUMAN	K.C(+57.02)DSSPDS(+79.97)AEDVRK(+229.16).V	Y	41.56	1773.74	-2.9	592.254	3	4.89	1395	2	132	144	Carbamidomethylation; Phosphorylation (STY); TMT6plex
2	69311	sp|P02765|FETUA_HUMAN	K.C(+57.02)DSSPDSAEDVRK(+229.16).V	Y	40.01	1693.78	-4.3	565.597	3	4.58	1307	3	132	144	Carbamidomethylation; TMT6plex
2	69311	sp|P02765|FETUA_HUMAN	K.C(+57.02)N(+15.99)LLAEK(+229.16).Q	N	35.25	1091.58	-2.6	546.798	2	8.75	3077	2	219	225	Carbamidomethylation; Hydroxylation; TMT6plex
2	69311	sp|P02765|FETUA_HUMAN	K.Q(-17.03)YGFC(+57.02)K(+229.16).A	N	33.59	1013.48	-0.6	507.749	2	11.1	4191	2	226	231	Pyro-glu from Q; Carbamidomethylation; TMT6plex
2	69311	sp|P02765|FETUA_HUMAN	R.A(+229.16)HYDLR.H	N	30.64	1002.54	-3.8	335.188	3	5.17	1513	6	312	317	TMT6plex
2	69311	sp|P02765|FETUA_HUMAN	R.AHYDLR.H	N	30.37	773.382	-6	387.696	2	2.15	357	3	312	317
2	69311	sp|P02765|FETUA_HUMAN	K.C(+57.02)NLLAEK(+229.16).Q	N	29.17	1075.59	-2.1	538.801	2	8.86	3129	2	219	225	Carbamidomethylation; TMT6plex
2	69311	sp|P02765|FETUA_HUMAN	K.C(+57.02)(+229.16)NLLAEK(+229.16).Q	N	27.8	1304.75	-0.7	653.383	2	11	4141	2	219	225	Carbamidomethylation; TMT6plex
2	69311	sp|P02765|FETUA_HUMAN	K.Q(+229.16)YGFC(+57.02)K(+229.16).A	N	27.76	1259.67	-1.5	630.843	2	9.62	3487	2	226	231	TMT6plex; Carbamidomethylation
2	69311	sp|P02765|FETUA_HUMAN	K.QYGFC(+57.02)K(+229.16).A	N	26.39	1030.51	-1.7	516.262	2	7.72	2597	2	226	231	Carbamidomethylation; TMT6plex
2	69311	sp|P02765|FETUA_HUMAN	K.C(+57.02)N(+.98)LLAEK(+229.16).Q	N	25.66	1076.57	3.3	539.296	2	9.71	3530	2	219	225	Carbamidomethylation; Deamidation (NQ); TMT6plex
2	69311	sp|P02765|FETUA_HUMAN	V.AVTCTVFQTQPV.T	Y	23.88	1292.64	-1.3	647.328	2	13.47	5315	1	244	255
2	69311	sp|P02765|FETUA_HUMAN	K.C(+57.02)D(+15.99)SSPDS(+79.97)AEDVRK(+229.16).V	Y	23.74	1789.74	-1.9	597.586	3	5.04	1454	1	132	144	Carbamidomethylation; Hydroxylation; Phosphorylation (STY); TMT6plex
2	69311	sp|P02765|FETUA_HUMAN	A.K(+229.16)(+229.16)C(+57.02)DSSPDSAEDVR.K	Y	21.09	1922.94	-3	641.986	3	5.27	1561	1	131	143	TMT6plex; Carbamidomethylation
2	69311	sp|P02765|FETUA_HUMAN	D.SSPDSAEDVRK(+229.16).V	Y	15.68	1418.72	-1.4	710.366	2	4.43	1259	1	134	144	TMT6plex
2	69311	sp|P02765|FETUA_HUMAN	A.HYDLR.H	N	14.57	702.345	-3.9	352.178	2	2.18	369	1	313	317
2	69311	sp|P02765|FETUA_HUMAN	N.LLAEK(+229.16).Q	N	13.29	801.516	-2.2	401.764	2	5.95	1856	1	221	225	TMT6plex
8	69164	sp|P02771|FETA_HUMAN	K.YIQESQALAK(+229.16).R	Y	54.44	1378.77	-0.2	690.39	2	8.15	2801	1	404	413	TMT6plex
8	69164	sp|P02771|FETA_HUMAN	K.Y(+229.16)IQESQALAK(+229.16).R	Y	51.7	1607.93	0.7	804.972	2	11.29	4283	1	404	413	TMT6plex
8	69164	sp|P02771|FETA_HUMAN	K.L(+229.16)GEYYLQNAFLVAYTK(+229.16).K	Y	47.51	2350.3	-5.2	784.436	3	22.43	9516	1	422	437	TMT6plex
8	69164	sp|P02771|FETA_HUMAN	R.HN(+.98)C(+57.02)FLAHK(+229.16).K	Y	40.87	1255.63	-4.7	419.55	3	5.84	1826	2	122	129	Deamidation (NQ); Carbamidomethylation; TMT6plex
8	69164	sp|P02771|FETA_HUMAN	K.QK(+229.16)PQITEEQLEAVIAD(+15.99)FSGLLEK(+229.16).C	Y	36.79	3059.68	-2.7	765.925	4	25.35	10697	5	559	581	TMT6plex; Hydroxylation
8	69164	sp|P02771|FETA_HUMAN	R.SC(+57.02)GLFQK(+229.16).L	Y	35.92	1067.56	-5.7	534.786	2	9.39	3378	1	415	421	Carbamidomethylation; TMT6plex
8	69164	sp|P02771|FETA_HUMAN	K.LGEYYLQNAFLVAYTK(+229.16).K	Y	33.05	2121.13	1.9	708.053	3	20.27	8520	1	422	437	TMT6plex
8	69164	sp|P02771|FETA_HUMAN	K.GYQELLEK(+229.16).C	Y	32.65	1207.67	-1.8	604.839	2	11.39	4331	1	376	383	TMT6plex
8	69164	sp|P02771|FETA_HUMAN	K.G(+229.16)YQELLEK(+229.16).C	Y	27.81	1436.83	-0.9	479.95	3	13.37	5269	1	376	383	TMT6plex
8	69164	sp|P02771|FETA_HUMAN	R.S(+229.16)C(+57.02)GLFQK(+229.16).L	Y	25.7	1296.73	0.1	649.371	2	11.09	4184	1	415	421	TMT6plex; Carbamidomethylation
8	69164	sp|P02771|FETA_HUMAN	K.L(+229.16)GEYYLQNAFLVAY(+15.99).T	Y	25.03	1907.99	6.8	955.007	2	23.88	10166	1	422	435	TMT6plex; Hydroxylation
8	69164	sp|P02771|FETA_HUMAN	K.LGEYYLQNAF.L	Y	24.86	1216.58	0.3	609.296	2	16.15	6583	1	422	431
8	69164	sp|P02771|FETA_HUMAN	K.L(+229.16)GEYYLQNAFLVAY.T	Y	16.52	1891.99	0.8	947.004	2	23.82	10138	1	422	435	TMT6plex
8	69164	sp|P02771|FETA_HUMAN	K.AATVTK(+15.99)ELR.E	Y	15.04	1003.57	2.8	502.792	2	11.51	4386	1	206	214	Hydroxylation
8	864	tr|J3KMX3|J3KMX3_HUMAN	K.YIQESQALAK(+229.16).R	Y	54.44	1378.77	-0.2	690.39	2	8.15	2801	1	404	413	TMT6plex
8	864	tr|J3KMX3|J3KMX3_HUMAN	K.Y(+229.16)IQESQALAK(+229.16).R	Y	51.7	1607.93	0.7	804.972	2	11.29	4283	1	404	413	TMT6plex
8	864	tr|J3KMX3|J3KMX3_HUMAN	K.L(+229.16)GEYYLQNAFLVAYTK(+229.16).K	Y	47.51	2350.3	-5.2	784.436	3	22.43	9516	1	422	437	TMT6plex
8	864	tr|J3KMX3|J3KMX3_HUMAN	R.HN(+.98)C(+57.02)FLAHK(+229.16).K	Y	40.87	1255.63	-4.7	419.55	3	5.84	1826	2	122	129	Deamidation (NQ); Carbamidomethylation; TMT6plex
8	864	tr|J3KMX3|J3KMX3_HUMAN	K.QK(+229.16)PQITEEQLEAVIAD(+15.99)FSGLLEK(+229.16).C	Y	36.79	3059.68	-2.7	765.925	4	25.35	10697	5	559	581	TMT6plex; Hydroxylation
8	864	tr|J3KMX3|J3KMX3_HUMAN	R.SC(+57.02)GLFQK(+229.16).L	Y	35.92	1067.56	-5.7	534.786	2	9.39	3378	1	415	421	Carbamidomethylation; TMT6plex
8	864	tr|J3KMX3|J3KMX3_HUMAN	K.LGEYYLQNAFLVAYTK(+229.16).K	Y	33.05	2121.13	1.9	708.053	3	20.27	8520	1	422	437	TMT6plex
8	864	tr|J3KMX3|J3KMX3_HUMAN	K.GYQELLEK(+229.16).C	Y	32.65	1207.67	-1.8	604.839	2	11.39	4331	1	376	383	TMT6plex
8	864	tr|J3KMX3|J3KMX3_HUMAN	K.G(+229.16)YQELLEK(+229.16).C	Y	27.81	1436.83	-0.9	479.95	3	13.37	5269	1	376	383	TMT6plex
8	864	tr|J3KMX3|J3KMX3_HUMAN	R.S(+229.16)C(+57.02)GLFQK(+229.16).L	Y	25.7	1296.73	0.1	649.371	2	11.09	4184	1	415	421	TMT6plex; Carbamidomethylation
8	864	tr|J3KMX3|J3KMX3_HUMAN	K.L(+229.16)GEYYLQNAFLVAY(+15.99).T	Y	25.03	1907.99	6.8	955.007	2	23.88	10166	1	422	435	TMT6plex; Hydroxylation
8	864	tr|J3KMX3|J3KMX3_HUMAN	K.LGEYYLQNAF.L	Y	24.86	1216.58	0.3	609.296	2	16.15	6583	1	422	431
8	864	tr|J3KMX3|J3KMX3_HUMAN	K.L(+229.16)GEYYLQNAFLVAY.T	Y	16.52	1891.99	0.8	947.004	2	23.82	10138	1	422	435	TMT6plex
8	864	tr|J3KMX3|J3KMX3_HUMAN	K.AATVTK(+15.99)ELR.E	Y	15.04	1003.57	2.8	502.792	2	11.51	4386	1	206	214	Hydroxylation
13	106997	sp|P01008|ANT3_HUMAN	K.A(+229.16)FLEVNEEGSEAAASTAVVIAGR(+14.02)(+15.99).S	Y	54.47	2549.32	-1.5	850.779	3	19.64	8236	1	403	425	TMT6plex; Methyl ester; Hydroxylation
13	106997	sp|P01008|ANT3_HUMAN	K.TSDQIHFFFAK(+229.16).L	Y	52.35	1568.82	-1.7	523.946	3	15.13	6102	2	147	157	TMT6plex
13	106997	sp|P01008|ANT3_HUMAN	K.LPGIVAEGR.D	Y	37.79	910.524	-0.4	456.269	2	7.78	2623	1	383	391
13	106997	sp|P01008|ANT3_HUMAN	K.L(+229.16)PGIVAEGR.D	Y	31.39	1139.69	-0.6	570.85	2	12.13	4683	1	383	391	TMT6plex
13	106997	sp|P01008|ANT3_HUMAN	K.FDTISEK(+229.16).T	Y	27.28	1067.57	-1.5	534.792	2	7.41	2453	1	140	146	TMT6plex
13	106997	sp|P01008|ANT3_HUMAN	K.EQLQD(+14.02)M(+15.99)GLVDLFSPEK(+229.16).S	Y	26.95	2107.07	-17.9	703.352	3	19.25	8048	1	365	380	Methyl ester; Oxidation (M); TMT6plex
13	106997	sp|P01008|ANT3_HUMAN	K.N(+229.16)DNDNIFLSPLSISTAFAMTK(+229.16).L	Y	26.23	2756.45	-5	919.818	3	25.18	10630	1	103	123	TMT6plex
13	106997	sp|P01008|ANT3_HUMAN	K.G(+229.16)DDITMVLILPK(+229.16).P	Y	23.02	1772.05	-1.8	591.69	3	20.62	8684	1	308	319	TMT6plex
13	106997	sp|P01008|ANT3_HUMAN	K.LQPLDFK(+229.16).E	Y	21.54	1088.64	-0.7	545.329	2	12.7	4958	1	202	208	TMT6plex
13	106997	sp|P01008|ANT3_HUMAN	Q.Q(+229.16)LMEVFK(+229.16).F	Y	21.3	1351.79	1.1	676.905	2	15.96	6491	1	133	139	TMT6plex
13	106997	sp|P01008|ANT3_HUMAN	K.NDNDNIFLSPLSISTAFAMTK(+229.16).L	Y	17.25	2527.28	-1.6	843.434	3	24.83	10521	2	103	123	TMT6plex
13	106997	sp|P01008|ANT3_HUMAN	R.V(+229.16)WELSK(+229.16).A	Y	13.34	1218.74	0.3	610.376	2	13.99	5561	1	80	85	TMT6plex
13	39359	tr|Q8TCE1|Q8TCE1_HUMAN	K.A(+229.16)FLEVNEEGSEAAASTAVVIAGR(+14.02)(+15.99).S	Y	54.47	2549.32	-1.5	850.779	3	19.64	8236	1	198	220	TMT6plex; Methyl ester; Hydroxylation
13	39359	tr|Q8TCE1|Q8TCE1_HUMAN	K.TSDQIHFFFAK(+229.16).L	Y	52.35	1568.82	-1.7	523.946	3	15.13	6102	2	147	157	TMT6plex
13	39359	tr|Q8TCE1|Q8TCE1_HUMAN	K.FDTISEK(+229.16).T	Y	27.28	1067.57	-1.5	534.792	2	7.41	2453	1	140	146	TMT6plex
13	39359	tr|Q8TCE1|Q8TCE1_HUMAN	K.N(+229.16)DNDNIFLSPLSISTAFAMTK(+229.16).L	Y	26.23	2756.45	-5	919.818	3	25.18	10630	1	103	123	TMT6plex
13	39359	tr|Q8TCE1|Q8TCE1_HUMAN	Q.Q(+229.16)LMEVFK(+229.16).F	Y	21.3	1351.79	1.1	676.905	2	15.96	6491	1	133	139	TMT6plex
13	39359	tr|Q8TCE1|Q8TCE1_HUMAN	K.NDNDNIFLSPLSISTAFAMTK(+229.16).L	Y	17.25	2527.28	-1.6	843.434	3	24.83	10521	2	103	123	TMT6plex
13	39359	tr|Q8TCE1|Q8TCE1_HUMAN	R.V(+229.16)WELSK(+229.16).A	Y	13.34	1218.74	0.3	610.376	2	13.99	5561	1	80	85	TMT6plex
5	69442	sp|P02787|TRFE_HUMAN	K.C(+57.02)LKD(+15.99)GAGDVAFVK(+229.16).H	Y	53.94	1623.85	-40.5	812.899	2	17.02	6997	1	213	225	Carbamidomethylation; Hydroxylation; TMT6plex
5	69442	sp|P02787|TRFE_HUMAN	K.C(+57.02)LK(+15.99)DGAGDVAFVK(+229.16).H	Y	51.78	1623.85	-45.9	812.895	2	16.88	6928	1	213	225	Carbamidomethylation; Hydroxylation; TMT6plex
5	69442	sp|P02787|TRFE_HUMAN	R.C(+57.02)LVEK(+31.99)GDVAFVK(+229.16).H	Y	48.07	1624.87	-32.3	813.416	2	14.21	5667	1	542	553	Carbamidomethylation; Dihydroxy; TMT6plex
5	69442	sp|P02787|TRFE_HUMAN	R.C(+57.02)(+229.16)LVEK(+31.99)GDVAFVK(+229.16).H	Y	46.77	1854.03	-28.2	927.997	2	16.14	6576	1	542	553	Carbamidomethylation; TMT6plex; Dihydroxy
5	69442	sp|P02787|TRFE_HUMAN	K.C(+57.02)LKDGAGDVAFVK(+229.16).H	Y	42.28	1607.85	-42.4	804.9	2	19.25	8050	3	213	225	Carbamidomethylation; TMT6plex
5	69442	sp|P02787|TRFE_HUMAN	K.S(+229.16)C(+57.02)HTGLGR.S	Y	39.35	1115.57	-3.8	372.863	3	2.35	439	1	136	143	TMT6plex; Carbamidomethylation
5	69442	sp|P02787|TRFE_HUMAN	G.Y(+229.16)YGYTGAFR.C	N	38.02	1325.66	-2.6	663.836	2	11.38	4323	1	533	541	TMT6plex
5	69442	sp|P02787|TRFE_HUMAN	G.YYGYTGAFR.C	N	38.01	1096.5	-2	549.255	2	8.72	3059	3	533	541
5	69442	sp|P02787|TRFE_HUMAN	A.G(+229.16)DVAFVK(+229.16).H	N	20.87	1192.72	-0.5	597.368	2	11.26	4266	1	219	225	TMT6plex
5	69442	sp|P02787|TRFE_HUMAN	A.GDVAFVK(+229.16).H	N	20.77	963.559	16.9	482.795	2	9.01	3199	1	219	225	TMT6plex
5	69442	sp|P02787|TRFE_HUMAN	E.TKDLLFR.D	Y	20.59	891.518	21.9	446.776	2	12.7	4957	1	645	651
5	69442	sp|P02787|TRFE_HUMAN	K.D(+229.16)LLFR.D	N	17.56	891.538	-1.9	446.776	2	12.56	4887	1	647	651	TMT6plex
5	69442	sp|P02787|TRFE_HUMAN	K.DLLFR.D	N	17.21	662.375	-2.1	332.194	2	10.28	3796	1	647	651
5	69442	sp|P02787|TRFE_HUMAN	Y.SGAFK(+229.16).C	N	16.57	737.427	-5.1	369.719	2	4.18	1139	1	208	212	TMT6plex
5	69442	sp|P02787|TRFE_HUMAN	R.TAGWNIPMGLLY.N	Y	15.67	1334.67	-0.7	668.341	2	22.63	9605	2	476	487
5	69442	sp|P02787|TRFE_HUMAN	R.C(+57.02)LVEK(+229.16).G	N	14.77	876.494	-4.5	439.252	2	6.1	1912	1	542	546	Carbamidomethylation; TMT6plex
5	69442	sp|P02787|TRFE_HUMAN	K.DLLFK(+229.16).D	N	13.42	863.532	-0.7	432.773	2	12.96	5083	1	311	315	TMT6plex
5	1885	tr|C9JVG0|C9JVG0_HUMAN	K.C(+57.02)LKD(+15.99)GAGDVAFVK(+229.16).H	Y	53.94	1623.85	-40.5	812.899	2	17.02	6997	1	86	98	Carbamidomethylation; Hydroxylation; TMT6plex
5	1885	tr|C9JVG0|C9JVG0_HUMAN	K.C(+57.02)LK(+15.99)DGAGDVAFVK(+229.16).H	Y	51.78	1623.85	-45.9	812.895	2	16.88	6928	1	86	98	Carbamidomethylation; Hydroxylation; TMT6plex
5	1885	tr|C9JVG0|C9JVG0_HUMAN	K.C(+57.02)LKDGAGDVAFVK(+229.16).H	Y	42.28	1607.85	-42.4	804.9	2	19.25	8050	3	86	98	Carbamidomethylation; TMT6plex
5	1885	tr|C9JVG0|C9JVG0_HUMAN	K.S(+229.16)C(+57.02)HTGLGR.S	Y	39.35	1115.57	-3.8	372.863	3	2.35	439	1	9	16	TMT6plex; Carbamidomethylation
5	1885	tr|C9JVG0|C9JVG0_HUMAN	A.G(+229.16)DVAFVK(+229.16).H	N	20.87	1192.72	-0.5	597.368	2	11.26	4266	1	92	98	TMT6plex
5	1885	tr|C9JVG0|C9JVG0_HUMAN	A.GDVAFVK(+229.16).H	N	20.77	963.559	16.9	482.795	2	9.01	3199	1	92	98	TMT6plex
5	1885	tr|C9JVG0|C9JVG0_HUMAN	Y.SGAFK(+229.16).C	N	16.57	737.427	-5.1	369.719	2	4.18	1139	1	81	85	TMT6plex
5	1477	tr|H7C5E8|H7C5E8_HUMAN	R.C(+57.02)LVEK(+31.99)GDVAFVK(+229.16).H	Y	48.07	1624.87	-32.3	813.416	2	14.21	5667	1	99	110	Carbamidomethylation; Dihydroxy; TMT6plex
5	1477	tr|H7C5E8|H7C5E8_HUMAN	R.C(+57.02)(+229.16)LVEK(+31.99)GDVAFVK(+229.16).H	Y	46.77	1854.03	-28.2	927.997	2	16.14	6576	1	99	110	Carbamidomethylation; TMT6plex; Dihydroxy
5	1477	tr|H7C5E8|H7C5E8_HUMAN	G.Y(+229.16)YGYTGAFR.C	N	38.02	1325.66	-2.6	663.836	2	11.38	4323	1	90	98	TMT6plex
5	1477	tr|H7C5E8|H7C5E8_HUMAN	G.YYGYTGAFR.C	N	38.01	1096.5	-2	549.255	2	8.72	3059	3	90	98
5	1477	tr|H7C5E8|H7C5E8_HUMAN	K.G(+229.16)DVAFVK(+229.16).H	N	20.87	1192.72	-0.5	597.368	2	11.26	4266	1	104	110	TMT6plex
5	1477	tr|H7C5E8|H7C5E8_HUMAN	K.GDVAFVK(+229.16).H	N	20.77	963.559	16.9	482.795	2	9.01	3199	1	104	110	TMT6plex
5	1477	tr|H7C5E8|H7C5E8_HUMAN	R.TAGWNIPMGLLY.N	Y	15.67	1334.67	-0.7	668.341	2	22.63	9605	2	33	44
5	1477	tr|H7C5E8|H7C5E8_HUMAN	R.C(+57.02)LVEK(+229.16).G	N	14.77	876.494	-4.5	439.252	2	6.1	1912	1	99	103	Carbamidomethylation; TMT6plex
14	69143	sp|P69905|HBA_HUMAN	K.T(+229.16)YFPHFDLSHGSAQVK(+229.16).G	Y	61.28	2291.21	-3.6	573.808	4	14.22	5671	3	42	57	TMT6plex
14	69143	sp|P69905|HBA_HUMAN	K.VGAHAGEYGAEALER.M	Y	53.89	1528.73	-3.5	510.581	3	6.37	2017	2	18	32
14	69143	sp|P69905|HBA_HUMAN	R.MFLSFPTTK(+229.16).T	Y	38.6	1299.71	0.2	650.862	2	16.01	6516	2	33	41	TMT6plex
14	69143	sp|P69905|HBA_HUMAN	K.V(+229.16)GAHAGEYGAEALER.M	Y	37.17	1757.89	-1.2	586.97	3	9.15	3268	2	18	32	TMT6plex
14	69143	sp|P69905|HBA_HUMAN	R.M(+15.99)FLSFPTTK(+229.16).T	Y	36.66	1315.7	-1.3	658.859	2	14.4	5758	1	33	41	Oxidation (M); TMT6plex
14	69143	sp|P69905|HBA_HUMAN	R.VDPVNFK(+229.16).L	Y	33.7	1046.6	-1	524.305	2	9.71	3529	1	94	100	TMT6plex
14	69143	sp|P69905|HBA_HUMAN	K.L(+229.16)RVDPVNFK(+229.16).L	Y	22.55	1544.94	0.4	515.989	3	13.31	5241	1	92	100	TMT6plex
14	69143	sp|P69905|HBA_HUMAN	K.LRVDPVNFK(+229.16).L	Y	21.56	1315.78	-1.1	439.601	3	10.89	4090	1	92	100	TMT6plex
14	69143	sp|P69905|HBA_HUMAN	R.M(+229.16)FLSFPTTK(+229.16).T	Y	21.5	1528.87	1.6	765.445	2	18.34	7617	1	33	41	TMT6plex
14	69143	sp|P69905|HBA_HUMAN	R.V(+229.16)DPVNFK(+229.16).L	Y	18.97	1275.76	-0.2	638.887	2	12.66	4937	1	94	100	TMT6plex
14	1131	tr|G3V1N2|G3V1N2_HUMAN	K.T(+229.16)YFPHFDLSHGSAQVK(+229.16).G	Y	61.28	2291.21	-3.6	573.808	4	14.22	5671	3	10	25	TMT6plex
14	1131	tr|G3V1N2|G3V1N2_HUMAN	MFLSFPTTK(+229.16).T	Y	38.6	1299.71	0.2	650.862	2	16.01	6516	2	1	9	TMT6plex
14	1131	tr|G3V1N2|G3V1N2_HUMAN	M(+15.99)FLSFPTTK(+229.16).T	Y	36.66	1315.7	-1.3	658.859	2	14.4	5758	1	1	9	Oxidation (M); TMT6plex
14	1131	tr|G3V1N2|G3V1N2_HUMAN	R.VDPVNFK(+229.16).L	Y	33.7	1046.6	-1	524.305	2	9.71	3529	1	62	68	TMT6plex
14	1131	tr|G3V1N2|G3V1N2_HUMAN	K.L(+229.16)RVDPVNFK(+229.16).L	Y	22.55	1544.94	0.4	515.989	3	13.31	5241	1	60	68	TMT6plex
14	1131	tr|G3V1N2|G3V1N2_HUMAN	K.LRVDPVNFK(+229.16).L	Y	21.56	1315.78	-1.1	439.601	3	10.89	4090	1	60	68	TMT6plex
14	1131	tr|G3V1N2|G3V1N2_HUMAN	M(+229.16)FLSFPTTK(+229.16).T	Y	21.5	1528.87	1.6	765.445	2	18.34	7617	1	1	9	TMT6plex
14	1131	tr|G3V1N2|G3V1N2_HUMAN	R.V(+229.16)DPVNFK(+229.16).L	Y	18.97	1275.76	-0.2	638.887	2	12.66	4937	1	62	68	TMT6plex
6	1127	tr|E7EQB2|E7EQB2_HUMAN	K.C(+57.02)GLVPVLAENYK(+229.16).S	Y	56.06	1590.86	3.7	796.442	2	15.11	6096	2	411	422	Carbamidomethylation; TMT6plex
6	1127	tr|E7EQB2|E7EQB2_HUMAN	K.C(+57.02)(+229.16)GLVPVLAENYK(+229.16).S	Y	53.43	1820.03	-0.8	607.683	3	16.57	6781	2	411	422	Carbamidomethylation; TMT6plex
6	1127	tr|E7EQB2|E7EQB2_HUMAN	K.C(+57.02)GLVP(+15.99)VLAENYK(+229.16).S	Y	41.08	1606.86	-0.9	804.436	2	15.14	6112	1	411	422	Carbamidomethylation; Hydroxylation; TMT6plex
6	1127	tr|E7EQB2|E7EQB2_HUMAN	K.S(+229.16)C(+57.02)HTAVDR.T	Y	39.97	1173.58	-1.8	587.794	2	1.82	269	2	464	471	TMT6plex; Carbamidomethylation
6	1127	tr|E7EQB2|E7EQB2_HUMAN	R.Y(+229.16)YGYTGAFR.C	N	38.02	1325.66	-2.6	663.836	2	11.38	4323	1	531	539	TMT6plex
6	1127	tr|E7EQB2|E7EQB2_HUMAN	R.YYGYTGAFR.C	N	38.01	1096.5	-2	549.255	2	8.72	3059	3	531	539
6	1127	tr|E7EQB2|E7EQB2_HUMAN	R.VPPRID(+14.02)SGLYLGSGY(+15.99)FTAIQNLR.K	Y	33.13	2566.35	-27.3	856.435	3	27.44	11405	4	316	338	Methyl ester; Hydroxylation
6	1127	tr|E7EQB2|E7EQB2_HUMAN	K.G(+229.16)EADAMSLDGGYVY(+14.02).T	Y	32.5	1689.78	1.1	845.896	2	16.82	6899	1	393	406	TMT6plex; Methyl ester
6	1127	tr|E7EQB2|E7EQB2_HUMAN	R.VPPRID(+14.02)SGLYLGSGY(+31.99)FTAIQNLR.K	Y	29.3	2582.35	-26	861.768	3	24.88	10538	1	316	338	Methyl ester; Dihydroxy
6	1127	tr|E7EQB2|E7EQB2_HUMAN	A.G(+229.16)DVAFVK(+229.16).D	N	20.87	1192.72	-0.5	597.368	2	11.26	4266	1	546	552	TMT6plex
6	1127	tr|E7EQB2|E7EQB2_HUMAN	A.GDVAFVK(+229.16).D	N	20.77	963.559	16.9	482.795	2	9.01	3199	1	546	552	TMT6plex
6	1127	tr|E7EQB2|E7EQB2_HUMAN	Y.SGAFK(+229.16).C	N	16.57	737.427	-5.1	369.719	2	4.18	1139	1	199	203	TMT6plex
6	1127	tr|E7EQB2|E7EQB2_HUMAN	K.DLLFK(+229.16).D	N	13.42	863.532	-0.7	432.773	2	12.96	5083	1	303	307	TMT6plex
6	1127	tr|E7EQB2|E7EQB2_HUMAN	V.PVLAENYK(+229.16).S	Y	13.03	1161.66	-0.1	581.837	2	19.71	8267	2	415	422	TMT6plex
6	1129	tr|E7ER44|E7ER44_HUMAN	K.C(+57.02)GLVPVLAENYK(+229.16).S	Y	56.06	1590.86	3.7	796.442	2	15.11	6096	2	422	433	Carbamidomethylation; TMT6plex
6	1129	tr|E7ER44|E7ER44_HUMAN	K.C(+57.02)(+229.16)GLVPVLAENYK(+229.16).S	Y	53.43	1820.03	-0.8	607.683	3	16.57	6781	2	422	433	Carbamidomethylation; TMT6plex
6	1129	tr|E7ER44|E7ER44_HUMAN	K.C(+57.02)GLVP(+15.99)VLAENYK(+229.16).S	Y	41.08	1606.86	-0.9	804.436	2	15.14	6112	1	422	433	Carbamidomethylation; Hydroxylation; TMT6plex
6	1129	tr|E7ER44|E7ER44_HUMAN	K.S(+229.16)C(+57.02)HTAVDR.T	Y	39.97	1173.58	-1.8	587.794	2	1.82	269	2	475	482	TMT6plex; Carbamidomethylation
6	1129	tr|E7ER44|E7ER44_HUMAN	R.Y(+229.16)YGYTGAFR.C	N	38.02	1325.66	-2.6	663.836	2	11.38	4323	1	542	550	TMT6plex
6	1129	tr|E7ER44|E7ER44_HUMAN	R.YYGYTGAFR.C	N	38.01	1096.5	-2	549.255	2	8.72	3059	3	542	550
6	1129	tr|E7ER44|E7ER44_HUMAN	R.VPPRID(+14.02)SGLYLGSGY(+15.99)FTAIQNLR.K	Y	33.13	2566.35	-27.3	856.435	3	27.44	11405	4	329	351	Methyl ester; Hydroxylation
6	1129	tr|E7ER44|E7ER44_HUMAN	K.G(+229.16)EADAMSLDGGYVY(+14.02).T	Y	32.5	1689.78	1.1	845.896	2	16.82	6899	1	404	417	TMT6plex; Methyl ester
6	1129	tr|E7ER44|E7ER44_HUMAN	R.VPPRID(+14.02)SGLYLGSGY(+31.99)FTAIQNLR.K	Y	29.3	2582.35	-26	861.768	3	24.88	10538	1	329	351	Methyl ester; Dihydroxy
6	1129	tr|E7ER44|E7ER44_HUMAN	A.G(+229.16)DVAFVK(+229.16).D	N	20.87	1192.72	-0.5	597.368	2	11.26	4266	1	557	563	TMT6plex
6	1129	tr|E7ER44|E7ER44_HUMAN	A.GDVAFVK(+229.16).D	N	20.77	963.559	16.9	482.795	2	9.01	3199	1	557	563	TMT6plex
6	1129	tr|E7ER44|E7ER44_HUMAN	Y.SGAFK(+229.16).C	N	16.57	737.427	-5.1	369.719	2	4.18	1139	1	212	216	TMT6plex
6	1129	tr|E7ER44|E7ER44_HUMAN	K.DLLFK(+229.16).D	N	13.42	863.532	-0.7	432.773	2	12.96	5083	1	316	320	TMT6plex
6	1129	tr|E7ER44|E7ER44_HUMAN	V.PVLAENYK(+229.16).S	Y	13.03	1161.66	-0.1	581.837	2	19.71	8267	2	426	433	TMT6plex
6	69307	sp|P02788|TRFL_HUMAN	K.C(+57.02)GLVPVLAENYK(+229.16).S	Y	56.06	1590.86	3.7	796.442	2	15.11	6096	2	424	435	Carbamidomethylation; TMT6plex
6	69307	sp|P02788|TRFL_HUMAN	K.C(+57.02)(+229.16)GLVPVLAENYK(+229.16).S	Y	53.43	1820.03	-0.8	607.683	3	16.57	6781	2	424	435	Carbamidomethylation; TMT6plex
6	69307	sp|P02788|TRFL_HUMAN	K.C(+57.02)GLVP(+15.99)VLAENYK(+229.16).S	Y	41.08	1606.86	-0.9	804.436	2	15.14	6112	1	424	435	Carbamidomethylation; Hydroxylation; TMT6plex
6	69307	sp|P02788|TRFL_HUMAN	K.S(+229.16)C(+57.02)HTAVDR.T	Y	39.97	1173.58	-1.8	587.794	2	1.82	269	2	477	484	TMT6plex; Carbamidomethylation
6	69307	sp|P02788|TRFL_HUMAN	R.Y(+229.16)YGYTGAFR.C	N	38.02	1325.66	-2.6	663.836	2	11.38	4323	1	544	552	TMT6plex
6	69307	sp|P02788|TRFL_HUMAN	R.YYGYTGAFR.C	N	38.01	1096.5	-2	549.255	2	8.72	3059	3	544	552
6	69307	sp|P02788|TRFL_HUMAN	R.VPPRID(+14.02)SGLYLGSGY(+15.99)FTAIQNLR.K	Y	33.13	2566.35	-27.3	856.435	3	27.44	11405	4	329	351	Methyl ester; Hydroxylation
6	69307	sp|P02788|TRFL_HUMAN	K.G(+229.16)EADAMSLDGGYVY(+14.02).T	Y	32.5	1689.78	1.1	845.896	2	16.82	6899	1	406	419	TMT6plex; Methyl ester
6	69307	sp|P02788|TRFL_HUMAN	R.VPPRID(+14.02)SGLYLGSGY(+31.99)FTAIQNLR.K	Y	29.3	2582.35	-26	861.768	3	24.88	10538	1	329	351	Methyl ester; Dihydroxy
6	69307	sp|P02788|TRFL_HUMAN	A.G(+229.16)DVAFVK(+229.16).D	N	20.87	1192.72	-0.5	597.368	2	11.26	4266	1	559	565	TMT6plex
6	69307	sp|P02788|TRFL_HUMAN	A.GDVAFVK(+229.16).D	N	20.77	963.559	16.9	482.795	2	9.01	3199	1	559	565	TMT6plex
6	69307	sp|P02788|TRFL_HUMAN	Y.SGAFK(+229.16).C	N	16.57	737.427	-5.1	369.719	2	4.18	1139	1	212	216	TMT6plex
6	69307	sp|P02788|TRFL_HUMAN	K.DLLFK(+229.16).D	N	13.42	863.532	-0.7	432.773	2	12.96	5083	1	316	320	TMT6plex
6	69307	sp|P02788|TRFL_HUMAN	V.PVLAENYK(+229.16).S	Y	13.03	1161.66	-0.1	581.837	2	19.71	8267	2	428	435	TMT6plex
6	69305	sp|P02788-2|TRFL_HUMAN	K.C(+57.02)GLVPVLAENYK(+229.16).S	Y	56.06	1590.86	3.7	796.442	2	15.11	6096	2	380	391	Carbamidomethylation; TMT6plex
6	69305	sp|P02788-2|TRFL_HUMAN	K.C(+57.02)(+229.16)GLVPVLAENYK(+229.16).S	Y	53.43	1820.03	-0.8	607.683	3	16.57	6781	2	380	391	Carbamidomethylation; TMT6plex
6	69305	sp|P02788-2|TRFL_HUMAN	K.C(+57.02)GLVP(+15.99)VLAENYK(+229.16).S	Y	41.08	1606.86	-0.9	804.436	2	15.14	6112	1	380	391	Carbamidomethylation; Hydroxylation; TMT6plex
6	69305	sp|P02788-2|TRFL_HUMAN	K.S(+229.16)C(+57.02)HTAVDR.T	Y	39.97	1173.58	-1.8	587.794	2	1.82	269	2	433	440	TMT6plex; Carbamidomethylation
6	69305	sp|P02788-2|TRFL_HUMAN	R.Y(+229.16)YGYTGAFR.C	N	38.02	1325.66	-2.6	663.836	2	11.38	4323	1	500	508	TMT6plex
6	69305	sp|P02788-2|TRFL_HUMAN	R.YYGYTGAFR.C	N	38.01	1096.5	-2	549.255	2	8.72	3059	3	500	508
6	69305	sp|P02788-2|TRFL_HUMAN	R.VPPRID(+14.02)SGLYLGSGY(+15.99)FTAIQNLR.K	Y	33.13	2566.35	-27.3	856.435	3	27.44	11405	4	285	307	Methyl ester; Hydroxylation
6	69305	sp|P02788-2|TRFL_HUMAN	K.G(+229.16)EADAMSLDGGYVY(+14.02).T	Y	32.5	1689.78	1.1	845.896	2	16.82	6899	1	362	375	TMT6plex; Methyl ester
6	69305	sp|P02788-2|TRFL_HUMAN	R.VPPRID(+14.02)SGLYLGSGY(+31.99)FTAIQNLR.K	Y	29.3	2582.35	-26	861.768	3	24.88	10538	1	285	307	Methyl ester; Dihydroxy
6	69305	sp|P02788-2|TRFL_HUMAN	A.G(+229.16)DVAFVK(+229.16).D	N	20.87	1192.72	-0.5	597.368	2	11.26	4266	1	515	521	TMT6plex
6	69305	sp|P02788-2|TRFL_HUMAN	A.GDVAFVK(+229.16).D	N	20.77	963.559	16.9	482.795	2	9.01	3199	1	515	521	TMT6plex
6	69305	sp|P02788-2|TRFL_HUMAN	Y.SGAFK(+229.16).C	N	16.57	737.427	-5.1	369.719	2	4.18	1139	1	168	172	TMT6plex
6	69305	sp|P02788-2|TRFL_HUMAN	K.DLLFK(+229.16).D	N	13.42	863.532	-0.7	432.773	2	12.96	5083	1	272	276	TMT6plex
6	69305	sp|P02788-2|TRFL_HUMAN	V.PVLAENYK(+229.16).S	Y	13.03	1161.66	-0.1	581.837	2	19.71	8267	2	384	391	TMT6plex
11	106996	sp|Q06033-2|ITIH3_HUMAN	K.E(+229.16)VSFDVELPK(+229.16).T	N	43.07	1619.92	-0.6	810.966	2	16.79	6886	1	72	81	TMT6plex
11	106996	sp|Q06033-2|ITIH3_HUMAN	K.EVSFDVELPK(+229.16).T	N	34.94	1390.75	6	696.389	2	15.23	6147	1	72	81	TMT6plex
11	106996	sp|Q06033-2|ITIH3_HUMAN	K.V(+229.16)TFELTYEELLK(+229.16).R	N	32.69	1942.11	-2.5	648.375	3	21.29	8990	1	146	157	TMT6plex
11	106996	sp|Q06033-2|ITIH3_HUMAN	R.D(+229.16)YIFGN(+.98)YIER.L	N	30.64	1518.76	0.5	760.386	2	15.79	6409	1	543	552	TMT6plex; Deamidation (NQ)
11	106996	sp|Q06033-2|ITIH3_HUMAN	K.G(+229.16)MTNIND(+14.02)GLLR.G	N	29.62	1445.79	-5.6	723.896	2	13.3	5235	1	354	364	TMT6plex; Methyl ester
11	106996	sp|Q06033-2|ITIH3_HUMAN	R.LWAYLTIEQ(+.98)LLEK(+42.01)R(+15.99).K	N	25.32	1833.99	32.2	918.031	2	24.23	10315	1	553	566	Deamidation (NQ); Acetylation (K); Hydroxylation
11	106996	sp|Q06033-2|ITIH3_HUMAN	R.G(+229.16)ISMLNK(+229.16).A	N	24.37	1219.74	-0.6	610.875	2	12.16	4699	1	365	371	TMT6plex
11	106996	sp|Q06033-2|ITIH3_HUMAN	K.YEMYLK(+229.16).V	N	24.07	1074.56	14.6	538.296	2	10.52	3911	1	163	168	TMT6plex
11	106996	sp|Q06033-2|ITIH3_HUMAN	K.TAGLVK(+229.16).A	N	23.87	816.527	-2	409.27	2	5.76	1792	2	120	125	TMT6plex
11	106996	sp|Q06033-2|ITIH3_HUMAN	Q.D(+229.16)GLSMMINR.K	Y	22.75	1264.65	40.7	633.357	2	11.75	4501	1	749	757	TMT6plex
11	106996	sp|Q06033-2|ITIH3_HUMAN	R.NAIGGK(+229.16).F	N	19.82	787.476	-2.6	394.744	2	3.37	813	1	410	415	TMT6plex
11	106996	sp|Q06033-2|ITIH3_HUMAN	K.I(+229.16)QENVR.N	N	15.08	986.571	0.1	494.293	2	5.44	1641	1	404	409	TMT6plex
11	106996	sp|Q06033-2|ITIH3_HUMAN	K.DASIGTK.V	Y	13.2	690.355	71.4	346.209	2	9.26	3319	1	853	859
11	84573	sp|Q06033|ITIH3_HUMAN	K.E(+229.16)VSFDVELPK(+229.16).T	N	43.07	1619.92	-0.6	810.966	2	16.79	6886	1	76	85	TMT6plex
11	84573	sp|Q06033|ITIH3_HUMAN	K.EVSFDVELPK(+229.16).T	N	34.94	1390.75	6	696.389	2	15.23	6147	1	76	85	TMT6plex
11	84573	sp|Q06033|ITIH3_HUMAN	K.V(+229.16)TFELTYEELLK(+229.16).R	N	32.69	1942.11	-2.5	648.375	3	21.29	8990	1	150	161	TMT6plex
11	84573	sp|Q06033|ITIH3_HUMAN	R.D(+229.16)YIFGN(+.98)YIER.L	N	30.64	1518.76	0.5	760.386	2	15.79	6409	1	547	556	TMT6plex; Deamidation (NQ)
11	84573	sp|Q06033|ITIH3_HUMAN	K.G(+229.16)MTNIND(+14.02)GLLR.G	N	29.62	1445.79	-5.6	723.896	2	13.3	5235	1	358	368	TMT6plex; Methyl ester
11	84573	sp|Q06033|ITIH3_HUMAN	R.LWAYLTIEQ(+.98)LLEK(+42.01)R(+15.99).K	N	25.32	1833.99	32.2	918.031	2	24.23	10315	1	557	570	Deamidation (NQ); Acetylation (K); Hydroxylation
11	84573	sp|Q06033|ITIH3_HUMAN	R.G(+229.16)ISMLNK(+229.16).A	N	24.37	1219.74	-0.6	610.875	2	12.16	4699	1	369	375	TMT6plex
11	84573	sp|Q06033|ITIH3_HUMAN	K.YEMYLK(+229.16).V	N	24.07	1074.56	14.6	538.296	2	10.52	3911	1	167	172	TMT6plex
11	84573	sp|Q06033|ITIH3_HUMAN	K.TAGLVK(+229.16).A	N	23.87	816.527	-2	409.27	2	5.76	1792	2	124	129	TMT6plex
11	84573	sp|Q06033|ITIH3_HUMAN	Q.D(+229.16)GLSMMINR.K	Y	22.75	1264.65	40.7	633.357	2	11.75	4501	1	753	761	TMT6plex
11	84573	sp|Q06033|ITIH3_HUMAN	R.NAIGGK(+229.16).F	N	19.82	787.476	-2.6	394.744	2	3.37	813	1	414	419	TMT6plex
11	84573	sp|Q06033|ITIH3_HUMAN	K.I(+229.16)QENVR.N	N	15.08	986.571	0.1	494.293	2	5.44	1641	1	408	413	TMT6plex
11	84573	sp|Q06033|ITIH3_HUMAN	K.DASIGTK.V	Y	13.2	690.355	71.4	346.209	2	9.26	3319	1	857	863
11	39358	tr|E7ET33|E7ET33_HUMAN	K.E(+229.16)VSFDVELPK(+229.16).T	N	43.07	1619.92	-0.6	810.966	2	16.79	6886	1	76	85	TMT6plex
11	39358	tr|E7ET33|E7ET33_HUMAN	K.EVSFDVELPK(+229.16).T	N	34.94	1390.75	6	696.389	2	15.23	6147	1	76	85	TMT6plex
11	39358	tr|E7ET33|E7ET33_HUMAN	K.V(+229.16)TFELTYEELLK(+229.16).R	N	32.69	1942.11	-2.5	648.375	3	21.29	8990	1	150	161	TMT6plex
11	39358	tr|E7ET33|E7ET33_HUMAN	K.G(+229.16)MTNIND(+14.02)GLLR.G	N	29.62	1445.79	-5.6	723.896	2	13.3	5235	1	358	368	TMT6plex; Methyl ester
11	39358	tr|E7ET33|E7ET33_HUMAN	R.G(+229.16)ISMLNK(+229.16).A	N	24.37	1219.74	-0.6	610.875	2	12.16	4699	1	369	375	TMT6plex
11	39358	tr|E7ET33|E7ET33_HUMAN	K.YEMYLK(+229.16).V	N	24.07	1074.56	14.6	538.296	2	10.52	3911	1	167	172	TMT6plex
11	39358	tr|E7ET33|E7ET33_HUMAN	K.TAGLVK(+229.16).A	N	23.87	816.527	-2	409.27	2	5.76	1792	2	124	129	TMT6plex
11	39358	tr|E7ET33|E7ET33_HUMAN	Q.D(+229.16)GLSMMINR.K	Y	22.75	1264.65	40.7	633.357	2	11.75	4501	1	561	569	TMT6plex
11	39358	tr|E7ET33|E7ET33_HUMAN	R.NAIGGK(+229.16).F	N	19.82	787.476	-2.6	394.744	2	3.37	813	1	414	419	TMT6plex
11	39358	tr|E7ET33|E7ET33_HUMAN	K.I(+229.16)QENVR.N	N	15.08	986.571	0.1	494.293	2	5.44	1641	1	408	413	TMT6plex
11	39358	tr|E7ET33|E7ET33_HUMAN	K.DASIGTK.V	Y	13.2	690.355	71.4	346.209	2	9.26	3319	1	665	671
12	39353	tr|A0A087WW43|A0A087WW43_HUMAN	K.E(+229.16)VSFDVELPK(+229.16).T	N	43.07	1619.92	-0.6	810.966	2	16.79	6886	1	76	85	TMT6plex
12	39353	tr|A0A087WW43|A0A087WW43_HUMAN	K.EVSFDVELPK(+229.16).T	N	34.94	1390.75	6	696.389	2	15.23	6147	1	76	85	TMT6plex
12	39353	tr|A0A087WW43|A0A087WW43_HUMAN	K.V(+229.16)TFELTYEELLK(+229.16).R	N	32.69	1942.11	-2.5	648.375	3	21.29	8990	1	150	161	TMT6plex
12	39353	tr|A0A087WW43|A0A087WW43_HUMAN	R.D(+229.16)YIFGN(+.98)YIER.L	N	30.64	1518.76	0.5	760.386	2	15.79	6409	1	547	556	TMT6plex; Deamidation (NQ)
12	39353	tr|A0A087WW43|A0A087WW43_HUMAN	K.G(+229.16)MTNIND(+14.02)GLLR.G	N	29.62	1445.79	-5.6	723.896	2	13.3	5235	1	358	368	TMT6plex; Methyl ester
12	39353	tr|A0A087WW43|A0A087WW43_HUMAN	R.LWAYLTIEQ(+.98)LLEK(+42.01)R(+15.99).K	N	25.32	1833.99	32.2	918.031	2	24.23	10315	1	557	570	Deamidation (NQ); Acetylation (K); Hydroxylation
12	39353	tr|A0A087WW43|A0A087WW43_HUMAN	R.G(+229.16)ISMLNK(+229.16).A	N	24.37	1219.74	-0.6	610.875	2	12.16	4699	1	369	375	TMT6plex
12	39353	tr|A0A087WW43|A0A087WW43_HUMAN	K.YEMYLK(+229.16).V	N	24.07	1074.56	14.6	538.296	2	10.52	3911	1	167	172	TMT6plex
12	39353	tr|A0A087WW43|A0A087WW43_HUMAN	K.TAGLVK(+229.16).A	N	23.87	816.527	-2	409.27	2	5.76	1792	2	124	129	TMT6plex
12	39353	tr|A0A087WW43|A0A087WW43_HUMAN	R.NAIGGK(+229.16).F	N	19.82	787.476	-2.6	394.744	2	3.37	813	1	414	419	TMT6plex
12	39353	tr|A0A087WW43|A0A087WW43_HUMAN	R.HVLPDQLPASSK(+31.99)P(+31.99)LLLC(+57.02)GR.G	Y	15.47	2164.13	-5.4	1083.07	2	18.19	7547	1	632	650	Dihydroxy; Carbamidomethylation
12	39353	tr|A0A087WW43|A0A087WW43_HUMAN	K.I(+229.16)QENVR.N	N	15.08	986.571	0.1	494.293	2	5.44	1641	1	408	413	TMT6plex
20	106994	sp|P36955|PEDF_HUMAN	K.LAAAVSNFGYDLYR.V	Y	44.53	1558.78	-3.1	780.394	2	14.35	5735	1	54	67
20	106994	sp|P36955|PEDF_HUMAN	R.D(+229.16)TDTGALLFIGK(+229.16).I	Y	40.76	1707.98	-4.3	854.994	2	17.79	7360	1	400	411	TMT6plex
20	106994	sp|P36955|PEDF_HUMAN	R.DTDTGALLFIGK(+229.16).I	Y	40.66	1478.82	2.3	740.418	2	17.25	7105	1	400	411	TMT6plex
20	106994	sp|P36955|PEDF_HUMAN	K.TVQAVLTVPK(+14.02)(+229.16).L	Y	40.04	1297.82	1.6	649.917	2	13.36	5262	1	307	316	Methyl ester; TMT6plex
20	106994	sp|P36955|PEDF_HUMAN	N.V(+229.16)LLSPLSVATALSALSLGAEQR.T	Y	38.01	2424.42	-3	809.143	3	28.76	11771	1	78	99	TMT6plex
20	106994	sp|P36955|PEDF_HUMAN	K.LAAAVSN(+.98)FGYDLYR.V	Y	35.68	1559.76	61.4	780.936	2	14.38	5747	1	54	67	Deamidation (NQ)
20	106994	sp|P36955|PEDF_HUMAN	D.TDTGALLFIGK(+229.16).I	Y	25.32	1363.79	-0.2	682.903	2	14.93	6008	1	401	411	TMT6plex
20	106994	sp|P36955|PEDF_HUMAN	D.T(+229.16)DTGALLFIGK(+229.16).I	Y	17.82	1592.95	-2.7	797.482	2	16.26	6634	1	401	411	TMT6plex
20	106994	sp|P36955|PEDF_HUMAN	R.V(+229.16)PMMSDPKAVLR.Y	Y	17.11	1571.87	-23.3	786.926	2	15.44	6243	1	241	252	TMT6plex
20	106994	sp|P36955|PEDF_HUMAN	K.ILDPR.G	N	13.31	612.36	3.1	307.188	2	3.25	765	1	412	416
20	39368	tr|I3L3Z3|I3L3Z3_HUMAN	K.LAAAVSNFGYDLYR.V	Y	44.53	1558.78	-3.1	780.394	2	14.35	5735	1	54	67
20	39368	tr|I3L3Z3|I3L3Z3_HUMAN	N.V(+229.16)LLSPLSVATALSALSLGAEQR.T	Y	38.01	2424.42	-3	809.143	3	28.76	11771	1	78	99	TMT6plex
20	39368	tr|I3L3Z3|I3L3Z3_HUMAN	K.LAAAVSN(+.98)FGYDLYR.V	Y	35.68	1559.76	61.4	780.936	2	14.38	5747	1	54	67	Deamidation (NQ)
20	39369	tr|I3L4Z0|I3L4Z0_HUMAN	K.LAAAVSNFGYDLYR.V	Y	44.53	1558.78	-3.1	780.394	2	14.35	5735	1	41	54
20	39369	tr|I3L4Z0|I3L4Z0_HUMAN	N.V(+229.16)LLSPLSVATALSALSLGAEQR.T	Y	38.01	2424.42	-3	809.143	3	28.76	11771	1	65	86	TMT6plex
20	39369	tr|I3L4Z0|I3L4Z0_HUMAN	K.LAAAVSN(+.98)FGYDLYR.V	Y	35.68	1559.76	61.4	780.936	2	14.38	5747	1	41	54	Deamidation (NQ)
20	39370	tr|I3L2R7|I3L2R7_HUMAN	K.LAAAVSNFGYDLYR.V	Y	44.53	1558.78	-3.1	780.394	2	14.35	5735	1	54	67
20	39370	tr|I3L2R7|I3L2R7_HUMAN	N.V(+229.16)LLSPLSVATALSALSLGAEQR.T	Y	38.01	2424.42	-3	809.143	3	28.76	11771	1	78	99	TMT6plex
20	39370	tr|I3L2R7|I3L2R7_HUMAN	K.LAAAVSN(+.98)FGYDLYR.V	Y	35.68	1559.76	61.4	780.936	2	14.38	5747	1	54	67	Deamidation (NQ)
20	39391	tr|I3L425|I3L425_HUMAN	K.LAAAVSNFGYDLYR.V	Y	44.53	1558.78	-3.1	780.394	2	14.35	5735	1	54	67
20	39391	tr|I3L425|I3L425_HUMAN	K.LAAAVSN(+.98)FGYDLYR.V	Y	35.68	1559.76	61.4	780.936	2	14.38	5747	1	54	67	Deamidation (NQ)
20	39392	tr|I3L1U4|I3L1U4_HUMAN	K.LAAAVSNFGYDLYR.V	Y	44.53	1558.78	-3.1	780.394	2	14.35	5735	1	54	67
20	39392	tr|I3L1U4|I3L1U4_HUMAN	K.LAAAVSN(+.98)FGYDLYR.V	Y	35.68	1559.76	61.4	780.936	2	14.38	5747	1	54	67	Deamidation (NQ)
20	39730	tr|I3L4F9|I3L4F9_HUMAN	R.V(+229.16)PMMSDPKAVLR.Y	Y	17.11	1571.87	-23.3	786.926	2	15.44	6243	1	54	65	TMT6plex
20	39731	tr|I3L107|I3L107_HUMAN	R.V(+229.16)PMMSDPKAVLR.Y	Y	17.11	1571.87	-23.3	786.926	2	15.44	6243	1	54	65	TMT6plex
20	39732	tr|I3L4N7|I3L4N7_HUMAN	R.V(+229.16)PMMSDPKAVLR.Y	Y	17.11	1571.87	-23.3	786.926	2	15.44	6243	1	39	50	TMT6plex
10	69324	sp|P20742|PZP_HUMAN	K.MVSGFIPLK(+229.16)PTVK(+229.16).M	N	45.75	1874.15	-2.1	625.722	3	15.43	6238	2	1391	1403	TMT6plex
10	69324	sp|P20742|PZP_HUMAN	K.A(+229.16)TVLNYLPK(+229.16).C	N	45.06	1475.91	0.1	738.963	2	16.46	6728	2	818	826	TMT6plex
10	69324	sp|P20742|PZP_HUMAN	K.ATVLNYLPK(+229.16).C	N	38.16	1246.75	-1	624.381	2	14.05	5591	1	818	826	TMT6plex
10	69324	sp|P20742|PZP_HUMAN	K.M(+15.99)VSGFIPLK(+229.16)PTVK(+229.16).M	N	37.27	1890.14	1.7	631.056	3	14.44	5778	1	1391	1403	Oxidation (M); TMT6plex
10	69324	sp|P20742|PZP_HUMAN	K.M(+229.16)VSGFIPLK(+229.16)PTVK(+229.16).M	N	28.94	2103.31	-1.3	702.11	3	17.43	7189	2	1391	1403	TMT6plex
10	69324	sp|P20742|PZP_HUMAN	G.D(+229.16)LK(+229.16)PAIVK(+229.16).V	N	28.55	1570.04	-2.6	524.354	3	11.69	4471	1	1447	1454	TMT6plex
10	69324	sp|P20742|PZP_HUMAN	F.F(+229.16)VELTMPYSVIR.G	N	24.09	1682.93	-1.8	842.469	2	20.14	8458	1	799	810	TMT6plex
10	69324	sp|P20742|PZP_HUMAN	F.FVELTMPYSVIR.G	N	23.98	1453.76	0.7	727.89	2	17.37	7163	1	799	810
10	69324	sp|P20742|PZP_HUMAN	Q.V(+229.16)LLVDGK(+229.16).G	Y	22.52	1200.78	0.7	601.4	2	13.67	5408	2	365	371	TMT6plex
10	69324	sp|P20742|PZP_HUMAN	K.ASPAFLASQNTK(+42.01).G	Y	22.45	1275.65	-58.2	638.793	2	11.23	4252	1	836	847	Acetylation (K)
10	69324	sp|P20742|PZP_HUMAN	K.D(+229.16)LFHC(+57.02)VSFTLPR.I	Y	22.38	1719.9	1.1	860.957	2	17.29	7122	1	81	92	TMT6plex; Carbamidomethylation
10	69324	sp|P20742|PZP_HUMAN	G.DLK(+229.16)PAIVK(+229.16).V	N	21.95	1340.88	-1.6	447.966	3	10.51	3908	1	1447	1454	TMT6plex
10	69324	sp|P20742|PZP_HUMAN	Q.VLLVDGK(+229.16).G	Y	18.61	971.622	-1.6	486.817	2	9.99	3660	1	365	371	TMT6plex
10	69324	sp|P20742|PZP_HUMAN	R.QLNYK(+229.16).H	N	14.66	893.517	-0.2	447.766	2	5.32	1583	1	1021	1025	TMT6plex
10	69440	sp|P20742-2|PZP_HUMAN	K.MVSGFIPLK(+229.16)PTVK(+229.16).M	N	45.75	1874.15	-2.1	625.722	3	15.43	6238	2	1177	1189	TMT6plex
10	69440	sp|P20742-2|PZP_HUMAN	K.A(+229.16)TVLNYLPK(+229.16).C	N	45.06	1475.91	0.1	738.963	2	16.46	6728	2	687	695	TMT6plex
10	69440	sp|P20742-2|PZP_HUMAN	K.ATVLNYLPK(+229.16).C	N	38.16	1246.75	-1	624.381	2	14.05	5591	1	687	695	TMT6plex
10	69440	sp|P20742-2|PZP_HUMAN	K.M(+15.99)VSGFIPLK(+229.16)PTVK(+229.16).M	N	37.27	1890.14	1.7	631.056	3	14.44	5778	1	1177	1189	Oxidation (M); TMT6plex
10	69440	sp|P20742-2|PZP_HUMAN	K.M(+229.16)VSGFIPLK(+229.16)PTVK(+229.16).M	N	28.94	2103.31	-1.3	702.11	3	17.43	7189	2	1177	1189	TMT6plex
10	69440	sp|P20742-2|PZP_HUMAN	G.D(+229.16)LK(+229.16)PAIVK(+229.16).V	N	28.55	1570.04	-2.6	524.354	3	11.69	4471	1	1233	1240	TMT6plex
10	69440	sp|P20742-2|PZP_HUMAN	F.F(+229.16)VELTMPYSVIR.G	N	24.09	1682.93	-1.8	842.469	2	20.14	8458	1	668	679	TMT6plex
10	69440	sp|P20742-2|PZP_HUMAN	F.FVELTMPYSVIR.G	N	23.98	1453.76	0.7	727.89	2	17.37	7163	1	668	679
10	69440	sp|P20742-2|PZP_HUMAN	Q.V(+229.16)LLVDGK(+229.16).G	Y	22.52	1200.78	0.7	601.4	2	13.67	5408	2	234	240	TMT6plex
10	69440	sp|P20742-2|PZP_HUMAN	G.DLK(+229.16)PAIVK(+229.16).V	N	21.95	1340.88	-1.6	447.966	3	10.51	3908	1	1233	1240	TMT6plex
10	69440	sp|P20742-2|PZP_HUMAN	Q.VLLVDGK(+229.16).G	Y	18.61	971.622	-1.6	486.817	2	9.99	3660	1	234	240	TMT6plex
10	69440	sp|P20742-2|PZP_HUMAN	R.QLNYK(+229.16).H	N	14.66	893.517	-0.2	447.766	2	5.32	1583	1	807	811	TMT6plex
33	69617	sp|P68871|HBB_HUMAN	K.VN(+15.99)VDEVGGEALGR.L	Y	49.34	1329.65	39.6	665.86	2	9.54	3451	1	19	31	Hydroxylation
33	69617	sp|P68871|HBB_HUMAN	R.L(+229.16)LVVYPWTQR.F	N	40.8	1502.88	0.3	752.448	2	18.89	7882	2	32	41	TMT6plex
33	69617	sp|P68871|HBB_HUMAN	N.VDEVGGEALGR.L	Y	35.13	1100.55	-0.1	551.28	2	5.58	1712	1	21	31
33	69617	sp|P68871|HBB_HUMAN	K.V(+229.16)NVD(+14.02)EVGGEALGR.L	Y	34.56	1556.84	21.7	519.964	3	8.28	2865	2	19	31	TMT6plex; Methyl ester
33	69617	sp|P68871|HBB_HUMAN	K.L(+229.16)HVDPENF.R	N	32.14	1198.62	-2.7	600.315	2	12.86	5034	1	97	104	TMT6plex
33	69617	sp|P68871|HBB_HUMAN	R.LLVVYPWTQR.F	N	31.5	1273.72	0	637.866	2	15.51	6278	1	32	41
33	69617	sp|P68871|HBB_HUMAN	R.L(+229.16)LVVYPW.T	N	13.04	1117.67	0.5	559.845	2	24.02	10221	1	32	38	TMT6plex
33	1797	tr|F8W6P5|F8W6P5_HUMAN	K.VN(+15.99)VDEVGGEALGR.L	Y	49.34	1329.65	39.6	665.86	2	9.54	3451	1	19	31	Hydroxylation
33	1797	tr|F8W6P5|F8W6P5_HUMAN	R.L(+229.16)LVVYPWTQR.F	N	40.8	1502.88	0.3	752.448	2	18.89	7882	2	32	41	TMT6plex
33	1797	tr|F8W6P5|F8W6P5_HUMAN	N.VDEVGGEALGR.L	Y	35.13	1100.55	-0.1	551.28	2	5.58	1712	1	21	31
33	1797	tr|F8W6P5|F8W6P5_HUMAN	K.V(+229.16)NVD(+14.02)EVGGEALGR.L	Y	34.56	1556.84	21.7	519.964	3	8.28	2865	2	19	31	TMT6plex; Methyl ester
33	1797	tr|F8W6P5|F8W6P5_HUMAN	R.LLVVYPWTQR.F	N	31.5	1273.72	0	637.866	2	15.51	6278	1	32	41
33	1797	tr|F8W6P5|F8W6P5_HUMAN	R.L(+229.16)LVVYPW.T	N	13.04	1117.67	0.5	559.845	2	24.02	10221	1	32	38	TMT6plex
32	106995	sp|P05543|THBG_HUMAN	K.MSSINADFAFNLYR.R	Y	47.17	1647.77	2.7	824.895	2	17.11	7039	1	42	55
32	106995	sp|P05543|THBG_HUMAN	K.NALALFVLPK(+229.16).E	Y	42.25	1313.83	0.2	657.921	2	19.31	8079	1	264	273	TMT6plex
32	106995	sp|P05543|THBG_HUMAN	R.STRSILFLGK(+229.16).V	Y	37.4	1349.82	-34.3	675.896	2	15.72	6380	1	399	408	TMT6plex
32	106995	sp|P05543|THBG_HUMAN	K.N(+229.16)ALALFVLPK(+229.16).E	Y	29.86	1542.99	4.3	772.506	2	21.16	8929	1	264	273	TMT6plex
32	106995	sp|P05543|THBG_HUMAN	R.S(+229.16)ILFLGK(+229.16).V	Y	26.02	1234.81	0	618.41	2	17.3	7129	1	402	408	TMT6plex
32	106995	sp|P05543|THBG_HUMAN	R.S(+229.16)TRSILFLGK(+229.16).V	Y	25.44	1578.99	-29.2	790.477	2	16.46	6730	1	399	408	TMT6plex
32	106995	sp|P05543|THBG_HUMAN	R.SILFLGK(+229.16).V	Y	20.94	1005.64	0.8	503.829	2	15.33	6190	1	402	408	TMT6plex
32	106995	sp|P05543|THBG_HUMAN	K.G(+229.16)WVDLFVPK(+229.16).F	Y	13.68	1517.9	-0.9	759.957	2	20.72	8732	1	299	307	TMT6plex
32	107044	sp|Q86U17|SPA11_HUMAN	Q.SLLFLGK(+229.16).V	Y	20.94	1005.64	0.8	503.829	2	15.33	6190	1	409	415	TMT6plex
9	1324	tr|C9JV77|C9JV77_HUMAN	C.D(+15.99)SS(+79.97)PADSAEDVR.K	Y	46.98	1343.49	-26.3	672.734	2	5.09	1481	1	133	144	Hydroxylation; Phosphorylation (STY)
9	1324	tr|C9JV77|C9JV77_HUMAN	K.C(+57.02)N(+15.99)LLAEK(+229.16).Q	N	35.25	1091.58	-2.6	546.798	2	8.75	3077	2	220	226	Carbamidomethylation; Hydroxylation; TMT6plex
9	1324	tr|C9JV77|C9JV77_HUMAN	K.Q(-17.03)YGFC(+57.02)K(+229.16).A	N	33.59	1013.48	-0.6	507.749	2	11.1	4191	2	227	232	Pyro-glu from Q; Carbamidomethylation; TMT6plex
9	1324	tr|C9JV77|C9JV77_HUMAN	R.A(+229.16)HYDLR.H	N	30.64	1002.54	-3.8	335.188	3	5.17	1513	6	313	318	TMT6plex
9	1324	tr|C9JV77|C9JV77_HUMAN	R.AHYDLR.H	N	30.37	773.382	-6	387.696	2	2.15	357	3	313	318
9	1324	tr|C9JV77|C9JV77_HUMAN	K.C(+57.02)NLLAEK(+229.16).Q	N	29.17	1075.59	-2.1	538.801	2	8.86	3129	2	220	226	Carbamidomethylation; TMT6plex
9	1324	tr|C9JV77|C9JV77_HUMAN	K.C(+57.02)(+229.16)NLLAEK(+229.16).Q	N	27.8	1304.75	-0.7	653.383	2	11	4141	2	220	226	Carbamidomethylation; TMT6plex
9	1324	tr|C9JV77|C9JV77_HUMAN	K.Q(+229.16)YGFC(+57.02)K(+229.16).A	N	27.76	1259.67	-1.5	630.843	2	9.62	3487	2	227	232	TMT6plex; Carbamidomethylation
9	1324	tr|C9JV77|C9JV77_HUMAN	K.QYGFC(+57.02)K(+229.16).A	N	26.39	1030.51	-1.7	516.262	2	7.72	2597	2	227	232	Carbamidomethylation; TMT6plex
9	1324	tr|C9JV77|C9JV77_HUMAN	K.C(+57.02)N(+.98)LLAEK(+229.16).Q	N	25.66	1076.57	3.3	539.296	2	9.71	3530	2	220	226	Carbamidomethylation; Deamidation (NQ); TMT6plex
9	1324	tr|C9JV77|C9JV77_HUMAN	A.HYDLR.H	N	14.57	702.345	-3.9	352.178	2	2.18	369	1	314	318
9	1324	tr|C9JV77|C9JV77_HUMAN	N.LLAEK(+229.16).Q	N	13.29	801.516	-2.2	401.764	2	5.95	1856	1	222	226	TMT6plex
277	68878	sp|P18206-2|VINC_HUMAN	K.A(+229.16)IPDLTAPVAAVQAAVSNLVR.V	Y	64.41	2304.34	-1	769.119	3	27.78	11480	1	36	56	TMT6plex
277	68878	sp|P18206-2|VINC_HUMAN	K.G(+229.16)ILEYLTVAEVVETMEDLVTYTK(+229.16).N	Y	26.77	3073.66	-5.5	1025.55	3	32.51	12334	1	140	162	TMT6plex
277	68879	sp|P18206|VINC_HUMAN	K.A(+229.16)IPDLTAPVAAVQAAVSNLVR.V	Y	64.41	2304.34	-1	769.119	3	27.78	11480	1	36	56	TMT6plex
277	68879	sp|P18206|VINC_HUMAN	K.G(+229.16)ILEYLTVAEVVETMEDLVTYTK(+229.16).N	Y	26.77	3073.66	-5.5	1025.55	3	32.51	12334	1	140	162	TMT6plex
541	106999	sp|P04732|MT1E_HUMAN	K.SC(+57.02)C(+57.02)SC(+57.02)C(+57.02)PVGC(+57.02)AK(+229.16).C	Y	56.87	1673.67	5.7	837.845	2	5.24	1549	1	32	43	Carbamidomethylation; TMT6plex
541	106999	sp|P04732|MT1E_HUMAN	K.C(+57.02)AQGC(+57.02)VC(+57.02)K(+229.16).G	Y	39.01	1210.55	-10.2	606.274	2	3.24	763	1	44	51	Carbamidomethylation; TMT6plex
541	107012	sp|P02795|MT2_HUMAN	K.SC(+57.02)C(+57.02)SC(+57.02)C(+57.02)PVGC(+57.02)AK(+229.16).C	Y	56.87	1673.67	5.7	837.845	2	5.24	1549	1	32	43	Carbamidomethylation; TMT6plex
541	107011	sp|Q8N339|MT1M_HUMAN	K.SC(+57.02)C(+57.02)SC(+57.02)C(+57.02)PVGC(+57.02)AK(+229.16).C	Y	56.87	1673.67	5.7	837.845	2	5.24	1549	1	32	43	Carbamidomethylation; TMT6plex
541	107010	sp|P13640-2|MT1G_HUMAN	K.SC(+57.02)C(+57.02)SC(+57.02)C(+57.02)PVGC(+57.02)AK(+229.16).C	Y	56.87	1673.67	5.7	837.845	2	5.24	1549	1	32	43	Carbamidomethylation; TMT6plex
541	107009	sp|P80297|MT1X_HUMAN	K.SC(+57.02)C(+57.02)SC(+57.02)C(+57.02)PVGC(+57.02)AK(+229.16).C	Y	56.87	1673.67	5.7	837.845	2	5.24	1549	1	32	43	Carbamidomethylation; TMT6plex
541	107013	sp|P13640|MT1G_HUMAN	K.SC(+57.02)C(+57.02)SC(+57.02)C(+57.02)PVGC(+57.02)AK(+229.16).C	Y	56.87	1673.67	5.7	837.845	2	5.24	1549	1	33	44	Carbamidomethylation; TMT6plex
541	39397	tr|H3BU80|H3BU80_HUMAN	K.C(+57.02)AQGC(+57.02)VC(+57.02)K(+229.16).G	Y	39.01	1210.55	-10.2	606.274	2	3.24	763	1	22	29	Carbamidomethylation; TMT6plex
541	107017	sp|P04733|MT1F_HUMAN	K.C(+57.02)AQGC(+57.02)VC(+57.02)K(+229.16).G	Y	39.01	1210.55	-10.2	606.274	2	3.24	763	1	44	51	Carbamidomethylation; TMT6plex
541	107016	sp|Q93083|MT1L_HUMAN	K.C(+57.02)AQGC(+57.02)VC(+57.02)K(+229.16).G	Y	39.01	1210.55	-10.2	606.274	2	3.24	763	1	44	51	Carbamidomethylation; TMT6plex
541	107015	sp|P07438|MT1B_HUMAN	K.C(+57.02)AQGC(+57.02)VC(+57.02)K(+229.16).G	Y	39.01	1210.55	-10.2	606.274	2	3.24	763	1	44	51	Carbamidomethylation; TMT6plex
69	107000	sp|P00747|PLMN_HUMAN	K.N(+229.16)LD(+14.02)ENYC(+57.02)R.N	Y	43.74	1325.62	-0.2	663.819	2	6.55	2095	1	318	325	TMT6plex; Methyl ester; Carbamidomethylation
69	107000	sp|P00747|PLMN_HUMAN	K.T(+229.16)PENYPNAGLTMNYC(+57.02)R.N	Y	41.04	2128.99	-1.8	710.668	3	11.78	4518	1	412	427	TMT6plex; Carbamidomethylation
69	107000	sp|P00747|PLMN_HUMAN	K.NLD(+14.02)ENYC(+57.02)R.N	Y	29.84	1096.46	-0.8	549.237	2	3.18	741	1	318	325	Methyl ester; Carbamidomethylation
69	107000	sp|P00747|PLMN_HUMAN	R.TPENFPC(+57.02)K(+229.16).N	Y	24.09	1220.61	-7.4	611.306	2	7.56	2519	1	310	317	Carbamidomethylation; TMT6plex
69	107000	sp|P00747|PLMN_HUMAN	K.D(+229.16)IALLK(+229.16).L	N	14.12	1129.75	-0.8	565.881	2	14.26	5687	1	665	670	TMT6plex
52	106998	sp|P02749|APOH_HUMAN	K.TDASDVK(+229.16)PC(+57.02)	Y	44.96	1220.59	0.5	611.303	2	5.04	1455	1	337	345	TMT6plex; Carbamidomethylation
52	106998	sp|P02749|APOH_HUMAN	K.EHSSLAFWK(+229.16).T	Y	35.94	1332.7	-2.7	445.24	3	12.24	4733	1	328	336	TMT6plex
52	106998	sp|P02749|APOH_HUMAN	K.VSFFC(+57.02)K(+229.16).N	Y	27.22	1015.54	0.8	508.776	2	11.57	4413	1	296	301	Carbamidomethylation; TMT6plex
52	106998	sp|P02749|APOH_HUMAN	K.V(+229.16)SFFC(+57.02)K(+229.16).N	Y	18.75	1244.7	4.1	623.36	2	14.67	5884	1	296	301	TMT6plex; Carbamidomethylation
52	106998	sp|P02749|APOH_HUMAN	R.TC(+57.02)PK(+229.16)PDD(+14.02)LPFSTVVPL.K	Y	13.75	2028.08	-2.4	1015.05	2	19.97	8388	1	22	37	Carbamidomethylation; TMT6plex; Methyl ester
52	106998	sp|P02749|APOH_HUMAN	Y.E(+229.16)PGEEITY(+15.99)SC(+57.02)KPGYVSR.G	Y	13.35	2216.06	-16.7	739.682	3	13.04	5120	1	42	58	TMT6plex; Hydroxylation; Carbamidomethylation
41	69616	sp|P02100|HBE_HUMAN	R.L(+229.16)LVVYPWTQR.F	N	40.8	1502.88	0.3	752.448	2	18.89	7882	2	32	41	TMT6plex
41	69616	sp|P02100|HBE_HUMAN	K.L(+229.16)HVDPENF.K	N	32.14	1198.62	-2.7	600.315	2	12.86	5034	1	97	104	TMT6plex
41	69616	sp|P02100|HBE_HUMAN	R.LLVVYPWTQR.F	N	31.5	1273.72	0	637.866	2	15.51	6278	1	32	41
41	69616	sp|P02100|HBE_HUMAN	R.FFD(+15.99)SFGN(+.98)LSSPSAILGNPK(+229.16).V	Y	30.4	2243.13	-0.9	748.717	3	19.93	8368	1	42	60	Hydroxylation; Deamidation (NQ); TMT6plex
41	69616	sp|P02100|HBE_HUMAN	R.L(+229.16)LVVYPW.T	N	13.04	1117.67	0.5	559.845	2	24.02	10221	1	32	38	TMT6plex
41	69616	sp|P02100|HBE_HUMAN	G.NLSSPSAILGNP(+15.99)K(+42.01).V	Y	13.01	1354.71	1.2	678.363	2	20.19	8482	1	48	60	Hydroxylation; Acetylation (K)
21	69501	sp|P29622|KAIN_HUMAN	D.V(+229.16)LMVLVNYIYFK(+229.16).A	Y	35.13	1959.17	-11.2	654.056	3	22.31	9460	3	205	216	TMT6plex
21	69501	sp|P29622|KAIN_HUMAN	W.ADLSGITK(+229.16).Q	Y	31.94	1032.6	-1	517.308	2	8.25	2851	1	346	353	TMT6plex
21	69501	sp|P29622|KAIN_HUMAN	D.VLMVLVNYIYFK(+229.16).A	Y	31.61	1730	-12.4	865.999	2	20.83	8782	2	205	216	TMT6plex
21	69501	sp|P29622|KAIN_HUMAN	R.G(+229.16)FQHLLH.T	Y	26.52	1079.61	-2.9	360.875	3	9.75	3551	1	120	126	TMT6plex
21	69501	sp|P29622|KAIN_HUMAN	W.A(+229.16)DLSGITK(+229.16).Q	Y	21.04	1261.76	-1.6	631.889	2	10.91	4100	2	346	353	TMT6plex
21	69501	sp|P29622|KAIN_HUMAN	D.VLMVLVN(+.98)YIYFK(+229.16).A	Y	16.93	1730.99	-14.6	866.489	2	19.88	8344	1	205	216	Deamidation (NQ); TMT6plex
21	69501	sp|P29622|KAIN_HUMAN	K.FSISGSYVLDQ.I	Y	16.1	1214.58	8.5	608.303	2	11.14	4208	1	321	331
34	107021	sp|P06396-2|GELS_HUMAN	R.LFAC(+57.02)SNK(+229.16).I	Y	27.93	1067.56	-1.4	534.788	2	6.6	2119	1	618	624	Carbamidomethylation; TMT6plex
34	107021	sp|P06396-2|GELS_HUMAN	R.Y(+229.16)IETDPANR.D	Y	25.84	1306.67	-2.4	654.342	2	7.71	2591	1	679	687	TMT6plex
34	107021	sp|P06396-2|GELS_HUMAN	K.TEALTSAK(+229.16).R	Y	21.45	1048.6	-46.6	525.281	2	5.32	1587	1	670	677	TMT6plex
34	107021	sp|P06396-2|GELS_HUMAN	K.TGAQELLR.V	Y	20.27	886.487	-18.9	444.243	2	1.66	250	1	565	572
34	107021	sp|P06396-2|GELS_HUMAN	R.A(+229.16)TEVPVSWESFN(+.98)NGDC(+57.02)FILDLGNNIHQWC(+57.02)GSNSNR.Y	Y	20.26	4266.93	-8.7	1067.73	4	25.72	10831	1	149	183	TMT6plex; Deamidation (NQ); Carbamidomethylation
34	107021	sp|P06396-2|GELS_HUMAN	R.F(+229.16)VIEEVPGELMQEDLATDDVMLLDTWDQVFVWVGK(+229.16).D	Y	17.05	4524.29	-5.1	1132.07	4	32.46	12330	1	628	662	TMT6plex
34	107021	sp|P06396-2|GELS_HUMAN	R.LFQVR.A	N	15.47	661.391	-2.5	331.702	2	6.13	1928	1	514	518
34	107021	sp|P06396-2|GELS_HUMAN	K.G(+229.16)GVASGFK(+229.16).H	Y	13.74	1179.7	-3.6	590.856	2	9.19	3284	1	119	126	TMT6plex
34	107021	sp|P06396-2|GELS_HUMAN	K.IFVWK(+229.16).G	Y	13.68	920.569	-3.5	461.29	2	13.34	5255	1	291	295	TMT6plex
34	107022	sp|P06396-4|GELS_HUMAN	R.LFAC(+57.02)SNK(+229.16).I	Y	27.93	1067.56	-1.4	534.788	2	6.6	2119	1	626	632	Carbamidomethylation; TMT6plex
34	107022	sp|P06396-4|GELS_HUMAN	R.Y(+229.16)IETDPANR.D	Y	25.84	1306.67	-2.4	654.342	2	7.71	2591	1	687	695	TMT6plex
34	107022	sp|P06396-4|GELS_HUMAN	K.TEALTSAK(+229.16).R	Y	21.45	1048.6	-46.6	525.281	2	5.32	1587	1	678	685	TMT6plex
34	107022	sp|P06396-4|GELS_HUMAN	K.TGAQELLR.V	Y	20.27	886.487	-18.9	444.243	2	1.66	250	1	573	580
34	107022	sp|P06396-4|GELS_HUMAN	R.A(+229.16)TEVPVSWESFN(+.98)NGDC(+57.02)FILDLGNNIHQWC(+57.02)GSNSNR.Y	Y	20.26	4266.93	-8.7	1067.73	4	25.72	10831	1	157	191	TMT6plex; Deamidation (NQ); Carbamidomethylation
34	107022	sp|P06396-4|GELS_HUMAN	R.F(+229.16)VIEEVPGELMQEDLATDDVMLLDTWDQVFVWVGK(+229.16).D	Y	17.05	4524.29	-5.1	1132.07	4	32.46	12330	1	636	670	TMT6plex
34	107022	sp|P06396-4|GELS_HUMAN	R.LFQVR.A	N	15.47	661.391	-2.5	331.702	2	6.13	1928	1	522	526
34	107022	sp|P06396-4|GELS_HUMAN	K.G(+229.16)GVASGFK(+229.16).H	Y	13.74	1179.7	-3.6	590.856	2	9.19	3284	1	127	134	TMT6plex
34	107022	sp|P06396-4|GELS_HUMAN	K.IFVWK(+229.16).G	Y	13.68	920.569	-3.5	461.29	2	13.34	5255	1	299	303	TMT6plex
34	107023	sp|P06396-3|GELS_HUMAN	R.LFAC(+57.02)SNK(+229.16).I	Y	27.93	1067.56	-1.4	534.788	2	6.6	2119	1	629	635	Carbamidomethylation; TMT6plex
34	107023	sp|P06396-3|GELS_HUMAN	R.Y(+229.16)IETDPANR.D	Y	25.84	1306.67	-2.4	654.342	2	7.71	2591	1	690	698	TMT6plex
34	107023	sp|P06396-3|GELS_HUMAN	K.TEALTSAK(+229.16).R	Y	21.45	1048.6	-46.6	525.281	2	5.32	1587	1	681	688	TMT6plex
34	107023	sp|P06396-3|GELS_HUMAN	K.TGAQELLR.V	Y	20.27	886.487	-18.9	444.243	2	1.66	250	1	576	583
34	107023	sp|P06396-3|GELS_HUMAN	R.A(+229.16)TEVPVSWESFN(+.98)NGDC(+57.02)FILDLGNNIHQWC(+57.02)GSNSNR.Y	Y	20.26	4266.93	-8.7	1067.73	4	25.72	10831	1	160	194	TMT6plex; Deamidation (NQ); Carbamidomethylation
34	107023	sp|P06396-3|GELS_HUMAN	R.F(+229.16)VIEEVPGELMQEDLATDDVMLLDTWDQVFVWVGK(+229.16).D	Y	17.05	4524.29	-5.1	1132.07	4	32.46	12330	1	639	673	TMT6plex
34	107023	sp|P06396-3|GELS_HUMAN	R.LFQVR.A	N	15.47	661.391	-2.5	331.702	2	6.13	1928	1	525	529
34	107023	sp|P06396-3|GELS_HUMAN	K.G(+229.16)GVASGFK(+229.16).H	Y	13.74	1179.7	-3.6	590.856	2	9.19	3284	1	130	137	TMT6plex
34	107023	sp|P06396-3|GELS_HUMAN	K.IFVWK(+229.16).G	Y	13.68	920.569	-3.5	461.29	2	13.34	5255	1	302	306	TMT6plex
34	39364	tr|A0A0A0MS51|A0A0A0MS51_HUMAN	R.LFAC(+57.02)SNK(+229.16).I	Y	27.93	1067.56	-1.4	534.788	2	6.6	2119	1	635	641	Carbamidomethylation; TMT6plex
34	39364	tr|A0A0A0MS51|A0A0A0MS51_HUMAN	R.Y(+229.16)IETDPANR.D	Y	25.84	1306.67	-2.4	654.342	2	7.71	2591	1	696	704	TMT6plex
34	39364	tr|A0A0A0MS51|A0A0A0MS51_HUMAN	K.TEALTSAK(+229.16).R	Y	21.45	1048.6	-46.6	525.281	2	5.32	1587	1	687	694	TMT6plex
34	39364	tr|A0A0A0MS51|A0A0A0MS51_HUMAN	K.TGAQELLR.V	Y	20.27	886.487	-18.9	444.243	2	1.66	250	1	582	589
34	39364	tr|A0A0A0MS51|A0A0A0MS51_HUMAN	R.A(+229.16)TEVPVSWESFN(+.98)NGDC(+57.02)FILDLGNNIHQWC(+57.02)GSNSNR.Y	Y	20.26	4266.93	-8.7	1067.73	4	25.72	10831	1	166	200	TMT6plex; Deamidation (NQ); Carbamidomethylation
34	39364	tr|A0A0A0MS51|A0A0A0MS51_HUMAN	R.F(+229.16)VIEEVPGELMQEDLATDDVMLLDTWDQVFVWVGK(+229.16).D	Y	17.05	4524.29	-5.1	1132.07	4	32.46	12330	1	645	679	TMT6plex
34	39364	tr|A0A0A0MS51|A0A0A0MS51_HUMAN	R.LFQVR.A	N	15.47	661.391	-2.5	331.702	2	6.13	1928	1	531	535
34	39364	tr|A0A0A0MS51|A0A0A0MS51_HUMAN	K.G(+229.16)GVASGFK(+229.16).H	Y	13.74	1179.7	-3.6	590.856	2	9.19	3284	1	136	143	TMT6plex
34	39364	tr|A0A0A0MS51|A0A0A0MS51_HUMAN	K.IFVWK(+229.16).G	Y	13.68	920.569	-3.5	461.29	2	13.34	5255	1	308	312	TMT6plex
34	39365	tr|A0A0A0MT01|A0A0A0MT01_HUMAN	R.LFAC(+57.02)SNK(+229.16).I	Y	27.93	1067.56	-1.4	534.788	2	6.6	2119	1	654	660	Carbamidomethylation; TMT6plex
34	39365	tr|A0A0A0MT01|A0A0A0MT01_HUMAN	R.Y(+229.16)IETDPANR.D	Y	25.84	1306.67	-2.4	654.342	2	7.71	2591	1	715	723	TMT6plex
34	39365	tr|A0A0A0MT01|A0A0A0MT01_HUMAN	K.TEALTSAK(+229.16).R	Y	21.45	1048.6	-46.6	525.281	2	5.32	1587	1	706	713	TMT6plex
34	39365	tr|A0A0A0MT01|A0A0A0MT01_HUMAN	K.TGAQELLR.V	Y	20.27	886.487	-18.9	444.243	2	1.66	250	1	601	608
34	39365	tr|A0A0A0MT01|A0A0A0MT01_HUMAN	R.A(+229.16)TEVPVSWESFN(+.98)NGDC(+57.02)FILDLGNNIHQWC(+57.02)GSNSNR.Y	Y	20.26	4266.93	-8.7	1067.73	4	25.72	10831	1	185	219	TMT6plex; Deamidation (NQ); Carbamidomethylation
34	39365	tr|A0A0A0MT01|A0A0A0MT01_HUMAN	R.F(+229.16)VIEEVPGELMQEDLATDDVMLLDTWDQVFVWVGK(+229.16).D	Y	17.05	4524.29	-5.1	1132.07	4	32.46	12330	1	664	698	TMT6plex
34	39365	tr|A0A0A0MT01|A0A0A0MT01_HUMAN	R.LFQVR.A	N	15.47	661.391	-2.5	331.702	2	6.13	1928	1	550	554
34	39365	tr|A0A0A0MT01|A0A0A0MT01_HUMAN	K.G(+229.16)GVASGFK(+229.16).H	Y	13.74	1179.7	-3.6	590.856	2	9.19	3284	1	155	162	TMT6plex
34	39365	tr|A0A0A0MT01|A0A0A0MT01_HUMAN	K.IFVWK(+229.16).G	Y	13.68	920.569	-3.5	461.29	2	13.34	5255	1	327	331	TMT6plex
34	107024	sp|P06396|GELS_HUMAN	R.LFAC(+57.02)SNK(+229.16).I	Y	27.93	1067.56	-1.4	534.788	2	6.6	2119	1	669	675	Carbamidomethylation; TMT6plex
34	107024	sp|P06396|GELS_HUMAN	R.Y(+229.16)IETDPANR.D	Y	25.84	1306.67	-2.4	654.342	2	7.71	2591	1	730	738	TMT6plex
34	107024	sp|P06396|GELS_HUMAN	K.TEALTSAK(+229.16).R	Y	21.45	1048.6	-46.6	525.281	2	5.32	1587	1	721	728	TMT6plex
34	107024	sp|P06396|GELS_HUMAN	K.TGAQELLR.V	Y	20.27	886.487	-18.9	444.243	2	1.66	250	1	616	623
34	107024	sp|P06396|GELS_HUMAN	R.A(+229.16)TEVPVSWESFN(+.98)NGDC(+57.02)FILDLGNNIHQWC(+57.02)GSNSNR.Y	Y	20.26	4266.93	-8.7	1067.73	4	25.72	10831	1	200	234	TMT6plex; Deamidation (NQ); Carbamidomethylation
34	107024	sp|P06396|GELS_HUMAN	R.F(+229.16)VIEEVPGELMQEDLATDDVMLLDTWDQVFVWVGK(+229.16).D	Y	17.05	4524.29	-5.1	1132.07	4	32.46	12330	1	679	713	TMT6plex
34	107024	sp|P06396|GELS_HUMAN	R.LFQVR.A	N	15.47	661.391	-2.5	331.702	2	6.13	1928	1	565	569
34	107024	sp|P06396|GELS_HUMAN	K.G(+229.16)GVASGFK(+229.16).H	Y	13.74	1179.7	-3.6	590.856	2	9.19	3284	1	170	177	TMT6plex
34	107024	sp|P06396|GELS_HUMAN	K.IFVWK(+229.16).G	Y	13.68	920.569	-3.5	461.29	2	13.34	5255	1	342	346	TMT6plex
54	83047	sp|Q14624-3|ITIH4_HUMAN	Q.EATFQMELPK(+229.16).K	Y	38.45	1421.74	1.3	711.88	2	13.83	5484	1	66	75	TMT6plex
54	83047	sp|Q14624-3|ITIH4_HUMAN	R.F(+229.16)K(+229.16)PTLSQQQK(+229.16).S	Y	28.94	1891.15	-2.6	631.389	3	10.17	3747	1	215	224	TMT6plex
54	83047	sp|Q14624-3|ITIH4_HUMAN	R.LC(+57.02)VDP(+15.99)R.H	Y	27.63	774.369	42.9	388.209	2	7.63	2552	1	716	721	Carbamidomethylation; Hydroxylation
54	83047	sp|Q14624-3|ITIH4_HUMAN	Q.E(+229.16)ATFQMELPK(+229.16).K	Y	18.86	1650.91	-5.6	551.306	3	15.19	6132	1	66	75	TMT6plex
54	83057	sp|Q14624-2|ITIH4_HUMAN	Q.EATFQMELPK(+229.16).K	Y	38.45	1421.74	1.3	711.88	2	13.83	5484	1	66	75	TMT6plex
54	83057	sp|Q14624-2|ITIH4_HUMAN	R.F(+229.16)K(+229.16)PTLSQQQK(+229.16).S	Y	28.94	1891.15	-2.6	631.389	3	10.17	3747	1	215	224	TMT6plex
54	83057	sp|Q14624-2|ITIH4_HUMAN	R.LC(+57.02)VDP(+15.99)R.H	Y	27.63	774.369	42.9	388.209	2	7.63	2552	1	730	735	Carbamidomethylation; Hydroxylation
54	83057	sp|Q14624-2|ITIH4_HUMAN	Q.E(+229.16)ATFQMELPK(+229.16).K	Y	18.86	1650.91	-5.6	551.306	3	15.19	6132	1	66	75	TMT6plex
54	83065	sp|Q14624|ITIH4_HUMAN	Q.EATFQMELPK(+229.16).K	Y	38.45	1421.74	1.3	711.88	2	13.83	5484	1	66	75	TMT6plex
54	83065	sp|Q14624|ITIH4_HUMAN	R.F(+229.16)K(+229.16)PTLSQQQK(+229.16).S	Y	28.94	1891.15	-2.6	631.389	3	10.17	3747	1	215	224	TMT6plex
54	83065	sp|Q14624|ITIH4_HUMAN	R.LC(+57.02)VDP(+15.99)R.H	Y	27.63	774.369	42.9	388.209	2	7.63	2552	1	746	751	Carbamidomethylation; Hydroxylation
54	83065	sp|Q14624|ITIH4_HUMAN	Q.E(+229.16)ATFQMELPK(+229.16).K	Y	18.86	1650.91	-5.6	551.306	3	15.19	6132	1	66	75	TMT6plex
54	14293	tr|B7ZKJ8|B7ZKJ8_HUMAN	Q.EATFQMELPK(+229.16).K	Y	38.45	1421.74	1.3	711.88	2	13.83	5484	1	66	75	TMT6plex
54	14293	tr|B7ZKJ8|B7ZKJ8_HUMAN	R.F(+229.16)K(+229.16)PTLSQQQK(+229.16).S	Y	28.94	1891.15	-2.6	631.389	3	10.17	3747	1	215	224	TMT6plex
54	14293	tr|B7ZKJ8|B7ZKJ8_HUMAN	R.LC(+57.02)VDP(+15.99)R.H	Y	27.63	774.369	42.9	388.209	2	7.63	2552	1	751	756	Carbamidomethylation; Hydroxylation
54	14293	tr|B7ZKJ8|B7ZKJ8_HUMAN	Q.E(+229.16)ATFQMELPK(+229.16).K	Y	18.86	1650.91	-5.6	551.306	3	15.19	6132	1	66	75	TMT6plex
54	83021	sp|Q14624-4|ITIH4_HUMAN	Q.EATFQMELPK(+229.16).K	Y	38.45	1421.74	1.3	711.88	2	13.83	5484	1	66	75	TMT6plex
54	83021	sp|Q14624-4|ITIH4_HUMAN	R.F(+229.16)K(+229.16)PTLSQQQK(+229.16).S	Y	28.94	1891.15	-2.6	631.389	3	10.17	3747	1	215	224	TMT6plex
54	83021	sp|Q14624-4|ITIH4_HUMAN	Q.E(+229.16)ATFQMELPK(+229.16).K	Y	18.86	1650.91	-5.6	551.306	3	15.19	6132	1	66	75	TMT6plex
71	68727	sp|P04406-2|G3P_HUMAN	K.Q(-17.03)ASEGPLK(+229.16).G	Y	31.98	1040.57	0.1	521.293	2	8.29	2866	1	222	229	Pyro-glu from Q; TMT6plex
71	68727	sp|P04406-2|G3P_HUMAN	K.V(+229.16)IPELN(+.98)GK(+229.16).L	Y	24.03	1327.81	-1.3	664.912	2	13.94	5537	1	178	185	TMT6plex; Deamidation (NQ)
71	68727	sp|P04406-2|G3P_HUMAN	K.TVDGPSGK(+229.16).L	Y	23.66	988.539	-2.7	495.276	2	3.17	739	1	145	152	TMT6plex
71	68727	sp|P04406-2|G3P_HUMAN	K.YDNSLK(+229.16).I	Y	23.23	967.518	-0.8	484.766	2	5.12	1492	1	98	103	TMT6plex
71	68727	sp|P04406-2|G3P_HUMAN	K.QASEGPLK(+229.16).G	Y	23.07	1057.6	1.6	529.807	2	5.35	1601	1	222	229	TMT6plex
71	68727	sp|P04406-2|G3P_HUMAN	K.L(+229.16)VIN(+.98)GNPITIFQER.D	Y	21.64	1843.04	2.4	922.53	2	20.08	8432	1	25	38	TMT6plex; Deamidation (NQ)
71	68725	sp|P04406|G3P_HUMAN	K.Q(-17.03)ASEGPLK(+229.16).G	Y	31.98	1040.57	0.1	521.293	2	8.29	2866	1	264	271	Pyro-glu from Q; TMT6plex
71	68725	sp|P04406|G3P_HUMAN	K.V(+229.16)IPELN(+.98)GK(+229.16).L	Y	24.03	1327.81	-1.3	664.912	2	13.94	5537	1	220	227	TMT6plex; Deamidation (NQ)
71	68725	sp|P04406|G3P_HUMAN	K.TVDGPSGK(+229.16).L	Y	23.66	988.539	-2.7	495.276	2	3.17	739	1	187	194	TMT6plex
71	68725	sp|P04406|G3P_HUMAN	K.YDNSLK(+229.16).I	Y	23.23	967.518	-0.8	484.766	2	5.12	1492	1	140	145	TMT6plex
71	68725	sp|P04406|G3P_HUMAN	K.QASEGPLK(+229.16).G	Y	23.07	1057.6	1.6	529.807	2	5.35	1601	1	264	271	TMT6plex
71	68725	sp|P04406|G3P_HUMAN	K.L(+229.16)VIN(+.98)GNPITIFQER.D	Y	21.64	1843.04	2.4	922.53	2	20.08	8432	1	67	80	TMT6plex; Deamidation (NQ)
71	8	tr|E7EUT5|E7EUT5_HUMAN	K.V(+229.16)IPELN(+.98)GK(+229.16).L	Y	24.03	1327.81	-1.3	664.912	2	13.94	5537	1	145	152	TMT6plex; Deamidation (NQ)
71	8	tr|E7EUT5|E7EUT5_HUMAN	K.TVDGPSGK(+229.16).L	Y	23.66	988.539	-2.7	495.276	2	3.17	739	1	112	119	TMT6plex
71	8	tr|E7EUT5|E7EUT5_HUMAN	K.YDNSLK(+229.16).I	Y	23.23	967.518	-0.8	484.766	2	5.12	1492	1	65	70	TMT6plex
71	8	tr|E7EUT5|E7EUT5_HUMAN	K.QASEGPLK(+229.16).G	Y	23.07	1057.6	1.6	529.807	2	5.35	1601	1	189	196	TMT6plex
71	107056	sp|Q13049|TRI32_HUMAN	S.YDNSLK(+229.16).V	Y	23.23	967.518	-0.8	484.766	2	5.12	1492	1	448	453	TMT6plex
278	39371	tr|Q5VY30|Q5VY30_HUMAN	K.YWGVASFLQK(+229.16).G	Y	45.8	1426.78	-1.2	714.397	2	18.07	7489	1	106	115	TMT6plex
278	39371	tr|Q5VY30|Q5VY30_HUMAN	R.LLNNWDVC(+57.02)ADMVGTFTDTEDPAK(+229.16).F	Y	24.82	2840.32	3.4	947.784	3	19.43	8137	1	79	101	Carbamidomethylation; TMT6plex
278	39371	tr|Q5VY30|Q5VY30_HUMAN	R.L(+229.16)LNNWDVC(+57.02)ADMVGTFTDTEDPAK(+229.16).F	Y	21.8	3069.48	-8	1024.16	3	21.49	9078	1	79	101	TMT6plex; Carbamidomethylation
278	107001	sp|P02753|RET4_HUMAN	K.YWGVASFLQK(+229.16).G	Y	45.8	1426.78	-1.2	714.397	2	18.07	7489	1	108	117	TMT6plex
278	107001	sp|P02753|RET4_HUMAN	R.LLNNWDVC(+57.02)ADMVGTFTDTEDPAK(+229.16).F	Y	24.82	2840.32	3.4	947.784	3	19.43	8137	1	81	103	Carbamidomethylation; TMT6plex
278	107001	sp|P02753|RET4_HUMAN	R.L(+229.16)LNNWDVC(+57.02)ADMVGTFTDTEDPAK(+229.16).F	Y	21.8	3069.48	-8	1024.16	3	21.49	9078	1	81	103	TMT6plex; Carbamidomethylation
22	72171	sp|P0C0L4|CO4A_HUMAN	R.DSSTWLTAFVLK(+229.16).V	Y	38.09	1595.88	-1.3	798.944	2	21.96	9295	1	1073	1084	TMT6plex
22	72171	sp|P0C0L4|CO4A_HUMAN	R.QGSFQGGFR.S	Y	25.75	982.462	145.8	492.31	2	5.26	1556	1	1292	1300
22	72171	sp|P0C0L4|CO4A_HUMAN	R.D(+229.16)SSTWLTAFVLK(+229.16).V	Y	23.41	1825.04	-2.5	609.352	3	22	9316	1	1073	1084	TMT6plex
22	72171	sp|P0C0L4|CO4A_HUMAN	K.LTSLSDR.Y	Y	20.38	790.418	-1.2	396.216	2	2.97	664	1	1504	1510
22	3554	tr|A0A0G2JPR0|A0A0G2JPR0_HUMAN	R.DSSTWLTAFVLK(+229.16).V	Y	38.09	1595.88	-1.3	798.944	2	21.96	9295	1	1073	1084	TMT6plex
22	3554	tr|A0A0G2JPR0|A0A0G2JPR0_HUMAN	R.QGSFQGGFR.S	Y	25.75	982.462	145.8	492.31	2	5.26	1556	1	1292	1300
22	3554	tr|A0A0G2JPR0|A0A0G2JPR0_HUMAN	R.D(+229.16)SSTWLTAFVLK(+229.16).V	Y	23.41	1825.04	-2.5	609.352	3	22	9316	1	1073	1084	TMT6plex
22	3554	tr|A0A0G2JPR0|A0A0G2JPR0_HUMAN	K.LTSLSDR.Y	Y	20.38	790.418	-1.2	396.216	2	2.97	664	1	1504	1510
22	3499	tr|A0A140TA49|A0A140TA49_HUMAN	R.DSSTWLTAFVLK(+229.16).V	Y	38.09	1595.88	-1.3	798.944	2	21.96	9295	1	1073	1084	TMT6plex
22	3499	tr|A0A140TA49|A0A140TA49_HUMAN	R.QGSFQGGFR.S	Y	25.75	982.462	145.8	492.31	2	5.26	1556	1	1292	1300
22	3499	tr|A0A140TA49|A0A140TA49_HUMAN	R.D(+229.16)SSTWLTAFVLK(+229.16).V	Y	23.41	1825.04	-2.5	609.352	3	22	9316	1	1073	1084	TMT6plex
22	3499	tr|A0A140TA49|A0A140TA49_HUMAN	K.LTSLSDR.Y	Y	20.38	790.418	-1.2	396.216	2	2.97	664	1	1458	1464
22	3498	tr|A0A140TA32|A0A140TA32_HUMAN	R.DSSTWLTAFVLK(+229.16).V	Y	38.09	1595.88	-1.3	798.944	2	21.96	9295	1	1073	1084	TMT6plex
22	3498	tr|A0A140TA32|A0A140TA32_HUMAN	R.QGSFQGGFR.S	Y	25.75	982.462	145.8	492.31	2	5.26	1556	1	1292	1300
22	3498	tr|A0A140TA32|A0A140TA32_HUMAN	R.D(+229.16)SSTWLTAFVLK(+229.16).V	Y	23.41	1825.04	-2.5	609.352	3	22	9316	1	1073	1084	TMT6plex
22	3498	tr|A0A140TA32|A0A140TA32_HUMAN	K.LTSLSDR.Y	Y	20.38	790.418	-1.2	396.216	2	2.97	664	1	1458	1464
22	3495	tr|A0A140TA44|A0A140TA44_HUMAN	R.DSSTWLTAFVLK(+229.16).V	Y	38.09	1595.88	-1.3	798.944	2	21.96	9295	1	1073	1084	TMT6plex
22	3495	tr|A0A140TA44|A0A140TA44_HUMAN	R.QGSFQGGFR.S	Y	25.75	982.462	145.8	492.31	2	5.26	1556	1	1292	1300
22	3495	tr|A0A140TA44|A0A140TA44_HUMAN	R.D(+229.16)SSTWLTAFVLK(+229.16).V	Y	23.41	1825.04	-2.5	609.352	3	22	9316	1	1073	1084	TMT6plex
22	3495	tr|A0A140TA44|A0A140TA44_HUMAN	K.LTSLSDR.Y	Y	20.38	790.418	-1.2	396.216	2	2.97	664	1	1458	1464
22	71837	sp|P0C0L4-2|CO4A_HUMAN	R.DSSTWLTAFVLK(+229.16).V	Y	38.09	1595.88	-1.3	798.944	2	21.96	9295	1	1073	1084	TMT6plex
22	71837	sp|P0C0L4-2|CO4A_HUMAN	R.QGSFQGGFR.S	Y	25.75	982.462	145.8	492.31	2	5.26	1556	1	1292	1300
22	71837	sp|P0C0L4-2|CO4A_HUMAN	R.D(+229.16)SSTWLTAFVLK(+229.16).V	Y	23.41	1825.04	-2.5	609.352	3	22	9316	1	1073	1084	TMT6plex
22	71837	sp|P0C0L4-2|CO4A_HUMAN	K.LTSLSDR.Y	Y	20.38	790.418	-1.2	396.216	2	2.97	664	1	1458	1464
22	3500	tr|F5GXS0|F5GXS0_HUMAN	R.QGSFQGGFR.S	Y	25.75	982.462	145.8	492.31	2	5.26	1556	1	1292	1300
22	3500	tr|F5GXS0|F5GXS0_HUMAN	K.LTSLSDR.Y	Y	20.38	790.418	-1.2	396.216	2	2.97	664	1	1458	1464
22	3497	tr|A0A0G2JL54|A0A0G2JL54_HUMAN	R.QGSFQGGFR.S	Y	25.75	982.462	145.8	492.31	2	5.26	1556	1	1292	1300
22	3497	tr|A0A0G2JL54|A0A0G2JL54_HUMAN	K.LTSLSDR.Y	Y	20.38	790.418	-1.2	396.216	2	2.97	664	1	1458	1464
22	3496	tr|A0A140TA29|A0A140TA29_HUMAN	R.QGSFQGGFR.S	Y	25.75	982.462	145.8	492.31	2	5.26	1556	1	1292	1300
22	3496	tr|A0A140TA29|A0A140TA29_HUMAN	K.LTSLSDR.Y	Y	20.38	790.418	-1.2	396.216	2	2.97	664	1	1458	1464
22	72170	sp|P0C0L5|CO4B_HUMAN	R.QGSFQGGFR.S	Y	25.75	982.462	145.8	492.31	2	5.26	1556	1	1292	1300
22	72170	sp|P0C0L5|CO4B_HUMAN	K.LTSLSDR.Y	Y	20.38	790.418	-1.2	396.216	2	2.97	664	1	1504	1510
147	107002	sp|P23142|FBLN1_HUMAN	R.G(+229.16)YHLNEEGTR.C	N	40.07	1403.7	-3.9	468.905	3	5.17	1518	1	344	353	TMT6plex
147	107002	sp|P23142|FBLN1_HUMAN	R.L(+229.16)APN(+.98)GR.N	N	23.49	856.497	-2.5	429.255	2	5.06	1463	1	516	521	TMT6plex; Deamidation (NQ)
147	107002	sp|P23142|FBLN1_HUMAN	R.D(+229.16)SFDIIK(+229.16).R	Y	17.16	1294.75	0.7	648.385	2	14.29	5705	1	643	649	TMT6plex
55	107006	sp|P08697|A2AP_HUMAN	R.LC(+57.02)QDLGPGAFR.L	Y	49.19	1232.6	1	617.307	2	9.6	3477	1	151	161	Carbamidomethylation
55	107006	sp|P08697|A2AP_HUMAN	R.L(+229.16)C(+57.02)QDLGPGAFR.L	Y	38.89	1461.76	-2.1	731.886	2	13.09	5139	1	151	161	TMT6plex; Carbamidomethylation
55	107007	sp|P08697-2|A2AP_HUMAN	R.LC(+57.02)QDLGPGAFR.L	Y	49.19	1232.6	1	617.307	2	9.6	3477	1	87	97	Carbamidomethylation
55	107007	sp|P08697-2|A2AP_HUMAN	R.L(+229.16)C(+57.02)QDLGPGAFR.L	Y	38.89	1461.76	-2.1	731.886	2	13.09	5139	1	87	97	TMT6plex; Carbamidomethylation
55	39380	tr|A0A0G2JPA8|A0A0G2JPA8_HUMAN	R.LC(+57.02)QDLGPGAFR.L	Y	49.19	1232.6	1	617.307	2	9.6	3477	1	87	97	Carbamidomethylation
55	39380	tr|A0A0G2JPA8|A0A0G2JPA8_HUMAN	R.L(+229.16)C(+57.02)QDLGPGAFR.L	Y	38.89	1461.76	-2.1	731.886	2	13.09	5139	1	87	97	TMT6plex; Carbamidomethylation
55	39378	tr|C9JMH6|C9JMH6_HUMAN	R.LC(+57.02)QDLGPGAFR.L	Y	49.19	1232.6	1	617.307	2	9.6	3477	1	151	161	Carbamidomethylation
55	39378	tr|C9JMH6|C9JMH6_HUMAN	R.L(+229.16)C(+57.02)QDLGPGAFR.L	Y	38.89	1461.76	-2.1	731.886	2	13.09	5139	1	151	161	TMT6plex; Carbamidomethylation
55	39377	tr|A0A0J9YY65|A0A0J9YY65_HUMAN	R.LC(+57.02)QDLGPGAFR.L	Y	49.19	1232.6	1	617.307	2	9.6	3477	1	151	161	Carbamidomethylation
55	39377	tr|A0A0J9YY65|A0A0J9YY65_HUMAN	R.L(+229.16)C(+57.02)QDLGPGAFR.L	Y	38.89	1461.76	-2.1	731.886	2	13.09	5139	1	151	161	TMT6plex; Carbamidomethylation
542	69018	sp|P0C0S8|H2A1_HUMAN	R.VGAGAPVYLAAVLEYLTAEILELAGNAAR.D	Y	34.6	2914.58	-3.3	972.531	3	34.01	12511	1	44	72
542	69018	sp|P0C0S8|H2A1_HUMAN	K.V(+229.16)TIAQGGVLPNIQAVLLPK(+229.16).K	Y	27.79	2388.49	-2.6	797.168	3	22.76	9662	1	101	119	TMT6plex
101	107018	sp|P01042-3|KNG1_HUMAN	K.R(+229.16)PPGFSPFR.S	Y	36.48	1288.72	-2	430.581	3	10.13	3727	2	345	353	TMT6plex
101	107018	sp|P01042-3|KNG1_HUMAN	R.SC(+57.02)EYK(+229.16).G	N	22.2	914.437	-0.1	458.226	2	2.86	618	1	370	374	Carbamidomethylation; TMT6plex
101	107019	sp|P01042-2|KNG1_HUMAN	K.R(+229.16)PPGFSPFR.S	Y	36.48	1288.72	-2	430.581	3	10.13	3727	2	381	389	TMT6plex
101	107019	sp|P01042-2|KNG1_HUMAN	R.SC(+57.02)EYK(+229.16).G	N	22.2	914.437	-0.1	458.226	2	2.86	618	1	406	410	Carbamidomethylation; TMT6plex
101	107020	sp|P01042|KNG1_HUMAN	K.R(+229.16)PPGFSPFR.S	Y	36.48	1288.72	-2	430.581	3	10.13	3727	2	381	389	TMT6plex
280	73927	sp|P04114|APOB_HUMAN	K.G(+229.16)FEPTLEALFGK(+229.16).Q	Y	42.79	1766	-0.6	884.008	2	22.22	9420	1	696	707	TMT6plex
280	39396	tr|A8MUN2|A8MUN2_HUMAN	K.G(+229.16)FEPTLEALFGK(+229.16).Q	Y	42.79	1766	-0.6	884.008	2	22.22	9420	1	696	707	TMT6plex
279	16347	tr|E9PIT3|E9PIT3_HUMAN	R.SGIEC(+57.02)QLWR.S	Y	41.37	1147.54	-6	574.776	2	10.46	3883	1	125	133	Carbamidomethylation
279	16347	tr|E9PIT3|E9PIT3_HUMAN	Q.E(+229.16)NFC(+57.02)R.N	N	14.34	953.459	-1.8	477.736	2	4.66	1319	1	154	158	TMT6plex; Carbamidomethylation
279	107008	sp|P00734|THRB_HUMAN	R.SGIEC(+57.02)QLWR.S	Y	41.37	1147.54	-6	574.776	2	10.46	3883	1	125	133	Carbamidomethylation
279	107008	sp|P00734|THRB_HUMAN	Q.E(+229.16)NFC(+57.02)R.N	N	14.34	953.459	-1.8	477.736	2	4.66	1319	1	154	158	TMT6plex; Carbamidomethylation
279	39395	tr|C9JV37|C9JV37_HUMAN	R.SGIEC(+57.02)QLWR.S	Y	41.37	1147.54	-6	574.776	2	10.46	3883	1	115	123	Carbamidomethylation
279	39395	tr|C9JV37|C9JV37_HUMAN	Q.E(+229.16)NFC(+57.02)R.N	N	14.34	953.459	-1.8	477.736	2	4.66	1319	1	144	148	TMT6plex; Carbamidomethylation
543	107014	sp|Q15063-2|POSTN_HUMAN	K.L(+229.16)LYPADTPVGNDQLLEILNK(+229.16).L	Y	40.64	2683.52	-2.4	895.512	3	23.29	9904	1	627	646	TMT6plex
102	107026	sp|P01031|CO5_HUMAN	N.I(+229.16)PYSVVR.G	N	30.7	1061.64	0.9	531.83	2	11.92	4580	1	829	835	TMT6plex
102	107026	sp|P01031|CO5_HUMAN	R.L(+229.16)LVYYIVTGEQTAELVSDSVWLNIEEK(+229.16).C	Y	18.57	3568.93	-2.3	893.238	4	32.63	12346	1	540	566	TMT6plex
23	2216	tr|G3V2B9|G3V2B9_HUMAN	K.Q(+229.16)INDYVEK(+229.16).G	Y	25.09	1465.82	22.9	489.625	3	7.78	2624	1	94	101	TMT6plex
23	2216	tr|G3V2B9|G3V2B9_HUMAN	Q.INDYVEK(+229.16).G	Y	22.01	1108.6	-0.9	555.305	2	6.98	2285	1	95	101	TMT6plex
23	2216	tr|G3V2B9|G3V2B9_HUMAN	Q.IN(+.98)DYVEK(+229.16).G	Y	17.02	1109.58	0.6	555.798	2	7.16	2340	3	95	101	Deamidation (NQ); TMT6plex
23	2216	tr|G3V2B9|G3V2B9_HUMAN	Q.I(+229.16)N(+.98)DYVEK(+229.16).G	Y	15.44	1338.74	-0.7	670.379	2	11.49	4380	2	95	101	TMT6plex; Deamidation (NQ)
23	69830	sp|P01009-3|A1AT_HUMAN	K.Q(+229.16)INDYVEK(+229.16).G	Y	25.09	1465.82	22.9	489.625	3	7.78	2624	1	180	187	TMT6plex
23	69830	sp|P01009-3|A1AT_HUMAN	Q.INDYVEK(+229.16).G	Y	22.01	1108.6	-0.9	555.305	2	6.98	2285	1	181	187	TMT6plex
23	69830	sp|P01009-3|A1AT_HUMAN	Q.IN(+.98)DYVEK(+229.16).G	Y	17.02	1109.58	0.6	555.798	2	7.16	2340	3	181	187	Deamidation (NQ); TMT6plex
23	69830	sp|P01009-3|A1AT_HUMAN	Q.I(+229.16)N(+.98)DYVEK(+229.16).G	Y	15.44	1338.74	-0.7	670.379	2	11.49	4380	2	181	187	TMT6plex; Deamidation (NQ)
23	2220	tr|A0A0G2JRN3|A0A0G2JRN3_HUMAN	K.Q(+229.16)INDYVEK(+229.16).G	Y	25.09	1465.82	22.9	489.625	3	7.78	2624	1	180	187	TMT6plex
23	2220	tr|A0A0G2JRN3|A0A0G2JRN3_HUMAN	Q.INDYVEK(+229.16).G	Y	22.01	1108.6	-0.9	555.305	2	6.98	2285	1	181	187	TMT6plex
23	2220	tr|A0A0G2JRN3|A0A0G2JRN3_HUMAN	Q.IN(+.98)DYVEK(+229.16).G	Y	17.02	1109.58	0.6	555.798	2	7.16	2340	3	181	187	Deamidation (NQ); TMT6plex
23	2220	tr|A0A0G2JRN3|A0A0G2JRN3_HUMAN	Q.I(+229.16)N(+.98)DYVEK(+229.16).G	Y	15.44	1338.74	-0.7	670.379	2	11.49	4380	2	181	187	TMT6plex; Deamidation (NQ)
23	69832	sp|P01009-2|A1AT_HUMAN	K.Q(+229.16)INDYVEK(+229.16).G	Y	25.09	1465.82	22.9	489.625	3	7.78	2624	1	180	187	TMT6plex
23	69832	sp|P01009-2|A1AT_HUMAN	Q.INDYVEK(+229.16).G	Y	22.01	1108.6	-0.9	555.305	2	6.98	2285	1	181	187	TMT6plex
23	69832	sp|P01009-2|A1AT_HUMAN	Q.IN(+.98)DYVEK(+229.16).G	Y	17.02	1109.58	0.6	555.798	2	7.16	2340	3	181	187	Deamidation (NQ); TMT6plex
23	69832	sp|P01009-2|A1AT_HUMAN	Q.I(+229.16)N(+.98)DYVEK(+229.16).G	Y	15.44	1338.74	-0.7	670.379	2	11.49	4380	2	181	187	TMT6plex; Deamidation (NQ)
23	69833	sp|P01009|A1AT_HUMAN	K.Q(+229.16)INDYVEK(+229.16).G	Y	25.09	1465.82	22.9	489.625	3	7.78	2624	1	180	187	TMT6plex
23	69833	sp|P01009|A1AT_HUMAN	Q.INDYVEK(+229.16).G	Y	22.01	1108.6	-0.9	555.305	2	6.98	2285	1	181	187	TMT6plex
23	69833	sp|P01009|A1AT_HUMAN	Q.IN(+.98)DYVEK(+229.16).G	Y	17.02	1109.58	0.6	555.798	2	7.16	2340	3	181	187	Deamidation (NQ); TMT6plex
23	69833	sp|P01009|A1AT_HUMAN	Q.I(+229.16)N(+.98)DYVEK(+229.16).G	Y	15.44	1338.74	-0.7	670.379	2	11.49	4380	2	181	187	TMT6plex; Deamidation (NQ)
23	2221	tr|A0A024R6I7|A0A024R6I7_HUMAN	K.Q(+229.16)INDYVEK(+229.16).G	Y	25.09	1465.82	22.9	489.625	3	7.78	2624	1	180	187	TMT6plex
23	2221	tr|A0A024R6I7|A0A024R6I7_HUMAN	Q.INDYVEK(+229.16).G	Y	22.01	1108.6	-0.9	555.305	2	6.98	2285	1	181	187	TMT6plex
23	2221	tr|A0A024R6I7|A0A024R6I7_HUMAN	Q.IN(+.98)DYVEK(+229.16).G	Y	17.02	1109.58	0.6	555.798	2	7.16	2340	3	181	187	Deamidation (NQ); TMT6plex
23	2221	tr|A0A024R6I7|A0A024R6I7_HUMAN	Q.I(+229.16)N(+.98)DYVEK(+229.16).G	Y	15.44	1338.74	-0.7	670.379	2	11.49	4380	2	181	187	TMT6plex; Deamidation (NQ)
150	82582	sp|Q6YHK3-2|CD109_HUMAN	I.VGIVAVDK(+229.16).S	Y	32.43	1028.64	-1.2	515.328	2	10.08	3700	1	510	517	TMT6plex
150	82582	sp|Q6YHK3-2|CD109_HUMAN	I.V(+229.16)GIVAVDK(+229.16).S	Y	19.29	1257.81	0.5	629.911	2	12.88	5045	1	510	517	TMT6plex
150	82583	sp|Q6YHK3-4|CD109_HUMAN	I.VGIVAVDK(+229.16).S	Y	32.43	1028.64	-1.2	515.328	2	10.08	3700	1	587	594	TMT6plex
150	82583	sp|Q6YHK3-4|CD109_HUMAN	I.V(+229.16)GIVAVDK(+229.16).S	Y	19.29	1257.81	0.5	629.911	2	12.88	5045	1	587	594	TMT6plex
150	82584	sp|Q6YHK3|CD109_HUMAN	I.VGIVAVDK(+229.16).S	Y	32.43	1028.64	-1.2	515.328	2	10.08	3700	1	587	594	TMT6plex
150	82584	sp|Q6YHK3|CD109_HUMAN	I.V(+229.16)GIVAVDK(+229.16).S	Y	19.29	1257.81	0.5	629.911	2	12.88	5045	1	587	594	TMT6plex
150	107025	sp|Q6YHK3-3|CD109_HUMAN	I.VGIVAVDK(+229.16).S	Y	32.43	1028.64	-1.2	515.328	2	10.08	3700	1	587	594	TMT6plex
150	107025	sp|Q6YHK3-3|CD109_HUMAN	I.V(+229.16)GIVAVDK(+229.16).S	Y	19.29	1257.81	0.5	629.911	2	12.88	5045	1	587	594	TMT6plex
104	69729	sp|Q9H0L4|CSTFT_HUMAN	Y.EATEEQLK(+229.16).D	Y	23.7	1175.62	-1.5	588.818	2	7.53	2505	1	26	33	TMT6plex
104	69729	sp|Q9H0L4|CSTFT_HUMAN	E.ATEEQLK(+229.16).D	Y	17.11	1046.58	-1.7	524.297	2	4.49	1285	1	27	33	TMT6plex
104	69729	sp|Q9H0L4|CSTFT_HUMAN	E.A(+229.16)TEEQLK(+229.16).D	Y	16.88	1275.74	-3.7	638.877	2	7.18	2352	2	27	33	TMT6plex
104	1989	tr|A0A0A0MT56|A0A0A0MT56_HUMAN	Y.EATEEQLK(+229.16).D	Y	23.7	1175.62	-1.5	588.818	2	7.53	2505	1	17	24	TMT6plex
104	1989	tr|A0A0A0MT56|A0A0A0MT56_HUMAN	E.ATEEQLK(+229.16).D	Y	17.11	1046.58	-1.7	524.297	2	4.49	1285	1	18	24	TMT6plex
104	1989	tr|A0A0A0MT56|A0A0A0MT56_HUMAN	E.A(+229.16)TEEQLK(+229.16).D	Y	16.88	1275.74	-3.7	638.877	2	7.18	2352	2	18	24	TMT6plex
104	1990	tr|E9PID8|E9PID8_HUMAN	Y.EATEEQLK(+229.16).D	Y	23.7	1175.62	-1.5	588.818	2	7.53	2505	1	26	33	TMT6plex
104	1990	tr|E9PID8|E9PID8_HUMAN	E.ATEEQLK(+229.16).D	Y	17.11	1046.58	-1.7	524.297	2	4.49	1285	1	27	33	TMT6plex
104	1990	tr|E9PID8|E9PID8_HUMAN	E.A(+229.16)TEEQLK(+229.16).D	Y	16.88	1275.74	-3.7	638.877	2	7.18	2352	2	27	33	TMT6plex
104	69727	sp|P33240-2|CSTF2_HUMAN	Y.EATEEQLK(+229.16).D	Y	23.7	1175.62	-1.5	588.818	2	7.53	2505	1	26	33	TMT6plex
104	69727	sp|P33240-2|CSTF2_HUMAN	E.ATEEQLK(+229.16).D	Y	17.11	1046.58	-1.7	524.297	2	4.49	1285	1	27	33	TMT6plex
104	69727	sp|P33240-2|CSTF2_HUMAN	E.A(+229.16)TEEQLK(+229.16).D	Y	16.88	1275.74	-3.7	638.877	2	7.18	2352	2	27	33	TMT6plex
104	69728	sp|P33240|CSTF2_HUMAN	Y.EATEEQLK(+229.16).D	Y	23.7	1175.62	-1.5	588.818	2	7.53	2505	1	26	33	TMT6plex
104	69728	sp|P33240|CSTF2_HUMAN	E.ATEEQLK(+229.16).D	Y	17.11	1046.58	-1.7	524.297	2	4.49	1285	1	27	33	TMT6plex
104	69728	sp|P33240|CSTF2_HUMAN	E.A(+229.16)TEEQLK(+229.16).D	Y	16.88	1275.74	-3.7	638.877	2	7.18	2352	2	27	33	TMT6plex
104	1993	tr|E7EWR4|E7EWR4_HUMAN	Y.EATEEQLK(+229.16).D	Y	23.7	1175.62	-1.5	588.818	2	7.53	2505	1	26	33	TMT6plex
104	1993	tr|E7EWR4|E7EWR4_HUMAN	E.ATEEQLK(+229.16).D	Y	17.11	1046.58	-1.7	524.297	2	4.49	1285	1	27	33	TMT6plex
104	1993	tr|E7EWR4|E7EWR4_HUMAN	E.A(+229.16)TEEQLK(+229.16).D	Y	16.88	1275.74	-3.7	638.877	2	7.18	2352	2	27	33	TMT6plex
548	107058	sp|P19827|ITIH1_HUMAN	R.LWAYLTIQELLAK(+229.16).R	Y	22.76	1790.05	2.6	896.037	2	24.17	10288	1	565	577	TMT6plex
548	107058	sp|P19827|ITIH1_HUMAN	K.A(+229.16)AISGENAGLVR.A	Y	18.58	1385.78	-1.9	693.898	2	9.25	3314	1	126	137	TMT6plex
548	39591	tr|H7C0N0|H7C0N0_HUMAN	R.LWAYLTIQELLAK(+229.16).R	Y	22.76	1790.05	2.6	896.037	2	24.17	10288	1	118	130	TMT6plex
548	107059	sp|P19827-3|ITIH1_HUMAN	R.LWAYLTIQELLAK(+229.16).R	Y	22.76	1790.05	2.6	896.037	2	24.17	10288	1	277	289	TMT6plex
548	107060	sp|P19827-2|ITIH1_HUMAN	R.LWAYLTIQELLAK(+229.16).R	Y	22.76	1790.05	2.6	896.037	2	24.17	10288	1	423	435	TMT6plex
1162	107027	tr|G3XAP6|G3XAP6_HUMAN	R.A(+229.16)VAEPGIQLK(+229.16).A	Y	29.86	1482.92	-3.3	742.464	2	12.6	4909	1	596	605	TMT6plex
544	13758	tr|H0YMA2|H0YMA2_HUMAN	R.VAAAITK(+229.16).N	Y	29.26	901.58	-1.7	451.796	2	6.25	1979	1	89	95	TMT6plex
544	13758	tr|H0YMA2|H0YMA2_HUMAN	R.V(+229.16)AAAITK(+229.16).N	Y	27.43	1130.74	-0.2	566.379	2	10.58	3943	1	89	95	TMT6plex
544	13759	tr|G5EA42|G5EA42_HUMAN	R.VAAAITK(+229.16).N	Y	29.26	901.58	-1.7	451.796	2	6.25	1979	1	286	292	TMT6plex
544	13759	tr|G5EA42|G5EA42_HUMAN	R.V(+229.16)AAAITK(+229.16).N	Y	27.43	1130.74	-0.2	566.379	2	10.58	3943	1	286	292	TMT6plex
544	82484	sp|Q9NZR1-2|TMOD2_HUMAN	R.VAAAITK(+229.16).N	Y	29.26	901.58	-1.7	451.796	2	6.25	1979	1	294	300	TMT6plex
544	82484	sp|Q9NZR1-2|TMOD2_HUMAN	R.V(+229.16)AAAITK(+229.16).N	Y	27.43	1130.74	-0.2	566.379	2	10.58	3943	1	294	300	TMT6plex
544	82486	sp|Q9NZR1|TMOD2_HUMAN	R.VAAAITK(+229.16).N	Y	29.26	901.58	-1.7	451.796	2	6.25	1979	1	330	336	TMT6plex
544	82486	sp|Q9NZR1|TMOD2_HUMAN	R.V(+229.16)AAAITK(+229.16).N	Y	27.43	1130.74	-0.2	566.379	2	10.58	3943	1	330	336	TMT6plex
1163	107029	sp|B9A064|IGLL5_HUMAN	K.V(+229.16)TVLGQPK(+229.16).A	Y	29.06	1298.83	-0.3	650.423	2	11.37	4321	1	105	112	TMT6plex
1163	39410	tr|A0A0B4J231|A0A0B4J231_HUMAN	K.V(+229.16)TVLGQPK(+229.16).A	Y	29.06	1298.83	-0.3	650.423	2	11.37	4321	1	106	113	TMT6plex
546	70854	sp|Q03181-4|PPARD_HUMAN	R.ELTEFAK(+229.16).S	Y	26.69	1065.59	-1.2	533.802	2	9.42	3394	1	161	167	TMT6plex
546	70854	sp|Q03181-4|PPARD_HUMAN	R.E(+229.16)LTEFAK(+229.16).S	Y	23.8	1294.75	-3.9	648.382	2	12.36	4795	1	161	167	TMT6plex
546	70862	sp|Q03181-2|PPARD_HUMAN	R.ELTEFAK(+229.16).S	Y	26.69	1065.59	-1.2	533.802	2	9.42	3394	1	259	265	TMT6plex
546	70862	sp|Q03181-2|PPARD_HUMAN	R.E(+229.16)LTEFAK(+229.16).S	Y	23.8	1294.75	-3.9	648.382	2	12.36	4795	1	259	265	TMT6plex
546	70886	sp|Q03181-3|PPARD_HUMAN	R.ELTEFAK(+229.16).S	Y	26.69	1065.59	-1.2	533.802	2	9.42	3394	1	220	226	TMT6plex
546	70886	sp|Q03181-3|PPARD_HUMAN	R.E(+229.16)LTEFAK(+229.16).S	Y	23.8	1294.75	-3.9	648.382	2	12.36	4795	1	220	226	TMT6plex
546	70910	sp|Q03181|PPARD_HUMAN	R.ELTEFAK(+229.16).S	Y	26.69	1065.59	-1.2	533.802	2	9.42	3394	1	259	265	TMT6plex
546	70910	sp|Q03181|PPARD_HUMAN	R.E(+229.16)LTEFAK(+229.16).S	Y	23.8	1294.75	-3.9	648.382	2	12.36	4795	1	259	265	TMT6plex
546	70250	sp|Q07869|PPARA_HUMAN	T.ELTEFAK(+229.16).A	Y	26.69	1065.59	-1.2	533.802	2	9.42	3394	1	286	292	TMT6plex
546	70250	sp|Q07869|PPARA_HUMAN	T.E(+229.16)LTEFAK(+229.16).A	Y	23.8	1294.75	-3.9	648.382	2	12.36	4795	1	286	292	TMT6plex
545	39415	tr|F5GZZ9|F5GZZ9_HUMAN	V.IC(+57.02)SKGADLSLR.L	Y	25.97	1218.64	-34.2	610.306	2	6.48	2065	1	245	255	Carbamidomethylation
545	107033	sp|Q86VB7-3|C163A_HUMAN	V.IC(+57.02)SKGADLSLR.L	Y	25.97	1218.64	-34.2	610.306	2	6.48	2065	1	257	267	Carbamidomethylation
545	107034	sp|Q86VB7-4|C163A_HUMAN	V.IC(+57.02)SKGADLSLR.L	Y	25.97	1218.64	-34.2	610.306	2	6.48	2065	1	257	267	Carbamidomethylation
545	39417	tr|C9JHR8|C9JHR8_HUMAN	V.IC(+57.02)SKGADLSLR.L	Y	25.97	1218.64	-34.2	610.306	2	6.48	2065	1	257	267	Carbamidomethylation
545	73155	sp|Q86VB7|C163A_HUMAN	V.IC(+57.02)SKGADLSLR.L	Y	25.97	1218.64	-34.2	610.306	2	6.48	2065	1	257	267	Carbamidomethylation
545	107035	sp|Q86VB7-2|C163A_HUMAN	V.IC(+57.02)SKGADLSLR.L	Y	25.97	1218.64	-34.2	610.306	2	6.48	2065	1	257	267	Carbamidomethylation
282	82665	sp|Q8NGI9|OR5A2_HUMAN	Y.G(+229.16)YIVAAVVK(+229.16).I	Y	25.47	1376.88	-0.2	689.447	2	15.08	6082	2	220	228	TMT6plex
282	82665	sp|Q8NGI9|OR5A2_HUMAN	Y.GYIVAAVVK(+229.16).I	Y	17.99	1147.72	4.3	574.868	2	12.71	4959	1	220	228	TMT6plex
607	107352	sp|Q8WWL7|CCNB3_HUMAN	K.KTLSLKK(+229.16).K	Y	16.57	1045.71	-15.4	523.852	2	11.02	4155	1	227	233	TMT6plex
607	107352	sp|Q8WWL7|CCNB3_HUMAN	K.KTLSLK(+229.16).K	N	15.54	917.611	22.8	459.823	2	10.51	3909	1	227	232	TMT6plex
103	107038	sp|Q86XT4-2|TRI50_HUMAN	K.KVDELIAK(+229.16).L	Y	24.05	1143.71	16.4	572.87	2	10.06	3693	2	149	156	TMT6plex
103	107039	sp|Q86XT4|TRI50_HUMAN	K.KVDELIAK(+229.16).L	Y	24.05	1143.71	16.4	572.87	2	10.06	3693	2	149	156	TMT6plex
103	48915	tr|C9JQH3|C9JQH3_HUMAN	K.KVDELIAK(+229.16).L	Y	24.05	1143.71	16.4	572.87	2	10.06	3693	2	18	25	TMT6plex
103	48917	tr|I3L0H3|I3L0H3_HUMAN	K.KVDELIAK(+229.16).L	Y	24.05	1143.71	16.4	572.87	2	10.06	3693	2	149	156	TMT6plex
103	107041	sp|Q86UV6-2|TRI74_HUMAN	K.KVDELIAK(+229.16).L	Y	24.05	1143.71	16.4	572.87	2	10.06	3693	2	149	156	TMT6plex
103	107043	sp|Q86UV7|TRI73_HUMAN	K.KVDELIAK(+229.16).L	Y	24.05	1143.71	16.4	572.87	2	10.06	3693	2	149	156	TMT6plex
103	107042	sp|Q86UV6|TRI74_HUMAN	K.KVDELIAK(+229.16).L	Y	24.05	1143.71	16.4	572.87	2	10.06	3693	2	149	156	TMT6plex
103	48920	tr|J3KQW6|J3KQW6_HUMAN	K.KVDELIAK(+229.16).L	Y	24.05	1143.71	16.4	572.87	2	10.06	3693	2	149	156	TMT6plex
283	107036	sp|P05546|HEP2_HUMAN	R.L(+229.16)NILNAKFAFN(+.98)LYR.V	Y	24.05	1926.09	-17.3	964.037	2	22.85	9702	1	126	139	TMT6plex; Deamidation (NQ)
152	72434	sp|Q9Y2I6|NINL_HUMAN	L.HLEDVVR.A	Y	23.61	866.461	-1.5	434.237	2	4.21	1155	2	1064	1070
158	70321	sp|Q8WXG9|GPR98_HUMAN	I.Q(+.98)(+229.16)LFINR.E	N	15.84	1019.6	-0.6	510.805	2	11.02	4152	1	2845	2850	Deamidation (NQ); TMT6plex
158	70321	sp|Q8WXG9|GPR98_HUMAN	R.FTGLMQ(+.98)DVR.S	Y	15.24	1066.51	40.5	534.285	2	6.2	1962	1	1476	1484	Deamidation (NQ)
158	70321	sp|Q8WXG9|GPR98_HUMAN	R.SIQIN(+.98)ITR.L	Y	13.44	944.529	121.3	473.329	2	11.45	4357	1	4782	4789	Deamidation (NQ)
158	40597	tr|A0A1W2PRC7|A0A1W2PRC7_HUMAN	I.Q(+.98)(+229.16)LFINR.E	N	15.84	1019.6	-0.6	510.805	2	11.02	4152	1	1942	1947	Deamidation (NQ); TMT6plex
158	40597	tr|A0A1W2PRC7|A0A1W2PRC7_HUMAN	R.FTGLMQ(+.98)DVR.S	Y	15.24	1066.51	40.5	534.285	2	6.2	1962	1	573	581	Deamidation (NQ)
158	5037	tr|A0A1X7SBU6|A0A1X7SBU6_HUMAN	R.SIQIN(+.98)ITR.L	Y	13.44	944.529	121.3	473.329	2	11.45	4357	1	1100	1107	Deamidation (NQ)
1166	107063	sp|Q9H0B3-5|IQCN_HUMAN	R.APETPLSR.R	Y	22.38	869.461	-26.4	435.726	2	8.16	2806	1	247	254
1165	107062	sp|P0DOY2|IGLC2_HUMAN	K.A(+229.16)TLVC(+57.02)LISDFYPGAVTVAWKADS.S	Y	22.37	2712.4	33.1	905.172	3	27.65	11441	1	24	46	TMT6plex; Carbamidomethylation
1165	107061	sp|P0DOY3|IGLC3_HUMAN	K.A(+229.16)TLVC(+57.02)LISDFYPGAVTVAWKADS.S	Y	22.37	2712.4	33.1	905.172	3	27.65	11441	1	24	46	TMT6plex; Carbamidomethylation
1167	39673	tr|K7EL01|K7EL01_HUMAN	E.TDPDAQAK(+229.16).A	Y	22.35	1073.56	-2.5	537.784	2	2.42	465	1	24	31	TMT6plex
1167	107064	sp|Q5XUX1-3|FBXW9_HUMAN	E.TDPDAQAK(+229.16).A	Y	22.35	1073.56	-2.5	537.784	2	2.42	465	1	24	31	TMT6plex
1167	107065	sp|Q5XUX1-2|FBXW9_HUMAN	E.TDPDAQAK(+229.16).A	Y	22.35	1073.56	-2.5	537.784	2	2.42	465	1	24	31	TMT6plex
1167	107066	sp|Q5XUX1|FBXW9_HUMAN	E.TDPDAQAK(+229.16).A	Y	22.35	1073.56	-2.5	537.784	2	2.42	465	1	24	31	TMT6plex
549	84174	sp|Q8N4C6-9|NIN_HUMAN	K.REC(+57.02)DQFQ(+.98)K(+229.16).E	Y	22.09	1339.64	-21.3	670.813	2	7.45	2471	1	1872	1879	Carbamidomethylation; Deamidation (NQ); TMT6plex
549	3596	tr|E9PN67|E9PN67_HUMAN	K.REC(+57.02)DQFQ(+.98)K(+229.16).E	Y	22.09	1339.64	-21.3	670.813	2	7.45	2471	1	1910	1917	Carbamidomethylation; Deamidation (NQ); TMT6plex
57	39434	tr|K7ENL9|K7ENL9_HUMAN	K.RLSTANDEIVEVLLSK(+229.16).H	Y	21.89	2015.15	-29.7	672.703	3	15.96	6490	4	509	524	TMT6plex
57	39434	tr|K7ENL9|K7ENL9_HUMAN	K.R(+229.16)LSTANDEIVEVLLSK(+229.16).H	Y	14.85	2244.31	-26.7	562.07	4	17.19	7073	2	509	524	TMT6plex
57	96063	sp|Q96DM3|RMC1_HUMAN	K.RLSTANDEIVEVLLSK(+229.16).H	Y	21.89	2015.15	-29.7	672.703	3	15.96	6490	4	557	572	TMT6plex
57	96063	sp|Q96DM3|RMC1_HUMAN	K.R(+229.16)LSTANDEIVEVLLSK(+229.16).H	Y	14.85	2244.31	-26.7	562.07	4	17.19	7073	2	557	572	TMT6plex
296	85629	sp|Q9H5I5|PIEZ2_HUMAN	N.LSLGAK(+229.16).S	Y	20.79	816.527	-3	409.27	2	7.58	2526	1	2540	2545	TMT6plex
296	85631	sp|Q9H5I5-4|PIEZ2_HUMAN	N.LSLGAK(+229.16).S	Y	20.79	816.527	-3	409.27	2	7.58	2526	1	2565	2570	TMT6plex
302	39631	tr|C9JQI3|C9JQI3_HUMAN	R.AGQDLAEKTK.N	Y	20.62	1059.56	-7.7	530.781	2	13.75	5447	1	21	30
302	39631	tr|C9JQI3|C9JQI3_HUMAN	R.A(+42.01)GQDLAEKTK.N	Y	17.62	1101.57	-49.2	551.763	2	11.37	4318	2	21	30	Acetylation (Protein N-term)
302	82775	sp|Q9NUZ1-3|ACOXL_HUMAN	R.AGQDLAEKTK.N	Y	20.62	1059.56	-7.7	530.781	2	13.75	5447	1	21	30
302	82775	sp|Q9NUZ1-3|ACOXL_HUMAN	R.A(+42.01)GQDLAEKTK.N	Y	17.62	1101.57	-49.2	551.763	2	11.37	4318	2	21	30	Acetylation (Protein N-term)
302	71219	sp|Q9NUZ1-2|ACOXL_HUMAN	R.AGQDLAEKTK.N	Y	20.62	1059.56	-7.7	530.781	2	13.75	5447	1	21	30
302	71219	sp|Q9NUZ1-2|ACOXL_HUMAN	R.A(+42.01)GQDLAEKTK.N	Y	17.62	1101.57	-49.2	551.763	2	11.37	4318	2	21	30	Acetylation (Protein N-term)
302	82810	sp|Q9NUZ1|ACOXL_HUMAN	R.AGQDLAEKTK.N	Y	20.62	1059.56	-7.7	530.781	2	13.75	5447	1	21	30
302	82810	sp|Q9NUZ1|ACOXL_HUMAN	R.A(+42.01)GQDLAEKTK.N	Y	17.62	1101.57	-49.2	551.763	2	11.37	4318	2	21	30	Acetylation (Protein N-term)
302	82905	sp|Q9NUZ1-4|ACOXL_HUMAN	R.AGQDLAEKTK.N	Y	20.62	1059.56	-7.7	530.781	2	13.75	5447	1	21	30
302	82905	sp|Q9NUZ1-4|ACOXL_HUMAN	R.A(+42.01)GQDLAEKTK.N	Y	17.62	1101.57	-49.2	551.763	2	11.37	4318	2	21	30	Acetylation (Protein N-term)
562	14983	tr|Q9BS19|Q9BS19_HUMAN	K.GEFVWK(+229.16).S	Y	20.01	993.549	-0.1	497.782	2	11.83	4539	1	72	77	TMT6plex
562	14983	tr|Q9BS19|Q9BS19_HUMAN	K.G(+229.16)EFVWK(+229.16).S	Y	18.18	1222.71	-1.7	612.362	2	13.88	5507	1	72	77	TMT6plex
562	82998	sp|P02790|HEMO_HUMAN	K.GEFVWK(+229.16).S	Y	20.01	993.549	-0.1	497.782	2	11.83	4539	1	72	77	TMT6plex
562	82998	sp|P02790|HEMO_HUMAN	K.G(+229.16)EFVWK(+229.16).S	Y	18.18	1222.71	-1.7	612.362	2	13.88	5507	1	72	77	TMT6plex
561	107205	sp|Q7LBC6|KDM3B_HUMAN	S.ADSASLAK(+229.16).K	Y	19.66	990.555	17.2	496.293	2	8.19	2820	1	681	688	TMT6plex
1173	39842	tr|A0A0J9YY54|A0A0J9YY54_HUMAN	H.LAQAALQQALNER.D	Y	19.15	1424.77	-20.8	713.379	2	17.22	7091	1	127	139
155	107078	sp|Q7Z407-3|CSMD3_HUMAN	R.VTYFC(+57.02)N(+.98)DGYRLSSK(+229.16).E	Y	18.92	1938.93	-18.2	485.732	4	10.2	3757	1	2550	2563	Carbamidomethylation; Deamidation (NQ); TMT6plex
155	71797	sp|Q7Z407-4|CSMD3_HUMAN	R.VTYFC(+57.02)N(+.98)DGYRLSSK(+229.16).E	Y	18.92	1938.93	-18.2	485.732	4	10.2	3757	1	2584	2597	Carbamidomethylation; Deamidation (NQ); TMT6plex
155	107080	sp|Q7Z407|CSMD3_HUMAN	R.VTYFC(+57.02)N(+.98)DGYRLSSK(+229.16).E	Y	18.92	1938.93	-18.2	485.732	4	10.2	3757	1	2654	2667	Carbamidomethylation; Deamidation (NQ); TMT6plex
155	107076	tr|H7BXX0|H7BXX0_HUMAN	R.VTYFC(+57.02)N(+.98)DGYRLSSK(+229.16).E	Y	18.92	1938.93	-18.2	485.732	4	10.2	3757	1	1924	1937	Carbamidomethylation; Deamidation (NQ); TMT6plex
155	107079	sp|Q7Z407-2|CSMD3_HUMAN	R.VTYFC(+57.02)N(+.98)DGYRLSSK(+229.16).E	Y	18.92	1938.93	-18.2	485.732	4	10.2	3757	1	2614	2627	Carbamidomethylation; Deamidation (NQ); TMT6plex
154	73578	sp|O75592-2|MYCB2_HUMAN	K.ALLSSPEGEEK(+229.16).A	Y	18.86	1387.74	-177.2	694.754	2	16.55	6773	1	3890	3900	TMT6plex
154	73579	sp|O75592|MYCB2_HUMAN	K.ALLSSPEGEEK(+229.16).V	Y	18.86	1387.74	-177.2	694.754	2	16.55	6773	1	3890	3900	TMT6plex
557	107174	sp|O95497|VNN1_HUMAN	R.LSC(+57.02)LAK(+229.16).N	Y	18.07	919.536	-3.2	460.774	2	6.42	2034	1	124	129	Carbamidomethylation; TMT6plex
45	73261	sp|Q03001-14|DYST_HUMAN	K.VQELKDK(+229.16).L	Y	17.9	1087.64	-37.1	544.809	2	5.03	1452	1	2486	2492	TMT6plex
45	73261	sp|Q03001-14|DYST_HUMAN	K.V(+229.16)QELKDK(+229.16).L	Y	16.27	1316.81	-29.4	659.391	2	9.16	3272	1	2486	2492	TMT6plex
45	73261	sp|Q03001-14|DYST_HUMAN	N.MVN(+.98)YLIQWIR.H	Y	14.56	1335.7	1.6	668.859	2	18.07	7487	1	279	288	Deamidation (NQ)
45	73261	sp|Q03001-14|DYST_HUMAN	K.LEAIK(+229.16).A	N	13.96	801.516	-2.2	401.764	2	6.74	2184	1	3498	3502	TMT6plex
45	6368	tr|E9PHM6|E9PHM6_HUMAN	K.VQELKDK(+229.16).L	Y	17.9	1087.64	-37.1	544.809	2	5.03	1452	1	2486	2492	TMT6plex
45	6368	tr|E9PHM6|E9PHM6_HUMAN	K.V(+229.16)QELKDK(+229.16).L	Y	16.27	1316.81	-29.4	659.391	2	9.16	3272	1	2486	2492	TMT6plex
45	6368	tr|E9PHM6|E9PHM6_HUMAN	N.MVN(+.98)YLIQWIR.H	Y	14.56	1335.7	1.6	668.859	2	18.07	7487	1	279	288	Deamidation (NQ)
45	6368	tr|E9PHM6|E9PHM6_HUMAN	K.LEAIK(+229.16).A	N	13.96	801.516	-2.2	401.764	2	6.74	2184	1	3607	3611	TMT6plex
45	6369	tr|F6QMI7|F6QMI7_HUMAN	K.VQELKDK(+229.16).L	Y	17.9	1087.64	-37.1	544.809	2	5.03	1452	1	2526	2532	TMT6plex
45	6369	tr|F6QMI7|F6QMI7_HUMAN	K.V(+229.16)QELKDK(+229.16).L	Y	16.27	1316.81	-29.4	659.391	2	9.16	3272	1	2526	2532	TMT6plex
45	6369	tr|F6QMI7|F6QMI7_HUMAN	N.MVN(+.98)YLIQWIR.H	Y	14.56	1335.7	1.6	668.859	2	18.07	7487	1	319	328	Deamidation (NQ)
45	6369	tr|F6QMI7|F6QMI7_HUMAN	K.LEAIK(+229.16).A	N	13.96	801.516	-2.2	401.764	2	6.74	2184	1	3647	3651	TMT6plex
45	6384	tr|F8W9J4|F8W9J4_HUMAN	K.VQELKDK(+229.16).L	Y	17.9	1087.64	-37.1	544.809	2	5.03	1452	1	4572	4578	TMT6plex
45	6384	tr|F8W9J4|F8W9J4_HUMAN	K.V(+229.16)QELKDK(+229.16).L	Y	16.27	1316.81	-29.4	659.391	2	9.16	3272	1	4572	4578	TMT6plex
45	6384	tr|F8W9J4|F8W9J4_HUMAN	N.MVN(+.98)YLIQWIR.H	Y	14.56	1335.7	1.6	668.859	2	18.07	7487	1	279	288	Deamidation (NQ)
45	6384	tr|F8W9J4|F8W9J4_HUMAN	N.LEALK(+229.16).N	N	13.96	801.516	-2.2	401.764	2	6.74	2184	1	3425	3429	TMT6plex
45	73373	sp|Q03001|DYST_HUMAN	K.VQELKDK(+229.16).L	Y	17.9	1087.64	-37.1	544.809	2	5.03	1452	1	4572	4578	TMT6plex
45	73373	sp|Q03001|DYST_HUMAN	K.V(+229.16)QELKDK(+229.16).L	Y	16.27	1316.81	-29.4	659.391	2	9.16	3272	1	4572	4578	TMT6plex
45	73373	sp|Q03001|DYST_HUMAN	N.MVN(+.98)YLIQWIR.H	Y	14.56	1335.7	1.6	668.859	2	18.07	7487	1	279	288	Deamidation (NQ)
45	73373	sp|Q03001|DYST_HUMAN	N.LEALK(+229.16).N	N	13.96	801.516	-2.2	401.764	2	6.74	2184	1	3425	3429	TMT6plex
45	73238	sp|Q03001-8|DYST_HUMAN	K.VQELKDK(+229.16).L	Y	17.9	1087.64	-37.1	544.809	2	5.03	1452	1	2160	2166	TMT6plex
45	73238	sp|Q03001-8|DYST_HUMAN	K.V(+229.16)QELKDK(+229.16).L	Y	16.27	1316.81	-29.4	659.391	2	9.16	3272	1	2160	2166	TMT6plex
45	73238	sp|Q03001-8|DYST_HUMAN	K.LEAIK(+229.16).A	N	13.96	801.516	-2.2	401.764	2	6.74	2184	1	3281	3285	TMT6plex
45	107427	sp|Q03001-13|DYST_HUMAN	N.MVN(+.98)YLIQWIR.H	Y	14.56	1335.7	1.6	668.859	2	18.07	7487	1	395	404	Deamidation (NQ)
580	39717	tr|F5H8J8|F5H8J8_HUMAN	D.ASAKLWDVR.E	Y	17.65	1044.57	2	523.294	2	6.28	1993	2	205	213
580	39716	tr|F5H100|F5H100_HUMAN	D.ASAKLWDVR.E	Y	17.65	1044.57	2	523.294	2	6.28	1993	2	206	214
580	39718	tr|B3KVK2|B3KVK2_HUMAN	D.ASAKLWDVR.E	Y	17.65	1044.57	2	523.294	2	6.28	1993	2	106	114
580	107257	sp|P16520-2|GBB3_HUMAN	D.ASAKLWDVR.E	Y	17.65	1044.57	2	523.294	2	6.28	1993	2	206	214
580	107258	sp|P62873-2|GBB1_HUMAN	D.ASAKLWDVR.E	Y	17.65	1044.57	2	523.294	2	6.28	1993	2	206	214
580	39721	tr|E9PCP0|E9PCP0_HUMAN	D.ASAKLWDVR.E	Y	17.65	1044.57	2	523.294	2	6.28	1993	2	205	213
580	107260	sp|P16520|GBB3_HUMAN	D.ASAKLWDVR.E	Y	17.65	1044.57	2	523.294	2	6.28	1993	2	206	214
580	107259	sp|P62873|GBB1_HUMAN	D.ASAKLWDVR.E	Y	17.65	1044.57	2	523.294	2	6.28	1993	2	206	214
300	40106	tr|M0QZX2|M0QZX2_HUMAN	Y.VWFC(+57.02)YAVLVSLR.H	Y	17.6	1511.8	44.4	504.962	3	13.18	5178	2	352	363	Carbamidomethylation
300	107163	sp|Q8NBT3|TM145_HUMAN	Y.VWFC(+57.02)YAVLVSLR.H	Y	17.6	1511.8	44.4	504.962	3	13.18	5178	2	328	339	Carbamidomethylation
157	72354	sp|O15078-2|CE290_HUMAN	K.T(+229.16)IGLMKKVVEK(+229.16).V	Y	17.54	1703.08	-13.2	568.693	3	14.66	5878	1	1193	1203	TMT6plex
157	73837	sp|O15078|CE290_HUMAN	K.T(+229.16)IGLMKKVVEK(+229.16).V	Y	17.54	1703.08	-13.2	568.693	3	14.66	5878	1	2133	2143	TMT6plex
157	4199	tr|J3KNF5|J3KNF5_HUMAN	K.T(+229.16)IGLMKKVVEK(+229.16).V	Y	17.54	1703.08	-13.2	568.693	3	14.66	5878	1	2135	2145	TMT6plex
307	107180	sp|Q5SVQ8-2|ZBT41_HUMAN	K.LLSSLQYN(+.98)KNLLK(+229.16).Y	Y	17.35	1763.04	-6.8	588.683	3	12.21	4721	2	63	75	Deamidation (NQ); TMT6plex
307	107204	sp|Q5SVQ8|ZBT41_HUMAN	K.LLSSLQYN(+.98)KNLLK(+229.16).Y	Y	17.35	1763.04	-6.8	588.683	3	12.21	4721	2	63	75	Deamidation (NQ); TMT6plex
563	107209	sp|Q9HAU0-5|PKHA5_HUMAN	G.QDRPLTKIN(+.98)SVK(+229.16).L	Y	17.25	1627.95	-11	543.65	3	9.1	3245	1	334	345	Deamidation (NQ); TMT6plex
563	107212	sp|Q9HAU0|PKHA5_HUMAN	G.QDRPLTKIN(+.98)SVK(+229.16).L	Y	17.25	1627.95	-11	543.65	3	9.1	3245	1	334	345	Deamidation (NQ); TMT6plex
251	107980	sp|Q9Y5W7-2|SNX14_HUMAN	Q.DLLFR.F	N	17.21	662.375	-2.1	332.194	2	10.28	3796	1	301	305
251	107980	sp|Q9Y5W7-2|SNX14_HUMAN	K.L(+229.16)Q(+.98)TMR.C	Y	14.32	877.489	-3.4	439.75	2	6.71	2172	1	389	393	TMT6plex; Deamidation (NQ)
251	108119	sp|Q9Y5W7-4|SNX14_HUMAN	Q.DLLFR.F	N	17.21	662.375	-2.1	332.194	2	10.28	3796	1	345	349
251	108119	sp|Q9Y5W7-4|SNX14_HUMAN	K.L(+229.16)Q(+.98)TMR.C	Y	14.32	877.489	-3.4	439.75	2	6.71	2172	1	433	437	TMT6plex; Deamidation (NQ)
251	108150	sp|Q9Y5W7|SNX14_HUMAN	Q.DLLFR.F	N	17.21	662.375	-2.1	332.194	2	10.28	3796	1	345	349
251	108150	sp|Q9Y5W7|SNX14_HUMAN	K.L(+229.16)Q(+.98)TMR.C	Y	14.32	877.489	-3.4	439.75	2	6.71	2172	1	433	437	TMT6plex; Deamidation (NQ)
162	107100	sp|P43652|AFAM_HUMAN	R.FLVNLVK(+229.16).L	Y	17.21	1060.68	-103.4	531.295	2	15.22	6145	1	550	556	TMT6plex
160	72119	sp|Q12955|ANK3_HUMAN	K.KTGVLQGH.C	Y	17.09	838.466	20.7	420.249	2	5.43	1637	1	3831	3838
1184	82592	sp|Q8IZQ1-2|WDFY3_HUMAN	K.VYNKLDSK.A	Y	17.07	965.518	-65.2	483.735	2	5.29	1570	1	1342	1349
1184	107301	sp|Q8IZQ1|WDFY3_HUMAN	K.VYNKLDSK.A	Y	17.07	965.518	-65.2	483.735	2	5.29	1570	1	1342	1349
769	107623	sp|Q9UK99-2|FBX3_HUMAN	K.YLEPR.C	Y	17.04	676.354	1.8	339.185	2	2.76	583	1	106	110
1180	107283	sp|Q14406-4|CSHL_HUMAN	K.S(+42.01)N(+.98)LELLHISLLLIESR.L	Y	17.02	1892.06	-24.7	631.679	3	21.35	9018	1	8	23	Acetylation (Protein N-term); Deamidation (NQ)
1182	39890	tr|H7C173|H7C173_HUMAN	I.L(+229.16)VDLLK(+229.16).L	Y	17.01	1157.78	-1.8	579.896	2	16.54	6766	1	23	28	TMT6plex
1182	39930	tr|G3V2M1|G3V2M1_HUMAN	K.I(+229.16)VDLLK(+229.16).N	Y	17.01	1157.78	-1.8	579.896	2	16.54	6766	1	184	189	TMT6plex
1182	39946	tr|G3V5Q9|G3V5Q9_HUMAN	K.I(+229.16)VDLLK(+229.16).N	Y	17.01	1157.78	-1.8	579.896	2	16.54	6766	1	184	189	TMT6plex
1182	107336	sp|P05154|IPSP_HUMAN	K.I(+229.16)VDLLK(+229.16).N	Y	17.01	1157.78	-1.8	579.896	2	16.54	6766	1	184	189	TMT6plex
1183	69812	sp|Q92526-3|TCPW_HUMAN	K.TAEEKEK(+229.16).L	Y	16.95	1062.58	-2.6	532.294	2	4.49	1286	1	215	221	TMT6plex
316	14586	tr|A0A0A0MRE5|A0A0A0MRE5_HUMAN	Q.V(+229.16)LDKFGSNFLSR.D	Y	16.74	1610.9	-8.1	806.45	2	19.78	8301	1	91	102	TMT6plex
316	14586	tr|A0A0A0MRE5|A0A0A0MRE5_HUMAN	L.LEAIK(+229.16).S	N	13.96	801.516	-2.2	401.764	2	6.74	2184	1	561	565	TMT6plex
316	95122	sp|Q9ULH1|ASAP1_HUMAN	Q.V(+229.16)LDKFGSNFLSR.D	Y	16.74	1610.9	-8.1	806.45	2	19.78	8301	1	98	109	TMT6plex
316	95122	sp|Q9ULH1|ASAP1_HUMAN	L.LEAIK(+229.16).S	N	13.96	801.516	-2.2	401.764	2	6.74	2184	1	568	572	TMT6plex
316	95124	sp|Q9ULH1-2|ASAP1_HUMAN	Q.V(+229.16)LDKFGSNFLSR.D	Y	16.74	1610.9	-8.1	806.45	2	19.78	8301	1	98	109	TMT6plex
316	95124	sp|Q9ULH1-2|ASAP1_HUMAN	L.LEAIK(+229.16).S	N	13.96	801.516	-2.2	401.764	2	6.74	2184	1	571	575	TMT6plex
342	39961	tr|B4DTR1|B4DTR1_HUMAN	K.GMSYLEDVR.L	Y	16.73	1068.49	41.2	535.275	2	6.16	1945	1	556	564
342	39962	tr|J3QLU9|J3QLU9_HUMAN	K.GMSYLEDVR.L	Y	16.73	1068.49	41.2	535.275	2	6.16	1945	1	832	840
342	107294	sp|P04626-5|ERBB2_HUMAN	K.GMSYLEDVR.L	Y	16.73	1068.49	41.2	535.275	2	6.16	1945	1	802	810
342	107295	sp|P04626-4|ERBB2_HUMAN	K.GMSYLEDVR.L	Y	16.73	1068.49	41.2	535.275	2	6.16	1945	1	817	825
342	107297	sp|P04626|ERBB2_HUMAN	K.GMSYLEDVR.L	Y	16.73	1068.49	41.2	535.275	2	6.16	1945	1	832	840
191	39694	tr|F6X344|F6X344_HUMAN	Q.AEGQQAQ(+.98)VEK(+229.16).V	Y	16.71	1316.68	-16.5	439.892	3	5.5	1670	2	514	523	Deamidation (NQ); TMT6plex
191	107195	sp|Q96JA4-2|M4A14_HUMAN	Q.AEGQQAQ(+.98)VEK(+229.16).V	Y	16.71	1316.68	-16.5	439.892	3	5.5	1670	2	609	618	Deamidation (NQ); TMT6plex
191	107196	sp|Q96JA4|M4A14_HUMAN	Q.AEGQQAQ(+.98)VEK(+229.16).V	Y	16.71	1316.68	-16.5	439.892	3	5.5	1670	2	626	635	Deamidation (NQ); TMT6plex
191	39697	tr|A0A0A0MS57|A0A0A0MS57_HUMAN	Q.AEGQQAQ(+.98)VEK(+229.16).V	Y	16.71	1316.68	-16.5	439.892	3	5.5	1670	2	642	651	Deamidation (NQ); TMT6plex
191	107201	sp|Q96JA4-5|M4A14_HUMAN	Q.AEGQQAQ(+.98)VEK(+229.16).V	Y	16.71	1316.68	-16.5	439.892	3	5.5	1670	2	659	668	Deamidation (NQ); TMT6plex
312	84335	sp|Q5UIP0-2|RIF1_HUMAN	K.GSN(+.98)LHEK(+229.16).T	Y	16.71	1013.53	17.9	507.784	2	6.68	2159	1	1482	1488	Deamidation (NQ); TMT6plex
312	107202	sp|Q5UIP0|RIF1_HUMAN	K.GSN(+.98)LHEK(+229.16).T	Y	16.71	1013.53	17.9	507.784	2	6.68	2159	1	1482	1488	Deamidation (NQ); TMT6plex
1185	39897	tr|A0A1B0GX98|A0A1B0GX98_HUMAN	L.L(+229.16)LEQPGLR.L	Y	16.62	1153.7	-0.8	577.858	2	11.29	4280	1	266	273	TMT6plex
1185	39476	tr|F5H586|F5H586_HUMAN	L.L(+229.16)LEQPGLR.L	Y	16.62	1153.7	-0.8	577.858	2	11.29	4280	1	170	177	TMT6plex
1185	2739	tr|H0Y6W5|H0Y6W5_HUMAN	L.L(+229.16)LEQPGLR.L	Y	16.62	1153.7	-0.8	577.858	2	11.29	4280	1	301	308	TMT6plex
1185	70516	sp|Q6ZN30-2|BNC2_HUMAN	L.L(+229.16)LEQPGLR.L	Y	16.62	1153.7	-0.8	577.858	2	11.29	4280	1	344	351	TMT6plex
1185	39501	tr|B1APH0|B1APH0_HUMAN	L.L(+229.16)LEQPGLR.L	Y	16.62	1153.7	-0.8	577.858	2	11.29	4280	1	277	284	TMT6plex
1185	107311	sp|Q6ZN30|BNC2_HUMAN	L.L(+229.16)LEQPGLR.L	Y	16.62	1153.7	-0.8	577.858	2	11.29	4280	1	344	351	TMT6plex
1187	14261	tr|K7ERJ6|K7ERJ6_HUMAN	S.AIVPLIIR.S	Y	16.6	893.606	0.4	447.81	2	15.19	6131	1	773	780
1187	83366	sp|Q9H7M6|ZSWM4_HUMAN	S.AIVPLIIR.S	Y	16.6	893.606	0.4	447.81	2	15.19	6131	1	864	871
593	97490	sp|A6H8Y1-6|BDP1_HUMAN	A.TQVSC(+57.02)DQPLLK(+229.16).E	Y	16.55	1516.81	21.5	506.622	3	10.6	3952	2	2560	2570	Carbamidomethylation; TMT6plex
1186	39804	tr|A0A087WYB3|A0A087WYB3_HUMAN	P.IVISGLTK(+229.16).R	Y	16.54	1058.69	-68.9	530.316	2	10.14	3730	1	139	146	TMT6plex
1186	107313	sp|Q9C0E4-2|GRIP2_HUMAN	P.IVISGLTK(+229.16).R	Y	16.54	1058.69	-68.9	530.316	2	10.14	3730	1	680	687	TMT6plex
1186	107315	sp|Q9C0E4|GRIP2_HUMAN	P.IVISGLTK(+229.16).R	Y	16.54	1058.69	-68.9	530.316	2	10.14	3730	1	680	687	TMT6plex
1186	39819	tr|A0A1B0GWJ3|A0A1B0GWJ3_HUMAN	P.IVISGLTK(+229.16).R	Y	16.54	1058.69	-68.9	530.316	2	10.14	3730	1	685	692	TMT6plex
1186	39821	tr|A0A087WX15|A0A087WX15_HUMAN	P.IVISGLTK(+229.16).R	Y	16.54	1058.69	-68.9	530.316	2	10.14	3730	1	777	784	TMT6plex
346	84660	sp|Q8N7Z5|ANR31_HUMAN	G.S(+229.16)IDIIVELLK(+229.16).A	Y	16.54	1600.02	5.1	534.351	3	14.58	5839	2	1200	1209	TMT6plex
346	15123	tr|D6RJB7|D6RJB7_HUMAN	G.S(+229.16)IDIIVELLK(+229.16).A	Y	16.54	1600.02	5.1	534.351	3	14.58	5839	2	1257	1266	TMT6plex
92	69027	sp|Q09666|AHNK_HUMAN	K.VEGGVK(+229.16).G	Y	16.5	816.491	-4.2	409.251	2	6.04	1892	1	5624	5629	TMT6plex
92	69027	sp|Q09666|AHNK_HUMAN	N.FSGSK(+229.16).V	N	14.36	753.422	-2.4	377.718	2	2.61	536	1	3359	3363	TMT6plex
1188	14679	tr|G3V4V5|G3V4V5_HUMAN	K.TKQ(+.98)K(+229.16)VRTMAR.D	Y	16.41	1447.85	16.6	483.632	3	6.4	2025	1	829	838	Deamidation (NQ); TMT6plex
1189	96365	sp|P78347-4|GTF2I_HUMAN	K.VENLFNEK(+229.16).C	Y	16.39	1220.66	-28.3	611.32	2	6.26	1986	1	716	723	TMT6plex
115	70005	sp|Q96RW7-2|HMCN1_HUMAN	K.I(+229.16)LETSLK(+229.16).R	Y	16.24	1260.81	0.7	631.411	2	13.7	5423	1	66	72	TMT6plex
115	70005	sp|Q96RW7-2|HMCN1_HUMAN	K.ILETSLK(+229.16).R	Y	13.2	1031.64	-3.5	516.827	2	8.69	3045	1	66	72	TMT6plex
115	70008	sp|Q96RW7|HMCN1_HUMAN	K.I(+229.16)LETSLK(+229.16).R	Y	16.24	1260.81	0.7	631.411	2	13.7	5423	1	66	72	TMT6plex
115	70008	sp|Q96RW7|HMCN1_HUMAN	K.ILETSLK(+229.16).R	Y	13.2	1031.64	-3.5	516.827	2	8.69	3045	1	66	72	TMT6plex
182	107158	sp|Q9BWT7|CAR10_HUMAN	K.H(+229.16)RTLQK(+229.16)DC(+57.02)DLYK(+229.16).H	Y	16.22	2263.27	-11.7	566.818	4	14.6	5852	1	367	378	TMT6plex; Carbamidomethylation
182	40411	tr|B0QYC4|B0QYC4_HUMAN	K.H(+229.16)RTLQK(+229.16)DC(+57.02)DLYK(+229.16).H	Y	16.22	2263.27	-11.7	566.818	4	14.6	5852	1	8	19	TMT6plex; Carbamidomethylation
182	107325	sp|Q9BWT7-2|CAR10_HUMAN	K.H(+229.16)RTLQK(+229.16)DC(+57.02)DLYK(+229.16).H	Y	16.22	2263.27	-11.7	566.818	4	14.6	5852	1	81	92	TMT6plex; Carbamidomethylation
579	49716	tr|A0A0A6YYA3|A0A0A6YYA3_HUMAN	S.LEVQ(+.98)AK(+229.16).D	Y	16.19	916.543	-2.2	459.278	2	5.93	1853	1	393	398	Deamidation (NQ); TMT6plex
313	14500	tr|E5RH37|E5RH37_HUMAN	V.QTQGEVITLLLSK(+229.16).A	Y	16.18	1657.98	-2.7	553.666	3	17.6	7269	1	625	637	TMT6plex
313	14500	tr|E5RH37|E5RH37_HUMAN	T.QGEVITLLLSK(+229.16).A	Y	14.88	1428.88	-38.5	715.418	2	16.02	6519	1	627	637	TMT6plex
313	39617	tr|F8W7M8|F8W7M8_HUMAN	V.QTQGEVITLLLSK(+229.16).A	Y	16.18	1657.98	-2.7	553.666	3	17.6	7269	1	613	625	TMT6plex
313	39617	tr|F8W7M8|F8W7M8_HUMAN	T.QGEVITLLLSK(+229.16).A	Y	14.88	1428.88	-38.5	715.418	2	16.02	6519	1	615	625	TMT6plex
1190	39806	tr|E5RHF4|E5RHF4_HUMAN	Q.YLIDLGR.V	Y	16.18	848.476	0.3	425.245	2	11.42	4342	1	103	109
1190	39810	tr|E5RIZ4|E5RIZ4_HUMAN	Q.YLIDLGR.V	Y	16.18	848.476	0.3	425.245	2	11.42	4342	1	44	50
1190	107335	sp|Q9P015|RM15_HUMAN	Q.YLIDLGR.V	Y	16.18	848.476	0.3	425.245	2	11.42	4342	1	103	109
105	70336	sp|Q8IVF2-3|AHNK2_HUMAN	G.PVPEGASLKGHLPK(+229.16).V	Y	16.02	1657.97	-11	553.658	3	11.16	4220	1	3940	3953	TMT6plex
105	70336	sp|Q8IVF2-3|AHNK2_HUMAN	D.L(+229.16)SIQPPSADLK(+229.16).V	Y	14.16	1625.98	-28.8	813.972	2	15.03	6057	2	1936	1946	TMT6plex
105	70337	sp|Q8IVF2|AHNK2_HUMAN	G.PVPEGASLKGHLPK(+229.16).V	Y	16.02	1657.97	-11	553.658	3	11.16	4220	1	4040	4053	TMT6plex
105	70337	sp|Q8IVF2|AHNK2_HUMAN	D.L(+229.16)SIQPPSADLK(+229.16).V	Y	14.16	1625.98	-28.8	813.972	2	15.03	6057	2	2036	2046	TMT6plex
106	97124	sp|A4UGR9-3|XIRP2_HUMAN	K.ESEEVIIEK(+229.16).E	Y	15.93	1303.71	-12.5	652.853	2	15.66	6351	1	647	655	TMT6plex
106	97124	sp|A4UGR9-3|XIRP2_HUMAN	P.IEALK(+229.16).D	N	13.96	801.516	-2.2	401.764	2	6.74	2184	1	709	713	TMT6plex
66	72312	sp|Q99996-5|AKAP9_HUMAN	N.MTSLQK(+229.16).D	Y	15.85	935.531	-41.4	468.754	2	4.91	1401	1	2738	2743	TMT6plex
66	72312	sp|Q99996-5|AKAP9_HUMAN	E.LEALK(+229.16).Q	N	13.96	801.516	-2.2	401.764	2	6.74	2184	1	1672	1676	TMT6plex
66	15355	tr|H7BYL6|H7BYL6_HUMAN	N.MTSLQK(+229.16).D	Y	15.85	935.531	-41.4	468.754	2	4.91	1401	1	572	577	TMT6plex
66	5090	tr|A0A0A0MRE9|A0A0A0MRE9_HUMAN	N.MTSLQK(+229.16).D	Y	15.85	935.531	-41.4	468.754	2	4.91	1401	1	2679	2684	TMT6plex
66	72313	sp|Q99996-3|AKAP9_HUMAN	N.MTSLQK(+229.16).D	Y	15.85	935.531	-41.4	468.754	2	4.91	1401	1	2718	2723	TMT6plex
66	72313	sp|Q99996-3|AKAP9_HUMAN	E.LEALK(+229.16).Q	N	13.96	801.516	-2.2	401.764	2	6.74	2184	1	1660	1664	TMT6plex
66	72314	sp|Q99996-2|AKAP9_HUMAN	N.MTSLQK(+229.16).D	Y	15.85	935.531	-41.4	468.754	2	4.91	1401	1	2726	2731	TMT6plex
66	72314	sp|Q99996-2|AKAP9_HUMAN	E.LEALK(+229.16).Q	N	13.96	801.516	-2.2	401.764	2	6.74	2184	1	1660	1664	TMT6plex
66	5093	tr|A0A0A0MRF6|A0A0A0MRF6_HUMAN	N.MTSLQK(+229.16).D	Y	15.85	935.531	-41.4	468.754	2	4.91	1401	1	2737	2742	TMT6plex
66	5093	tr|A0A0A0MRF6|A0A0A0MRF6_HUMAN	E.LEALK(+229.16).Q	N	13.96	801.516	-2.2	401.764	2	6.74	2184	1	1671	1675	TMT6plex
66	72315	sp|Q99996|AKAP9_HUMAN	N.MTSLQK(+229.16).D	Y	15.85	935.531	-41.4	468.754	2	4.91	1401	1	2738	2743	TMT6plex
66	72315	sp|Q99996|AKAP9_HUMAN	E.LEALK(+229.16).Q	N	13.96	801.516	-2.2	401.764	2	6.74	2184	1	1672	1676	TMT6plex
66	72316	sp|Q99996-6|AKAP9_HUMAN	N.MTSLQK(+229.16).D	Y	15.85	935.531	-41.4	468.754	2	4.91	1401	1	2730	2735	TMT6plex
66	72316	sp|Q99996-6|AKAP9_HUMAN	E.LEALK(+229.16).Q	N	13.96	801.516	-2.2	401.764	2	6.74	2184	1	1672	1676	TMT6plex
576	466	tr|A8MXP9|A8MXP9_HUMAN	S.MPASLGR.M	Y	15.78	730.38	21.9	366.205	2	6.13	1930	1	38	44
576	1645	tr|D6RBS2|D6RBS2_HUMAN	S.MPASLGR.M	Y	15.78	730.38	21.9	366.205	2	6.13	1930	1	38	44
1198	107398	sp|Q8WWN8|ARAP3_HUMAN	R.AQ(+.98)AAQ(+.98)DK(+229.16).A	Y	15.74	961.492	-59.3	481.725	2	4.22	1157	1	169	175	Deamidation (NQ); TMT6plex
564	107210	sp|Q562E7-4|WDR81_HUMAN	L.DSISLAGK(+229.16).A	Y	15.7	1018.59	15.8	510.308	2	10.73	4012	1	667	674	TMT6plex
564	59027	tr|A0A0J9YXM6|A0A0J9YXM6_HUMAN	L.DSISLAGK(+229.16).A	Y	15.7	1018.59	15.8	510.308	2	10.73	4012	1	667	674	TMT6plex
609	107361	sp|P06730-2|IF4E_HUMAN	R.W(+229.16)DLAMLPR.L	Y	15.66	1229.68	-20	615.835	2	7.77	2618	1	135	142	TMT6plex
571	2898	tr|F8WBW2|F8WBW2_HUMAN	K.QDLMIEDNLLK(+229.16).L	Y	15.65	1559.84	28.1	520.97	3	13.85	5495	1	555	565	TMT6plex
571	70610	sp|Q9UFE4|CCD39_HUMAN	K.QDLMIEDNLLK(+229.16).L	Y	15.65	1559.84	28.1	520.97	3	13.85	5495	1	555	565	TMT6plex
308	107181	sp|P48634|PRC2A_HUMAN	G.APPSPAPAR.F	Y	15.58	862.466	45.6	432.26	2	3.96	1053	1	1144	1152
329	72981	sp|Q9NRC6|SPTN5_HUMAN	G.ASAALLSTK(+229.16).E	Y	15.4	1089.66	51.2	545.865	2	9.48	3419	1	172	180	TMT6plex
329	72981	sp|Q9NRC6|SPTN5_HUMAN	Q.LEALK(+229.16).R	N	13.96	801.516	-2.2	401.764	2	6.74	2184	1	985	989	TMT6plex
613	68803	sp|P05787|K2C8_HUMAN	L.EVDPN(+.98)IQAVR.T	Y	15.4	1140.58	7.5	571.3	2	9.02	3205	2	79	88	Deamidation (NQ)
185	82605	sp|Q9NRL2-2|BAZ1A_HUMAN	R.EKADALEAK(+229.16).K	Y	15.31	1202.67	59.5	602.379	2	13.94	5536	1	330	338	TMT6plex
318	71071	sp|P01011|AACT_HUMAN	G.AHN(+.98)TTLTEILK(+229.16).G	Y	15.26	1469.83	18.2	490.959	3	7.49	2487	2	91	101	Deamidation (NQ); TMT6plex
318	107380	sp|P01011-2|AACT_HUMAN	G.AHN(+.98)TTLTEILK(+229.16).G	Y	15.26	1469.83	18.2	490.959	3	7.49	2487	2	91	101	Deamidation (NQ); TMT6plex
318	40085	tr|G3V595|G3V595_HUMAN	G.AHN(+.98)TTLTEILK(+229.16).G	Y	15.26	1469.83	18.2	490.959	3	7.49	2487	2	91	101	Deamidation (NQ); TMT6plex
668	107555	sp|O95786|DDX58_HUMAN	Y.VGN(+.98)VIK(+229.16).M	Y	15.23	858.538	-14.7	430.27	2	6.94	2269	1	718	723	Deamidation (NQ); TMT6plex
1196	14464	tr|Q5H966|Q5H966_HUMAN	C.NTEEQLK(+229.16).T	Y	15.16	1089.59	-0.9	545.8	2	7.47	2479	1	23	29	TMT6plex
1196	107390	sp|Q9UN30-2|SCML1_HUMAN	C.NTEEQLK(+229.16).T	Y	15.16	1089.59	-0.9	545.8	2	7.47	2479	1	23	29	TMT6plex
1196	107393	sp|Q9UN30|SCML1_HUMAN	C.NTEEQLK(+229.16).T	Y	15.16	1089.59	-0.9	545.8	2	7.47	2479	1	50	56	TMT6plex
38	73626	sp|Q5VST9-6|OBSCN_HUMAN	R.ASAELR.I	Y	13.48	645.345	84.2	323.707	2	3.05	687	1	6708	6713
38	73626	sp|Q5VST9-6|OBSCN_HUMAN	K.DKTAVLR.E	Y	13.16	801.471	22.4	401.752	2	5.7	1764	1	8224	8230
38	3952	tr|A6NGQ3|A6NGQ3_HUMAN	R.ASAELR.I	Y	13.48	645.345	84.2	323.707	2	3.05	687	1	7150	7155
38	3952	tr|A6NGQ3|A6NGQ3_HUMAN	K.DKTAVLR.E	Y	13.16	801.471	22.4	401.752	2	5.7	1764	1	8666	8672
38	73617	sp|Q5VST9|OBSCN_HUMAN	R.ASAELR.I	Y	13.48	645.345	84.2	323.707	2	3.05	687	1	6193	6198
38	73617	sp|Q5VST9|OBSCN_HUMAN	K.DKTAVLR.E	Y	13.16	801.471	22.4	401.752	2	5.7	1764	1	7709	7715
38	73618	sp|Q5VST9-2|OBSCN_HUMAN	R.ASAELR.I	Y	13.48	645.345	84.2	323.707	2	3.05	687	1	6194	6199
38	73618	sp|Q5VST9-2|OBSCN_HUMAN	K.DKTAVLR.E	Y	13.16	801.471	22.4	401.752	2	5.7	1764	1	7710	7716
38	39780	tr|A0A1B0GTS2|A0A1B0GTS2_HUMAN	R.ASAELR.I	Y	13.48	645.345	84.2	323.707	2	3.05	687	1	810	815
38	39780	tr|A0A1B0GTS2|A0A1B0GTS2_HUMAN	K.DKTAVLR.E	Y	13.16	801.471	22.4	401.752	2	5.7	1764	1	2326	2332
38	73649	sp|Q5VST9-3|OBSCN_HUMAN	R.ASAELR.I	Y	13.48	645.345	84.2	323.707	2	3.05	687	1	6193	6198
286	107093	sp|O60522-2|TDRD6_HUMAN	K.L(+229.16)LQ(+.98)SLTK(+229.16).T	Y	14.13	1260.81	0.9	631.411	2	13.55	5354	1	1226	1232	TMT6plex; Deamidation (NQ)
286	107094	sp|O60522|TDRD6_HUMAN	K.L(+229.16)LQ(+.98)SLTK(+229.16).T	Y	14.13	1260.81	0.9	631.411	2	13.55	5354	1	1226	1232	TMT6plex; Deamidation (NQ)
292	73467	sp|Q9Y3R5-2|DOP2_HUMAN	R.I(+229.16)LSAATQ(+.98)TLLR.R	Y	13.54	1415.86	-14.2	708.925	2	19.39	8118	1	277	287	TMT6plex; Deamidation (NQ)
292	73468	sp|Q9Y3R5|DOP2_HUMAN	R.I(+229.16)LSAATQ(+.98)TLLR.R	Y	13.54	1415.86	-14.2	708.925	2	19.39	8118	1	277	287	TMT6plex; Deamidation (NQ)
393	107521	sp|Q8N2I9-3|STK40_HUMAN	R.VVEALHQ(+.98)K(+229.16).N	Y	13.66	1152.67	-46	577.316	2	12.97	5088	3	184	191	Deamidation (NQ); TMT6plex
393	107522	sp|Q8N2I9-4|STK40_HUMAN	R.VVEALHQ(+.98)K(+229.16).N	Y	13.66	1152.67	-46	577.316	2	12.97	5088	3	189	196	Deamidation (NQ); TMT6plex
394	107525	sp|Q9P246|STIM2_HUMAN	K.HITIEDLWK(+229.16).R	Y	13.58	1382.78	-4.5	692.392	2	7.13	2334	2	118	126	TMT6plex
575	107240	sp|Q8IWX7-2|UN45B_HUMAN	M(+15.99)(+229.16)AEVEAVQLK.E	Y	14.8	1361.74	36.3	454.938	3	12.27	4750	1	1	10	Oxidation (M); TMT6plex
585	96334	sp|P0C671|CF222_HUMAN	I.IQMIVELLK(+229.16).R	Y	14.3	1314.81	-15.2	658.405	2	23.51	9998	1	247	255	TMT6plex
590	107296	sp|P21283|VATC1_HUMAN	D.AFVEGVVKK.V	Y	13.51	975.575	-19.1	488.786	2	7.93	2694	1	63	71
610	107151	sp|Q7Z7G8-6|VP13B_HUMAN	K.ASAELLR.L	Y	14.26	758.429	38.6	380.236	2	2.27	405	1	3406	3412
610	107152	sp|Q7Z7G8|VP13B_HUMAN	K.ASAELLR.L	Y	14.26	758.429	38.6	380.236	2	2.27	405	1	3407	3413
628	28908	tr|A0A0C4DGG6|A0A0C4DGG6_HUMAN	R.SSLVILQVVPFL.V	Y	14.9	1313.8	-3.1	657.903	2	21.63	9143	2	694	705
628	39642	tr|A0A0C4DFX6|A0A0C4DFX6_HUMAN	R.SSLVILQVVPFL.V	Y	14.9	1313.8	-3.1	657.903	2	21.63	9143	2	694	705
641	95912	sp|Q96Q89-4|KI20B_HUMAN	N.TKDLNVK(+229.16).E	Y	14.71	1045.63	17	523.833	2	8.74	3072	1	1215	1221	TMT6plex
641	96024	sp|Q96Q89-3|KI20B_HUMAN	N.TKDLNVK(+229.16).E	Y	14.71	1045.63	17	523.833	2	8.74	3072	1	1175	1181	TMT6plex
641	73359	sp|Q96Q89|KI20B_HUMAN	N.TKDLNVK(+229.16).E	Y	14.71	1045.63	17	523.833	2	8.74	3072	1	1215	1221	TMT6plex
641	73668	sp|Q96Q89-2|KI20B_HUMAN	N.TKDLNVK(+229.16).E	Y	14.71	1045.63	17	523.833	2	8.74	3072	1	1248	1254	TMT6plex
642	95125	sp|Q9UBC2-2|EP15R_HUMAN	K.NDPFTSDPFTK(+229.16).N	Y	14.22	1496.73	24.3	749.393	2	18.36	7628	1	684	694	TMT6plex
653	107883	sp|O75147-4|OBSL1_HUMAN	G.PGGPVR.W	Y	13.95	581.328	-2.1	291.671	2	11.1	4188	1	1296	1301
653	108048	sp|O75147|OBSL1_HUMAN	G.PGGPVR.W	Y	13.95	581.328	-2.1	291.671	2	11.1	4188	1	1296	1301
676	94467	sp|P09622-2|DLDH_HUMAN	K.VTGATKK.S	Y	13.41	703.423	26.4	352.728	2	3.37	810	1	179	185
676	94468	tr|E9PEX6|E9PEX6_HUMAN	K.VTGATKK.S	Y	13.41	703.423	26.4	352.728	2	3.37	810	1	255	261
676	69884	sp|P09622|DLDH_HUMAN	K.VTGATKK.S	Y	13.41	703.423	26.4	352.728	2	3.37	810	1	278	284
677	107549	sp|O15440-5|MRP5_HUMAN	Q.G(+229.16)SVPWSVYGVYIQAA.G	Y	13.22	1824.96	-3	609.326	3	10.66	3982	2	839	853	TMT6plex
681	49060	tr|A0A087X1L0|A0A087X1L0_HUMAN	R.I(+229.16)KKLEDK(+229.16).I	Y	13.01	1330.86	-55.1	666.4	2	11.2	4238	1	275	281	TMT6plex
681	107578	sp|Q9NS73-2|MBIP1_HUMAN	R.I(+229.16)KKLEDK(+229.16).I	Y	13.01	1330.86	-55.1	666.4	2	11.2	4238	1	275	281	TMT6plex
681	49061	tr|S4R2X9|S4R2X9_HUMAN	R.I(+229.16)KKLEDK(+229.16).I	Y	13.01	1330.86	-55.1	666.4	2	11.2	4238	1	272	278	TMT6plex
681	107584	sp|Q9NS73-5|MBIP1_HUMAN	R.I(+229.16)KKLEDK(+229.16).I	Y	13.01	1330.86	-55.1	666.4	2	11.2	4238	1	275	281	TMT6plex
681	107585	sp|Q9NS73|MBIP1_HUMAN	R.I(+229.16)KKLEDK(+229.16).I	Y	13.01	1330.86	-55.1	666.4	2	11.2	4238	1	275	281	TMT6plex
740	108950	sp|Q5JWF2-3|GNAS1_HUMAN	R.ASAWR.G	Y	13.57	589.297	94.3	295.684	2	4.65	1317	1	548	552
1199	49398	tr|H7C1I9|H7C1I9_HUMAN	R.SLSSGESLPGSPTHSLSPR.S	Y	14.94	1894.94	-52.7	632.62	3	16.48	6740	1	347	365
1199	107400	sp|O15021-2|MAST4_HUMAN	R.SLSSGESLPGSPTHSLSPR.S	Y	14.94	1894.94	-52.7	632.62	3	16.48	6740	1	1096	1114
1199	107401	sp|O15021-3|MAST4_HUMAN	R.SLSSGESLPGSPTHSLSPR.S	Y	14.94	1894.94	-52.7	632.62	3	16.48	6740	1	1101	1119
1199	107402	sp|O15021-6|MAST4_HUMAN	R.SLSSGESLPGSPTHSLSPR.S	Y	14.94	1894.94	-52.7	632.62	3	16.48	6740	1	1111	1129
1199	107403	sp|O15021|MAST4_HUMAN	R.SLSSGESLPGSPTHSLSPR.S	Y	14.94	1894.94	-52.7	632.62	3	16.48	6740	1	1290	1308
1201	84524	sp|O60840-5|CAC1F_HUMAN	K.AQPLRRYIPK(+229.16).N	Y	14.93	1469.9	-4.6	490.973	3	12.91	5055	1	1167	1176	TMT6plex
1201	84536	sp|O60840-7|CAC1F_HUMAN	K.AQPLRRYIPK(+229.16).N	Y	14.93	1469.9	-4.6	490.973	3	12.91	5055	1	1167	1176	TMT6plex
1201	84539	sp|O60840-4|CAC1F_HUMAN	K.AQPLRRYIPK(+229.16).N	Y	14.93	1469.9	-4.6	490.973	3	12.91	5055	1	1102	1111	TMT6plex
1201	84572	sp|O60840-6|CAC1F_HUMAN	K.AQPLRRYIPK(+229.16).N	Y	14.93	1469.9	-4.6	490.973	3	12.91	5055	1	1167	1176	TMT6plex
1201	84587	sp|O60840-2|CAC1F_HUMAN	K.AQPLRRYIPK(+229.16).N	Y	14.93	1469.9	-4.6	490.973	3	12.91	5055	1	1156	1165	TMT6plex
1201	84596	sp|O60840|CAC1F_HUMAN	K.AQPLRRYIPK(+229.16).N	Y	14.93	1469.9	-4.6	490.973	3	12.91	5055	1	1167	1176	TMT6plex
1205	40026	tr|A0A0B4J1T5|A0A0B4J1T5_HUMAN	Q.SAAIC(+57.02)GLR.H	Y	14.77	846.438	21	424.235	2	4.77	1342	1	86	93	Carbamidomethylation
1205	107422	sp|Q9BX69|CARD6_HUMAN	Q.SAAIC(+57.02)GLR.H	Y	14.77	846.438	21	424.235	2	4.77	1342	1	86	93	Carbamidomethylation
1206	107428	sp|Q9BX79-3|STRA6_HUMAN	R.KTALLGAN(+.98)GAQP	Y	14.54	1140.61	29.9	571.331	2	10.93	4111	1	647	658	Deamidation (NQ)
1206	39920	tr|J3KQI6|J3KQI6_HUMAN	R.KTALLGAN(+.98)GAQP	Y	14.54	1140.61	29.9	571.331	2	10.93	4111	1	648	659	Deamidation (NQ)
1206	107429	sp|Q9BX79|STRA6_HUMAN	R.KTALLGAN(+.98)GAQP	Y	14.54	1140.61	29.9	571.331	2	10.93	4111	1	656	667	Deamidation (NQ)
1206	107430	sp|Q9BX79-6|STRA6_HUMAN	R.KTALLGAN(+.98)GAQP	Y	14.54	1140.61	29.9	571.331	2	10.93	4111	1	671	682	Deamidation (NQ)
1206	107431	sp|Q9BX79-5|STRA6_HUMAN	R.KTALLGAN(+.98)GAQP	Y	14.54	1140.61	29.9	571.331	2	10.93	4111	1	693	704	Deamidation (NQ)
1206	107432	sp|Q9BX79-4|STRA6_HUMAN	R.KTALLGAN(+.98)GAQP	Y	14.54	1140.61	29.9	571.331	2	10.93	4111	1	695	706	Deamidation (NQ)
1209	107446	tr|D6RGX4|D6RGX4_HUMAN	R.GSALASLSPLR.K	Y	14.35	1070.61	52.7	536.34	2	10.87	4083	1	177	187
1212	107451	sp|Q9H9A5-6|CNO10_HUMAN	R.QTLNQ(+.98)LK(+229.16).N	Y	14.68	1073.63	50.2	537.848	2	10.73	4015	1	145	151	Deamidation (NQ); TMT6plex
1214	14246	tr|B4DT68|B4DT68_HUMAN	R.NN(+.98)EMVQFNTDR.I	Y	14.17	1367.58	43.3	684.826	2	7.59	2536	1	270	280	Deamidation (NQ)
1215	107476	sp|Q9Y5T5-2|UBP16_HUMAN	K.M(+15.99)SGTIVK(+229.16).I	Y	14.42	979.558	31.5	490.801	2	8.84	3118	1	228	234	Oxidation (M); TMT6plex
1217	107472	sp|Q6TGC4|PADI6_HUMAN	D.VGQQLEDK(+229.16).K	Y	14.14	1144.63	-9.7	573.316	2	12.85	5031	1	168	175	TMT6plex
1220	107479	sp|Q9Y2D1|ATF5_HUMAN	K.SAALRYRQR.K	Y	13.98	1119.63	19.3	560.831	2	7.12	2333	1	220	228
1221	107480	tr|A0A0G2JM75|A0A0G2JM75_HUMAN	R.E(+229.16)NRMPILISK(+229.16).I	Y	13.96	1658	-10.2	553.667	3	17.75	7340	1	4	13	TMT6plex
1221	107481	tr|J3KT21|J3KT21_HUMAN	R.E(+229.16)NRMPILISK(+229.16).I	Y	13.96	1658	-10.2	553.667	3	17.75	7340	1	4	13	TMT6plex
1221	107482	tr|H0YCS0|H0YCS0_HUMAN	R.E(+229.16)NRMPILISK(+229.16).I	Y	13.96	1658	-10.2	553.667	3	17.75	7340	1	4	13	TMT6plex
1221	107483	tr|A0A140TA73|A0A140TA73_HUMAN	R.E(+229.16)NRMPILISK(+229.16).I	Y	13.96	1658	-10.2	553.667	3	17.75	7340	1	135	144	TMT6plex
1221	107484	sp|Q13425-2|SNTB2_HUMAN	R.E(+229.16)NRMPILISK(+229.16).I	Y	13.96	1658	-10.2	553.667	3	17.75	7340	1	135	144	TMT6plex
1221	83800	sp|Q13425|SNTB2_HUMAN	R.E(+229.16)NRMPILISK(+229.16).I	Y	13.96	1658	-10.2	553.667	3	17.75	7340	1	135	144	TMT6plex
1227	107495	sp|Q14807-2|KIF22_HUMAN	R.RTGNKGLR.L	Y	13.94	900.525	35.9	451.286	2	9.32	3347	1	215	222
1231	40141	tr|B1ALU1|B1ALU1_HUMAN	R.EGQ(+.98)M(+15.99)QLVTSL	Y	13.65	1121.53	-29.5	561.755	2	12.73	4972	1	1375	1384	Deamidation (NQ); Oxidation (M)
1231	107517	sp|O95490-2|AGRL2_HUMAN	R.EGQ(+.98)M(+15.99)QLVTSL	Y	13.65	1121.53	-29.5	561.755	2	12.73	4972	1	1394	1403	Deamidation (NQ); Oxidation (M)
1231	40143	tr|B1ALU3|B1ALU3_HUMAN	R.EGQ(+.98)M(+15.99)QLVTSL	Y	13.65	1121.53	-29.5	561.755	2	12.73	4972	1	1422	1431	Deamidation (NQ); Oxidation (M)
1236	85299	sp|Q8NFW1-2|COMA1_HUMAN	K.GVPGKPGR.E	Y	13.5	766.445	1.9	384.231	2	5.81	1815	1	1115	1122
1237	40575	tr|F6VDE0|F6VDE0_HUMAN	R.G(+229.16)QPLPETLQLAVQGK(+229.16).R	Y	13.23	2036.2	-16.1	679.731	3	19.81	8313	1	195	209	TMT6plex
1237	85291	sp|P51531|SMCA2_HUMAN	R.G(+229.16)QPLPETLQLAVQGK(+229.16).R	Y	13.23	2036.2	-16.1	679.731	3	19.81	8313	1	195	209	TMT6plex
1238	40201	tr|A0A0A0MSL2|A0A0A0MSL2_HUMAN	R.THSVGKPHK.C	Y	13.22	989.541	-49.9	495.753	2	7.33	2415	1	120	128
1239	83844	sp|A2PYH4-2|HFM1_HUMAN	I.LRNFEQLQTK.R	Y	13.19	1275.69	36.5	426.254	3	7.26	2382	1	243	252
1239	42439	tr|H0Y3X7|H0Y3X7_HUMAN	I.LRNFEQLQTK.R	Y	13.19	1275.69	36.5	426.254	3	7.26	2382	1	223	232
1239	107550	sp|A2PYH4|HFM1_HUMAN	I.LRNFEQLQTK.R	Y	13.19	1275.69	36.5	426.254	3	7.26	2382	1	1011	1020
1240	107553	sp|Q7Z3Z4-2|PIWL4_HUMAN	F.LTGLTDQATSDFQLM(+15.99)K(+229.16).A	Y	13.18	2013.03	-9.8	672.01	3	26.07	10939	1	355	370	Oxidation (M); TMT6plex
1240	107554	sp|Q7Z3Z4|PIWL4_HUMAN	F.LTGLTDQATSDFQLM(+15.99)K(+229.16).A	Y	13.18	2013.03	-9.8	672.01	3	26.07	10939	1	382	397	Oxidation (M); TMT6plex
1242	107561	sp|O75437|ZN254_HUMAN	K.L(+229.16)FC(+57.02)MLSHK(+229.16).T	Y	13.2	1492.83	-38.7	498.598	3	9.77	3558	1	190	197	TMT6plex; Carbamidomethylation
1363	72424	sp|A7E2V4-5|ZSWM8_HUMAN	K.RSKQTK.E	Y	14.47	746.44	21.7	374.235	2	6.01	1876	1	1809	1814
1363	4390	tr|S4R410|S4R410_HUMAN	K.RSKQTK.E	Y	14.47	746.44	21.7	374.235	2	6.01	1876	1	1814	1819

## Sheet: super2_proteins
Protein Group	Protein ID	Accession	-10lgP	Coverage (%)	#Peptides	#Unique	PTM	Avg. Mass	Description
1	396	tr|A0A0C4DGB6|A0A0C4DGB6_HUMAN	209.78	33	42	37	Carbamidomethylation; Deamidation (NQ); TMT6plex; Methyl ester; Hydroxylation; 2 more	69227	Serum albumin OS=Homo sapiens OX=9606 GN=ALB PE=1 SV=1
1	68955	sp|P02768|ALBU_HUMAN	209.78	33	42	37	Carbamidomethylation; Deamidation (NQ); TMT6plex; Methyl ester; Hydroxylation; 2 more	69367	Serum albumin OS=Homo sapiens OX=9606 GN=ALB PE=1 SV=2
1	384	tr|H0YA55|H0YA55_HUMAN	200.73	34	31	27	Carbamidomethylation; Deamidation (NQ); TMT6plex; Methyl ester; Hydroxylation; 2 more	51578	Serum albumin (Fragment) OS=Homo sapiens OX=9606 GN=ALB PE=1 SV=1
1	386	tr|D6RHD5|D6RHD5_HUMAN	200.73	34	31	27	Carbamidomethylation; Deamidation (NQ); TMT6plex; Methyl ester; Hydroxylation; 2 more	52059	Serum albumin OS=Homo sapiens OX=9606 GN=ALB PE=1 SV=1
1	387	tr|B7WNR0|B7WNR0_HUMAN	200.73	31	31	27	Carbamidomethylation; Deamidation (NQ); TMT6plex; Methyl ester; Hydroxylation; 2 more	56212	Serum albumin OS=Homo sapiens OX=9606 GN=ALB PE=1 SV=1
1	69006	sp|P02768-2|ALBU_HUMAN	195.83	30	26	22	Carbamidomethylation; Deamidation (NQ); TMT6plex; Methyl ester; Hydroxylation; 2 more	47361	Isoform 2 of Serum albumin OS=Homo sapiens OX=9606 GN=ALB
1	523	tr|C9JKR2|C9JKR2_HUMAN	195.83	30	26	22	Carbamidomethylation; Deamidation (NQ); TMT6plex; Methyl ester; Hydroxylation; 2 more	47287	Albumin isoform CRA_k OS=Homo sapiens OX=9606 GN=ALB PE=1 SV=1
1	69337	sp|P02768-3|ALBU_HUMAN	173.42	32	31	28	Carbamidomethylation; Deamidation (NQ); TMT6plex; Methyl ester; Hydroxylation; 2 more	45160	Isoform 3 of Serum albumin OS=Homo sapiens OX=9606 GN=ALB
1	1196	tr|A0A087WWT3|A0A087WWT3_HUMAN	173.42	32	31	28	Carbamidomethylation; Deamidation (NQ); TMT6plex; Methyl ester; Hydroxylation; 2 more	45148	Serum albumin OS=Homo sapiens OX=9606 GN=ALB PE=1 SV=1
1	1735	tr|H7C013|H7C013_HUMAN	95.44	35	15	14	Carbamidomethylation; Deamidation (NQ); TMT6plex; Methyl ester; Hydroxylation; Acetylation (K)	22859	Serum albumin (Fragment) OS=Homo sapiens OX=9606 GN=ALB PE=1 SV=1
8	1334	tr|Q5T985|Q5T985_HUMAN	157.85	11	11	11	Oxidation (M); TMT6plex; Methyl ester	105216	Inter-alpha-trypsin inhibitor heavy chain H2 OS=Homo sapiens OX=9606 GN=ITIH2 PE=1 SV=1
8	69390	sp|P19823|ITIH2_HUMAN	157.85	10	11	11	Oxidation (M); TMT6plex; Methyl ester	106463	Inter-alpha-trypsin inhibitor heavy chain H2 OS=Homo sapiens OX=9606 GN=ITIH2 PE=1 SV=2
8	39356	tr|Q5T987|Q5T987_HUMAN	66.89	8	2	2	TMT6plex	26821	Inter-alpha-trypsin inhibitor heavy chain H2 (Fragment) OS=Homo sapiens OX=9606 GN=ITIH2 PE=1 SV=1
5	82364	sp|P01024|CO3_HUMAN	155.63	13	19	17	Carbamidomethylation; Oxidation (M); TMT6plex; Methyl ester; Hydroxylation	187147	Complement C3 OS=Homo sapiens OX=9606 GN=C3 PE=1 SV=2
5	39411	tr|M0QXZ3|M0QXZ3_HUMAN	57.06	11	1	1	Carbamidomethylation; TMT6plex	11696	Complement C3 (Fragment) OS=Homo sapiens OX=9606 GN=C3 PE=1 SV=1
5	39412	tr|M0QYC8|M0QYC8_HUMAN	33.45	5	1	1	TMT6plex	21740	Complement C3 (Fragment) OS=Homo sapiens OX=9606 GN=C3 PE=1 SV=1
3	69365	sp|P01023|A2MG_HUMAN	153.86	11	18	11	Oxidation (M); Deamidation (NQ); TMT6plex; Methyl ester; Acetylation (K)	163290	Alpha-2-macroglobulin OS=Homo sapiens OX=9606 GN=A2M PE=1 SV=3
11	106991	sp|P02774|VTDB_HUMAN	147.31	19	10	10	Carbamidomethylation; Deamidation (NQ); TMT6plex; Methyl ester; Phosphorylation (STY)	52964	Vitamin D-binding protein OS=Homo sapiens OX=9606 GN=GC PE=1 SV=1
11	39349	tr|D6RF35|D6RF35_HUMAN	147.31	19	10	10	Carbamidomethylation; Deamidation (NQ); TMT6plex; Methyl ester; Phosphorylation (STY)	53021	Vitamin D-binding protein OS=Homo sapiens OX=9606 GN=GC PE=1 SV=1
11	106992	sp|P02774-3|VTDB_HUMAN	147.31	18	10	10	Carbamidomethylation; Deamidation (NQ); TMT6plex; Methyl ester; Phosphorylation (STY)	55123	Isoform 3 of Vitamin D-binding protein OS=Homo sapiens OX=9606 GN=GC
11	106993	sp|P02774-2|VTDB_HUMAN	134.15	16	6	6	Carbamidomethylation; Deamidation (NQ); TMT6plex; Methyl ester	39542	Isoform 2 of Vitamin D-binding protein OS=Homo sapiens OX=9606 GN=GC
11	39357	tr|D6RBJ7|D6RBJ7_HUMAN	113.59	18	7	7	Carbamidomethylation; Deamidation (NQ); TMT6plex; Methyl ester; Phosphorylation (STY)	38797	Vitamin D-binding protein OS=Homo sapiens OX=9606 GN=GC PE=1 SV=1
11	39404	tr|D6RF20|D6RF20_HUMAN	50.19	6	2	2	Carbamidomethylation; TMT6plex	16083	Vitamin D-binding protein (Fragment) OS=Homo sapiens OX=9606 GN=GC PE=1 SV=1
2	69311	sp|P02765|FETUA_HUMAN	129.43	12	9	5	Carbamidomethylation; Deamidation (NQ); TMT6plex; Hydroxylation; Phosphorylation (STY)	39325	Alpha-2-HS-glycoprotein OS=Homo sapiens OX=9606 GN=AHSG PE=1 SV=1
12	106997	sp|P01008|ANT3_HUMAN	129.38	26	10	9	Oxidation (M); Deamidation (NQ); TMT6plex; Methyl ester; Hydroxylation; Acetylation (K)	52602	Antithrombin-III OS=Homo sapiens OX=9606 GN=SERPINC1 PE=1 SV=1
12	39359	tr|Q8TCE1|Q8TCE1_HUMAN	108.8	30	6	5	Deamidation (NQ); TMT6plex; Methyl ester; Hydroxylation; Acetylation (K)	29092	Antithrombin-III OS=Homo sapiens OX=9606 GN=SERPINC1 PE=1 SV=1
7	69164	sp|P02771|FETA_HUMAN	118.67	14	10	8	Carbamidomethylation; Deamidation (NQ); TMT6plex; Hydroxylation	68678	Alpha-fetoprotein OS=Homo sapiens OX=9606 GN=AFP PE=1 SV=1
7	864	tr|J3KMX3|J3KMX3_HUMAN	118.67	14	10	8	Carbamidomethylation; Deamidation (NQ); TMT6plex; Hydroxylation	70450	Alpha-fetoprotein OS=Homo sapiens OX=9606 GN=AFP PE=1 SV=1
17	69143	sp|P69905|HBA_HUMAN	118.38	35	5	3	Oxidation (M); TMT6plex	15258	Hemoglobin subunit alpha OS=Homo sapiens OX=9606 GN=HBA1 PE=1 SV=2
17	1131	tr|G3V1N2|G3V1N2_HUMAN	99.7	31	4	2	Oxidation (M); TMT6plex	11948	HCG1745306 isoform CRA_a OS=Homo sapiens OX=9606 GN=HBA2 PE=1 SV=1
20	106994	sp|P36955|PEDF_HUMAN	118.24	23	7	7	TMT6plex; Methyl ester	46312	Pigment epithelium-derived factor OS=Homo sapiens OX=9606 GN=SERPINF1 PE=1 SV=4
20	39368	tr|I3L3Z3|I3L3Z3_HUMAN	75.84	32	2	2	TMT6plex	11763	Pigment epithelium-derived factor (Fragment) OS=Homo sapiens OX=9606 GN=SERPINF1 PE=1 SV=1
20	39369	tr|I3L4Z0|I3L4Z0_HUMAN	75.84	28	2	2	TMT6plex	13803	Pigment epithelium-derived factor (Fragment) OS=Homo sapiens OX=9606 GN=SERPINF1 PE=1 SV=1
20	39370	tr|I3L2R7|I3L2R7_HUMAN	75.84	27	2	2	TMT6plex	14016	Pigment epithelium-derived factor (Fragment) OS=Homo sapiens OX=9606 GN=SERPINF1 PE=1 SV=1
20	39391	tr|I3L425|I3L425_HUMAN	56.56	16	1	1	TMT6plex	9103	Pigment epithelium-derived factor (Fragment) OS=Homo sapiens OX=9606 GN=SERPINF1 PE=1 SV=1
20	39392	tr|I3L1U4|I3L1U4_HUMAN	56.56	12	1	1	TMT6plex	12026	Pigment epithelium-derived factor OS=Homo sapiens OX=9606 GN=SERPINF1 PE=1 SV=1
20	39730	tr|I3L4F9|I3L4F9_HUMAN	29.6	13	1	1	TMT6plex	10212	Pigment epithelium-derived factor (Fragment) OS=Homo sapiens OX=9606 GN=SERPINF1 PE=1 SV=8
20	39731	tr|I3L107|I3L107_HUMAN	29.6	12	1	1	TMT6plex	11219	Pigment epithelium-derived factor (Fragment) OS=Homo sapiens OX=9606 GN=SERPINF1 PE=1 SV=1
20	39732	tr|I3L4N7|I3L4N7_HUMAN	29.6	9	1	1	TMT6plex	15920	Pigment epithelium-derived factor (Fragment) OS=Homo sapiens OX=9606 GN=SERPINF1 PE=1 SV=1
13	39353	tr|A0A087WW43|A0A087WW43_HUMAN	113.38	15	12	9	TMT6plex; Methyl ester	75078	Inter-alpha-trypsin inhibitor heavy chain H3 OS=Homo sapiens OX=9606 GN=ITIH3 PE=1 SV=1
13	106996	sp|Q06033-2|ITIH3_HUMAN	113.38	11	12	9	TMT6plex; Methyl ester	99328	Isoform 2 of Inter-alpha-trypsin inhibitor heavy chain H3 OS=Homo sapiens OX=9606 GN=ITIH3
13	84573	sp|Q06033|ITIH3_HUMAN	113.38	11	12	9	TMT6plex; Methyl ester	99849	Inter-alpha-trypsin inhibitor heavy chain H3 OS=Homo sapiens OX=9606 GN=ITIH3 PE=1 SV=2
13	39358	tr|E7ET33|E7ET33_HUMAN	90.97	11	11	8	TMT6plex; Methyl ester	78130	Inter-alpha-trypsin inhibitor heavy chain H3 OS=Homo sapiens OX=9606 GN=ITIH3 PE=1 SV=1
23	69584	sp|P02647|APOA1_HUMAN	113.31	28	8	5	TMT6plex; Methyl ester; Hydroxylation	30778	Apolipoprotein A-I OS=Homo sapiens OX=9606 GN=APOA1 PE=1 SV=1
23	1763	tr|F8W696|F8W696_HUMAN	110.37	22	6	4	TMT6plex; Methyl ester; Hydroxylation	27909	Apolipoprotein A-I OS=Homo sapiens OX=9606 GN=APOA1 PE=1 SV=1
16	107021	sp|P06396-2|GELS_HUMAN	108.41	19	9	9	Carbamidomethylation; Deamidation (NQ); TMT6plex	80641	Isoform 2 of Gelsolin OS=Homo sapiens OX=9606 GN=GSN
16	107022	sp|P06396-4|GELS_HUMAN	108.41	19	9	9	Carbamidomethylation; Deamidation (NQ); TMT6plex	81485	Isoform 4 of Gelsolin OS=Homo sapiens OX=9606 GN=GSN
16	107023	sp|P06396-3|GELS_HUMAN	108.41	19	9	9	Carbamidomethylation; Deamidation (NQ); TMT6plex	81941	Isoform 3 of Gelsolin OS=Homo sapiens OX=9606 GN=GSN
16	39364	tr|A0A0A0MS51|A0A0A0MS51_HUMAN	108.41	19	9	9	Carbamidomethylation; Deamidation (NQ); TMT6plex	82526	Gelsolin OS=Homo sapiens OX=9606 GN=GSN PE=1 SV=1
16	39365	tr|A0A0A0MT01|A0A0A0MT01_HUMAN	108.41	18	9	9	Carbamidomethylation; Deamidation (NQ); TMT6plex	84745	Gelsolin OS=Homo sapiens OX=9606 GN=GSN PE=1 SV=1
16	107024	sp|P06396|GELS_HUMAN	108.41	18	9	9	Carbamidomethylation; Deamidation (NQ); TMT6plex	85697	Gelsolin OS=Homo sapiens OX=9606 GN=GSN PE=1 SV=1
61	8	tr|E7EUT5|E7EUT5_HUMAN	105.34	29	7	6	Deamidation (NQ); TMT6plex	27871	Glyceraldehyde-3-phosphate dehydrogenase OS=Homo sapiens OX=9606 GN=GAPDH PE=1 SV=1
61	68727	sp|P04406-2|G3P_HUMAN	105.34	26	7	6	Deamidation (NQ); TMT6plex	31548	Isoform 2 of Glyceraldehyde-3-phosphate dehydrogenase OS=Homo sapiens OX=9606 GN=GAPDH
61	68725	sp|P04406|G3P_HUMAN	105.34	22	7	6	Deamidation (NQ); TMT6plex	36053	Glyceraldehyde-3-phosphate dehydrogenase OS=Homo sapiens OX=9606 GN=GAPDH PE=1 SV=3
10	69324	sp|P20742|PZP_HUMAN	98.82	4	7	2	Carbamidomethylation; Oxidation (M); TMT6plex	163862	Pregnancy zone protein OS=Homo sapiens OX=9606 GN=PZP PE=1 SV=4
10	69440	sp|P20742-2|PZP_HUMAN	98.82	5	6	1	Oxidation (M); TMT6plex	140367	Isoform 2 of Pregnancy zone protein OS=Homo sapiens OX=9606 GN=PZP
60	68931	sp|Q6S8J3|POTEE_HUMAN	96.43	5	4	2	Carbamidomethylation; TMT6plex	121363	POTE ankyrin domain family member E OS=Homo sapiens OX=9606 GN=POTEE PE=2 SV=3
60	68977	sp|A5A3E0|POTEF_HUMAN	61.91	3	3	1	TMT6plex	121444	POTE ankyrin domain family member F OS=Homo sapiens OX=9606 GN=POTEF PE=1 SV=2
60	69059	sp|P0CG38|POTEI_HUMAN	44.95	1	2	1	TMT6plex	121282	POTE ankyrin domain family member I OS=Homo sapiens OX=9606 GN=POTEI PE=3 SV=1
60	69140	sp|P0CG39|POTEJ_HUMAN	44.95	2	2	1	TMT6plex	117390	POTE ankyrin domain family member J OS=Homo sapiens OX=9606 GN=POTEJ PE=3 SV=1
14	107000	sp|P00747|PLMN_HUMAN	96.01	8	8	6	Carbamidomethylation; TMT6plex; Methyl ester	90569	Plasminogen OS=Homo sapiens OX=9606 GN=PLG PE=1 SV=2
14	108798	sp|P08519|APOA_HUMAN	50.97	1	3	2	Carbamidomethylation; TMT6plex	501323	Apolipoprotein(a) OS=Homo sapiens OX=9606 GN=LPA PE=1 SV=1
14	48777	tr|Q5TEH5|Q5TEH5_HUMAN	28.93	5	1	1	TMT6plex	15444	HCG2029799 isoform CRA_b OS=Homo sapiens OX=9606 GN=PLG PE=1 SV=1
9	69305	sp|P02788-2|TRFL_HUMAN	95.65	5	5	3	Carbamidomethylation; TMT6plex	73161	Isoform DeltaLf of Lactotransferrin OS=Homo sapiens OX=9606 GN=LTF
9	1127	tr|E7EQB2|E7EQB2_HUMAN	95.65	5	5	3	Carbamidomethylation; TMT6plex	76626	Lactotransferrin (Fragment) OS=Homo sapiens OX=9606 GN=LTF PE=1 SV=1
9	1129	tr|E7ER44|E7ER44_HUMAN	95.65	5	5	3	Carbamidomethylation; TMT6plex	77970	Lactotransferrin OS=Homo sapiens OX=9606 GN=LTF PE=1 SV=1
9	69307	sp|P02788|TRFL_HUMAN	95.65	5	5	3	Carbamidomethylation; TMT6plex	78182	Lactotransferrin OS=Homo sapiens OX=9606 GN=LTF PE=1 SV=6
27	106998	sp|P02749|APOH_HUMAN	91.95	27	7	7	Carbamidomethylation; TMT6plex; Methyl ester; Hydroxylation	38298	Beta-2-glycoprotein 1 OS=Homo sapiens OX=9606 GN=APOH PE=1 SV=3
28	83047	sp|Q14624-3|ITIH4_HUMAN	85.35	7	7	6	Carbamidomethylation; Oxidation (M); TMT6plex; Methyl ester; Hydroxylation	99857	Isoform 3 of Inter-alpha-trypsin inhibitor heavy chain H4 OS=Homo sapiens OX=9606 GN=ITIH4
28	83057	sp|Q14624-2|ITIH4_HUMAN	85.35	6	7	6	Carbamidomethylation; Oxidation (M); TMT6plex; Methyl ester; Hydroxylation	101241	Isoform 2 of Inter-alpha-trypsin inhibitor heavy chain H4 OS=Homo sapiens OX=9606 GN=ITIH4
28	83065	sp|Q14624|ITIH4_HUMAN	85.35	6	7	6	Carbamidomethylation; Oxidation (M); TMT6plex; Methyl ester; Hydroxylation	103357	Inter-alpha-trypsin inhibitor heavy chain H4 OS=Homo sapiens OX=9606 GN=ITIH4 PE=1 SV=4
28	14293	tr|B7ZKJ8|B7ZKJ8_HUMAN	85.35	6	7	6	Carbamidomethylation; Oxidation (M); TMT6plex; Methyl ester; Hydroxylation	103881	ITIH4 protein OS=Homo sapiens OX=9606 GN=ITIH4 PE=1 SV=1
28	83021	sp|Q14624-4|ITIH4_HUMAN	83.04	6	6	5	Oxidation (M); TMT6plex; Methyl ester	93852	Isoform 4 of Inter-alpha-trypsin inhibitor heavy chain H4 OS=Homo sapiens OX=9606 GN=ITIH4
28	27180	tr|H7C0L5|H7C0L5_HUMAN	36.98	3	3	2	Oxidation (M); TMT6plex	80072	Inter-alpha-trypsin inhibitor heavy chain H4 (Fragment) OS=Homo sapiens OX=9606 GN=ITIH4 PE=1 SV=1
324	39371	tr|Q5VY30|Q5VY30_HUMAN	84.56	17	2	2	Carbamidomethylation; TMT6plex	22974	Retinol-binding protein OS=Homo sapiens OX=9606 GN=RBP4 PE=1 SV=2
324	107001	sp|P02753|RET4_HUMAN	84.56	16	2	2	Carbamidomethylation; TMT6plex	23010	Retinol-binding protein 4 OS=Homo sapiens OX=9606 GN=RBP4 PE=1 SV=3
34	106995	sp|P05543|THBG_HUMAN	83.81	10	5	4	TMT6plex	46325	Thyroxine-binding globulin OS=Homo sapiens OX=9606 GN=SERPINA7 PE=1 SV=2
6	69442	sp|P02787|TRFE_HUMAN	81.82	7	7	4	Carbamidomethylation; TMT6plex; Methyl ester; Hydroxylation	77064	Serotransferrin OS=Homo sapiens OX=9606 GN=TF PE=1 SV=3
6	1885	tr|C9JVG0|C9JVG0_HUMAN	64.65	16	3	2	Carbamidomethylation; TMT6plex; Methyl ester; Hydroxylation	14691	Serotransferrin (Fragment) OS=Homo sapiens OX=9606 GN=TF PE=1 SV=1
6	1477	tr|H7C5E8|H7C5E8_HUMAN	50.75	20	3	1	TMT6plex	15847	Serotransferrin (Fragment) OS=Homo sapiens OX=9606 GN=TF PE=1 SV=1
35	69617	sp|P68871|HBB_HUMAN	76.53	16	4	2	TMT6plex; Methyl ester; Hydroxylation	15998	Hemoglobin subunit beta OS=Homo sapiens OX=9606 GN=HBB PE=1 SV=2
35	1797	tr|F8W6P5|F8W6P5_HUMAN	76.53	26	4	2	TMT6plex; Methyl ester; Hydroxylation	9670	Hemoglobin subunit beta (Fragment) OS=Homo sapiens OX=9606 GN=HBB PE=1 SV=1
77	1164	tr|F5H0C8|F5H0C8_HUMAN	75.78	18	4	3	Carbamidomethylation; TMT6plex; Methyl ester	34762	Gamma-enolase OS=Homo sapiens OX=9606 GN=ENO2 PE=1 SV=1
62	1796	tr|A8MUF7|A8MUF7_HUMAN	66.73	33	3	1	Deamidation (NQ); TMT6plex; Hydroxylation	9470	Hemoglobin subunit epsilon (Fragment) OS=Homo sapiens OX=9606 GN=HBE1 PE=1 SV=1
62	69616	sp|P02100|HBE_HUMAN	66.73	20	3	1	Deamidation (NQ); TMT6plex; Hydroxylation	16203	Hemoglobin subunit epsilon OS=Homo sapiens OX=9606 GN=HBE1 PE=1 SV=2
644	106999	sp|P04732|MT1E_HUMAN	66.16	33	2	2	Carbamidomethylation; TMT6plex	6014	Metallothionein-1E OS=Homo sapiens OX=9606 GN=MT1E PE=1 SV=1
644	39397	tr|H3BU80|H3BU80_HUMAN	39.86	21	1	1	Carbamidomethylation; TMT6plex	3786	Metallothionein OS=Homo sapiens OX=9606 GN=MT1E PE=3 SV=1
644	107017	sp|P04733|MT1F_HUMAN	39.86	13	1	1	Carbamidomethylation; TMT6plex	6086	Metallothionein-1F OS=Homo sapiens OX=9606 GN=MT1F PE=1 SV=1
644	107016	sp|Q93083|MT1L_HUMAN	39.86	13	1	1	Carbamidomethylation; TMT6plex	6062	Metallothionein-1L OS=Homo sapiens OX=9606 GN=MT1L PE=2 SV=1
644	107015	sp|P07438|MT1B_HUMAN	39.86	13	1	1	Carbamidomethylation; TMT6plex	6115	Metallothionein-1B OS=Homo sapiens OX=9606 GN=MT1B PE=3 SV=1
4	1324	tr|C9JV77|C9JV77_HUMAN	66.16	8	5	1	Carbamidomethylation; Deamidation (NQ); TMT6plex; Hydroxylation; Phosphorylation (STY)	39412	Alpha-2-HS-glycoprotein OS=Homo sapiens OX=9606 GN=AHSG PE=1 SV=1
188	68764	sp|P07195|LDHB_HUMAN	63.67	16	3	3	Carbamidomethylation; TMT6plex	36639	L-lactate dehydrogenase B chain OS=Homo sapiens OX=9606 GN=LDHB PE=1 SV=2
188	179	tr|A8MW50|A8MW50_HUMAN	28.78	5	1	1	Carbamidomethylation	25218	L-lactate dehydrogenase (Fragment) OS=Homo sapiens OX=9606 GN=LDHB PE=1 SV=1
188	1633	tr|F5H5G7|F5H5G7_HUMAN	28.78	7	1	1	Carbamidomethylation	20008	L-lactate dehydrogenase OS=Homo sapiens OX=9606 GN=LDHC PE=1 SV=1
188	1634	tr|F5H155|F5H155_HUMAN	28.78	5	1	1	Carbamidomethylation	24593	L-lactate dehydrogenase OS=Homo sapiens OX=9606 GN=LDHC PE=1 SV=1
188	1267	tr|A0A087WUM2|A0A087WUM2_HUMAN	28.78	5	1	1	Carbamidomethylation	25497	L-lactate dehydrogenase OS=Homo sapiens OX=9606 GN=LDHAL6A PE=1 SV=1
188	68823	sp|P00338-5|LDHA_HUMAN	28.78	5	1	1	Carbamidomethylation	26712	Isoform 5 of L-lactate dehydrogenase A chain OS=Homo sapiens OX=9606 GN=LDHA
188	1635	tr|G3XAP5|G3XAP5_HUMAN	28.78	5	1	1	Carbamidomethylation	26283	L-lactate dehydrogenase OS=Homo sapiens OX=9606 GN=LDHC PE=1 SV=1
188	68798	sp|P00338-4|LDHA_HUMAN	28.78	4	1	1	Carbamidomethylation	30205	Isoform 4 of L-lactate dehydrogenase A chain OS=Homo sapiens OX=9606 GN=LDHA
188	68824	sp|P00338-2|LDHA_HUMAN	28.78	4	1	1	Carbamidomethylation	30057	Isoform 2 of L-lactate dehydrogenase A chain OS=Homo sapiens OX=9606 GN=LDHA
188	1636	tr|F5H245|F5H245_HUMAN	28.78	4	1	1	Carbamidomethylation	34806	L-lactate dehydrogenase OS=Homo sapiens OX=9606 GN=LDHC PE=1 SV=1
188	68785	sp|P00338|LDHA_HUMAN	28.78	4	1	1	Carbamidomethylation	36689	L-lactate dehydrogenase A chain OS=Homo sapiens OX=9606 GN=LDHA PE=1 SV=2
188	69351	sp|Q6ZMR3|LDH6A_HUMAN	28.78	4	1	1	Carbamidomethylation	36507	L-lactate dehydrogenase A-like 6A OS=Homo sapiens OX=9606 GN=LDHAL6A PE=2 SV=1
188	69549	sp|P07864|LDHC_HUMAN	28.78	4	1	1	Carbamidomethylation	36311	L-lactate dehydrogenase C chain OS=Homo sapiens OX=9606 GN=LDHC PE=1 SV=4
188	68786	sp|P00338-3|LDHA_HUMAN	28.78	3	1	1	Carbamidomethylation	39837	Isoform 3 of L-lactate dehydrogenase A chain OS=Homo sapiens OX=9606 GN=LDHA
36	107058	sp|P19827|ITIH1_HUMAN	61.5	3	3	2	TMT6plex	101389	Inter-alpha-trypsin inhibitor heavy chain H1 OS=Homo sapiens OX=9606 GN=ITIH1 PE=1 SV=3
36	107060	sp|P19827-2|ITIH1_HUMAN	51.79	2	2	1	TMT6plex	86192	Isoform 2 of Inter-alpha-trypsin inhibitor heavy chain H1 OS=Homo sapiens OX=9606 GN=ITIH1
36	107059	sp|P19827-3|ITIH1_HUMAN	51.79	3	2	1	TMT6plex	69495	Isoform 3 of Inter-alpha-trypsin inhibitor heavy chain H1 OS=Homo sapiens OX=9606 GN=ITIH1
36	39591	tr|H7C0N0|H7C0N0_HUMAN	43.59	3	1	1	TMT6plex	51863	Inter-alpha-trypsin inhibitor heavy chain H1 (Fragment) OS=Homo sapiens OX=9606 GN=ITIH1 PE=1 SV=1
189	69105	sp|Q562R1|ACTBL_HUMAN	61.32	12	3	2	TMT6plex; Methyl ester	42003	Beta-actin-like protein 2 OS=Homo sapiens OX=9606 GN=ACTBL2 PE=1 SV=2
190	107014	sp|Q15063-2|POSTN_HUMAN	60.76	3	1	1	TMT6plex	87021	Isoform 2 of Periostin OS=Homo sapiens OX=9606 GN=POSTN
645	68878	sp|P18206-2|VINC_HUMAN	57.57	2	1	1	TMT6plex	116722	Isoform 1 of Vinculin OS=Homo sapiens OX=9606 GN=VCL
645	68879	sp|P18206|VINC_HUMAN	57.57	2	1	1	TMT6plex	123799	Vinculin OS=Homo sapiens OX=9606 GN=VCL PE=1 SV=4
191	116211	sp|P02760|AMBP_HUMAN	49.95	8	3	2	Carbamidomethylation; TMT6plex	39000	Protein AMBP OS=Homo sapiens OX=9606 GN=AMBP PE=1 SV=1
325	107018	sp|P01042-3|KNG1_HUMAN	49.52	4	2	2	Carbamidomethylation; TMT6plex	43822	Isoform 3 of Kininogen-1 OS=Homo sapiens OX=9606 GN=KNG1
325	107019	sp|P01042-2|KNG1_HUMAN	49.52	3	2	2	Carbamidomethylation; TMT6plex	47883	Isoform LMW of Kininogen-1 OS=Homo sapiens OX=9606 GN=KNG1
325	107020	sp|P01042|KNG1_HUMAN	40.52	1	1	1	TMT6plex	71957	Kininogen-1 OS=Homo sapiens OX=9606 GN=KNG1 PE=1 SV=2
325	107154	sp|Q9BXX0|EMIL2_HUMAN	17.99	0	1	1	Carbamidomethylation; TMT6plex	115687	EMILIN-2 OS=Homo sapiens OX=9606 GN=EMILIN2 PE=1 SV=3
111	39378	tr|C9JMH6|C9JMH6_HUMAN	48.34	6	2	1	Carbamidomethylation; TMT6plex	27823	Alpha-2-antiplasmin (Fragment) OS=Homo sapiens OX=9606 GN=SERPINF2 PE=1 SV=1
111	39377	tr|A0A0J9YY65|A0A0J9YY65_HUMAN	48.34	6	2	1	Carbamidomethylation; TMT6plex	27853	Alpha-2-antiplasmin (Fragment) OS=Homo sapiens OX=9606 GN=SERPINF2 PE=1 SV=1
111	107006	sp|P08697|A2AP_HUMAN	48.34	3	2	1	Carbamidomethylation; TMT6plex	54566	Alpha-2-antiplasmin OS=Homo sapiens OX=9606 GN=SERPINF2 PE=1 SV=3
111	107007	sp|P08697-2|A2AP_HUMAN	48.34	4	2	1	Carbamidomethylation; TMT6plex	47907	Isoform 2 of Alpha-2-antiplasmin OS=Homo sapiens OX=9606 GN=SERPINF2
111	39380	tr|A0A0G2JPA8|A0A0G2JPA8_HUMAN	48.34	4	2	1	Carbamidomethylation; TMT6plex	47937	Alpha-2-antiplasmin OS=Homo sapiens OX=9606 GN=SERPINF2 PE=1 SV=1
192	107002	sp|P23142|FBLN1_HUMAN	46.66	5	4	2	Deamidation (NQ); TMT6plex	77214	Fibulin-1 OS=Homo sapiens OX=9606 GN=FBLN1 PE=1 SV=4
29	69501	sp|P29622|KAIN_HUMAN	45.14	5	2	2	Deamidation (NQ); TMT6plex	48542	Kallistatin OS=Homo sapiens OX=9606 GN=SERPINA4 PE=1 SV=3
1316	85	tr|A0A1W2PQM2|A0A1W2PQM2_HUMAN	37.22	5	1	1	TMT6plex	36652	Tubulin alpha-1C chain OS=Homo sapiens OX=9606 GN=TUBA1C PE=1 SV=1
114	107044	sp|Q86U17|SPA11_HUMAN	36.19	2	2	1	Deamidation (NQ); TMT6plex	46989	Serpin A11 OS=Homo sapiens OX=9606 GN=SERPINA11 PE=2 SV=2
37	73261	sp|Q03001-14|DYST_HUMAN	34.43	1	5	2	Deamidation (NQ); TMT6plex	615661	Isoform 9 of Dystonin OS=Homo sapiens OX=9606 GN=DST
37	6368	tr|E9PHM6|E9PHM6_HUMAN	34.43	1	5	2	Deamidation (NQ); TMT6plex	629794	Dystonin OS=Homo sapiens OX=9606 GN=DST PE=1 SV=3
37	6369	tr|F6QMI7|F6QMI7_HUMAN	34.43	1	5	2	Deamidation (NQ); TMT6plex	633674	Dystonin OS=Homo sapiens OX=9606 GN=DST PE=1 SV=2
37	6384	tr|F8W9J4|F8W9J4_HUMAN	34.43	0	5	2	Deamidation (NQ); TMT6plex	847987	Dystonin OS=Homo sapiens OX=9606 GN=DST PE=1 SV=1
37	73373	sp|Q03001|DYST_HUMAN	34.43	0	5	2	Deamidation (NQ); TMT6plex	860679	Dystonin OS=Homo sapiens OX=9606 GN=DST PE=1 SV=4
37	73238	sp|Q03001-8|DYST_HUMAN	25.14	0	4	1	TMT6plex	591043	Isoform 2 of Dystonin OS=Homo sapiens OX=9606 GN=DST
326	107036	sp|P05546|HEP2_HUMAN	34.3	3	1	1	Deamidation (NQ); TMT6plex	57071	Heparin cofactor 2 OS=Homo sapiens OX=9606 GN=SERPIND1 PE=1 SV=3
328	116214	sp|P01700|LV147_HUMAN	33.73	11	2	1	TMT6plex	12284	Immunoglobulin lambda variable 1-47 OS=Homo sapiens OX=9606 GN=IGLV1-47 PE=1 SV=2
328	116213	sp|P01699|LV144_HUMAN	33.73	11	2	1	TMT6plex	12201	Immunoglobulin lambda variable 1-44 OS=Homo sapiens OX=9606 GN=IGLV1-44 PE=1 SV=2
328	116216	sp|P01703|LV140_HUMAN	33.73	11	2	1	TMT6plex	12302	Immunoglobulin lambda variable 1-40 OS=Homo sapiens OX=9606 GN=IGLV1-40 PE=1 SV=2
328	116215	sp|A0A075B6J9|LV218_HUMAN	33.73	11	2	1	TMT6plex	12412	Immunoglobulin lambda variable 2-18 OS=Homo sapiens OX=9606 GN=IGLV2-18 PE=3 SV=2
328	116220	sp|P01709|LV208_HUMAN	33.73	11	2	1	TMT6plex	12382	Immunoglobulin lambda variable 2-8 OS=Homo sapiens OX=9606 GN=IGLV2-8 PE=1 SV=2
328	116221	sp|P01706|LV211_HUMAN	33.73	11	2	1	TMT6plex	12644	Immunoglobulin lambda variable 2-11 OS=Homo sapiens OX=9606 GN=IGLV2-11 PE=1 SV=2
328	116224	sp|P01721|LV657_HUMAN	25.94	7	1	1	TMT6plex	12566	Immunoglobulin lambda variable 6-57 OS=Homo sapiens OX=9606 GN=IGLV6-57 PE=1 SV=2
96	69727	sp|P33240-2|CSTF2_HUMAN	29.83	1	2	2	TMT6plex	59251	Isoform 2 of Cleavage stimulation factor subunit 2 OS=Homo sapiens OX=9606 GN=CSTF2
96	69728	sp|P33240|CSTF2_HUMAN	29.83	1	2	2	TMT6plex	60959	Cleavage stimulation factor subunit 2 OS=Homo sapiens OX=9606 GN=CSTF2 PE=1 SV=1
96	1993	tr|E7EWR4|E7EWR4_HUMAN	29.83	1	2	2	TMT6plex	62943	Cleavage stimulation factor subunit 2 OS=Homo sapiens OX=9606 GN=CSTF2 PE=1 SV=1
96	69729	sp|Q9H0L4|CSTFT_HUMAN	29.83	1	2	2	TMT6plex	64436	Cleavage stimulation factor subunit 2 tau variant OS=Homo sapiens OX=9606 GN=CSTF2T PE=1 SV=1
96	1989	tr|A0A0A0MT56|A0A0A0MT56_HUMAN	29.83	4	2	2	TMT6plex	24717	Cleavage stimulation factor subunit 2 (Fragment) OS=Homo sapiens OX=9606 GN=CSTF2 PE=1 SV=1
96	1990	tr|E9PID8|E9PID8_HUMAN	29.83	2	2	2	TMT6plex	46666	Cleavage stimulation factor subunit 2 OS=Homo sapiens OX=9606 GN=CSTF2 PE=1 SV=1
646	13758	tr|H0YMA2|H0YMA2_HUMAN	29.72	6	1	1	TMT6plex	12399	Tropomodulin-2 (Fragment) OS=Homo sapiens OX=9606 GN=TMOD2 PE=1 SV=1
646	13759	tr|G5EA42|G5EA42_HUMAN	29.72	2	1	1	TMT6plex	34492	Tropomodulin 2 (Neuronal) isoform CRA_a OS=Homo sapiens OX=9606 GN=TMOD2 PE=1 SV=1
646	82484	sp|Q9NZR1-2|TMOD2_HUMAN	29.72	2	1	1	TMT6plex	35648	Isoform 2 of Tropomodulin-2 OS=Homo sapiens OX=9606 GN=TMOD2
646	82486	sp|Q9NZR1|TMOD2_HUMAN	29.72	2	1	1	TMT6plex	39595	Tropomodulin-2 OS=Homo sapiens OX=9606 GN=TMOD2 PE=1 SV=1
647	107959	sp|P48634-2|PRC2A_HUMAN	29.22	1	1	1	Deamidation (NQ)	227837	Isoform 2 of Protein PRRC2A OS=Homo sapiens OX=9606 GN=PRRC2A
647	84150	sp|P48634-3|PRC2A_HUMAN	29.22	1	1	1	Deamidation (NQ)	229062	Isoform 3 of Protein PRRC2A OS=Homo sapiens OX=9606 GN=PRRC2A
647	107181	sp|P48634|PRC2A_HUMAN	29.22	1	1	1	Deamidation (NQ)	228861	Protein PRRC2A OS=Homo sapiens OX=9606 GN=PRRC2A PE=1 SV=3
218	69826	sp|Q9Y6V0-6|PCLO_HUMAN	28.88	0	2	1	TMT6plex	537892	Isoform 6 of Protein piccolo OS=Homo sapiens OX=9606 GN=PCLO
218	69827	sp|Q9Y6V0|PCLO_HUMAN	28.88	0	2	1	TMT6plex	560707	Protein piccolo OS=Homo sapiens OX=9606 GN=PCLO PE=1 SV=5
218	48797	tr|E9PE96|E9PE96_HUMAN	28.88	1	2	1	TMT6plex	136394	Protein piccolo OS=Homo sapiens OX=9606 GN=PCLO PE=1 SV=1
46	2216	tr|G3V2B9|G3V2B9_HUMAN	28.23	8	2	2	Deamidation (NQ); TMT6plex	11798	Alpha-1-antitrypsin (Fragment) OS=Homo sapiens OX=9606 GN=SERPINA1 PE=1 SV=1
46	69830	sp|P01009-3|A1AT_HUMAN	28.23	3	2	2	Deamidation (NQ); TMT6plex	34755	Isoform 3 of Alpha-1-antitrypsin OS=Homo sapiens OX=9606 GN=SERPINA1
46	2220	tr|A0A0G2JRN3|A0A0G2JRN3_HUMAN	28.23	2	2	2	Deamidation (NQ); TMT6plex	40235	Alpha-1-antitrypsin OS=Homo sapiens OX=9606 GN=SERPINA1 PE=1 SV=1
46	69832	sp|P01009-2|A1AT_HUMAN	28.23	2	2	2	Deamidation (NQ); TMT6plex	40263	Isoform 2 of Alpha-1-antitrypsin OS=Homo sapiens OX=9606 GN=SERPINA1
46	69833	sp|P01009|A1AT_HUMAN	28.23	2	2	2	Deamidation (NQ); TMT6plex	46737	Alpha-1-antitrypsin OS=Homo sapiens OX=9606 GN=SERPINA1 PE=1 SV=3
46	2221	tr|A0A024R6I7|A0A024R6I7_HUMAN	28.23	2	2	2	Deamidation (NQ); TMT6plex	46709	Alpha-1-antitrypsin OS=Homo sapiens OX=9606 GN=SERPINA1 PE=1 SV=1
648	39415	tr|F5GZZ9|F5GZZ9_HUMAN	27.95	1	1	1	Carbamidomethylation	120322	Scavenger receptor cysteine-rich type 1 protein M130 OS=Homo sapiens OX=9606 GN=CD163 PE=1 SV=1
648	107033	sp|Q86VB7-3|C163A_HUMAN	27.95	1	1	1	Carbamidomethylation	121609	Isoform 3 of Scavenger receptor cysteine-rich type 1 protein M130 OS=Homo sapiens OX=9606 GN=CD163
648	107034	sp|Q86VB7-4|C163A_HUMAN	27.95	1	1	1	Carbamidomethylation	124958	Isoform 4 of Scavenger receptor cysteine-rich type 1 protein M130 OS=Homo sapiens OX=9606 GN=CD163
648	39417	tr|C9JHR8|C9JHR8_HUMAN	27.95	1	1	1	Carbamidomethylation	124932	Scavenger receptor cysteine-rich type 1 protein M130 OS=Homo sapiens OX=9606 GN=CD163 PE=1 SV=1
648	73155	sp|Q86VB7|C163A_HUMAN	27.95	1	1	1	Carbamidomethylation	125451	Scavenger receptor cysteine-rich type 1 protein M130 OS=Homo sapiens OX=9606 GN=CD163 PE=1 SV=2
648	107035	sp|Q86VB7-2|C163A_HUMAN	27.95	1	1	1	Carbamidomethylation	125982	Isoform 2 of Scavenger receptor cysteine-rich type 1 protein M130 OS=Homo sapiens OX=9606 GN=CD163
330	70413	sp|Q9NZJ4-2|SACS_HUMAN	26.91	0	1	1	TMT6plex	436979	Isoform 2 of Sacsin OS=Homo sapiens OX=9606 GN=SACS
330	70416	sp|Q9NZJ4|SACS_HUMAN	26.91	0	1	1	TMT6plex	521131	Sacsin OS=Homo sapiens OX=9606 GN=SACS PE=1 SV=2
649	116218	sp|Q6TFL3-4|CC171_HUMAN	26.83	1	1	1	TMT6plex	153712	Isoform 3 of Coiled-coil domain-containing protein 171 OS=Homo sapiens OX=9606 GN=CCDC171
1317	116222	sp|Q9BYE2-5|TMPSD_HUMAN	26.51	1	1	1	TMT6plex	59289	Isoform 5 of Transmembrane protease serine 13 OS=Homo sapiens OX=9606 GN=TMPRSS13
1317	116223	tr|J3KQC6|J3KQC6_HUMAN	26.51	1	1	1	TMT6plex	63167	Transmembrane protease serine 13 OS=Homo sapiens OX=9606 GN=TMPRSS13 PE=1 SV=1
331	107025	sp|Q6YHK3-3|CD109_HUMAN	26.24	1	1	1	TMT6plex	74411	Isoform 3 of CD109 antigen OS=Homo sapiens OX=9606 GN=CD109
331	82582	sp|Q6YHK3-2|CD109_HUMAN	26.24	1	1	1	TMT6plex	152662	Isoform 2 of CD109 antigen OS=Homo sapiens OX=9606 GN=CD109
331	82583	sp|Q6YHK3-4|CD109_HUMAN	26.24	1	1	1	TMT6plex	159695	Isoform 4 of CD109 antigen OS=Homo sapiens OX=9606 GN=CD109
331	82584	sp|Q6YHK3|CD109_HUMAN	26.24	1	1	1	TMT6plex	161688	CD109 antigen OS=Homo sapiens OX=9606 GN=CD109 PE=1 SV=2
144	83695	sp|P46939|UTRO_HUMAN	25.79	1	4	2	Deamidation (NQ); TMT6plex	394467	Utrophin OS=Homo sapiens OX=9606 GN=UTRN PE=1 SV=2
144	71217	sp|P46939-2|UTRO_HUMAN	25.79	1	4	2	Deamidation (NQ); TMT6plex	394970	Isoform 2 of Utrophin OS=Homo sapiens OX=9606 GN=UTRN
117	72119	sp|Q12955|ANK3_HUMAN	25.12	1	2	2	Deamidation (NQ); TMT6plex	480416	Ankyrin-3 OS=Homo sapiens OX=9606 GN=ANK3 PE=1 SV=3
193	82665	sp|Q8NGI9|OR5A2_HUMAN	24.97	3	1	1	TMT6plex	36016	Olfactory receptor 5A2 OS=Homo sapiens OX=9606 GN=OR5A2 PE=2 SV=1
650	94557	sp|Q9BZH6|WDR11_HUMAN	23.98	1	1	1	Deamidation (NQ); TMT6plex	136685	WD repeat-containing protein 11 OS=Homo sapiens OX=9606 GN=WDR11 PE=1 SV=1
203	69027	sp|Q09666|AHNK_HUMAN	23.33	0	2	1	TMT6plex	629114	Neuroblast differentiation-associated protein AHNAK OS=Homo sapiens OX=9606 GN=AHNAK PE=1 SV=2
651	70854	sp|Q03181-4|PPARD_HUMAN	23.24	2	1	1	TMT6plex	38855	Isoform 4 of Peroxisome proliferator-activated receptor delta OS=Homo sapiens OX=9606 GN=PPARD
651	70862	sp|Q03181-2|PPARD_HUMAN	23.24	2	1	1	TMT6plex	40406	Isoform 2 of Peroxisome proliferator-activated receptor delta OS=Homo sapiens OX=9606 GN=PPARD
651	70886	sp|Q03181-3|PPARD_HUMAN	23.24	2	1	1	TMT6plex	45764	Isoform 3 of Peroxisome proliferator-activated receptor delta OS=Homo sapiens OX=9606 GN=PPARD
651	70910	sp|Q03181|PPARD_HUMAN	23.24	2	1	1	TMT6plex	49903	Peroxisome proliferator-activated receptor delta OS=Homo sapiens OX=9606 GN=PPARD PE=1 SV=1
651	70250	sp|Q07869|PPARA_HUMAN	23.24	1	1	1	TMT6plex	52225	Peroxisome proliferator-activated receptor alpha OS=Homo sapiens OX=9606 GN=PPARA PE=1 SV=2
194	107313	sp|Q9C0E4-2|GRIP2_HUMAN	22.9	1	1	1	TMT6plex	93696	Isoform 2 of Glutamate receptor-interacting protein 2 OS=Homo sapiens OX=9606 GN=GRIP2
194	107315	sp|Q9C0E4|GRIP2_HUMAN	22.9	1	1	1	TMT6plex	112573	Glutamate receptor-interacting protein 2 OS=Homo sapiens OX=9606 GN=GRIP2 PE=1 SV=4
194	39819	tr|A0A1B0GWJ3|A0A1B0GWJ3_HUMAN	22.9	1	1	1	TMT6plex	113392	Glutamate receptor-interacting protein 2 OS=Homo sapiens OX=9606 GN=GRIP2 PE=1 SV=1
194	39821	tr|A0A087WX15|A0A087WX15_HUMAN	22.9	1	1	1	TMT6plex	122768	Glutamate receptor-interacting protein 2 OS=Homo sapiens OX=9606 GN=GRIP2 PE=1 SV=1
194	39804	tr|A0A087WYB3|A0A087WYB3_HUMAN	22.9	2	1	1	TMT6plex	35764	Glutamate receptor-interacting protein 2 (Fragment) OS=Homo sapiens OX=9606 GN=GRIP2 PE=4 SV=2
195	96455	sp|Q96JI7-3|SPTCS_HUMAN	22.52	0	1	1	Deamidation (NQ); TMT6plex	266641	Isoform 3 of Spatacsin OS=Homo sapiens OX=9606 GN=SPG11
654	116231	sp|Q6P2S7-2|TTC41_HUMAN	22.01	1	1	1		121664	Isoform 2 of Putative tetratricopeptide repeat protein 41 OS=Homo sapiens OX=9606 GN=TTC41P
1321	48799	tr|B7Z6D5|B7Z6D5_HUMAN	21.71	1	1	1	TMT6plex	86605	Probable ATP-dependent RNA helicase DDX27 OS=Homo sapiens OX=9606 GN=DDX27 PE=1 SV=1
1321	116240	sp|Q96GQ7|DDX27_HUMAN	21.71	1	1	1	TMT6plex	89835	Probable ATP-dependent RNA helicase DDX27 OS=Homo sapiens OX=9606 GN=DDX27 PE=1 SV=2
332	108051	sp|A0A1B0GUW6|SPEM3_HUMAN	21.61	2	1	1	Carbamidomethylation; Deamidation (NQ); TMT6plex	128649	Uncharacterized protein SPEM3 OS=Homo sapiens OX=9606 GN=SPEM3 PE=3 SV=1
656	116233	sp|Q8NCQ7-2|PRCA1_HUMAN	21.59	3	1	1	Deamidation (NQ)	37667	Isoform 2 of Protein PROCA1 OS=Homo sapiens OX=9606 GN=PROCA1
656	116234	sp|Q8NCQ7-3|PRCA1_HUMAN	21.59	3	1	1	Deamidation (NQ)	37398	Isoform 3 of Protein PROCA1 OS=Homo sapiens OX=9606 GN=PROCA1
656	116235	sp|Q8NCQ7|PRCA1_HUMAN	21.59	2	1	1	Deamidation (NQ)	40506	Protein PROCA1 OS=Homo sapiens OX=9606 GN=PROCA1 PE=2 SV=3
656	48878	tr|A0A0A0MT24|A0A0A0MT24_HUMAN	21.59	2	1	1	Deamidation (NQ)	40506	Protein PROCA1 OS=Homo sapiens OX=9606 GN=PROCA1 PE=1 SV=1
81	72312	sp|Q99996-5|AKAP9_HUMAN	21.51	0	2	1	TMT6plex	447755	Isoform 5 of A-kinase anchor protein 9 OS=Homo sapiens OX=9606 GN=AKAP9
81	72314	sp|Q99996-2|AKAP9_HUMAN	21.51	0	2	1	TMT6plex	452990	Isoform 2 of A-kinase anchor protein 9 OS=Homo sapiens OX=9606 GN=AKAP9
81	5093	tr|A0A0A0MRF6|A0A0A0MRF6_HUMAN	21.51	0	2	1	TMT6plex	453496	A-kinase anchor protein 9 OS=Homo sapiens OX=9606 GN=AKAP9 PE=1 SV=1
81	72316	sp|Q99996-6|AKAP9_HUMAN	21.51	0	2	1	TMT6plex	455426	Isoform 6 of A-kinase anchor protein 9 OS=Homo sapiens OX=9606 GN=AKAP9
81	15355	tr|H7BYL6|H7BYL6_HUMAN	21.51	0	1	1	TMT6plex	204026	A-kinase anchor protein 9 (Fragment) OS=Homo sapiens OX=9606 GN=AKAP9 PE=1 SV=1
81	5090	tr|A0A0A0MRE9|A0A0A0MRE9_HUMAN	21.51	0	1	1	TMT6plex	362578	A-kinase anchor protein 9 OS=Homo sapiens OX=9606 GN=AKAP9 PE=1 SV=1
1323	116252	sp|Q9P2M7-2|CING_HUMAN	21.16	2	1	1	TMT6plex	87047	Isoform 2 of Cingulin OS=Homo sapiens OX=9606 GN=CGN
346	48902	tr|K7ERU2|K7ERU2_HUMAN	20.68	11	2	1	TMT6plex	12774	KN motif and ankyrin repeat domain-containing protein 2 (Fragment) OS=Homo sapiens OX=9606 GN=KANK2 PE=1 SV=1
1325	14464	tr|Q5H966|Q5H966_HUMAN	20.62	5	1	1	TMT6plex	17372	Sex comb on midleg-like protein 1 (Fragment) OS=Homo sapiens OX=9606 GN=SCML1 PE=1 SV=8
1325	107390	sp|Q9UN30-2|SCML1_HUMAN	20.62	2	1	1	TMT6plex	34216	Isoform 2 of Sex comb on midleg-like protein 1 OS=Homo sapiens OX=9606 GN=SCML1
1325	107393	sp|Q9UN30|SCML1_HUMAN	20.62	2	1	1	TMT6plex	37447	Sex comb on midleg-like protein 1 OS=Homo sapiens OX=9606 GN=SCML1 PE=1 SV=2
412	14586	tr|A0A0A0MRE5|A0A0A0MRE5_HUMAN	20.4	2	2	1	TMT6plex	124772	Arf-GAP with SH3 domain ANK repeat and PH domain-containing protein 1 OS=Homo sapiens OX=9606 GN=ASAP1 PE=1 SV=1
412	95122	sp|Q9ULH1|ASAP1_HUMAN	20.4	2	2	1	TMT6plex	125498	Arf-GAP with SH3 domain ANK repeat and PH domain-containing protein 1 OS=Homo sapiens OX=9606 GN=ASAP1 PE=1 SV=4
412	95124	sp|Q9ULH1-2|ASAP1_HUMAN	20.4	2	2	1	TMT6plex	125897	Isoform 1 of Arf-GAP with SH3 domain ANK repeat and PH domain-containing protein 1 OS=Homo sapiens OX=9606 GN=ASAP1
401	73746	sp|Q8N4C6-10|NIN_HUMAN	20.11	0	1	1	Carbamidomethylation; Deamidation (NQ); TMT6plex	246133	Isoform 3 of Ninein OS=Homo sapiens OX=9606 GN=NIN
401	73750	sp|Q8N4C6-7|NIN_HUMAN	20.11	0	1	1	Carbamidomethylation; Deamidation (NQ); TMT6plex	248191	Isoform 7 of Ninein OS=Homo sapiens OX=9606 GN=NIN
401	16473	tr|H9KV85|H9KV85_HUMAN	20.11	1	1	1	Carbamidomethylation; Deamidation (NQ); TMT6plex	184614	Ninein (Fragment) OS=Homo sapiens OX=9606 GN=NIN PE=1 SV=1
401	16328	tr|H0YDJ4|H0YDJ4_HUMAN	20.11	1	1	1	Carbamidomethylation; Deamidation (NQ); TMT6plex	179558	Ninein (Fragment) OS=Homo sapiens OX=9606 GN=NIN PE=1 SV=1
401	3596	tr|E9PN67|E9PN67_HUMAN	20.11	0	1	1	Carbamidomethylation; Deamidation (NQ); TMT6plex	231096	Ninein OS=Homo sapiens OX=9606 GN=NIN PE=1 SV=1
401	84156	sp|Q8N4C6-4|NIN_HUMAN	20.11	0	1	1	Carbamidomethylation; Deamidation (NQ); TMT6plex	236133	Isoform 4 of Ninein OS=Homo sapiens OX=9606 GN=NIN
401	3598	tr|C9J066|C9J066_HUMAN	20.11	0	1	1	Carbamidomethylation; Deamidation (NQ); TMT6plex	238191	Ninein OS=Homo sapiens OX=9606 GN=NIN PE=1 SV=1
401	84174	sp|Q8N4C6-9|NIN_HUMAN	20.11	0	1	1	Carbamidomethylation; Deamidation (NQ); TMT6plex	238939	Isoform 8 of Ninein OS=Homo sapiens OX=9606 GN=NIN
401	84189	sp|Q8N4C6-2|NIN_HUMAN	20.11	0	1	1	Carbamidomethylation; Deamidation (NQ); TMT6plex	241188	Isoform 2 of Ninein OS=Homo sapiens OX=9606 GN=NIN
401	84201	sp|Q8N4C6|NIN_HUMAN	20.11	0	1	1	Carbamidomethylation; Deamidation (NQ); TMT6plex	243247	Ninein OS=Homo sapiens OX=9606 GN=NIN PE=1 SV=4
401	84203	sp|Q8N4C6-5|NIN_HUMAN	20.11	0	1	1	Carbamidomethylation; Deamidation (NQ); TMT6plex	243887	Isoform 5 of Ninein OS=Homo sapiens OX=9606 GN=NIN
771	48915	tr|C9JQH3|C9JQH3_HUMAN	19.51	7	1	1	TMT6plex	13906	Tripartite motif-containing protein 73 OS=Homo sapiens OX=9606 GN=TRIM73 PE=4 SV=1
771	48917	tr|I3L0H3|I3L0H3_HUMAN	19.51	3	1	1	TMT6plex	28389	Tripartite motif-containing protein 73 OS=Homo sapiens OX=9606 GN=TRIM73 PE=4 SV=1
771	107041	sp|Q86UV6-2|TRI74_HUMAN	19.51	3	1	1	TMT6plex	28419	Isoform 2 of Tripartite motif-containing protein 74 OS=Homo sapiens OX=9606 GN=TRIM74
771	107043	sp|Q86UV7|TRI73_HUMAN	19.51	3	1	1	TMT6plex	28517	Tripartite motif-containing protein 73 OS=Homo sapiens OX=9606 GN=TRIM73 PE=2 SV=1
771	107042	sp|Q86UV6|TRI74_HUMAN	19.51	3	1	1	TMT6plex	28547	Tripartite motif-containing protein 74 OS=Homo sapiens OX=9606 GN=TRIM74 PE=1 SV=1
771	48920	tr|J3KQW6|J3KQW6_HUMAN	19.51	3	1	1	TMT6plex	32255	Tripartite motif-containing protein 73 OS=Homo sapiens OX=9606 GN=TRIM73 PE=4 SV=1
771	107038	sp|Q86XT4-2|TRI50_HUMAN	19.51	2	1	1	TMT6plex	54646	Isoform Beta of E3 ubiquitin-protein ligase TRIM50 OS=Homo sapiens OX=9606 GN=TRIM50
771	107039	sp|Q86XT4|TRI50_HUMAN	19.51	2	1	1	TMT6plex	54774	E3 ubiquitin-protein ligase TRIM50 OS=Homo sapiens OX=9606 GN=TRIM50 PE=1 SV=1
483	69862	sp|O00408-4|PDE2A_HUMAN	19.51	1	1	1	TMT6plex	104955	Isoform PDE2A4 of cGMP-dependent 3' 5'-cyclic phosphodiesterase OS=Homo sapiens OX=9606 GN=PDE2A
1328	116620	tr|E9PFV5|E9PFV5_HUMAN	19.4	8	1	1	TMT6plex	20894	Villin-like protein (Fragment) OS=Homo sapiens OX=9606 GN=VILL PE=1 SV=1
1330	116689	tr|X6R751|X6R751_HUMAN	19.15	6	1	1	TMT6plex	22150	HORMA domain-containing protein 1 (Fragment) OS=Homo sapiens OX=9606 GN=HORMAD1 PE=1 SV=1
1330	116690	sp|Q86X24-4|HORM1_HUMAN	19.15	4	1	1	TMT6plex	36415	Isoform 4 of HORMA domain-containing protein 1 OS=Homo sapiens OX=9606 GN=HORMAD1
1330	116691	sp|Q86X24-5|HORM1_HUMAN	19.15	3	1	1	TMT6plex	36676	Isoform 5 of HORMA domain-containing protein 1 OS=Homo sapiens OX=9606 GN=HORMAD1
1330	116692	sp|Q86X24-3|HORM1_HUMAN	19.15	3	1	1	TMT6plex	37459	Isoform 3 of HORMA domain-containing protein 1 OS=Homo sapiens OX=9606 GN=HORMAD1
1330	116693	sp|Q86X24-2|HORM1_HUMAN	19.15	3	1	1	TMT6plex	44417	Isoform 2 of HORMA domain-containing protein 1 OS=Homo sapiens OX=9606 GN=HORMAD1
1330	116694	sp|Q86X24|HORM1_HUMAN	19.15	3	1	1	TMT6plex	45201	HORMA domain-containing protein 1 OS=Homo sapiens OX=9606 GN=HORMAD1 PE=2 SV=1
219	39835	tr|A0A0C4DFX2|A0A0C4DFX2_HUMAN	18.52	1	2	1	Deamidation (NQ); TMT6plex	338179	Protein furry homolog OS=Homo sapiens OX=9606 GN=FRY PE=1 SV=1
219	107220	sp|Q5TBA9|FRY_HUMAN	18.52	1	2	1	Deamidation (NQ); TMT6plex	338875	Protein furry homolog OS=Homo sapiens OX=9606 GN=FRY PE=1 SV=1
219	39837	tr|A0A286YFA9|A0A286YFA9_HUMAN	18.52	1	2	1	Deamidation (NQ); TMT6plex	339245	Protein furry homolog OS=Homo sapiens OX=9606 GN=FRY PE=1 SV=1
1333	40927	tr|E7EXA6|E7EXA6_HUMAN	18.51	1	1	1	Oxidation (M)	107431	Chromosome transmission fidelity protein 18 homolog OS=Homo sapiens OX=9606 GN=CHTF18 PE=1 SV=2
1333	40470	tr|A0A0D9SF58|A0A0D9SF58_HUMAN	18.51	1	1	1	Oxidation (M)	129402	Chromosome transmission fidelity protein 18 homolog OS=Homo sapiens OX=9606 GN=CHTF18 PE=1 SV=1
253	71950	sp|Q5VT06|CE350_HUMAN	18.39	1	3	1	Deamidation (NQ); TMT6plex	350931	Centrosome-associated protein 350 OS=Homo sapiens OX=9606 GN=CEP350 PE=1 SV=1
349	116317	sp|Q9NVC3|S38A7_HUMAN	18.34	2	1	1	TMT6plex	49966	Putative sodium-coupled neutral amino acid transporter 7 OS=Homo sapiens OX=9606 GN=SLC38A7 PE=1 SV=1
349	49581	tr|H3BPK8|H3BPK8_HUMAN	18.34	2	1	1	TMT6plex	40898	Putative sodium-coupled neutral amino acid transporter 7 OS=Homo sapiens OX=9606 GN=SLC38A7 PE=1 SV=1
83	2628	tr|C9JG08|C9JG08_HUMAN	18.08	0	1	1	Carbamidomethylation; TMT6plex	598505	Uncharacterized protein C2orf16 OS=Homo sapiens OX=9606 GN=C2orf16 PE=1 SV=2
889	107240	sp|Q8IWX7-2|UN45B_HUMAN	17.98	1	1	1	Oxidation (M); TMT6plex	94850	Isoform 2 of Protein unc-45 homolog B OS=Homo sapiens OX=9606 GN=UNC45B
899	49560	tr|C9JSP6|C9JSP6_HUMAN	17.84	3	1	1		31760	Dual-specificity protein phosphatase CDC14A (Fragment) OS=Homo sapiens OX=9606 GN=CDC14A PE=1 SV=8
899	116754	sp|Q9UNH5-3|CC14A_HUMAN	17.84	2	1	1		43908	Isoform 3 of Dual specificity protein phosphatase CDC14A OS=Homo sapiens OX=9606 GN=CDC14A
899	49562	tr|A0A0U1RQX7|A0A0U1RQX7_HUMAN	17.84	2	1	1		62891	Dual-specificity protein phosphatase CDC14A OS=Homo sapiens OX=9606 GN=CDC14A PE=1 SV=1
899	116756	sp|Q9UNH5|CC14A_HUMAN	17.84	2	1	1		66574	Dual specificity protein phosphatase CDC14A OS=Homo sapiens OX=9606 GN=CDC14A PE=1 SV=1
899	116757	sp|Q9UNH5-5|CC14A_HUMAN	17.84	1	1	1		68203	Isoform 5 of Dual specificity protein phosphatase CDC14A OS=Homo sapiens OX=9606 GN=CDC14A
899	116758	sp|Q9UNH5-2|CC14A_HUMAN	17.84	1	1	1		69544	Isoform 2 of Dual specificity protein phosphatase CDC14A OS=Homo sapiens OX=9606 GN=CDC14A
1358	116865	sp|Q99442|SEC62_HUMAN	17.74	2	1	1	TMT6plex	45862	Translocation protein SEC62 OS=Homo sapiens OX=9606 GN=SEC62 PE=1 SV=1
1358	116920	sp|Q9ULX6|AKP8L_HUMAN	17.74	1	1	1	TMT6plex	71649	A-kinase anchor protein 8-like OS=Homo sapiens OX=9606 GN=AKAP8L PE=1 SV=3
1358	84643	sp|Q07617|SPAG1_HUMAN	17.74	1	1	1	TMT6plex	103638	Sperm-associated antigen 1 OS=Homo sapiens OX=9606 GN=SPAG1 PE=1 SV=3
1349	116826	sp|Q8N1T3-3|MYO1H_HUMAN	17.6	1	1	1		117937	Isoform 3 of Unconventional myosin-Ih OS=Homo sapiens OX=9606 GN=MYO1H
1349	116827	sp|Q8N1T3|MYO1H_HUMAN	17.6	1	1	1		119037	Unconventional myosin-Ih OS=Homo sapiens OX=9606 GN=MYO1H PE=1 SV=2
1349	27521	tr|A0A140TA25|A0A140TA25_HUMAN	17.6	1	1	1		119982	Unconventional myosin-Ih OS=Homo sapiens OX=9606 GN=MYO1H PE=3 SV=1
522	49587	tr|C9J020|C9J020_HUMAN	17.59	2	1	1		51412	Solute carrier organic anion transporter family member 6A1 OS=Homo sapiens OX=9606 GN=SLCO6A1 PE=1 SV=1
522	116768	sp|Q86UG4-3|SO6A1_HUMAN	17.59	2	1	1		51398	Isoform 3 of Solute carrier organic anion transporter family member 6A1 OS=Homo sapiens OX=9606 GN=SLCO6A1
522	116769	sp|Q86UG4-2|SO6A1_HUMAN	17.59	1	1	1		72576	Isoform 2 of Solute carrier organic anion transporter family member 6A1 OS=Homo sapiens OX=9606 GN=SLCO6A1
522	116770	sp|Q86UG4|SO6A1_HUMAN	17.59	1	1	1		79232	Solute carrier organic anion transporter family member 6A1 OS=Homo sapiens OX=9606 GN=SLCO6A1 PE=2 SV=2
904	40286	tr|H0YBS3|H0YBS3_HUMAN	17.52	10	2	1	Acetylation (Protein N-term); Deamidation (NQ); TMT6plex	9273	Inositol monophosphatase 3 (Fragment) OS=Homo sapiens OX=9606 GN=IMPAD1 PE=1 SV=1
1361	116874	sp|O00231-2|PSD11_HUMAN	17.52	1	1	1	TMT6plex	47535	Isoform 2 of 26S proteasome non-ATPase regulatory subunit 11 OS=Homo sapiens OX=9606 GN=PSMD11
1336	39806	tr|E5RHF4|E5RHF4_HUMAN	17.4	4	1	1		21943	39S ribosomal protein L15 mitochondrial (Fragment) OS=Homo sapiens OX=9606 GN=MRPL15 PE=1 SV=1
1336	39810	tr|E5RIZ4|E5RIZ4_HUMAN	17.4	3	1	1		27237	39S ribosomal protein L15 mitochondrial (Fragment) OS=Homo sapiens OX=9606 GN=MRPL15 PE=1 SV=2
1336	107335	sp|Q9P015|RM15_HUMAN	17.4	2	1	1		33420	39S ribosomal protein L15 mitochondrial OS=Homo sapiens OX=9606 GN=MRPL15 PE=1 SV=1
1340	107205	sp|Q7LBC6|KDM3B_HUMAN	17.36	0	1	1	TMT6plex	191580	Lysine-specific demethylase 3B OS=Homo sapiens OX=9606 GN=KDM3B PE=1 SV=2
525	116775	sp|Q9BZR8-2|B2L14_HUMAN	17.31	5	1	1	Deamidation (NQ); TMT6plex	28090	Isoform 2 of Apoptosis facilitator Bcl-2-like protein 14 OS=Homo sapiens OX=9606 GN=BCL2L14
525	116776	sp|Q9BZR8-3|B2L14_HUMAN	17.31	4	1	1	Deamidation (NQ); TMT6plex	30948	Isoform 3 of Apoptosis facilitator Bcl-2-like protein 14 OS=Homo sapiens OX=9606 GN=BCL2L14
525	116777	sp|Q9BZR8|B2L14_HUMAN	17.31	4	1	1	Deamidation (NQ); TMT6plex	36598	Apoptosis facilitator Bcl-2-like protein 14 OS=Homo sapiens OX=9606 GN=BCL2L14 PE=1 SV=1
525	49558	tr|K7EMX4|K7EMX4_HUMAN	17.31	3	1	1	Deamidation (NQ); TMT6plex	40243	Apoptosis facilitator Bcl-2-like protein 14 OS=Homo sapiens OX=9606 GN=BCL2L14 PE=1 SV=1
1338	116790	sp|Q9H4Z2-2|ZN335_HUMAN	17.15	1	1	1	Carbamidomethylation; TMT6plex	129615	Isoform 2 of Zinc finger protein 335 OS=Homo sapiens OX=9606 GN=ZNF335
1338	116793	sp|Q9H4Z2|ZN335_HUMAN	17.15	1	1	1	Carbamidomethylation; TMT6plex	144892	Zinc finger protein 335 OS=Homo sapiens OX=9606 GN=ZNF335 PE=1 SV=1
1335	49566	tr|C9JU82|C9JU82_HUMAN	17.15	3	1	1	Deamidation (NQ); TMT6plex	35304	Coiled-coil domain-containing protein 14 (Fragment) OS=Homo sapiens OX=9606 GN=CCDC14 PE=1 SV=1
1335	49572	tr|A0A0A0MR27|A0A0A0MR27_HUMAN	17.15	1	1	1	Deamidation (NQ); TMT6plex	95824	Coiled-coil domain-containing protein 14 OS=Homo sapiens OX=9606 GN=CCDC14 PE=1 SV=1
670	108351	sp|Q6ZRS4-4|CC129_HUMAN	17.12	1	1	1	Deamidation (NQ); TMT6plex	117716	Isoform 4 of Coiled-coil domain-containing protein 129 OS=Homo sapiens OX=9606 GN=CCDC129
1341	116801	sp|Q96GE4|CEP95_HUMAN	17.08	1	1	1		95297	Centrosomal protein of 95 kDa OS=Homo sapiens OX=9606 GN=CEP95 PE=1 SV=1
19	73626	sp|Q5VST9-6|OBSCN_HUMAN	16.76	0	3	1		924984	Isoform 5 of Obscurin OS=Homo sapiens OX=9606 GN=OBSCN
19	3952	tr|A6NGQ3|A6NGQ3_HUMAN	16.76	0	3	1		973018	Obscurin OS=Homo sapiens OX=9606 GN=OBSCN PE=1 SV=5
19	39780	tr|A0A1B0GTS2|A0A1B0GTS2_HUMAN	16.76	1	3	1		282129	Obscurin (Fragment) OS=Homo sapiens OX=9606 GN=OBSCN PE=1 SV=1
19	73617	sp|Q5VST9|OBSCN_HUMAN	16.76	0	3	1		868496	Obscurin OS=Homo sapiens OX=9606 GN=OBSCN PE=1 SV=3
19	73618	sp|Q5VST9-2|OBSCN_HUMAN	16.76	0	3	1		868583	Isoform 2 of Obscurin OS=Homo sapiens OX=9606 GN=OBSCN
921	116441	sp|O75146-2|HIP1R_HUMAN	16.7	2	1	1	TMT6plex	70288	Isoform 2 of Huntingtin-interacting protein 1-related protein OS=Homo sapiens OX=9606 GN=HIP1R
128	72981	sp|Q9NRC6|SPTN5_HUMAN	16.6	0	2	1	TMT6plex	416753	Spectrin beta chain non-erythrocytic 5 OS=Homo sapiens OX=9606 GN=SPTBN5 PE=1 SV=2
285	73483	sp|Q6ZS30-1|NBEL1_HUMAN	16.59	1	2	1	TMT6plex	297070	Isoform 1 of Neurobeachin-like protein 1 OS=Homo sapiens OX=9606 GN=NBEAL1
534	116866	tr|A0A0A0MRA4|A0A0A0MRA4_HUMAN	16.58	3	1	1	TMT6plex	24704	UPF0575 protein C19orf67 (Fragment) OS=Homo sapiens OX=9606 GN=C19orf67 PE=4 SV=1
1344	116812	sp|Q8WU08|ST32A_HUMAN	16.54	3	1	1	Deamidation (NQ)	46369	Serine/threonine-protein kinase 32A OS=Homo sapiens OX=9606 GN=STK32A PE=1 SV=2
1344	48944	tr|B7Z9H7|B7Z9H7_HUMAN	16.54	3	1	1	Deamidation (NQ)	47540	Serine/threonine-protein kinase 32A OS=Homo sapiens OX=9606 GN=STK32A PE=2 SV=1
1346	97340	sp|Q9UPY3|DICER_HUMAN	16.48	0	1	1		218680	Endoribonuclease Dicer OS=Homo sapiens OX=9606 GN=DICER1 PE=1 SV=3
1345	40675	tr|F8VVQ4|F8VVQ4_HUMAN	16.43	2	1	1	Carbamidomethylation	61071	Ankyrin repeat and sterile alpha motif domain-containing protein 1B (Fragment) OS=Homo sapiens OX=9606 GN=ANKS1B PE=1 SV=8
175	6623	tr|F5GXV7|F5GXV7_HUMAN	16.4	1	2	1	TMT6plex	327964	Neurobeachin OS=Homo sapiens OX=9606 GN=NBEA PE=1 SV=2
271	72624	sp|Q9C0G6|DYH6_HUMAN	16.4	1	2	1	Deamidation (NQ); TMT6plex	475986	Dynein heavy chain 6 axonemal OS=Homo sapiens OX=9606 GN=DNAH6 PE=2 SV=3
271	116937	sp|Q9C0G6-4|DYH6_HUMAN	16.4	1	2	1	Deamidation (NQ); TMT6plex	289570	Isoform 4 of Dynein heavy chain 6 axonemal OS=Homo sapiens OX=9606 GN=DNAH6
1352	116835	sp|O00743-2|PPP6_HUMAN	16.4	2	1	1		32532	Isoform 2 of Serine/threonine-protein phosphatase 6 catalytic subunit OS=Homo sapiens OX=9606 GN=PPP6C
1352	116836	sp|O00743|PPP6_HUMAN	16.4	2	1	1		35144	Serine/threonine-protein phosphatase 6 catalytic subunit OS=Homo sapiens OX=9606 GN=PPP6C PE=1 SV=1
1352	116838	sp|O00743-3|PPP6_HUMAN	16.4	2	1	1		38947	Isoform 3 of Serine/threonine-protein phosphatase 6 catalytic subunit OS=Homo sapiens OX=9606 GN=PPP6C
124	108314	sp|O60292|SI1L3_HUMAN	16.4	1	1	1		194608	Signal-induced proliferation-associated 1-like protein 3 OS=Homo sapiens OX=9606 GN=SIPA1L3 PE=1 SV=3
158	116437	sp|Q1XH10|SKDA1_HUMAN	16.37	1	1	1		98148	SKI/DACH domain-containing protein 1 OS=Homo sapiens OX=9606 GN=SKIDA1 PE=1 SV=2
935	49606	tr|A0A0A0MQT7|A0A0A0MQT7_HUMAN	16.32	1	1	1	TMT6plex	78736	Collagen alpha-1(XIV) chain OS=Homo sapiens OX=9606 GN=COL14A1 PE=1 SV=1
935	116821	sp|Q05707-3|COEA1_HUMAN	16.32	1	1	1	TMT6plex	183152	Isoform 3 of Collagen alpha-1(XIV) chain OS=Homo sapiens OX=9606 GN=COL14A1
935	116822	sp|Q05707-2|COEA1_HUMAN	16.32	1	1	1	TMT6plex	191901	Isoform 2 of Collagen alpha-1(XIV) chain OS=Homo sapiens OX=9606 GN=COL14A1
935	116823	sp|Q05707|COEA1_HUMAN	16.32	1	1	1	TMT6plex	193513	Collagen alpha-1(XIV) chain OS=Homo sapiens OX=9606 GN=COL14A1 PE=1 SV=3
938	42040	tr|A0A0A0MRW6|A0A0A0MRW6_HUMAN	16.2	1	1	1	TMT6plex	112157	Nucleolar protein 6 OS=Homo sapiens OX=9606 GN=NOL6 PE=1 SV=1
1353	116840	sp|Q9ULD9-2|ZN608_HUMAN	16.01	1	1	1		118140	Isoform 2 of Zinc finger protein 608 OS=Homo sapiens OX=9606 GN=ZNF608
969	82592	sp|Q8IZQ1-2|WDFY3_HUMAN	15.94	0	1	1		393369	Isoform 2 of WD repeat and FYVE domain-containing protein 3 OS=Homo sapiens OX=9606 GN=WDFY3
969	107301	sp|Q8IZQ1|WDFY3_HUMAN	15.94	0	1	1		395260	WD repeat and FYVE domain-containing protein 3 OS=Homo sapiens OX=9606 GN=WDFY3 PE=1 SV=2
2221	110229	sp|Q8IZJ3-2|CPMD8_HUMAN	15.89	0	1	1	TMT6plex	199170	Isoform 2 of C3 and PZP-like alpha-2-macroglobulin domain-containing protein 8 OS=Homo sapiens OX=9606 GN=CPAMD8
2221	110243	sp|Q8IZJ3|CPMD8_HUMAN	15.89	0	1	1	TMT6plex	206700	C3 and PZP-like alpha-2-macroglobulin domain-containing protein 8 OS=Homo sapiens OX=9606 GN=CPAMD8 PE=1 SV=2
234	73659	sp|Q86UP3|ZFHX4_HUMAN	15.73	0	1	1	TMT6plex	393732	Zinc finger homeobox protein 4 OS=Homo sapiens OX=9606 GN=ZFHX4 PE=1 SV=1
234	73660	sp|Q86UP3-4|ZFHX4_HUMAN	15.73	0	1	1	TMT6plex	394098	Isoform 4 of Zinc finger homeobox protein 4 OS=Homo sapiens OX=9606 GN=ZFHX4
234	2493	tr|E7EVZ1|E7EVZ1_HUMAN	15.73	0	1	1	TMT6plex	396217	Zinc finger homeobox protein 4 OS=Homo sapiens OX=9606 GN=ZFHX4 PE=1 SV=1
234	73662	sp|Q86UP3-2|ZFHX4_HUMAN	15.73	0	1	1	TMT6plex	397315	Isoform 2 of Zinc finger homeobox protein 4 OS=Homo sapiens OX=9606 GN=ZFHX4
234	73663	sp|Q86UP3-5|ZFHX4_HUMAN	15.73	0	1	1	TMT6plex	398966	Isoform 5 of Zinc finger homeobox protein 4 OS=Homo sapiens OX=9606 GN=ZFHX4
381	83819	sp|P27816-4|MAP4_HUMAN	15.73	1	1	1		91154	Isoform 4 of Microtubule-associated protein 4 OS=Homo sapiens OX=9606 GN=MAP4
381	82429	sp|P27816|MAP4_HUMAN	15.73	1	1	1		121005	Microtubule-associated protein 4 OS=Homo sapiens OX=9606 GN=MAP4 PE=1 SV=3
680	82998	sp|P02790|HEMO_HUMAN	15.72	1	1	1	TMT6plex	51676	Hemopexin OS=Homo sapiens OX=9606 GN=HPX PE=1 SV=2
680	14983	tr|Q9BS19|Q9BS19_HUMAN	15.72	2	1	1	TMT6plex	28630	HPX protein OS=Homo sapiens OX=9606 GN=HPX PE=1 SV=1
690	49637	tr|C9J6B6|C9J6B6_HUMAN	15.67	2	2	1	TMT6plex	82495	Eukaryotic translation initiation factor 4 gamma 1 (Fragment) OS=Homo sapiens OX=9606 GN=EIF4G1 PE=1 SV=1
440	107180	sp|Q5SVQ8-2|ZBT41_HUMAN	15.66	2	1	1	Deamidation (NQ); TMT6plex	72945	Isoform 2 of Zinc finger and BTB domain-containing protein 41 OS=Homo sapiens OX=9606 GN=ZBTB41
440	107204	sp|Q5SVQ8|ZBT41_HUMAN	15.66	1	1	1	Deamidation (NQ); TMT6plex	105192	Zinc finger and BTB domain-containing protein 41 OS=Homo sapiens OX=9606 GN=ZBTB41 PE=1 SV=1
675	116451	sp|Q719I0|AHSA2_HUMAN	15.62	3	1	1		33806	Putative activator of 90 kDa heat shock protein ATPase homolog 2 OS=Homo sapiens OX=9606 GN=AHSA2P PE=5 SV=2
441	116476	sp|Q5FWE3-2|PRRT3_HUMAN	15.58	1	1	1		61832	Isoform 2 of Proline-rich transmembrane protein 3 OS=Homo sapiens OX=9606 GN=PRRT3
441	116554	sp|Q5FWE3|PRRT3_HUMAN	15.58	1	1	1		102197	Proline-rich transmembrane protein 3 OS=Homo sapiens OX=9606 GN=PRRT3 PE=1 SV=3
281	116759	sp|Q8IWJ2|GCC2_HUMAN	15.56	1	2	1	Deamidation (NQ); TMT6plex	195908	GRIP and coiled-coil domain-containing protein 2 OS=Homo sapiens OX=9606 GN=GCC2 PE=1 SV=4
387	40486	tr|H0YFK8|H0YFK8_HUMAN	15.36	1	1	1		100369	Glutamate receptor-interacting protein 1 (Fragment) OS=Homo sapiens OX=9606 GN=GRIP1 PE=1 SV=1
387	116394	tr|F5H4N6|F5H4N6_HUMAN	15.36	1	1	1		114060	Glutamate receptor-interacting protein 1 (Fragment) OS=Homo sapiens OX=9606 GN=GRIP1 PE=1 SV=1
387	116398	sp|Q9Y3R0|GRIP1_HUMAN	15.36	1	1	1		122422	Glutamate receptor-interacting protein 1 OS=Homo sapiens OX=9606 GN=GRIP1 PE=1 SV=3
961	116863	sp|O15226|NKRF_HUMAN	15.36	1	1	1	TMT6plex	77673	NF-kappa-B-repressing factor OS=Homo sapiens OX=9606 GN=NKRF PE=1 SV=2
961	116864	sp|O15226-2|NKRF_HUMAN	15.36	1	1	1	TMT6plex	79496	Isoform 2 of NF-kappa-B-repressing factor OS=Homo sapiens OX=9606 GN=NKRF
962	107158	sp|Q9BWT7|CAR10_HUMAN	15.35	1	1	1	Carbamidomethylation; TMT6plex	115931	Caspase recruitment domain-containing protein 10 OS=Homo sapiens OX=9606 GN=CARD10 PE=1 SV=2
964	39631	tr|C9JQI3|C9JQI3_HUMAN	15.3	14	1	1		7658	Acyl-coenzyme A oxidase-like protein (Fragment) OS=Homo sapiens OX=9606 GN=ACOXL PE=4 SV=1
964	82775	sp|Q9NUZ1-3|ACOXL_HUMAN	15.3	4	1	1		30737	Isoform 3 of Acyl-coenzyme A oxidase-like protein OS=Homo sapiens OX=9606 GN=ACOXL
964	71219	sp|Q9NUZ1-2|ACOXL_HUMAN	15.3	2	1	1		58428	Isoform 2 of Acyl-coenzyme A oxidase-like protein OS=Homo sapiens OX=9606 GN=ACOXL
964	82810	sp|Q9NUZ1|ACOXL_HUMAN	15.3	2	1	1		61796	Acyl-coenzyme A oxidase-like protein OS=Homo sapiens OX=9606 GN=ACOXL PE=2 SV=3
964	82905	sp|Q9NUZ1-4|ACOXL_HUMAN	15.3	2	1	1		65457	Isoform 4 of Acyl-coenzyme A oxidase-like protein OS=Homo sapiens OX=9606 GN=ACOXL
340	49577	tr|Q5T2B5|Q5T2B5_HUMAN	15.22	1	1	1	Oxidation (M); TMT6plex	82359	Cullin-2 OS=Homo sapiens OX=9606 GN=CUL2 PE=1 SV=1
1365	96789	sp|P35251-2|RFC1_HUMAN	15.19	1	1	1		128183	Isoform 2 of Replication factor C subunit 1 OS=Homo sapiens OX=9606 GN=RFC1
1365	84960	sp|P35251|RFC1_HUMAN	15.19	1	1	1		128254	Replication factor C subunit 1 OS=Homo sapiens OX=9606 GN=RFC1 PE=1 SV=4
796	70008	sp|Q96RW7|HMCN1_HUMAN	15.14	0	1	1	TMT6plex	613396	Hemicentin-1 OS=Homo sapiens OX=9606 GN=HMCN1 PE=1 SV=2
858	109858	sp|Q8NAA4|A16L2_HUMAN	15.01	1	1	1	TMT6plex	68998	Autophagy-related protein 16-2 OS=Homo sapiens OX=9606 GN=ATG16L2 PE=1 SV=2
214	73910	sp|P20929|NEBU_HUMAN	15	0	1	1	TMT6plex	772931	Nebulin OS=Homo sapiens OX=9606 GN=NEB PE=1 SV=5
214	73909	sp|P20929-4|NEBU_HUMAN	15	0	1	1	TMT6plex	772944	Isoform 4 of Nebulin OS=Homo sapiens OX=9606 GN=NEB
214	72400	sp|P20929-2|NEBU_HUMAN	15	0	1	1	TMT6plex	986687	Isoform 2 of Nebulin OS=Homo sapiens OX=9606 GN=NEB
214	72399	sp|P20929-3|NEBU_HUMAN	15	0	1	1	TMT6plex	986702	Isoform 3 of Nebulin OS=Homo sapiens OX=9606 GN=NEB
214	3770	tr|A0A087X1N7|A0A087X1N7_HUMAN	15	0	1	1	TMT6plex	990870	Nebulin OS=Homo sapiens OX=9606 GN=NEB PE=1 SV=1
43	49806	tr|C9JC32|C9JC32_HUMAN	0	1	1	1	TMT6plex	99683	Trafficking kinesin-binding protein 1 OS=Homo sapiens OX=9606 GN=TRAK1 PE=1 SV=1
86	3868	tr|H7BY35|H7BY35_HUMAN	0	0	1	1	Deamidation (NQ); TMT6plex	562618	Ryanodine receptor 2 OS=Homo sapiens OX=9606 GN=RYR2 PE=1 SV=2
86	71996	sp|Q92736|RYR2_HUMAN	0	0	1	1	Deamidation (NQ); TMT6plex	564576	Ryanodine receptor 2 OS=Homo sapiens OX=9606 GN=RYR2 PE=1 SV=3
86	71997	sp|Q92736-2|RYR2_HUMAN	0	0	1	1	Deamidation (NQ); TMT6plex	565420	Isoform 2 of Ryanodine receptor 2 OS=Homo sapiens OX=9606 GN=RYR2
207	107665	sp|Q93034|CUL5_HUMAN	0	2	1	1	Deamidation (NQ); TMT6plex	90955	Cullin-5 OS=Homo sapiens OX=9606 GN=CUL5 PE=1 SV=4
208	107584	sp|Q9NS73-5|MBIP1_HUMAN	0	2	1	1	TMT6plex	39153	Isoform 4 of MAP3K12-binding inhibitory protein 1 OS=Homo sapiens OX=9606 GN=MBIP
208	107585	sp|Q9NS73|MBIP1_HUMAN	0	2	1	1	TMT6plex	39281	MAP3K12-binding inhibitory protein 1 OS=Homo sapiens OX=9606 GN=MBIP PE=1 SV=2
208	49060	tr|A0A087X1L0|A0A087X1L0_HUMAN	0	2	1	1	TMT6plex	33993	MAP3K12-binding inhibitory protein 1 OS=Homo sapiens OX=9606 GN=MBIP PE=1 SV=1
208	107578	sp|Q9NS73-2|MBIP1_HUMAN	0	2	1	1	TMT6plex	34023	Isoform 2 of MAP3K12-binding inhibitory protein 1 OS=Homo sapiens OX=9606 GN=MBIP
208	49061	tr|S4R2X9|S4R2X9_HUMAN	0	2	1	1	TMT6plex	34230	MAP3K12-binding inhibitory protein 1 (Fragment) OS=Homo sapiens OX=9606 GN=MBIP PE=1 SV=1
210	71071	sp|P01011|AACT_HUMAN	0	4	2	1	Deamidation (NQ); TMT6plex	47651	Alpha-1-antichymotrypsin OS=Homo sapiens OX=9606 GN=SERPINA3 PE=1 SV=2
210	40085	tr|G3V595|G3V595_HUMAN	0	4	1	1	Deamidation (NQ); TMT6plex	34626	Alpha-1-antichymotrypsin (Fragment) OS=Homo sapiens OX=9606 GN=SERPINA3 PE=1 SV=3
210	107380	sp|P01011-2|AACT_HUMAN	0	5	1	1	Deamidation (NQ); TMT6plex	24033	Isoform 2 of Alpha-1-antichymotrypsin OS=Homo sapiens OX=9606 GN=SERPINA3
260	73868	sp|O15018-2|PDZD2_HUMAN	0	1	1	1	Oxidation (M); Deamidation (NQ)	280090	Isoform 2 of PDZ domain-containing protein 2 OS=Homo sapiens OX=9606 GN=PDZD2
260	73885	sp|O15018|PDZD2_HUMAN	0	1	1	1	Oxidation (M); Deamidation (NQ)	301640	PDZ domain-containing protein 2 OS=Homo sapiens OX=9606 GN=PDZD2 PE=1 SV=4
288	84427	sp|Q03518|TAP1_HUMAN	0	1	1	1	Oxidation (M); TMT6plex	87218	Antigen peptide transporter 1 OS=Homo sapiens OX=9606 GN=TAP1 PE=1 SV=2
288	16456	tr|A0A140T9T7|A0A140T9T7_HUMAN	0	1	1	1	Oxidation (M); TMT6plex	87176	Antigen peptide transporter 1 OS=Homo sapiens OX=9606 GN=TAP1 PE=1 SV=1
336	95889	sp|Q9BQS8|FYCO1_HUMAN	0	1	1	1	Deamidation (NQ)	166982	FYVE and coiled-coil domain-containing protein 1 OS=Homo sapiens OX=9606 GN=FYCO1 PE=1 SV=3
336	116257	sp|Q9BQS8-4|FYCO1_HUMAN	0	1	1	1	Deamidation (NQ)	168887	Isoform 4 of FYVE and coiled-coil domain-containing protein 1 OS=Homo sapiens OX=9606 GN=FYCO1
338	73310	sp|Q08AD1|CAMP2_HUMAN	0	1	2	2	Oxidation (M); TMT6plex	168088	Calmodulin-regulated spectrin-associated protein 2 OS=Homo sapiens OX=9606 GN=CAMSAP2 PE=1 SV=3
342	94618	sp|Q12802-4|AKP13_HUMAN	0	0	1	1		305280	Isoform 3 of A-kinase anchor protein 13 OS=Homo sapiens OX=9606 GN=AKAP13
342	94619	sp|Q12802|AKP13_HUMAN	0	0	1	1		307550	A-kinase anchor protein 13 OS=Homo sapiens OX=9606 GN=AKAP13 PE=1 SV=2
342	108190	sp|Q12802-2|AKP13_HUMAN	0	0	1	1		307845	Isoform 2 of A-kinase anchor protein 13 OS=Homo sapiens OX=9606 GN=AKAP13
342	26299	tr|A0A087WTD7|A0A087WTD7_HUMAN	0	1	1	1		161184	A-kinase anchor protein 13 OS=Homo sapiens OX=9606 GN=AKAP13 PE=1 SV=1
342	49087	tr|A8MYJ1|A8MYJ1_HUMAN	0	1	1	1		161840	A-kinase anchor protein 13 OS=Homo sapiens OX=9606 GN=AKAP13 PE=1 SV=3
371	69657	sp|Q14315-2|FLNC_HUMAN	0	0	1	1	TMT6plex	287279	Isoform 2 of Filamin-C OS=Homo sapiens OX=9606 GN=FLNC
371	118113	sp|O75161|NPHP4_HUMAN	0	0	1	1	TMT6plex	157598	Nephrocystin-4 OS=Homo sapiens OX=9606 GN=NPHP4 PE=1 SV=2
375	116364	sp|Q99741|CDC6_HUMAN	0	2	1	1		62720	Cell division control protein 6 homolog OS=Homo sapiens OX=9606 GN=CDC6 PE=1 SV=1
392	107212	sp|Q9HAU0|PKHA5_HUMAN	0	1	1	1	Deamidation (NQ); TMT6plex	127464	Pleckstrin homology domain-containing family A member 5 OS=Homo sapiens OX=9606 GN=PLEKHA5 PE=1 SV=1
404	116414	sp|Q4LE39|ARI4B_HUMAN	0	1	1	1	Deamidation (NQ)	147809	AT-rich interactive domain-containing protein 4B OS=Homo sapiens OX=9606 GN=ARID4B PE=1 SV=2
404	116935	sp|Q4LE39-3|ARI4B_HUMAN	0	1	1	1	Deamidation (NQ)	130418	Isoform 3 of AT-rich interactive domain-containing protein 4B OS=Homo sapiens OX=9606 GN=ARID4B
422	95912	sp|Q96Q89-4|KI20B_HUMAN	0	1	1	1		199809	Isoform 4 of Kinesin-like protein KIF20B OS=Homo sapiens OX=9606 GN=KIF20B
422	96024	sp|Q96Q89-3|KI20B_HUMAN	0	1	1	1		206134	Isoform 3 of Kinesin-like protein KIF20B OS=Homo sapiens OX=9606 GN=KIF20B
422	73359	sp|Q96Q89|KI20B_HUMAN	0	0	1	1		210628	Kinesin-like protein KIF20B OS=Homo sapiens OX=9606 GN=KIF20B PE=1 SV=3
422	73668	sp|Q96Q89-2|KI20B_HUMAN	0	0	1	1		214274	Isoform 2 of Kinesin-like protein KIF20B OS=Homo sapiens OX=9606 GN=KIF20B
426	116453	sp|Q8IZM8|ZN654_HUMAN	0	2	1	1	Deamidation (NQ)	65854	Zinc finger protein 654 OS=Homo sapiens OX=9606 GN=ZNF654 PE=2 SV=3
442	84335	sp|Q5UIP0-2|RIF1_HUMAN	0	0	1	1	Deamidation (NQ); TMT6plex	271688	Isoform 2 of Telomere-associated protein RIF1 OS=Homo sapiens OX=9606 GN=RIF1
442	107202	sp|Q5UIP0|RIF1_HUMAN	0	0	1	1	Deamidation (NQ); TMT6plex	274464	Telomere-associated protein RIF1 OS=Homo sapiens OX=9606 GN=RIF1 PE=1 SV=2
540	84660	sp|Q8N7Z5|ANR31_HUMAN	0	1	1	1	TMT6plex	210814	Putative ankyrin repeat domain-containing protein 31 OS=Homo sapiens OX=9606 GN=ANKRD31 PE=5 SV=2
540	15123	tr|D6RJB7|D6RJB7_HUMAN	0	1	1	1	TMT6plex	217505	Putative ankyrin repeat domain-containing protein 31 OS=Homo sapiens OX=9606 GN=ANKRD31 PE=4 SV=2
550	73913	sp|P51587|BRCA2_HUMAN	0	0	1	1	TMT6plex	384204	Breast cancer type 2 susceptibility protein OS=Homo sapiens OX=9606 GN=BRCA2 PE=1 SV=3
556	117079	sp|Q53T94-2|TAF1B_HUMAN	0	2	2	1	TMT6plex	60791	Isoform 2 of TATA box-binding protein-associated factor RNA polymerase I subunit B OS=Homo sapiens OX=9606 GN=TAF1B
556	117308	sp|Q53T94|TAF1B_HUMAN	0	2	2	1	TMT6plex	68832	TATA box-binding protein-associated factor RNA polymerase I subunit B OS=Homo sapiens OX=9606 GN=TAF1B PE=1 SV=1
671	69938	sp|P21802-22|FGFR2_HUMAN	0	3	1	1	Deamidation (NQ)	76423	Isoform 22 of Fibroblast growth factor receptor 2 OS=Homo sapiens OX=9606 GN=FGFR2
677	116457	sp|O94851-2|MICA2_HUMAN	0	1	1	1		89890	Isoform 2 of [F-actin]-monooxygenase MICAL2 OS=Homo sapiens OX=9606 GN=MICAL2
677	71512	sp|O94851-5|MICA2_HUMAN	0	1	1	1		106211	Isoform 5 of [F-actin]-monooxygenase MICAL2 OS=Homo sapiens OX=9606 GN=MICAL2
677	71533	sp|O94851-6|MICA2_HUMAN	0	1	1	1		109216	Isoform 6 of [F-actin]-monooxygenase MICAL2 OS=Homo sapiens OX=9606 GN=MICAL2
677	71562	sp|O94851-4|MICA2_HUMAN	0	1	1	1		111652	Isoform 4 of [F-actin]-monooxygenase MICAL2 OS=Homo sapiens OX=9606 GN=MICAL2
677	71650	sp|O94851-3|MICA2_HUMAN	0	1	1	1		124253	Isoform 3 of [F-actin]-monooxygenase MICAL2 OS=Homo sapiens OX=9606 GN=MICAL2
677	71667	sp|O94851|MICA2_HUMAN	0	1	1	1		126689	[F-actin]-monooxygenase MICAL2 OS=Homo sapiens OX=9606 GN=MICAL2 PE=1 SV=1
705	116503	sp|Q96P48-2|ARAP1_HUMAN	0	1	1	1	TMT6plex	135066	Isoform 2 of Arf-GAP with Rho-GAP domain ANK repeat and PH domain-containing protein 1 OS=Homo sapiens OX=9606 GN=ARAP1
705	117024	tr|A0A0A0MSJ2|A0A0A0MSJ2_HUMAN	0	1	1	1	TMT6plex	77532	Arf-GAP with Rho-GAP domain ANK repeat and PH domain-containing protein 1 OS=Homo sapiens OX=9606 GN=ARAP1 PE=1 SV=1
720	70233	sp|Q5JTW2|CEP78_HUMAN	0	3	1	1	TMT6plex	76396	Centrosomal protein of 78 kDa OS=Homo sapiens OX=9606 GN=CEP78 PE=1 SV=1
848	116695	sp|Q4KWH8-3|PLCH1_HUMAN	0	1	2	1	TMT6plex	114506	Isoform 3 of 1-phosphatidylinositol 4 5-bisphosphate phosphodiesterase eta-1 OS=Homo sapiens OX=9606 GN=PLCH1
848	116697	sp|Q4KWH8-4|PLCH1_HUMAN	0	1	2	1	TMT6plex	115945	Isoform 4 of 1-phosphatidylinositol 4 5-bisphosphate phosphodiesterase eta-1 OS=Homo sapiens OX=9606 GN=PLCH1
968	116877	sp|Q8N4N8|KIF2B_HUMAN	0	1	1	1	Deamidation (NQ); TMT6plex	76254	Kinesin-like protein KIF2B OS=Homo sapiens OX=9606 GN=KIF2B PE=1 SV=3
974	83713	sp|Q14008|CKAP5_HUMAN	0	0	1	1	TMT6plex	225493	Cytoskeleton-associated protein 5 OS=Homo sapiens OX=9606 GN=CKAP5 PE=1 SV=3
976	116884	sp|Q9BQ48|RM34_HUMAN	0	9	1	1		10165	39S ribosomal protein L34 mitochondrial OS=Homo sapiens OX=9606 GN=MRPL34 PE=1 SV=1
976	40153	tr|M0R226|M0R226_HUMAN	0	4	1	1		19803	39S ribosomal protein L34 mitochondrial OS=Homo sapiens OX=9606 GN=MRPL34 PE=1 SV=1
1010	96784	sp|P08183-2|MDR1_HUMAN	0	1	1	1	Deamidation (NQ); TMT6plex	134032	Isoform 2 of Multidrug resistance protein 1 OS=Homo sapiens OX=9606 GN=ABCB1
1010	71878	sp|P21439-3|MDR3_HUMAN	0	1	1	1	Deamidation (NQ); TMT6plex	135259	Isoform 3 of Phosphatidylcholine translocator ABCB4 OS=Homo sapiens OX=9606 GN=ABCB4
1010	71905	sp|P21439-2|MDR3_HUMAN	0	1	1	1	Deamidation (NQ); TMT6plex	140682	Isoform 2 of Phosphatidylcholine translocator ABCB4 OS=Homo sapiens OX=9606 GN=ABCB4
1016	116988	sp|Q92831|KAT2B_HUMAN	0	1	1	1	TMT6plex	93013	Histone acetyltransferase KAT2B OS=Homo sapiens OX=9606 GN=KAT2B PE=1 SV=3
1017	49966	tr|H0YGH1|H0YGH1_HUMAN	0	2	1	1		41276	Phosphoribosylformylglycinamidine synthase (Fragment) OS=Homo sapiens OX=9606 GN=PFAS PE=1 SV=2
1027	117345	tr|A0A0G2JP87|A0A0G2JP87_HUMAN	0	1	1	1	TMT6plex	98876	Coiled-coil alpha-helical rod protein 1 OS=Homo sapiens OX=9606 GN=CCHCR1 PE=1 SV=1
1371	116899	sp|Q14678-2|KANK1_HUMAN	0	1	1	1	Carbamidomethylation; Deamidation (NQ); TMT6plex	129782	Isoform 2 of KN motif and ankyrin repeat domain-containing protein 1 OS=Homo sapiens OX=9606 GN=KANK1
1373	40280	tr|D6REA0|D6REA0_HUMAN	0	2	1	1		57653	Glutamyl-tRNA(Gln) amidotransferase subunit B mitochondrial OS=Homo sapiens OX=9606 GN=GATB PE=1 SV=1
1373	116908	sp|O75879|GATB_HUMAN	0	2	1	1		61864	Glutamyl-tRNA(Gln) amidotransferase subunit B mitochondrial OS=Homo sapiens OX=9606 GN=GATB PE=1 SV=1
1376	116917	sp|Q96KC9|CABS1_HUMAN	0	4	1	1		43003	Calcium-binding and spermatid-specific protein 1 OS=Homo sapiens OX=9606 GN=CABS1 PE=2 SV=3
1377	116919	sp|P05981|HEPS_HUMAN	0	3	1	1	TMT6plex	45011	Serine protease hepsin OS=Homo sapiens OX=9606 GN=HPN PE=1 SV=1
1385	116933	sp|Q9H1J1|REN3A_HUMAN	0	2	1	1	Carbamidomethylation; Deamidation (NQ); TMT6plex	54696	Regulator of nonsense transcripts 3A OS=Homo sapiens OX=9606 GN=UPF3A PE=1 SV=1
1394	5506	tr|Q96B65|Q96B65_HUMAN	0	2	1	1	TMT6plex	52153	USP25 protein OS=Homo sapiens OX=9606 GN=USP25 PE=1 SV=1
1395	107296	sp|P21283|VATC1_HUMAN	0	2	1	1		43942	V-type proton ATPase subunit C 1 OS=Homo sapiens OX=9606 GN=ATP6V1C1 PE=1 SV=4
1403	49630	tr|H7C125|H7C125_HUMAN	0	6	1	1	TMT6plex	12157	Ras-related protein Rab-2A (Fragment) OS=Homo sapiens OX=9606 GN=RAB2A PE=1 SV=1
1406	108108	sp|Q8NB78-2|KDM1B_HUMAN	0	1	1	1		65717	Isoform 2 of Lysine-specific histone demethylase 1B OS=Homo sapiens OX=9606 GN=KDM1B
1512	117206	sp|Q13421-3|MSLN_HUMAN	0	1	1	1	Carbamidomethylation	68070	Isoform 2 of Mesothelin OS=Homo sapiens OX=9606 GN=MSLN
1717	16504	tr|C9J6P4|C9J6P4_HUMAN	0	1	1	1	TMT6plex	114085	Zinc finger CCCH-type antiviral protein 1 OS=Homo sapiens OX=9606 GN=ZC3HAV1 PE=1 SV=1

## Sheet: super2_supporting peptides
Protein Group	Protein ID	Protein Accession	Peptide	Unique	-10lgP	Mass	ppm	m/z	z	RT	Scan	#Spec	Start	End	PTM
1	396	tr|A0A0C4DGB6|A0A0C4DGB6_HUMAN	T.E(+229.16)C(+57.02)C(+57.02)HGDLLEC(+57.02)ADDR.A	Y	72.05	1977.82	1.3	660.281	3	7.84	2637	1	268	281	TMT6plex; Carbamidomethylation
1	396	tr|A0A0C4DGB6|A0A0C4DGB6_HUMAN	T.E(+229.16)C(+57.02)C(+57.02)HGDLLEC(+57.02)ADDRADLAK(+229.16).Y	Y	65.48	2705.26	-1.6	677.322	4	10.78	4009	2	268	286	TMT6plex; Carbamidomethylation
1	396	tr|A0A0C4DGB6|A0A0C4DGB6_HUMAN	Y.TKK(+229.16)VPQVSTPTLVEVSR.N	Y	59.74	2097.24	6.5	700.091	3	13	5064	3	436	452	TMT6plex
1	396	tr|A0A0C4DGB6|A0A0C4DGB6_HUMAN	Y.T(+229.16)KKVPQVSTPTLVEVSR.N	Y	58.62	2097.24	7.4	700.091	3	12.89	5014	3	436	452	TMT6plex
1	396	tr|A0A0C4DGB6|A0A0C4DGB6_HUMAN	K.K(+229.16)VPQVSTPTLVEVSR.N	Y	55.9	1868.09	-2.4	623.704	3	11.4	4305	5	438	452	TMT6plex
1	396	tr|A0A0C4DGB6|A0A0C4DGB6_HUMAN	K.C(+57.02)C(+57.02)TESLVNR.R	Y	55.79	1137.49	-1.4	569.752	2	3.96	1063	5	500	508	Carbamidomethylation
1	396	tr|A0A0C4DGB6|A0A0C4DGB6_HUMAN	T.E(+229.16)C(+57.02)C(+57.02)HGDLLEC(+57.02)AD(+15.99)DR.A	Y	54.44	1993.81	-1.8	665.611	3	7.73	2584	1	268	281	TMT6plex; Carbamidomethylation; Hydroxylation
1	396	tr|A0A0C4DGB6|A0A0C4DGB6_HUMAN	T.EC(+57.02)C(+57.02)HGDLLEC(+57.02)ADDR.A	Y	52.1	1748.66	-2.4	583.891	3	6.22	1968	2	268	281	Carbamidomethylation
1	396	tr|A0A0C4DGB6|A0A0C4DGB6_HUMAN	K.V(+229.16)PQVSTPTLVEVSR.N	Y	50.84	1740	-1.7	581.006	3	14.37	5705	1	439	452	TMT6plex
1	396	tr|A0A0C4DGB6|A0A0C4DGB6_HUMAN	K.VPQVSTPTLVEVSR.N	Y	49.35	1510.84	1.8	756.426	2	11.84	4509	1	439	452
1	396	tr|A0A0C4DGB6|A0A0C4DGB6_HUMAN	V.PQVSTPTLVEVSR.N	Y	48.56	1411.77	-2.7	706.889	2	11.37	4290	1	440	452
1	396	tr|A0A0C4DGB6|A0A0C4DGB6_HUMAN	K.K(+229.16)VP(+15.99)QVSTPTLVEVSR.N	Y	45.42	1884.09	-0.6	629.036	3	11.33	4269	1	438	452	TMT6plex; Hydroxylation
1	396	tr|A0A0C4DGB6|A0A0C4DGB6_HUMAN	L.GEYK(+42.01)FQN(+.98)ALLVR.Y	Y	42.19	1479.77	-1.2	494.264	3	14.66	5841	2	423	434	Acetylation (K); Deamidation (NQ)
1	396	tr|A0A0C4DGB6|A0A0C4DGB6_HUMAN	L.GEYK(+42.01)FQNALLVR.Y	Y	41.06	1478.79	0.2	740.402	2	14.73	5875	3	423	434	Acetylation (K)
1	396	tr|A0A0C4DGB6|A0A0C4DGB6_HUMAN	E.QLGE(+14.02)YK(+15.99)FQNALLVR.Y	Y	39.48	1707.93	11.3	570.324	3	17.27	7088	3	421	434	Methyl ester; Hydroxylation
1	396	tr|A0A0C4DGB6|A0A0C4DGB6_HUMAN	T.EC(+57.02)C(+57.02)HGDLLEC(+57.02)ADDRADLAK(+229.16).Y	Y	39.41	2476.1	-2.3	620.03	4	10.1	3684	1	268	286	Carbamidomethylation; TMT6plex
1	396	tr|A0A0C4DGB6|A0A0C4DGB6_HUMAN	K.LVNE(+14.02)VTEFAK(+229.16).T	Y	38.1	1391.79	-0.6	696.9	2	13.94	5501	1	66	75	Methyl ester; TMT6plex
1	396	tr|A0A0C4DGB6|A0A0C4DGB6_HUMAN	K.L(+229.16)VNE(+14.02)VTEFAK(+229.16).T	Y	37.67	1620.95	-1.8	811.48	2	18.31	7576	4	66	75	TMT6plex; Methyl ester
1	396	tr|A0A0C4DGB6|A0A0C4DGB6_HUMAN	K.C(+57.02)(+229.16)C(+57.02)TESLVNR.R	Y	37.62	1366.65	-1.5	684.333	2	6.57	2113	1	500	508	Carbamidomethylation; TMT6plex
1	396	tr|A0A0C4DGB6|A0A0C4DGB6_HUMAN	K.LVN(+15.99)E(+14.02)VTEFAK(+229.16).T	Y	37.44	1407.78	-0.5	704.898	2	13.68	5378	1	66	75	Hydroxylation; Methyl ester; TMT6plex
1	396	tr|A0A0C4DGB6|A0A0C4DGB6_HUMAN	K.LVN(+.98)E(+14.02)VTEFAK(+229.16).T	Y	36.9	1392.77	-0.5	697.392	2	13.47	5276	2	66	75	Deamidation (NQ); Methyl ester; TMT6plex
1	396	tr|A0A0C4DGB6|A0A0C4DGB6_HUMAN	K.C(+57.02)C(+57.02)TESLVN(+.98)R.R	Y	36.77	1138.47	2.4	570.246	2	4.28	1201	1	500	508	Carbamidomethylation; Deamidation (NQ)
1	396	tr|A0A0C4DGB6|A0A0C4DGB6_HUMAN	K.Y(+229.16)LYEIAR.R	Y	35.48	1155.65	-2.2	578.831	2	12.53	4838	4	162	168	TMT6plex
1	396	tr|A0A0C4DGB6|A0A0C4DGB6_HUMAN	T.EC(+57.02)C(+57.02)HGD(+15.99)LLEC(+57.02)ADDR.A	Y	34.18	1764.65	-2.7	589.222	3	6.04	1885	1	268	281	Carbamidomethylation; Hydroxylation
1	396	tr|A0A0C4DGB6|A0A0C4DGB6_HUMAN	T.EC(+57.02)C(+57.02)HGD(+15.99)LLEC(+57.02)ADDRADLAK(+229.16).Y	Y	33.49	2492.09	-0.6	624.03	4	10.13	3698	1	268	286	Carbamidomethylation; Hydroxylation; TMT6plex
1	396	tr|A0A0C4DGB6|A0A0C4DGB6_HUMAN	K.LVTDLTK(+229.16).V	N	32.94	1017.63	-2.3	509.82	2	9.06	3204	3	258	264	TMT6plex
1	396	tr|A0A0C4DGB6|A0A0C4DGB6_HUMAN	V.TK(+15.99)C(+57.02)C(+57.02)TESLVNR.R	Y	32.52	1382.63	12	692.33	2	6.45	2056	1	498	508	Hydroxylation; Carbamidomethylation
1	396	tr|A0A0C4DGB6|A0A0C4DGB6_HUMAN	Y.TKK(+229.16)VP(+15.99)QVSTPTLVEVSR.N	Y	32.49	2113.23	7.5	705.423	3	12.92	5027	1	436	452	TMT6plex; Hydroxylation
1	396	tr|A0A0C4DGB6|A0A0C4DGB6_HUMAN	Q.V(+229.16)STPTLVEVSR.N	Y	32.38	1415.82	-0.6	708.916	2	12	4587	1	442	452	TMT6plex
1	396	tr|A0A0C4DGB6|A0A0C4DGB6_HUMAN	Q.YLQQC(+57.02)PFEDHVK(+229.16).L	Y	30.78	1791.88	-1	896.947	2	23.67	10076	2	54	65	Carbamidomethylation; TMT6plex
1	396	tr|A0A0C4DGB6|A0A0C4DGB6_HUMAN	F.AQY(+15.99)LQQC(+57.02)PFEDHVK(+229.16).L	Y	30.71	2006.97	-2.2	669.997	3	10.34	3799	2	52	65	Hydroxylation; Carbamidomethylation; TMT6plex
1	396	tr|A0A0C4DGB6|A0A0C4DGB6_HUMAN	K.K(+229.16)(+42.01)VPQ(+.98)VSTPTLVEVSR.N	Y	30.65	1911.09	3.7	638.039	3	13.97	5516	1	438	452	TMT6plex; Acetylation (K); Deamidation (NQ)
1	396	tr|A0A0C4DGB6|A0A0C4DGB6_HUMAN	K.K(+229.16)(+229.16)VPQVSTPTLVEVSR.N	Y	30.63	2097.26	0.2	700.093	3	13.35	5222	2	438	452	TMT6plex
1	396	tr|A0A0C4DGB6|A0A0C4DGB6_HUMAN	K.QTALVELVK(+14.02)(+229.16).H	Y	29.33	1242.78	-1	622.394	2	15.68	6334	3	550	558	Methyl ester; TMT6plex
1	396	tr|A0A0C4DGB6|A0A0C4DGB6_HUMAN	L.IAFAQY(+15.99)LQQC(+57.02)PFEDHVK(+229.16).L	Y	29.23	2338.16	-1	780.394	3	15.81	6397	1	49	65	Hydroxylation; Carbamidomethylation; TMT6plex
1	396	tr|A0A0C4DGB6|A0A0C4DGB6_HUMAN	K.C(+57.02)ASLQK(+229.16).F	Y	29.09	934.511	-2.1	468.262	2	3.95	1057	4	224	229	Carbamidomethylation; TMT6plex
1	396	tr|A0A0C4DGB6|A0A0C4DGB6_HUMAN	Y.LQQC(+57.02)PFEDHVK(+229.16).L	Y	27.74	1628.82	-0.9	815.416	2	23.65	10068	1	55	65	Carbamidomethylation; TMT6plex
1	396	tr|A0A0C4DGB6|A0A0C4DGB6_HUMAN	T.K(+229.16)KVPQ(+.98)VSTPTLVEVSR.N	Y	27.63	1997.17	-20.4	666.718	3	13.93	5498	1	437	452	TMT6plex; Deamidation (NQ)
1	396	tr|A0A0C4DGB6|A0A0C4DGB6_HUMAN	K.LVTDLTK.V	N	27.25	788.464	-2.1	395.239	2	5.72	1780	1	258	264
1	396	tr|A0A0C4DGB6|A0A0C4DGB6_HUMAN	K.L(+229.16)VTDLTK(+229.16).V	N	27.12	1246.79	-3.5	624.4	2	13.2	5149	6	258	264	TMT6plex
1	396	tr|A0A0C4DGB6|A0A0C4DGB6_HUMAN	K.K(+229.16)QTALVELVK(+14.02)(+229.16).H	Y	26.18	1600.03	-1.7	534.351	3	14.07	5562	2	549	558	TMT6plex; Methyl ester
1	396	tr|A0A0C4DGB6|A0A0C4DGB6_HUMAN	K.YLYEIAR.R	Y	25.76	926.486	-1.9	464.25	2	8.73	3049	4	162	168
1	396	tr|A0A0C4DGB6|A0A0C4DGB6_HUMAN	K.LVNE(+14.02)VTEFAK.T	Y	25.45	1162.62	-3.7	582.317	2	11.89	4535	1	66	75	Methyl ester
1	396	tr|A0A0C4DGB6|A0A0C4DGB6_HUMAN	Y.L(+229.16)QQC(+57.02)PFEDHVK(+229.16).L	Y	24.6	1857.98	-1.6	620.333	3	10.78	4007	1	55	65	TMT6plex; Carbamidomethylation
1	396	tr|A0A0C4DGB6|A0A0C4DGB6_HUMAN	K.C(+57.02)C(+57.02)TESLVNR(+15.99).R	Y	23.13	1153.49	1.7	577.751	2	3.99	1077	1	500	508	Carbamidomethylation; Hydroxylation
1	396	tr|A0A0C4DGB6|A0A0C4DGB6_HUMAN	K.YIC(+57.02)ENQDSISSK(+229.16).L	Y	22.9	1671.8	-1.4	558.272	3	7.4	2432	2	287	298	Carbamidomethylation; TMT6plex
1	396	tr|A0A0C4DGB6|A0A0C4DGB6_HUMAN	Q.C(+57.02)PFEDHVK(+229.16).L	Y	22.84	1259.62	7.6	630.821	2	10.25	3757	2	58	65	Carbamidomethylation; TMT6plex
1	396	tr|A0A0C4DGB6|A0A0C4DGB6_HUMAN	K.Q(+229.16)TALVELVK(+14.02)(+229.16).H	Y	22.28	1471.94	-1	736.976	2	17.51	7201	3	550	558	TMT6plex; Methyl ester
1	396	tr|A0A0C4DGB6|A0A0C4DGB6_HUMAN	Q.QC(+57.02)PFEDHVK(+229.16).L	Y	22.1	1387.68	-1.1	694.844	2	23.64	10062	2	57	65	Carbamidomethylation; TMT6plex
1	396	tr|A0A0C4DGB6|A0A0C4DGB6_HUMAN	T.E(+229.16)C(+57.02)C(+57.02)HGD(+15.99)LLEC(+57.02)ADDR.A	Y	21.33	1993.81	-2.3	665.61	3	7.49	2475	1	268	281	TMT6plex; Carbamidomethylation; Hydroxylation
1	396	tr|A0A0C4DGB6|A0A0C4DGB6_HUMAN	K.Y(+15.99)LYEIAR.R	Y	21.28	942.481	-3.4	472.246	2	8.64	3006	1	162	168	Hydroxylation
1	396	tr|A0A0C4DGB6|A0A0C4DGB6_HUMAN	K.C(+57.02)(+229.16)ASLQK(+229.16).F	Y	20.56	1163.67	-2.7	388.897	3	6.79	2215	1	224	229	Carbamidomethylation; TMT6plex
1	396	tr|A0A0C4DGB6|A0A0C4DGB6_HUMAN	K.C(+57.02)CT(+79.97)ESLVNR.R	Y	18.94	1160.44	-15.8	581.216	2	7.63	2538	1	500	508	Carbamidomethylation; Phosphorylation (STY)
1	396	tr|A0A0C4DGB6|A0A0C4DGB6_HUMAN	T.D(+14.02)LTKVHTE(+14.02)C(+57.02)C(+57.02)HGDLLEC(+57.02)ADDR.A	Y	18.79	2571.12	31.5	643.806	4	7.84	2636	2	261	281	Methyl ester; Carbamidomethylation
1	396	tr|A0A0C4DGB6|A0A0C4DGB6_HUMAN	K.C(+57.02)CKADDK(+229.16).E	Y	18.76	1067.49	-36.2	534.735	2	2.09	345	1	582	588	Carbamidomethylation; TMT6plex
1	396	tr|A0A0C4DGB6|A0A0C4DGB6_HUMAN	L.QQC(+57.02)PFEDHVK(+229.16).L	Y	17.56	1515.73	0	758.874	2	23.65	10067	1	56	65	Carbamidomethylation; TMT6plex
1	396	tr|A0A0C4DGB6|A0A0C4DGB6_HUMAN	R.H(+229.16)PYFYAPELLFFAK(+42.01)RYK(+42.01).A	Y	17.34	2502.33	4.8	626.593	4	16.83	6880	1	170	186	TMT6plex; Acetylation (K)
1	396	tr|A0A0C4DGB6|A0A0C4DGB6_HUMAN	R.ADLAK(+229.16).Y	N	16.64	745.454	-2	373.733	2	4.01	1084	1	282	286	TMT6plex
1	396	tr|A0A0C4DGB6|A0A0C4DGB6_HUMAN	R.RHPYFYAPELLFFAK(+42.01)RY(+14.02).K	Y	16.24	2273.18	1.4	569.303	4	15.72	6352	3	169	185	Acetylation (K); Methyl ester
1	396	tr|A0A0C4DGB6|A0A0C4DGB6_HUMAN	R.M(+229.16)PC(+57.02)AEDYLSV(+14.02).V	Y	15.83	1426.67	0.3	714.341	2	18.51	7670	1	470	479	TMT6plex; Carbamidomethylation; Methyl ester
1	396	tr|A0A0C4DGB6|A0A0C4DGB6_HUMAN	Q.L(+229.16)C(+57.02)VLHEK(+229.16).T	Y	15.48	1355.8	-2.5	452.94	3	10.21	3735	5	484	490	TMT6plex; Carbamidomethylation
1	396	tr|A0A0C4DGB6|A0A0C4DGB6_HUMAN	K.Y(+229.16)IC(+57.02)ENQDSISSK(+229.16).L	Y	15.12	1900.96	-0.3	634.661	3	10.14	3700	2	287	298	TMT6plex; Carbamidomethylation
1	396	tr|A0A0C4DGB6|A0A0C4DGB6_HUMAN	Q.VSTPTLVEVSR.N	Y	14.67	1186.66	-1.6	594.334	2	9.46	3385	1	442	452
1	396	tr|A0A0C4DGB6|A0A0C4DGB6_HUMAN	T.PTLVEVSR.N	Y	14.58	899.508	-1.8	450.76	2	12.93	5031	1	445	452
1	396	tr|A0A0C4DGB6|A0A0C4DGB6_HUMAN	A.LVELVK(+229.16).H	N	14.57	928.616	-1.9	465.314	2	9.89	3581	2	553	558	TMT6plex
1	396	tr|A0A0C4DGB6|A0A0C4DGB6_HUMAN	F.QNALLVR.Y	Y	14.35	812.487	-1.4	407.25	2	5.34	1611	1	428	434
1	396	tr|A0A0C4DGB6|A0A0C4DGB6_HUMAN	K.Y(+229.16)IC(+57.02)ENQ(+.98)DSISSK(+229.16).L	Y	14.2	1901.94	-1.4	634.988	3	10.69	3966	2	287	298	TMT6plex; Carbamidomethylation; Deamidation (NQ)
1	396	tr|A0A0C4DGB6|A0A0C4DGB6_HUMAN	T.LFGDK(+229.16).L	N	14.11	807.469	-2.6	404.741	2	7.5	2480	1	93	97	TMT6plex
1	396	tr|A0A0C4DGB6|A0A0C4DGB6_HUMAN	K.A(+229.16)TKEQLK(+229.16).A	Y	14.08	1274.8	-44.7	638.377	2	7.25	2373	1	563	569	TMT6plex
1	396	tr|A0A0C4DGB6|A0A0C4DGB6_HUMAN	Q.LC(+57.02)VLHEK(+229.16).T	Y	13.92	1126.64	-2.6	376.552	3	6.75	2199	1	484	490	Carbamidomethylation; TMT6plex
1	396	tr|A0A0C4DGB6|A0A0C4DGB6_HUMAN	C.VLHEK(+229.16).T	N	13.89	853.522	-0.9	427.768	2	6.67	2158	1	486	490	TMT6plex
1	396	tr|A0A0C4DGB6|A0A0C4DGB6_HUMAN	K.S(+229.16)LHTLFGDK(+229.16)LC(+57.02)TVATLR(+14.02).E	Y	13.85	2403.37	-17	601.84	4	18.42	7629	1	89	105	TMT6plex; Carbamidomethylation; Methyl ester
1	396	tr|A0A0C4DGB6|A0A0C4DGB6_HUMAN	K.YIC(+57.02)ENQ(+.98)DSISSK(+229.16).L	Y	13.18	1672.78	0.2	837.398	2	8.02	2724	1	287	298	Carbamidomethylation; Deamidation (NQ); TMT6plex
1	396	tr|A0A0C4DGB6|A0A0C4DGB6_HUMAN	Q.Q(+229.16)C(+57.02)PFEDHVK(+229.16).L	Y	13.17	1616.84	-1.5	539.953	3	8.7	3038	1	57	65	TMT6plex; Carbamidomethylation
1	396	tr|A0A0C4DGB6|A0A0C4DGB6_HUMAN	K.SLHTLFGDK(+14.02)(+15.99).L	Y	13.13	1046.54	-31.9	524.26	2	7.69	2566	1	89	97	Methyl ester; Hydroxylation
1	396	tr|A0A0C4DGB6|A0A0C4DGB6_HUMAN	R.R(+229.16)HPYFYAPELL.F	Y	13.07	1633.88	-0.4	545.634	3	15.07	6040	1	169	179	TMT6plex
1	68955	sp|P02768|ALBU_HUMAN	T.E(+229.16)C(+57.02)C(+57.02)HGDLLEC(+57.02)ADDR.A	Y	72.05	1977.82	1.3	660.281	3	7.84	2637	1	268	281	TMT6plex; Carbamidomethylation
1	68955	sp|P02768|ALBU_HUMAN	T.E(+229.16)C(+57.02)C(+57.02)HGDLLEC(+57.02)ADDRADLAK(+229.16).Y	Y	65.48	2705.26	-1.6	677.322	4	10.78	4009	2	268	286	TMT6plex; Carbamidomethylation
1	68955	sp|P02768|ALBU_HUMAN	Y.TKK(+229.16)VPQVSTPTLVEVSR.N	Y	59.74	2097.24	6.5	700.091	3	13	5064	3	436	452	TMT6plex
1	68955	sp|P02768|ALBU_HUMAN	Y.T(+229.16)KKVPQVSTPTLVEVSR.N	Y	58.62	2097.24	7.4	700.091	3	12.89	5014	3	436	452	TMT6plex
1	68955	sp|P02768|ALBU_HUMAN	K.K(+229.16)VPQVSTPTLVEVSR.N	Y	55.9	1868.09	-2.4	623.704	3	11.4	4305	5	438	452	TMT6plex
1	68955	sp|P02768|ALBU_HUMAN	K.C(+57.02)C(+57.02)TESLVNR.R	Y	55.79	1137.49	-1.4	569.752	2	3.96	1063	5	500	508	Carbamidomethylation
1	68955	sp|P02768|ALBU_HUMAN	T.E(+229.16)C(+57.02)C(+57.02)HGDLLEC(+57.02)AD(+15.99)DR.A	Y	54.44	1993.81	-1.8	665.611	3	7.73	2584	1	268	281	TMT6plex; Carbamidomethylation; Hydroxylation
1	68955	sp|P02768|ALBU_HUMAN	T.EC(+57.02)C(+57.02)HGDLLEC(+57.02)ADDR.A	Y	52.1	1748.66	-2.4	583.891	3	6.22	1968	2	268	281	Carbamidomethylation
1	68955	sp|P02768|ALBU_HUMAN	K.V(+229.16)PQVSTPTLVEVSR.N	Y	50.84	1740	-1.7	581.006	3	14.37	5705	1	439	452	TMT6plex
1	68955	sp|P02768|ALBU_HUMAN	K.VPQVSTPTLVEVSR.N	Y	49.35	1510.84	1.8	756.426	2	11.84	4509	1	439	452
1	68955	sp|P02768|ALBU_HUMAN	V.PQVSTPTLVEVSR.N	Y	48.56	1411.77	-2.7	706.889	2	11.37	4290	1	440	452
1	68955	sp|P02768|ALBU_HUMAN	K.K(+229.16)VP(+15.99)QVSTPTLVEVSR.N	Y	45.42	1884.09	-0.6	629.036	3	11.33	4269	1	438	452	TMT6plex; Hydroxylation
1	68955	sp|P02768|ALBU_HUMAN	L.GEYK(+42.01)FQN(+.98)ALLVR.Y	Y	42.19	1479.77	-1.2	494.264	3	14.66	5841	2	423	434	Acetylation (K); Deamidation (NQ)
1	68955	sp|P02768|ALBU_HUMAN	L.GEYK(+42.01)FQNALLVR.Y	Y	41.06	1478.79	0.2	740.402	2	14.73	5875	3	423	434	Acetylation (K)
1	68955	sp|P02768|ALBU_HUMAN	E.QLGE(+14.02)YK(+15.99)FQNALLVR.Y	Y	39.48	1707.93	11.3	570.324	3	17.27	7088	3	421	434	Methyl ester; Hydroxylation
1	68955	sp|P02768|ALBU_HUMAN	T.EC(+57.02)C(+57.02)HGDLLEC(+57.02)ADDRADLAK(+229.16).Y	Y	39.41	2476.1	-2.3	620.03	4	10.1	3684	1	268	286	Carbamidomethylation; TMT6plex
1	68955	sp|P02768|ALBU_HUMAN	K.LVNE(+14.02)VTEFAK(+229.16).T	Y	38.1	1391.79	-0.6	696.9	2	13.94	5501	1	66	75	Methyl ester; TMT6plex
1	68955	sp|P02768|ALBU_HUMAN	K.L(+229.16)VNE(+14.02)VTEFAK(+229.16).T	Y	37.67	1620.95	-1.8	811.48	2	18.31	7576	4	66	75	TMT6plex; Methyl ester
1	68955	sp|P02768|ALBU_HUMAN	K.C(+57.02)(+229.16)C(+57.02)TESLVNR.R	Y	37.62	1366.65	-1.5	684.333	2	6.57	2113	1	500	508	Carbamidomethylation; TMT6plex
1	68955	sp|P02768|ALBU_HUMAN	K.LVN(+15.99)E(+14.02)VTEFAK(+229.16).T	Y	37.44	1407.78	-0.5	704.898	2	13.68	5378	1	66	75	Hydroxylation; Methyl ester; TMT6plex
1	68955	sp|P02768|ALBU_HUMAN	K.LVN(+.98)E(+14.02)VTEFAK(+229.16).T	Y	36.9	1392.77	-0.5	697.392	2	13.47	5276	2	66	75	Deamidation (NQ); Methyl ester; TMT6plex
1	68955	sp|P02768|ALBU_HUMAN	K.C(+57.02)C(+57.02)TESLVN(+.98)R.R	Y	36.77	1138.47	2.4	570.246	2	4.28	1201	1	500	508	Carbamidomethylation; Deamidation (NQ)
1	68955	sp|P02768|ALBU_HUMAN	K.Y(+229.16)LYEIAR.R	Y	35.48	1155.65	-2.2	578.831	2	12.53	4838	4	162	168	TMT6plex
1	68955	sp|P02768|ALBU_HUMAN	T.EC(+57.02)C(+57.02)HGD(+15.99)LLEC(+57.02)ADDR.A	Y	34.18	1764.65	-2.7	589.222	3	6.04	1885	1	268	281	Carbamidomethylation; Hydroxylation
1	68955	sp|P02768|ALBU_HUMAN	T.EC(+57.02)C(+57.02)HGD(+15.99)LLEC(+57.02)ADDRADLAK(+229.16).Y	Y	33.49	2492.09	-0.6	624.03	4	10.13	3698	1	268	286	Carbamidomethylation; Hydroxylation; TMT6plex
1	68955	sp|P02768|ALBU_HUMAN	K.LVTDLTK(+229.16).V	N	32.94	1017.63	-2.3	509.82	2	9.06	3204	3	258	264	TMT6plex
1	68955	sp|P02768|ALBU_HUMAN	V.TK(+15.99)C(+57.02)C(+57.02)TESLVNR.R	Y	32.52	1382.63	12	692.33	2	6.45	2056	1	498	508	Hydroxylation; Carbamidomethylation
1	68955	sp|P02768|ALBU_HUMAN	Y.TKK(+229.16)VP(+15.99)QVSTPTLVEVSR.N	Y	32.49	2113.23	7.5	705.423	3	12.92	5027	1	436	452	TMT6plex; Hydroxylation
1	68955	sp|P02768|ALBU_HUMAN	Q.V(+229.16)STPTLVEVSR.N	Y	32.38	1415.82	-0.6	708.916	2	12	4587	1	442	452	TMT6plex
1	68955	sp|P02768|ALBU_HUMAN	Q.YLQQC(+57.02)PFEDHVK(+229.16).L	Y	30.78	1791.88	-1	896.947	2	23.67	10076	2	54	65	Carbamidomethylation; TMT6plex
1	68955	sp|P02768|ALBU_HUMAN	F.AQY(+15.99)LQQC(+57.02)PFEDHVK(+229.16).L	Y	30.71	2006.97	-2.2	669.997	3	10.34	3799	2	52	65	Hydroxylation; Carbamidomethylation; TMT6plex
1	68955	sp|P02768|ALBU_HUMAN	K.K(+229.16)(+42.01)VPQ(+.98)VSTPTLVEVSR.N	Y	30.65	1911.09	3.7	638.039	3	13.97	5516	1	438	452	TMT6plex; Acetylation (K); Deamidation (NQ)
1	68955	sp|P02768|ALBU_HUMAN	K.K(+229.16)(+229.16)VPQVSTPTLVEVSR.N	Y	30.63	2097.26	0.2	700.093	3	13.35	5222	2	438	452	TMT6plex
1	68955	sp|P02768|ALBU_HUMAN	K.QTALVELVK(+14.02)(+229.16).H	Y	29.33	1242.78	-1	622.394	2	15.68	6334	3	550	558	Methyl ester; TMT6plex
1	68955	sp|P02768|ALBU_HUMAN	L.IAFAQY(+15.99)LQQC(+57.02)PFEDHVK(+229.16).L	Y	29.23	2338.16	-1	780.394	3	15.81	6397	1	49	65	Hydroxylation; Carbamidomethylation; TMT6plex
1	68955	sp|P02768|ALBU_HUMAN	K.C(+57.02)ASLQK(+229.16).F	Y	29.09	934.511	-2.1	468.262	2	3.95	1057	4	224	229	Carbamidomethylation; TMT6plex
1	68955	sp|P02768|ALBU_HUMAN	Y.LQQC(+57.02)PFEDHVK(+229.16).L	Y	27.74	1628.82	-0.9	815.416	2	23.65	10068	1	55	65	Carbamidomethylation; TMT6plex
1	68955	sp|P02768|ALBU_HUMAN	T.K(+229.16)KVPQ(+.98)VSTPTLVEVSR.N	Y	27.63	1997.17	-20.4	666.718	3	13.93	5498	1	437	452	TMT6plex; Deamidation (NQ)
1	68955	sp|P02768|ALBU_HUMAN	K.LVTDLTK.V	N	27.25	788.464	-2.1	395.239	2	5.72	1780	1	258	264
1	68955	sp|P02768|ALBU_HUMAN	K.L(+229.16)VTDLTK(+229.16).V	N	27.12	1246.79	-3.5	624.4	2	13.2	5149	6	258	264	TMT6plex
1	68955	sp|P02768|ALBU_HUMAN	K.K(+229.16)QTALVELVK(+14.02)(+229.16).H	Y	26.18	1600.03	-1.7	534.351	3	14.07	5562	2	549	558	TMT6plex; Methyl ester
1	68955	sp|P02768|ALBU_HUMAN	K.YLYEIAR.R	Y	25.76	926.486	-1.9	464.25	2	8.73	3049	4	162	168
1	68955	sp|P02768|ALBU_HUMAN	K.LVNE(+14.02)VTEFAK.T	Y	25.45	1162.62	-3.7	582.317	2	11.89	4535	1	66	75	Methyl ester
1	68955	sp|P02768|ALBU_HUMAN	Y.L(+229.16)QQC(+57.02)PFEDHVK(+229.16).L	Y	24.6	1857.98	-1.6	620.333	3	10.78	4007	1	55	65	TMT6plex; Carbamidomethylation
1	68955	sp|P02768|ALBU_HUMAN	K.C(+57.02)C(+57.02)TESLVNR(+15.99).R	Y	23.13	1153.49	1.7	577.751	2	3.99	1077	1	500	508	Carbamidomethylation; Hydroxylation
1	68955	sp|P02768|ALBU_HUMAN	K.YIC(+57.02)ENQDSISSK(+229.16).L	Y	22.9	1671.8	-1.4	558.272	3	7.4	2432	2	287	298	Carbamidomethylation; TMT6plex
1	68955	sp|P02768|ALBU_HUMAN	Q.C(+57.02)PFEDHVK(+229.16).L	Y	22.84	1259.62	7.6	630.821	2	10.25	3757	2	58	65	Carbamidomethylation; TMT6plex
1	68955	sp|P02768|ALBU_HUMAN	K.Q(+229.16)TALVELVK(+14.02)(+229.16).H	Y	22.28	1471.94	-1	736.976	2	17.51	7201	3	550	558	TMT6plex; Methyl ester
1	68955	sp|P02768|ALBU_HUMAN	Q.QC(+57.02)PFEDHVK(+229.16).L	Y	22.1	1387.68	-1.1	694.844	2	23.64	10062	2	57	65	Carbamidomethylation; TMT6plex
1	68955	sp|P02768|ALBU_HUMAN	T.E(+229.16)C(+57.02)C(+57.02)HGD(+15.99)LLEC(+57.02)ADDR.A	Y	21.33	1993.81	-2.3	665.61	3	7.49	2475	1	268	281	TMT6plex; Carbamidomethylation; Hydroxylation
1	68955	sp|P02768|ALBU_HUMAN	K.Y(+15.99)LYEIAR.R	Y	21.28	942.481	-3.4	472.246	2	8.64	3006	1	162	168	Hydroxylation
1	68955	sp|P02768|ALBU_HUMAN	K.C(+57.02)(+229.16)ASLQK(+229.16).F	Y	20.56	1163.67	-2.7	388.897	3	6.79	2215	1	224	229	Carbamidomethylation; TMT6plex
1	68955	sp|P02768|ALBU_HUMAN	K.C(+57.02)CT(+79.97)ESLVNR.R	Y	18.94	1160.44	-15.8	581.216	2	7.63	2538	1	500	508	Carbamidomethylation; Phosphorylation (STY)
1	68955	sp|P02768|ALBU_HUMAN	T.D(+14.02)LTKVHTE(+14.02)C(+57.02)C(+57.02)HGDLLEC(+57.02)ADDR.A	Y	18.79	2571.12	31.5	643.806	4	7.84	2636	2	261	281	Methyl ester; Carbamidomethylation
1	68955	sp|P02768|ALBU_HUMAN	K.C(+57.02)CKADDK(+229.16).E	Y	18.76	1067.49	-36.2	534.735	2	2.09	345	1	582	588	Carbamidomethylation; TMT6plex
1	68955	sp|P02768|ALBU_HUMAN	L.QQC(+57.02)PFEDHVK(+229.16).L	Y	17.56	1515.73	0	758.874	2	23.65	10067	1	56	65	Carbamidomethylation; TMT6plex
1	68955	sp|P02768|ALBU_HUMAN	R.H(+229.16)PYFYAPELLFFAK(+42.01)RYK(+42.01).A	Y	17.34	2502.33	4.8	626.593	4	16.83	6880	1	170	186	TMT6plex; Acetylation (K)
1	68955	sp|P02768|ALBU_HUMAN	R.ADLAK(+229.16).Y	N	16.64	745.454	-2	373.733	2	4.01	1084	1	282	286	TMT6plex
1	68955	sp|P02768|ALBU_HUMAN	R.RHPYFYAPELLFFAK(+42.01)RY(+14.02).K	Y	16.24	2273.18	1.4	569.303	4	15.72	6352	3	169	185	Acetylation (K); Methyl ester
1	68955	sp|P02768|ALBU_HUMAN	R.M(+229.16)PC(+57.02)AEDYLSV(+14.02).V	Y	15.83	1426.67	0.3	714.341	2	18.51	7670	1	470	479	TMT6plex; Carbamidomethylation; Methyl ester
1	68955	sp|P02768|ALBU_HUMAN	Q.L(+229.16)C(+57.02)VLHEK(+229.16).T	Y	15.48	1355.8	-2.5	452.94	3	10.21	3735	5	484	490	TMT6plex; Carbamidomethylation
1	68955	sp|P02768|ALBU_HUMAN	K.Y(+229.16)IC(+57.02)ENQDSISSK(+229.16).L	Y	15.12	1900.96	-0.3	634.661	3	10.14	3700	2	287	298	TMT6plex; Carbamidomethylation
1	68955	sp|P02768|ALBU_HUMAN	Q.VSTPTLVEVSR.N	Y	14.67	1186.66	-1.6	594.334	2	9.46	3385	1	442	452
1	68955	sp|P02768|ALBU_HUMAN	T.PTLVEVSR.N	Y	14.58	899.508	-1.8	450.76	2	12.93	5031	1	445	452
1	68955	sp|P02768|ALBU_HUMAN	A.LVELVK(+229.16).H	N	14.57	928.616	-1.9	465.314	2	9.89	3581	2	553	558	TMT6plex
1	68955	sp|P02768|ALBU_HUMAN	F.QNALLVR.Y	Y	14.35	812.487	-1.4	407.25	2	5.34	1611	1	428	434
1	68955	sp|P02768|ALBU_HUMAN	K.Y(+229.16)IC(+57.02)ENQ(+.98)DSISSK(+229.16).L	Y	14.2	1901.94	-1.4	634.988	3	10.69	3966	2	287	298	TMT6plex; Carbamidomethylation; Deamidation (NQ)
1	68955	sp|P02768|ALBU_HUMAN	T.LFGDK(+229.16).L	N	14.11	807.469	-2.6	404.741	2	7.5	2480	1	93	97	TMT6plex
1	68955	sp|P02768|ALBU_HUMAN	K.A(+229.16)TKEQLK(+229.16).A	Y	14.08	1274.8	-44.7	638.377	2	7.25	2373	1	563	569	TMT6plex
1	68955	sp|P02768|ALBU_HUMAN	Q.LC(+57.02)VLHEK(+229.16).T	Y	13.92	1126.64	-2.6	376.552	3	6.75	2199	1	484	490	Carbamidomethylation; TMT6plex
1	68955	sp|P02768|ALBU_HUMAN	C.VLHEK(+229.16).T	N	13.89	853.522	-0.9	427.768	2	6.67	2158	1	486	490	TMT6plex
1	68955	sp|P02768|ALBU_HUMAN	K.S(+229.16)LHTLFGDK(+229.16)LC(+57.02)TVATLR(+14.02).E	Y	13.85	2403.37	-17	601.84	4	18.42	7629	1	89	105	TMT6plex; Carbamidomethylation; Methyl ester
1	68955	sp|P02768|ALBU_HUMAN	K.YIC(+57.02)ENQ(+.98)DSISSK(+229.16).L	Y	13.18	1672.78	0.2	837.398	2	8.02	2724	1	287	298	Carbamidomethylation; Deamidation (NQ); TMT6plex
1	68955	sp|P02768|ALBU_HUMAN	Q.Q(+229.16)C(+57.02)PFEDHVK(+229.16).L	Y	13.17	1616.84	-1.5	539.953	3	8.7	3038	1	57	65	TMT6plex; Carbamidomethylation
1	68955	sp|P02768|ALBU_HUMAN	K.SLHTLFGDK(+14.02)(+15.99).L	Y	13.13	1046.54	-31.9	524.26	2	7.69	2566	1	89	97	Methyl ester; Hydroxylation
1	68955	sp|P02768|ALBU_HUMAN	R.R(+229.16)HPYFYAPELL.F	Y	13.07	1633.88	-0.4	545.634	3	15.07	6040	1	169	179	TMT6plex
1	384	tr|H0YA55|H0YA55_HUMAN	T.E(+229.16)C(+57.02)C(+57.02)HGDLLEC(+57.02)ADDR.A	Y	72.05	1977.82	1.3	660.281	3	7.84	2637	1	113	126	TMT6plex; Carbamidomethylation
1	384	tr|H0YA55|H0YA55_HUMAN	T.E(+229.16)C(+57.02)C(+57.02)HGDLLEC(+57.02)ADDRADLAK(+229.16).Y	Y	65.48	2705.26	-1.6	677.322	4	10.78	4009	2	113	131	TMT6plex; Carbamidomethylation
1	384	tr|H0YA55|H0YA55_HUMAN	Y.TKK(+229.16)VPQVSTPTLVEVSR.N	Y	59.74	2097.24	6.5	700.091	3	13	5064	3	281	297	TMT6plex
1	384	tr|H0YA55|H0YA55_HUMAN	Y.T(+229.16)KKVPQVSTPTLVEVSR.N	Y	58.62	2097.24	7.4	700.091	3	12.89	5014	3	281	297	TMT6plex
1	384	tr|H0YA55|H0YA55_HUMAN	K.K(+229.16)VPQVSTPTLVEVSR.N	Y	55.9	1868.09	-2.4	623.704	3	11.4	4305	5	283	297	TMT6plex
1	384	tr|H0YA55|H0YA55_HUMAN	K.C(+57.02)C(+57.02)TESLVNR.R	Y	55.79	1137.49	-1.4	569.752	2	3.96	1063	5	345	353	Carbamidomethylation
1	384	tr|H0YA55|H0YA55_HUMAN	T.E(+229.16)C(+57.02)C(+57.02)HGDLLEC(+57.02)AD(+15.99)DR.A	Y	54.44	1993.81	-1.8	665.611	3	7.73	2584	1	113	126	TMT6plex; Carbamidomethylation; Hydroxylation
1	384	tr|H0YA55|H0YA55_HUMAN	T.EC(+57.02)C(+57.02)HGDLLEC(+57.02)ADDR.A	Y	52.1	1748.66	-2.4	583.891	3	6.22	1968	2	113	126	Carbamidomethylation
1	384	tr|H0YA55|H0YA55_HUMAN	K.V(+229.16)PQVSTPTLVEVSR.N	Y	50.84	1740	-1.7	581.006	3	14.37	5705	1	284	297	TMT6plex
1	384	tr|H0YA55|H0YA55_HUMAN	K.VPQVSTPTLVEVSR.N	Y	49.35	1510.84	1.8	756.426	2	11.84	4509	1	284	297
1	384	tr|H0YA55|H0YA55_HUMAN	V.PQVSTPTLVEVSR.N	Y	48.56	1411.77	-2.7	706.889	2	11.37	4290	1	285	297
1	384	tr|H0YA55|H0YA55_HUMAN	K.K(+229.16)VP(+15.99)QVSTPTLVEVSR.N	Y	45.42	1884.09	-0.6	629.036	3	11.33	4269	1	283	297	TMT6plex; Hydroxylation
1	384	tr|H0YA55|H0YA55_HUMAN	L.GEYK(+42.01)FQN(+.98)ALLVR.Y	Y	42.19	1479.77	-1.2	494.264	3	14.66	5841	2	268	279	Acetylation (K); Deamidation (NQ)
1	384	tr|H0YA55|H0YA55_HUMAN	L.GEYK(+42.01)FQNALLVR.Y	Y	41.06	1478.79	0.2	740.402	2	14.73	5875	3	268	279	Acetylation (K)
1	384	tr|H0YA55|H0YA55_HUMAN	E.QLGE(+14.02)YK(+15.99)FQNALLVR.Y	Y	39.48	1707.93	11.3	570.324	3	17.27	7088	3	266	279	Methyl ester; Hydroxylation
1	384	tr|H0YA55|H0YA55_HUMAN	T.EC(+57.02)C(+57.02)HGDLLEC(+57.02)ADDRADLAK(+229.16).Y	Y	39.41	2476.1	-2.3	620.03	4	10.1	3684	1	113	131	Carbamidomethylation; TMT6plex
1	384	tr|H0YA55|H0YA55_HUMAN	K.C(+57.02)(+229.16)C(+57.02)TESLVNR.R	Y	37.62	1366.65	-1.5	684.333	2	6.57	2113	1	345	353	Carbamidomethylation; TMT6plex
1	384	tr|H0YA55|H0YA55_HUMAN	K.C(+57.02)C(+57.02)TESLVN(+.98)R.R	Y	36.77	1138.47	2.4	570.246	2	4.28	1201	1	345	353	Carbamidomethylation; Deamidation (NQ)
1	384	tr|H0YA55|H0YA55_HUMAN	R.Y(+229.16)LYEIAR.R	Y	35.48	1155.65	-2.2	578.831	2	12.53	4838	4	7	13	TMT6plex
1	384	tr|H0YA55|H0YA55_HUMAN	T.EC(+57.02)C(+57.02)HGD(+15.99)LLEC(+57.02)ADDR.A	Y	34.18	1764.65	-2.7	589.222	3	6.04	1885	1	113	126	Carbamidomethylation; Hydroxylation
1	384	tr|H0YA55|H0YA55_HUMAN	T.EC(+57.02)C(+57.02)HGD(+15.99)LLEC(+57.02)ADDRADLAK(+229.16).Y	Y	33.49	2492.09	-0.6	624.03	4	10.13	3698	1	113	131	Carbamidomethylation; Hydroxylation; TMT6plex
1	384	tr|H0YA55|H0YA55_HUMAN	K.LVTDLTK(+229.16).V	N	32.94	1017.63	-2.3	509.82	2	9.06	3204	3	103	109	TMT6plex
1	384	tr|H0YA55|H0YA55_HUMAN	V.TK(+15.99)C(+57.02)C(+57.02)TESLVNR.R	Y	32.52	1382.63	12	692.33	2	6.45	2056	1	343	353	Hydroxylation; Carbamidomethylation
1	384	tr|H0YA55|H0YA55_HUMAN	Y.TKK(+229.16)VP(+15.99)QVSTPTLVEVSR.N	Y	32.49	2113.23	7.5	705.423	3	12.92	5027	1	281	297	TMT6plex; Hydroxylation
1	384	tr|H0YA55|H0YA55_HUMAN	Q.V(+229.16)STPTLVEVSR.N	Y	32.38	1415.82	-0.6	708.916	2	12	4587	1	287	297	TMT6plex
1	384	tr|H0YA55|H0YA55_HUMAN	K.K(+229.16)(+42.01)VPQ(+.98)VSTPTLVEVSR.N	Y	30.65	1911.09	3.7	638.039	3	13.97	5516	1	283	297	TMT6plex; Acetylation (K); Deamidation (NQ)
1	384	tr|H0YA55|H0YA55_HUMAN	K.K(+229.16)(+229.16)VPQVSTPTLVEVSR.N	Y	30.63	2097.26	0.2	700.093	3	13.35	5222	2	283	297	TMT6plex
1	384	tr|H0YA55|H0YA55_HUMAN	K.QTALVELVK(+14.02)(+229.16).H	Y	29.33	1242.78	-1	622.394	2	15.68	6334	3	395	403	Methyl ester; TMT6plex
1	384	tr|H0YA55|H0YA55_HUMAN	K.C(+57.02)ASLQK(+229.16).F	Y	29.09	934.511	-2.1	468.262	2	3.95	1057	4	69	74	Carbamidomethylation; TMT6plex
1	384	tr|H0YA55|H0YA55_HUMAN	T.K(+229.16)KVPQ(+.98)VSTPTLVEVSR.N	Y	27.63	1997.17	-20.4	666.718	3	13.93	5498	1	282	297	TMT6plex; Deamidation (NQ)
1	384	tr|H0YA55|H0YA55_HUMAN	K.LVTDLTK.V	N	27.25	788.464	-2.1	395.239	2	5.72	1780	1	103	109
1	384	tr|H0YA55|H0YA55_HUMAN	K.L(+229.16)VTDLTK(+229.16).V	N	27.12	1246.79	-3.5	624.4	2	13.2	5149	6	103	109	TMT6plex
1	384	tr|H0YA55|H0YA55_HUMAN	K.K(+229.16)QTALVELVK(+14.02)(+229.16).H	Y	26.18	1600.03	-1.7	534.351	3	14.07	5562	2	394	403	TMT6plex; Methyl ester
1	384	tr|H0YA55|H0YA55_HUMAN	R.YLYEIAR.R	Y	25.76	926.486	-1.9	464.25	2	8.73	3049	4	7	13
1	384	tr|H0YA55|H0YA55_HUMAN	K.C(+57.02)C(+57.02)TESLVNR(+15.99).R	Y	23.13	1153.49	1.7	577.751	2	3.99	1077	1	345	353	Carbamidomethylation; Hydroxylation
1	384	tr|H0YA55|H0YA55_HUMAN	K.YIC(+57.02)ENQDSISSK(+229.16).L	Y	22.9	1671.8	-1.4	558.272	3	7.4	2432	2	132	143	Carbamidomethylation; TMT6plex
1	384	tr|H0YA55|H0YA55_HUMAN	K.Q(+229.16)TALVELVK(+14.02)(+229.16).H	Y	22.28	1471.94	-1	736.976	2	17.51	7201	3	395	403	TMT6plex; Methyl ester
1	384	tr|H0YA55|H0YA55_HUMAN	T.E(+229.16)C(+57.02)C(+57.02)HGD(+15.99)LLEC(+57.02)ADDR.A	Y	21.33	1993.81	-2.3	665.61	3	7.49	2475	1	113	126	TMT6plex; Carbamidomethylation; Hydroxylation
1	384	tr|H0YA55|H0YA55_HUMAN	R.Y(+15.99)LYEIAR.R	Y	21.28	942.481	-3.4	472.246	2	8.64	3006	1	7	13	Hydroxylation
1	384	tr|H0YA55|H0YA55_HUMAN	K.C(+57.02)(+229.16)ASLQK(+229.16).F	Y	20.56	1163.67	-2.7	388.897	3	6.79	2215	1	69	74	Carbamidomethylation; TMT6plex
1	384	tr|H0YA55|H0YA55_HUMAN	K.C(+57.02)CT(+79.97)ESLVNR.R	Y	18.94	1160.44	-15.8	581.216	2	7.63	2538	1	345	353	Carbamidomethylation; Phosphorylation (STY)
1	384	tr|H0YA55|H0YA55_HUMAN	T.D(+14.02)LTKVHTE(+14.02)C(+57.02)C(+57.02)HGDLLEC(+57.02)ADDR.A	Y	18.79	2571.12	31.5	643.806	4	7.84	2636	2	106	126	Methyl ester; Carbamidomethylation
1	384	tr|H0YA55|H0YA55_HUMAN	K.C(+57.02)CKADDK(+229.16).E	Y	18.76	1067.49	-36.2	534.735	2	2.09	345	1	427	433	Carbamidomethylation; TMT6plex
1	384	tr|H0YA55|H0YA55_HUMAN	R.H(+229.16)PYFYAPELLFFAK(+42.01)RYK(+42.01).A	Y	17.34	2502.33	4.8	626.593	4	16.83	6880	1	15	31	TMT6plex; Acetylation (K)
1	384	tr|H0YA55|H0YA55_HUMAN	R.ADLAK(+229.16).Y	N	16.64	745.454	-2	373.733	2	4.01	1084	1	127	131	TMT6plex
1	384	tr|H0YA55|H0YA55_HUMAN	R.RHPYFYAPELLFFAK(+42.01)RY(+14.02).K	Y	16.24	2273.18	1.4	569.303	4	15.72	6352	3	14	30	Acetylation (K); Methyl ester
1	384	tr|H0YA55|H0YA55_HUMAN	R.M(+229.16)PC(+57.02)AEDYLSV(+14.02).V	Y	15.83	1426.67	0.3	714.341	2	18.51	7670	1	315	324	TMT6plex; Carbamidomethylation; Methyl ester
1	384	tr|H0YA55|H0YA55_HUMAN	Q.L(+229.16)C(+57.02)VLHEK(+229.16).T	Y	15.48	1355.8	-2.5	452.94	3	10.21	3735	5	329	335	TMT6plex; Carbamidomethylation
1	384	tr|H0YA55|H0YA55_HUMAN	K.Y(+229.16)IC(+57.02)ENQDSISSK(+229.16).L	Y	15.12	1900.96	-0.3	634.661	3	10.14	3700	2	132	143	TMT6plex; Carbamidomethylation
1	384	tr|H0YA55|H0YA55_HUMAN	Q.VSTPTLVEVSR.N	Y	14.67	1186.66	-1.6	594.334	2	9.46	3385	1	287	297
1	384	tr|H0YA55|H0YA55_HUMAN	T.PTLVEVSR.N	Y	14.58	899.508	-1.8	450.76	2	12.93	5031	1	290	297
1	384	tr|H0YA55|H0YA55_HUMAN	A.LVELVK(+229.16).H	N	14.57	928.616	-1.9	465.314	2	9.89	3581	2	398	403	TMT6plex
1	384	tr|H0YA55|H0YA55_HUMAN	F.QNALLVR.Y	Y	14.35	812.487	-1.4	407.25	2	5.34	1611	1	273	279
1	384	tr|H0YA55|H0YA55_HUMAN	K.Y(+229.16)IC(+57.02)ENQ(+.98)DSISSK(+229.16).L	Y	14.2	1901.94	-1.4	634.988	3	10.69	3966	2	132	143	TMT6plex; Carbamidomethylation; Deamidation (NQ)
1	384	tr|H0YA55|H0YA55_HUMAN	K.A(+229.16)TKEQLK(+229.16).A	Y	14.08	1274.8	-44.7	638.377	2	7.25	2373	1	408	414	TMT6plex
1	384	tr|H0YA55|H0YA55_HUMAN	Q.LC(+57.02)VLHEK(+229.16).T	Y	13.92	1126.64	-2.6	376.552	3	6.75	2199	1	329	335	Carbamidomethylation; TMT6plex
1	384	tr|H0YA55|H0YA55_HUMAN	C.VLHEK(+229.16).T	N	13.89	853.522	-0.9	427.768	2	6.67	2158	1	331	335	TMT6plex
1	384	tr|H0YA55|H0YA55_HUMAN	K.YIC(+57.02)ENQ(+.98)DSISSK(+229.16).L	Y	13.18	1672.78	0.2	837.398	2	8.02	2724	1	132	143	Carbamidomethylation; Deamidation (NQ); TMT6plex
1	384	tr|H0YA55|H0YA55_HUMAN	R.R(+229.16)HPYFYAPELL.F	Y	13.07	1633.88	-0.4	545.634	3	15.07	6040	1	14	24	TMT6plex
1	386	tr|D6RHD5|D6RHD5_HUMAN	T.E(+229.16)C(+57.02)C(+57.02)HGDLLEC(+57.02)ADDR.A	Y	72.05	1977.82	1.3	660.281	3	7.84	2637	1	118	131	TMT6plex; Carbamidomethylation
1	386	tr|D6RHD5|D6RHD5_HUMAN	T.E(+229.16)C(+57.02)C(+57.02)HGDLLEC(+57.02)ADDRADLAK(+229.16).Y	Y	65.48	2705.26	-1.6	677.322	4	10.78	4009	2	118	136	TMT6plex; Carbamidomethylation
1	386	tr|D6RHD5|D6RHD5_HUMAN	Y.TKK(+229.16)VPQVSTPTLVEVSR.N	Y	59.74	2097.24	6.5	700.091	3	13	5064	3	286	302	TMT6plex
1	386	tr|D6RHD5|D6RHD5_HUMAN	Y.T(+229.16)KKVPQVSTPTLVEVSR.N	Y	58.62	2097.24	7.4	700.091	3	12.89	5014	3	286	302	TMT6plex
1	386	tr|D6RHD5|D6RHD5_HUMAN	K.K(+229.16)VPQVSTPTLVEVSR.N	Y	55.9	1868.09	-2.4	623.704	3	11.4	4305	5	288	302	TMT6plex
1	386	tr|D6RHD5|D6RHD5_HUMAN	K.C(+57.02)C(+57.02)TESLVNR.R	Y	55.79	1137.49	-1.4	569.752	2	3.96	1063	5	350	358	Carbamidomethylation
1	386	tr|D6RHD5|D6RHD5_HUMAN	T.E(+229.16)C(+57.02)C(+57.02)HGDLLEC(+57.02)AD(+15.99)DR.A	Y	54.44	1993.81	-1.8	665.611	3	7.73	2584	1	118	131	TMT6plex; Carbamidomethylation; Hydroxylation
1	386	tr|D6RHD5|D6RHD5_HUMAN	T.EC(+57.02)C(+57.02)HGDLLEC(+57.02)ADDR.A	Y	52.1	1748.66	-2.4	583.891	3	6.22	1968	2	118	131	Carbamidomethylation
1	386	tr|D6RHD5|D6RHD5_HUMAN	K.V(+229.16)PQVSTPTLVEVSR.N	Y	50.84	1740	-1.7	581.006	3	14.37	5705	1	289	302	TMT6plex
1	386	tr|D6RHD5|D6RHD5_HUMAN	K.VPQVSTPTLVEVSR.N	Y	49.35	1510.84	1.8	756.426	2	11.84	4509	1	289	302
1	386	tr|D6RHD5|D6RHD5_HUMAN	V.PQVSTPTLVEVSR.N	Y	48.56	1411.77	-2.7	706.889	2	11.37	4290	1	290	302
1	386	tr|D6RHD5|D6RHD5_HUMAN	K.K(+229.16)VP(+15.99)QVSTPTLVEVSR.N	Y	45.42	1884.09	-0.6	629.036	3	11.33	4269	1	288	302	TMT6plex; Hydroxylation
1	386	tr|D6RHD5|D6RHD5_HUMAN	L.GEYK(+42.01)FQN(+.98)ALLVR.Y	Y	42.19	1479.77	-1.2	494.264	3	14.66	5841	2	273	284	Acetylation (K); Deamidation (NQ)
1	386	tr|D6RHD5|D6RHD5_HUMAN	L.GEYK(+42.01)FQNALLVR.Y	Y	41.06	1478.79	0.2	740.402	2	14.73	5875	3	273	284	Acetylation (K)
1	386	tr|D6RHD5|D6RHD5_HUMAN	E.QLGE(+14.02)YK(+15.99)FQNALLVR.Y	Y	39.48	1707.93	11.3	570.324	3	17.27	7088	3	271	284	Methyl ester; Hydroxylation
1	386	tr|D6RHD5|D6RHD5_HUMAN	T.EC(+57.02)C(+57.02)HGDLLEC(+57.02)ADDRADLAK(+229.16).Y	Y	39.41	2476.1	-2.3	620.03	4	10.1	3684	1	118	136	Carbamidomethylation; TMT6plex
1	386	tr|D6RHD5|D6RHD5_HUMAN	K.C(+57.02)(+229.16)C(+57.02)TESLVNR.R	Y	37.62	1366.65	-1.5	684.333	2	6.57	2113	1	350	358	Carbamidomethylation; TMT6plex
1	386	tr|D6RHD5|D6RHD5_HUMAN	K.C(+57.02)C(+57.02)TESLVN(+.98)R.R	Y	36.77	1138.47	2.4	570.246	2	4.28	1201	1	350	358	Carbamidomethylation; Deamidation (NQ)
1	386	tr|D6RHD5|D6RHD5_HUMAN	L.Y(+229.16)LYEIAR.R	Y	35.48	1155.65	-2.2	578.831	2	12.53	4838	4	12	18	TMT6plex
1	386	tr|D6RHD5|D6RHD5_HUMAN	T.EC(+57.02)C(+57.02)HGD(+15.99)LLEC(+57.02)ADDR.A	Y	34.18	1764.65	-2.7	589.222	3	6.04	1885	1	118	131	Carbamidomethylation; Hydroxylation
1	386	tr|D6RHD5|D6RHD5_HUMAN	T.EC(+57.02)C(+57.02)HGD(+15.99)LLEC(+57.02)ADDRADLAK(+229.16).Y	Y	33.49	2492.09	-0.6	624.03	4	10.13	3698	1	118	136	Carbamidomethylation; Hydroxylation; TMT6plex
1	386	tr|D6RHD5|D6RHD5_HUMAN	K.LVTDLTK(+229.16).V	N	32.94	1017.63	-2.3	509.82	2	9.06	3204	3	108	114	TMT6plex
1	386	tr|D6RHD5|D6RHD5_HUMAN	V.TK(+15.99)C(+57.02)C(+57.02)TESLVNR.R	Y	32.52	1382.63	12	692.33	2	6.45	2056	1	348	358	Hydroxylation; Carbamidomethylation
1	386	tr|D6RHD5|D6RHD5_HUMAN	Y.TKK(+229.16)VP(+15.99)QVSTPTLVEVSR.N	Y	32.49	2113.23	7.5	705.423	3	12.92	5027	1	286	302	TMT6plex; Hydroxylation
1	386	tr|D6RHD5|D6RHD5_HUMAN	Q.V(+229.16)STPTLVEVSR.N	Y	32.38	1415.82	-0.6	708.916	2	12	4587	1	292	302	TMT6plex
1	386	tr|D6RHD5|D6RHD5_HUMAN	K.K(+229.16)(+42.01)VPQ(+.98)VSTPTLVEVSR.N	Y	30.65	1911.09	3.7	638.039	3	13.97	5516	1	288	302	TMT6plex; Acetylation (K); Deamidation (NQ)
1	386	tr|D6RHD5|D6RHD5_HUMAN	K.K(+229.16)(+229.16)VPQVSTPTLVEVSR.N	Y	30.63	2097.26	0.2	700.093	3	13.35	5222	2	288	302	TMT6plex
1	386	tr|D6RHD5|D6RHD5_HUMAN	K.QTALVELVK(+14.02)(+229.16).H	Y	29.33	1242.78	-1	622.394	2	15.68	6334	3	400	408	Methyl ester; TMT6plex
1	386	tr|D6RHD5|D6RHD5_HUMAN	K.C(+57.02)ASLQK(+229.16).F	Y	29.09	934.511	-2.1	468.262	2	3.95	1057	4	74	79	Carbamidomethylation; TMT6plex
1	386	tr|D6RHD5|D6RHD5_HUMAN	T.K(+229.16)KVPQ(+.98)VSTPTLVEVSR.N	Y	27.63	1997.17	-20.4	666.718	3	13.93	5498	1	287	302	TMT6plex; Deamidation (NQ)
1	386	tr|D6RHD5|D6RHD5_HUMAN	K.LVTDLTK.V	N	27.25	788.464	-2.1	395.239	2	5.72	1780	1	108	114
1	386	tr|D6RHD5|D6RHD5_HUMAN	K.L(+229.16)VTDLTK(+229.16).V	N	27.12	1246.79	-3.5	624.4	2	13.2	5149	6	108	114	TMT6plex
1	386	tr|D6RHD5|D6RHD5_HUMAN	K.K(+229.16)QTALVELVK(+14.02)(+229.16).H	Y	26.18	1600.03	-1.7	534.351	3	14.07	5562	2	399	408	TMT6plex; Methyl ester
1	386	tr|D6RHD5|D6RHD5_HUMAN	L.YLYEIAR.R	Y	25.76	926.486	-1.9	464.25	2	8.73	3049	4	12	18
1	386	tr|D6RHD5|D6RHD5_HUMAN	K.C(+57.02)C(+57.02)TESLVNR(+15.99).R	Y	23.13	1153.49	1.7	577.751	2	3.99	1077	1	350	358	Carbamidomethylation; Hydroxylation
1	386	tr|D6RHD5|D6RHD5_HUMAN	K.YIC(+57.02)ENQDSISSK(+229.16).L	Y	22.9	1671.8	-1.4	558.272	3	7.4	2432	2	137	148	Carbamidomethylation; TMT6plex
1	386	tr|D6RHD5|D6RHD5_HUMAN	K.Q(+229.16)TALVELVK(+14.02)(+229.16).H	Y	22.28	1471.94	-1	736.976	2	17.51	7201	3	400	408	TMT6plex; Methyl ester
1	386	tr|D6RHD5|D6RHD5_HUMAN	T.E(+229.16)C(+57.02)C(+57.02)HGD(+15.99)LLEC(+57.02)ADDR.A	Y	21.33	1993.81	-2.3	665.61	3	7.49	2475	1	118	131	TMT6plex; Carbamidomethylation; Hydroxylation
1	386	tr|D6RHD5|D6RHD5_HUMAN	L.Y(+15.99)LYEIAR.R	Y	21.28	942.481	-3.4	472.246	2	8.64	3006	1	12	18	Hydroxylation
1	386	tr|D6RHD5|D6RHD5_HUMAN	K.C(+57.02)(+229.16)ASLQK(+229.16).F	Y	20.56	1163.67	-2.7	388.897	3	6.79	2215	1	74	79	Carbamidomethylation; TMT6plex
1	386	tr|D6RHD5|D6RHD5_HUMAN	K.C(+57.02)CT(+79.97)ESLVNR.R	Y	18.94	1160.44	-15.8	581.216	2	7.63	2538	1	350	358	Carbamidomethylation; Phosphorylation (STY)
1	386	tr|D6RHD5|D6RHD5_HUMAN	T.D(+14.02)LTKVHTE(+14.02)C(+57.02)C(+57.02)HGDLLEC(+57.02)ADDR.A	Y	18.79	2571.12	31.5	643.806	4	7.84	2636	2	111	131	Methyl ester; Carbamidomethylation
1	386	tr|D6RHD5|D6RHD5_HUMAN	K.C(+57.02)CKADDK(+229.16).E	Y	18.76	1067.49	-36.2	534.735	2	2.09	345	1	432	438	Carbamidomethylation; TMT6plex
1	386	tr|D6RHD5|D6RHD5_HUMAN	R.H(+229.16)PYFYAPELLFFAK(+42.01)RYK(+42.01).A	Y	17.34	2502.33	4.8	626.593	4	16.83	6880	1	20	36	TMT6plex; Acetylation (K)
1	386	tr|D6RHD5|D6RHD5_HUMAN	R.ADLAK(+229.16).Y	N	16.64	745.454	-2	373.733	2	4.01	1084	1	132	136	TMT6plex
1	386	tr|D6RHD5|D6RHD5_HUMAN	R.RHPYFYAPELLFFAK(+42.01)RY(+14.02).K	Y	16.24	2273.18	1.4	569.303	4	15.72	6352	3	19	35	Acetylation (K); Methyl ester
1	386	tr|D6RHD5|D6RHD5_HUMAN	R.M(+229.16)PC(+57.02)AEDYLSV(+14.02).V	Y	15.83	1426.67	0.3	714.341	2	18.51	7670	1	320	329	TMT6plex; Carbamidomethylation; Methyl ester
1	386	tr|D6RHD5|D6RHD5_HUMAN	Q.L(+229.16)C(+57.02)VLHEK(+229.16).T	Y	15.48	1355.8	-2.5	452.94	3	10.21	3735	5	334	340	TMT6plex; Carbamidomethylation
1	386	tr|D6RHD5|D6RHD5_HUMAN	K.Y(+229.16)IC(+57.02)ENQDSISSK(+229.16).L	Y	15.12	1900.96	-0.3	634.661	3	10.14	3700	2	137	148	TMT6plex; Carbamidomethylation
1	386	tr|D6RHD5|D6RHD5_HUMAN	Q.VSTPTLVEVSR.N	Y	14.67	1186.66	-1.6	594.334	2	9.46	3385	1	292	302
1	386	tr|D6RHD5|D6RHD5_HUMAN	T.PTLVEVSR.N	Y	14.58	899.508	-1.8	450.76	2	12.93	5031	1	295	302
1	386	tr|D6RHD5|D6RHD5_HUMAN	A.LVELVK(+229.16).H	N	14.57	928.616	-1.9	465.314	2	9.89	3581	2	403	408	TMT6plex
1	386	tr|D6RHD5|D6RHD5_HUMAN	F.QNALLVR.Y	Y	14.35	812.487	-1.4	407.25	2	5.34	1611	1	278	284
1	386	tr|D6RHD5|D6RHD5_HUMAN	K.Y(+229.16)IC(+57.02)ENQ(+.98)DSISSK(+229.16).L	Y	14.2	1901.94	-1.4	634.988	3	10.69	3966	2	137	148	TMT6plex; Carbamidomethylation; Deamidation (NQ)
1	386	tr|D6RHD5|D6RHD5_HUMAN	K.A(+229.16)TKEQLK(+229.16).A	Y	14.08	1274.8	-44.7	638.377	2	7.25	2373	1	413	419	TMT6plex
1	386	tr|D6RHD5|D6RHD5_HUMAN	Q.LC(+57.02)VLHEK(+229.16).T	Y	13.92	1126.64	-2.6	376.552	3	6.75	2199	1	334	340	Carbamidomethylation; TMT6plex
1	386	tr|D6RHD5|D6RHD5_HUMAN	C.VLHEK(+229.16).T	N	13.89	853.522	-0.9	427.768	2	6.67	2158	1	336	340	TMT6plex
1	386	tr|D6RHD5|D6RHD5_HUMAN	K.YIC(+57.02)ENQ(+.98)DSISSK(+229.16).L	Y	13.18	1672.78	0.2	837.398	2	8.02	2724	1	137	148	Carbamidomethylation; Deamidation (NQ); TMT6plex
1	386	tr|D6RHD5|D6RHD5_HUMAN	R.R(+229.16)HPYFYAPELL.F	Y	13.07	1633.88	-0.4	545.634	3	15.07	6040	1	19	29	TMT6plex
1	387	tr|B7WNR0|B7WNR0_HUMAN	T.E(+229.16)C(+57.02)C(+57.02)HGDLLEC(+57.02)ADDR.A	Y	72.05	1977.82	1.3	660.281	3	7.84	2637	1	153	166	TMT6plex; Carbamidomethylation
1	387	tr|B7WNR0|B7WNR0_HUMAN	T.E(+229.16)C(+57.02)C(+57.02)HGDLLEC(+57.02)ADDRADLAK(+229.16).Y	Y	65.48	2705.26	-1.6	677.322	4	10.78	4009	2	153	171	TMT6plex; Carbamidomethylation
1	387	tr|B7WNR0|B7WNR0_HUMAN	Y.TKK(+229.16)VPQVSTPTLVEVSR.N	Y	59.74	2097.24	6.5	700.091	3	13	5064	3	321	337	TMT6plex
1	387	tr|B7WNR0|B7WNR0_HUMAN	Y.T(+229.16)KKVPQVSTPTLVEVSR.N	Y	58.62	2097.24	7.4	700.091	3	12.89	5014	3	321	337	TMT6plex
1	387	tr|B7WNR0|B7WNR0_HUMAN	K.K(+229.16)VPQVSTPTLVEVSR.N	Y	55.9	1868.09	-2.4	623.704	3	11.4	4305	5	323	337	TMT6plex
1	387	tr|B7WNR0|B7WNR0_HUMAN	K.C(+57.02)C(+57.02)TESLVNR.R	Y	55.79	1137.49	-1.4	569.752	2	3.96	1063	5	385	393	Carbamidomethylation
1	387	tr|B7WNR0|B7WNR0_HUMAN	T.E(+229.16)C(+57.02)C(+57.02)HGDLLEC(+57.02)AD(+15.99)DR.A	Y	54.44	1993.81	-1.8	665.611	3	7.73	2584	1	153	166	TMT6plex; Carbamidomethylation; Hydroxylation
1	387	tr|B7WNR0|B7WNR0_HUMAN	T.EC(+57.02)C(+57.02)HGDLLEC(+57.02)ADDR.A	Y	52.1	1748.66	-2.4	583.891	3	6.22	1968	2	153	166	Carbamidomethylation
1	387	tr|B7WNR0|B7WNR0_HUMAN	K.V(+229.16)PQVSTPTLVEVSR.N	Y	50.84	1740	-1.7	581.006	3	14.37	5705	1	324	337	TMT6plex
1	387	tr|B7WNR0|B7WNR0_HUMAN	K.VPQVSTPTLVEVSR.N	Y	49.35	1510.84	1.8	756.426	2	11.84	4509	1	324	337
1	387	tr|B7WNR0|B7WNR0_HUMAN	V.PQVSTPTLVEVSR.N	Y	48.56	1411.77	-2.7	706.889	2	11.37	4290	1	325	337
1	387	tr|B7WNR0|B7WNR0_HUMAN	K.K(+229.16)VP(+15.99)QVSTPTLVEVSR.N	Y	45.42	1884.09	-0.6	629.036	3	11.33	4269	1	323	337	TMT6plex; Hydroxylation
1	387	tr|B7WNR0|B7WNR0_HUMAN	L.GEYK(+42.01)FQN(+.98)ALLVR.Y	Y	42.19	1479.77	-1.2	494.264	3	14.66	5841	2	308	319	Acetylation (K); Deamidation (NQ)
1	387	tr|B7WNR0|B7WNR0_HUMAN	L.GEYK(+42.01)FQNALLVR.Y	Y	41.06	1478.79	0.2	740.402	2	14.73	5875	3	308	319	Acetylation (K)
1	387	tr|B7WNR0|B7WNR0_HUMAN	E.QLGE(+14.02)YK(+15.99)FQNALLVR.Y	Y	39.48	1707.93	11.3	570.324	3	17.27	7088	3	306	319	Methyl ester; Hydroxylation
1	387	tr|B7WNR0|B7WNR0_HUMAN	T.EC(+57.02)C(+57.02)HGDLLEC(+57.02)ADDRADLAK(+229.16).Y	Y	39.41	2476.1	-2.3	620.03	4	10.1	3684	1	153	171	Carbamidomethylation; TMT6plex
1	387	tr|B7WNR0|B7WNR0_HUMAN	K.C(+57.02)(+229.16)C(+57.02)TESLVNR.R	Y	37.62	1366.65	-1.5	684.333	2	6.57	2113	1	385	393	Carbamidomethylation; TMT6plex
1	387	tr|B7WNR0|B7WNR0_HUMAN	K.C(+57.02)C(+57.02)TESLVN(+.98)R.R	Y	36.77	1138.47	2.4	570.246	2	4.28	1201	1	385	393	Carbamidomethylation; Deamidation (NQ)
1	387	tr|B7WNR0|B7WNR0_HUMAN	L.Y(+229.16)LYEIAR.R	Y	35.48	1155.65	-2.2	578.831	2	12.53	4838	4	47	53	TMT6plex
1	387	tr|B7WNR0|B7WNR0_HUMAN	T.EC(+57.02)C(+57.02)HGD(+15.99)LLEC(+57.02)ADDR.A	Y	34.18	1764.65	-2.7	589.222	3	6.04	1885	1	153	166	Carbamidomethylation; Hydroxylation
1	387	tr|B7WNR0|B7WNR0_HUMAN	T.EC(+57.02)C(+57.02)HGD(+15.99)LLEC(+57.02)ADDRADLAK(+229.16).Y	Y	33.49	2492.09	-0.6	624.03	4	10.13	3698	1	153	171	Carbamidomethylation; Hydroxylation; TMT6plex
1	387	tr|B7WNR0|B7WNR0_HUMAN	K.LVTDLTK(+229.16).V	N	32.94	1017.63	-2.3	509.82	2	9.06	3204	3	143	149	TMT6plex
1	387	tr|B7WNR0|B7WNR0_HUMAN	V.TK(+15.99)C(+57.02)C(+57.02)TESLVNR.R	Y	32.52	1382.63	12	692.33	2	6.45	2056	1	383	393	Hydroxylation; Carbamidomethylation
1	387	tr|B7WNR0|B7WNR0_HUMAN	Y.TKK(+229.16)VP(+15.99)QVSTPTLVEVSR.N	Y	32.49	2113.23	7.5	705.423	3	12.92	5027	1	321	337	TMT6plex; Hydroxylation
1	387	tr|B7WNR0|B7WNR0_HUMAN	Q.V(+229.16)STPTLVEVSR.N	Y	32.38	1415.82	-0.6	708.916	2	12	4587	1	327	337	TMT6plex
1	387	tr|B7WNR0|B7WNR0_HUMAN	K.K(+229.16)(+42.01)VPQ(+.98)VSTPTLVEVSR.N	Y	30.65	1911.09	3.7	638.039	3	13.97	5516	1	323	337	TMT6plex; Acetylation (K); Deamidation (NQ)
1	387	tr|B7WNR0|B7WNR0_HUMAN	K.K(+229.16)(+229.16)VPQVSTPTLVEVSR.N	Y	30.63	2097.26	0.2	700.093	3	13.35	5222	2	323	337	TMT6plex
1	387	tr|B7WNR0|B7WNR0_HUMAN	K.QTALVELVK(+14.02)(+229.16).H	Y	29.33	1242.78	-1	622.394	2	15.68	6334	3	435	443	Methyl ester; TMT6plex
1	387	tr|B7WNR0|B7WNR0_HUMAN	K.C(+57.02)ASLQK(+229.16).F	Y	29.09	934.511	-2.1	468.262	2	3.95	1057	4	109	114	Carbamidomethylation; TMT6plex
1	387	tr|B7WNR0|B7WNR0_HUMAN	T.K(+229.16)KVPQ(+.98)VSTPTLVEVSR.N	Y	27.63	1997.17	-20.4	666.718	3	13.93	5498	1	322	337	TMT6plex; Deamidation (NQ)
1	387	tr|B7WNR0|B7WNR0_HUMAN	K.LVTDLTK.V	N	27.25	788.464	-2.1	395.239	2	5.72	1780	1	143	149
1	387	tr|B7WNR0|B7WNR0_HUMAN	K.L(+229.16)VTDLTK(+229.16).V	N	27.12	1246.79	-3.5	624.4	2	13.2	5149	6	143	149	TMT6plex
1	387	tr|B7WNR0|B7WNR0_HUMAN	K.K(+229.16)QTALVELVK(+14.02)(+229.16).H	Y	26.18	1600.03	-1.7	534.351	3	14.07	5562	2	434	443	TMT6plex; Methyl ester
1	387	tr|B7WNR0|B7WNR0_HUMAN	L.YLYEIAR.R	Y	25.76	926.486	-1.9	464.25	2	8.73	3049	4	47	53
1	387	tr|B7WNR0|B7WNR0_HUMAN	K.C(+57.02)C(+57.02)TESLVNR(+15.99).R	Y	23.13	1153.49	1.7	577.751	2	3.99	1077	1	385	393	Carbamidomethylation; Hydroxylation
1	387	tr|B7WNR0|B7WNR0_HUMAN	K.YIC(+57.02)ENQDSISSK(+229.16).L	Y	22.9	1671.8	-1.4	558.272	3	7.4	2432	2	172	183	Carbamidomethylation; TMT6plex
1	387	tr|B7WNR0|B7WNR0_HUMAN	K.Q(+229.16)TALVELVK(+14.02)(+229.16).H	Y	22.28	1471.94	-1	736.976	2	17.51	7201	3	435	443	TMT6plex; Methyl ester
1	387	tr|B7WNR0|B7WNR0_HUMAN	T.E(+229.16)C(+57.02)C(+57.02)HGD(+15.99)LLEC(+57.02)ADDR.A	Y	21.33	1993.81	-2.3	665.61	3	7.49	2475	1	153	166	TMT6plex; Carbamidomethylation; Hydroxylation
1	387	tr|B7WNR0|B7WNR0_HUMAN	L.Y(+15.99)LYEIAR.R	Y	21.28	942.481	-3.4	472.246	2	8.64	3006	1	47	53	Hydroxylation
1	387	tr|B7WNR0|B7WNR0_HUMAN	K.C(+57.02)(+229.16)ASLQK(+229.16).F	Y	20.56	1163.67	-2.7	388.897	3	6.79	2215	1	109	114	Carbamidomethylation; TMT6plex
[truncated: 1,389 more rows]

## Sheet: super3_proteins
Protein Group	Protein ID	Accession	-10lgP	Coverage (%)	#Peptides	#Unique	PTM	Avg. Mass	Description
[truncated: 382 more rows]

[truncated: 1 more sheets: super3_supporting peptides]
