# Supplementary material for: Host-Defense Peptides Caerin 1.1 and 1.9 Stimulate TNF-Alpha-Dependent Apoptotic Signals in Human Cervical Cancer HeLa Cells
Source: Front Cell Dev Biol. 2020 Jul 31;8:676. doi: 10.3389/fcell.2020.00676 (PMC7412766; doi:10.3389/fcell.2020.00676)
Supplement: TABLE S4 — Protein quantitation results of three biological replicates of HeLa cells treated by caerin 1.1., 1.9 and 1.1/1.9. For each replicate, there are protein identified and supporting peptides. For each replicate, there are all TMT labelled proteins and significantly regulated proteins. [file Table_4.XLSX]

## Sheet: cell1_proteins
Protein Group	Protein ID	Accession	-10lgP	Coverage (%)	#Peptides	#Unique	PTM	Avg. Mass	Description	Ratio 126	Ratio 127	Ratio 128	Ratio 129	SD 126	SD 127	SD 128	SD 129
133	821	tr|H0YJG0|H0YJG0_HUMAN	59.4	56	7	6	Carbamidomethylation; TMT6plex	20147	Creatine kinase B-type (Fragment) OS=Homo sapiens OX=9606 GN=CKB PE=1 SV=1	1	10	11	6.333	0.58	57.74	57.45	57.16
101	809	tr|D6RAU2|D6RAU2_HUMAN	58.98	44	6	6	Carbamidomethylation; Deamidation (NQ); TMT6plex	16404	Receptor of-activated protein C kinase 1 OS=Homo sapiens OX=9606 GN=RACK1 PE=1 SV=1	1	7	6	3	0.58	56.58	56.58	57.45
101	810	tr|E9PD14|E9PD14_HUMAN	58.98	42	6	6	Carbamidomethylation; Deamidation (NQ); TMT6plex	17013	Receptor of-activated protein C kinase 1 OS=Homo sapiens OX=9606 GN=RACK1 PE=1 SV=1	1	7	6	3	0.58	56.58	56.58	57.45
150	619	tr|Q5T8U3|Q5T8U3_HUMAN	70.54	37	8	7	TMT6plex; Pyro-glu from Q	21545	60S ribosomal protein L7a (Fragment) OS=Homo sapiens OX=9606 GN=RPL7A PE=1 SV=1	1	5	5	4	0.58	56.58	56.89	57.17
192	69041	sp|P26373|RL13_HUMAN	69.15	43	10	8	TMT6plex	24261	60S ribosomal protein L13 OS=Homo sapiens OX=9606 GN=RPL13 PE=1 SV=4	1	4	3	1	0.58	57.16	57.74	57.74
135	68970	sp|P13010|XRCC5_HUMAN	100.59	30	13	13	Carbamidomethylation; TMT6plex; Pyro-glu from Q	82705	X-ray repair cross-complementing protein 5 OS=Homo sapiens OX=9606 GN=XRCC5 PE=1 SV=3	1	4	0	8	0.58	57.74	0	57.74
55	68821	sp|P23396-2|RS3_HUMAN	104.35	64	17	15	Carbamidomethylation; TMT6plex; Pyro-glu from Q	28487	Isoform 2 of 40S ribosomal protein S3 OS=Homo sapiens OX=9606 GN=RPS3	1	3.5	3	3.5	0.58	56.59	56.58	56.29
198	726	tr|C9JW96|C9JW96_HUMAN	65.09	48	9	8	Carbamidomethylation; TMT6plex	26892	Prohibitin (Fragment) OS=Homo sapiens OX=9606 GN=PHB PE=1 SV=2	1	3.5	3	0	0.58	56.58	57.45	0
198	69118	sp|P35232|PHB_HUMAN	65.09	43	9	8	Carbamidomethylation; TMT6plex	29804	Prohibitin OS=Homo sapiens OX=9606 GN=PHB PE=1 SV=1	1	3.5	3	0	0.58	56.58	57.45	0
157	68883	sp|Q14974|IMB1_HUMAN	88.5	18	11	10	Carbamidomethylation; Acetylation (Protein N-term); TMT6plex	97170	Importin subunit beta-1 OS=Homo sapiens OX=9606 GN=KPNB1 PE=1 SV=2	1	3.5	1	3.5	0.58	57.45	0.58	57.45
116	68921	sp|P15880|RS2_HUMAN	93.11	57	16	16	Carbamidomethylation; Deamidation (NQ); TMT6plex	31324	40S ribosomal protein S2 OS=Homo sapiens OX=9606 GN=RPS2 PE=1 SV=2	1	3	5.333	3	0.58	56.31	55.86	57.01
116	406	tr|E9PQD7|E9PQD7_HUMAN	89.2	55	12	12	Carbamidomethylation; TMT6plex	25211	40S ribosomal protein S2 OS=Homo sapiens OX=9606 GN=RPS2 PE=1 SV=1	1	3	5.333	3	0.58	56.31	55.86	57.01
116	369	tr|H0YEN5|H0YEN5_HUMAN	88.47	67	13	13	Carbamidomethylation; Deamidation (NQ); TMT6plex	21154	40S ribosomal protein S2 (Fragment) OS=Homo sapiens OX=9606 GN=RPS2 PE=1 SV=1	1	3	5.333	3	0.58	56.31	55.86	57.01
55	187	tr|E9PL09|E9PL09_HUMAN	99.21	67	16	14	Carbamidomethylation; TMT6plex; Pyro-glu from Q	25371	40S ribosomal protein S3 OS=Homo sapiens OX=9606 GN=RPS3 PE=1 SV=1	1	3	3	3.5	0.58	56.59	56.58	56.29
55	225	tr|H0YEU2|H0YEU2_HUMAN	93.32	77	12	11	Carbamidomethylation; TMT6plex; Pyro-glu from Q	18680	40S ribosomal protein S3 (Fragment) OS=Homo sapiens OX=9606 GN=RPS3 PE=1 SV=1	1	3	3	3.5	0.58	56.59	56.58	56.29
112	68959	sp|P04083|ANXA1_HUMAN	83.65	47	16	14	Carbamidomethylation; Acetylation (Protein N-term); TMT6plex; Pyro-glu from Q	38714	Annexin A1 OS=Homo sapiens OX=9606 GN=ANXA1 PE=1 SV=2	1	3	3	2.5	0.58	56.58	56.58	56.87
223	69305	sp|P02788-2|TRFL_HUMAN	56.59	7	7	3	Carbamidomethylation; TMT6plex	73161	Isoform DeltaLf of Lactotransferrin OS=Homo sapiens OX=9606 GN=LTF	1	3	2	1	0.71	69.3	70	70.71
223	1127	tr|E7EQB2|E7EQB2_HUMAN	56.59	7	7	3	Carbamidomethylation; TMT6plex	76626	Lactotransferrin (Fragment) OS=Homo sapiens OX=9606 GN=LTF PE=1 SV=1	1	3	2	1	0.71	69.3	70	70.71
223	1129	tr|E7ER44|E7ER44_HUMAN	56.59	7	7	3	Carbamidomethylation; TMT6plex	77970	Lactotransferrin OS=Homo sapiens OX=9606 GN=LTF PE=1 SV=1	1	3	2	1	0.71	69.3	70	70.71
223	69307	sp|P02788|TRFL_HUMAN	56.59	7	7	3	Carbamidomethylation; TMT6plex	78182	Lactotransferrin OS=Homo sapiens OX=9606 GN=LTF PE=1 SV=6	1	3	2	1	0.71	69.3	70	70.71
271	607	tr|A0A0D9SFB3|A0A0D9SFB3_HUMAN	67.4	12	6	4	TMT6plex	70840	ATP-dependent RNA helicase DDX3X OS=Homo sapiens OX=9606 GN=DDX3X PE=1 SV=1	1	3	2	1	0.58	57.45	57.45	57.74
271	69072	sp|O00571-2|DDX3X_HUMAN	67.4	12	6	4	TMT6plex	71355	Isoform 2 of ATP-dependent RNA helicase DDX3X OS=Homo sapiens OX=9606 GN=DDX3X	1	3	2	1	0.58	57.45	57.45	57.74
271	609	tr|A0A0D9SG12|A0A0D9SG12_HUMAN	67.4	12	6	4	TMT6plex	71541	ATP-dependent RNA helicase DDX3X OS=Homo sapiens OX=9606 GN=DDX3X PE=1 SV=1	1	3	2	1	0.58	57.45	57.45	57.74
271	69073	sp|O00571|DDX3X_HUMAN	67.4	11	6	4	TMT6plex	73244	ATP-dependent RNA helicase DDX3X OS=Homo sapiens OX=9606 GN=DDX3X PE=1 SV=3	1	3	2	1	0.58	57.45	57.45	57.74
271	611	tr|A0A0D9SF53|A0A0D9SF53_HUMAN	67.4	10	6	4	TMT6plex	81477	ATP-dependent RNA helicase DDX3X OS=Homo sapiens OX=9606 GN=DDX3X PE=1 SV=1	1	3	2	1	0.58	57.45	57.45	57.74
112	13355	tr|Q5T3N1|Q5T3N1_HUMAN	72.38	51	9	8	Acetylation (Protein N-term); TMT6plex; Pyro-glu from Q	22755	Annexin (Fragment) OS=Homo sapiens OX=9606 GN=ANXA1 PE=1 SV=1	1	2	2.867	1.667	0.58	57.17	56.99	57.16
109	592	tr|H0Y9Y4|H0Y9Y4_HUMAN	71.96	47	12	10	Carbamidomethylation; TMT6plex	23528	40S ribosomal protein S3a (Fragment) OS=Homo sapiens OX=9606 GN=RPS3A PE=1 SV=1	1	2	2	1	0.58	56.87	56.87	1.04
109	649	tr|D6R9B6|D6R9B6_HUMAN	69.41	49	8	7	Carbamidomethylation; TMT6plex	16536	40S ribosomal protein S3a OS=Homo sapiens OX=9606 GN=RPS3A PE=1 SV=1	1	2	2	1	0.58	56.87	56.87	1.04
55	614	tr|E9PQ96|E9PQ96_HUMAN	67.7	60	7	6	TMT6plex	10279	40S ribosomal protein S3 OS=Homo sapiens OX=9606 GN=RPS3 PE=1 SV=1	1	2	2	0.333	0	0	0	0.58
55	615	tr|E9PJH4|E9PJH4_HUMAN	67.7	48	7	6	TMT6plex	12941	40S ribosomal protein S3 OS=Homo sapiens OX=9606 GN=RPS3 PE=1 SV=1	1	2	2	0.333	0	0	0	0.58
55	617	tr|E9PK82|E9PK82_HUMAN	67.7	43	7	6	TMT6plex	14318	40S ribosomal protein S3 (Fragment) OS=Homo sapiens OX=9606 GN=RPS3 PE=1 SV=1	1	2	2	0.333	0	0	0	0.58
179	711	tr|E9PK01|E9PK01_HUMAN	72.49	49	11	8	Carbamidomethylation; Acetylation (Protein N-term); Oxidation (M); Deamidation (NQ); TMT6plex	28821	Elongation factor 1-delta (Fragment) OS=Homo sapiens OX=9606 GN=EEF1D PE=1 SV=1	1	2	2	0	0.58	1.15	1.15	0
179	69101	sp|P29692|EF1D_HUMAN	72.49	45	11	8	Carbamidomethylation; Acetylation (Protein N-term); Oxidation (M); Deamidation (NQ); TMT6plex	31122	Elongation factor 1-delta OS=Homo sapiens OX=9606 GN=EEF1D PE=1 SV=5	1	2	2	0	0.58	1.15	1.15	0
179	69102	sp|P29692-3|EF1D_HUMAN	72.49	40	10	7	Carbamidomethylation; Acetylation (Protein N-term); TMT6plex	28558	Isoform 3 of Elongation factor 1-delta OS=Homo sapiens OX=9606 GN=EEF1D	1	2	2	0	0.58	1.15	1.15	0
179	827	tr|A0A087X1X7|A0A087X1X7_HUMAN	69.23	19	10	7	Carbamidomethylation; Oxidation (M); Deamidation (NQ); TMT6plex	69283	Elongation factor 1-delta OS=Homo sapiens OX=9606 GN=EEF1D PE=1 SV=1	1	2	2	0	0.58	1.15	1.15	0
179	69132	sp|P29692-2|EF1D_HUMAN	69.23	18	10	7	Carbamidomethylation; Oxidation (M); Deamidation (NQ); TMT6plex	71408	Isoform 2 of Elongation factor 1-delta OS=Homo sapiens OX=9606 GN=EEF1D	1	2	2	0	0.58	1.15	1.15	0
179	829	tr|E9PRY8|E9PRY8_HUMAN	69.23	17	10	7	Carbamidomethylation; Oxidation (M); Deamidation (NQ); TMT6plex	76570	Elongation factor 1-delta OS=Homo sapiens OX=9606 GN=EEF1D PE=1 SV=1	1	2	2	0	0.58	1.15	1.15	0
50	68851	sp|P08729|K2C7_HUMAN	104.51	43	22	14	Acetylation (Protein N-term); TMT6plex	51386	Keratin type II cytoskeletal 7 OS=Homo sapiens OX=9606 GN=KRT7 PE=1 SV=5	1	1.75	1.5	1.5	0	1	0.58	1.15
148	68888	sp|Q00610-2|CLH1_HUMAN	89.81	12	14	12	Carbamidomethylation; TMT6plex	187889	Isoform 2 of Clathrin heavy chain 1 OS=Homo sapiens OX=9606 GN=CLTC	1	1.75	0.5	0.5	0.58	57.45	0.29	0.29
148	68889	sp|Q00610|CLH1_HUMAN	89.81	11	14	12	Carbamidomethylation; TMT6plex	191613	Clathrin heavy chain 1 OS=Homo sapiens OX=9606 GN=CLTC PE=1 SV=5	1	1.75	0.5	0.5	0.58	57.45	0.29	0.29
148	274	tr|A0A087WVQ6|A0A087WVQ6_HUMAN	89.81	11	14	12	Carbamidomethylation; TMT6plex	192057	Clathrin heavy chain OS=Homo sapiens OX=9606 GN=CLTC PE=1 SV=1	1	1.75	0.5	0.5	0.58	57.45	0.29	0.29
150	68941	sp|P62424|RL7A_HUMAN	81.26	42	11	9	Carbamidomethylation; TMT6plex; Pyro-glu from Q	29996	60S ribosomal protein L7a OS=Homo sapiens OX=9606 GN=RPL7A PE=1 SV=2	1	1.667	2.667	1	0.58	57.02	56.44	1.04
6	68962	sp|P13929-3|ENOB_HUMAN	96.39	27	9	1	Carbamidomethylation; TMT6plex	42248	Isoform 3 of Beta-enolase OS=Homo sapiens OX=9606 GN=ENO3	1	1.5	4.5	1.5	0.71	1.06	68.59	70
6	68965	sp|P13929-2|ENOB_HUMAN	96.39	25	8	1	Carbamidomethylation; TMT6plex	44115	Isoform 2 of Beta-enolase OS=Homo sapiens OX=9606 GN=ENO3	1	1.5	4.5	1.5	0.71	1.06	68.59	70
6	68966	sp|P13929|ENOB_HUMAN	96.39	25	9	1	Carbamidomethylation; TMT6plex	46987	Beta-enolase OS=Homo sapiens OX=9606 GN=ENO3 PE=1 SV=5	1	1.5	4.5	1.5	0.71	1.06	68.59	70
546	1340	tr|C9JNW5|C9JNW5_HUMAN	33.72	15	3	3	TMT6plex	17543	60S ribosomal protein L24 OS=Homo sapiens OX=9606 GN=RPL24 PE=1 SV=1	1	1.5	2	1	0	0.71	1.41	1.41
546	69402	sp|P83731|RL24_HUMAN	33.72	15	3	3	TMT6plex	17779	60S ribosomal protein L24 OS=Homo sapiens OX=9606 GN=RPL24 PE=1 SV=1	1	1.5	2	1	0	0.71	1.41	1.41
546	1575	tr|C9JXB8|C9JXB8_HUMAN	25.67	13	2	2	TMT6plex	14369	60S ribosomal protein L24 OS=Homo sapiens OX=9606 GN=RPL24 PE=1 SV=1	1	1.5	2	1	0	0.71	1.41	1.41
192	69144	sp|P26373-2|RL13_HUMAN	58.31	39	7	6	TMT6plex	18845	Isoform 2 of 60S ribosomal protein L13 OS=Homo sapiens OX=9606 GN=RPL13	1	1.5	1	0.5	0.58	57.45	57.74	57.74
282	69278	sp|P62851|RS25_HUMAN	42.88	31	6	5	TMT6plex	13742	40S ribosomal protein S25 OS=Homo sapiens OX=9606 GN=RPS25 PE=1 SV=1	1	1.333	4.333	3.333	0.58	1	55.72	56.44
160	658	tr|I3L397|I3L397_HUMAN	75.17	64	8	7	Carbamidomethylation; Acetylation (Protein N-term); Deamidation (NQ); TMT6plex	16019	Eukaryotic translation initiation factor 5A (Fragment) OS=Homo sapiens OX=9606 GN=EIF5A PE=1 SV=8	1	1.333	2	1.333	0	0.58	0	1.53
160	659	tr|I3L504|I3L504_HUMAN	75.17	50	8	7	Carbamidomethylation; Acetylation (Protein N-term); Deamidation (NQ); TMT6plex	20504	Eukaryotic translation initiation factor 5A-1 OS=Homo sapiens OX=9606 GN=EIF5A PE=1 SV=1	1	1.333	2	1.333	0	0.58	0	1.53
153	704	tr|G5E9G0|G5E9G0_HUMAN	60.69	31	11	9	Carbamidomethylation; TMT6plex	40267	60S ribosomal protein L3 OS=Homo sapiens OX=9606 GN=RPL3 PE=1 SV=1	1	1.333	1.667	0.333	0.58	1	56.87	0.29
43	68768	sp|Q15149-7|PLEC_HUMAN	122.78	10	34	25	Carbamidomethylation; TMT6plex	512609	Isoform 7 of Plectin OS=Homo sapiens OX=9606 GN=PLEC	1	1.333	0.333	1	0.58	57.17	57.74	57.45
43	68769	sp|Q15149-8|PLEC_HUMAN	122.78	10	34	25	Carbamidomethylation; TMT6plex	513712	Isoform 8 of Plectin OS=Homo sapiens OX=9606 GN=PLEC	1	1.333	0.333	1	0.58	57.17	57.74	57.45
43	68770	sp|Q15149-9|PLEC_HUMAN	122.78	10	34	25	Carbamidomethylation; TMT6plex	514780	Isoform 9 of Plectin OS=Homo sapiens OX=9606 GN=PLEC	1	1.333	0.333	1	0.58	57.17	57.74	57.45
43	68772	sp|Q15149-5|PLEC_HUMAN	122.78	10	34	25	Carbamidomethylation; TMT6plex	516282	Isoform 5 of Plectin OS=Homo sapiens OX=9606 GN=PLEC	1	1.333	0.333	1	0.58	57.17	57.74	57.45
43	68771	sp|Q15149-4|PLEC_HUMAN	122.78	10	34	25	Carbamidomethylation; TMT6plex	516204	Isoform 4 of Plectin OS=Homo sapiens OX=9606 GN=PLEC	1	1.333	0.333	1	0.58	57.17	57.74	57.45
43	68773	sp|Q15149-6|PLEC_HUMAN	122.78	10	34	25	Carbamidomethylation; TMT6plex	516484	Isoform 6 of Plectin OS=Homo sapiens OX=9606 GN=PLEC	1	1.333	0.333	1	0.58	57.17	57.74	57.45
43	68774	sp|Q15149-3|PLEC_HUMAN	122.78	10	34	25	Carbamidomethylation; TMT6plex	518037	Isoform 3 of Plectin OS=Homo sapiens OX=9606 GN=PLEC	1	1.333	0.333	1	0.58	57.17	57.74	57.45
43	68775	sp|Q15149-2|PLEC_HUMAN	122.78	10	34	25	Carbamidomethylation; TMT6plex	518478	Isoform 2 of Plectin OS=Homo sapiens OX=9606 GN=PLEC	1	1.333	0.333	1	0.58	57.17	57.74	57.45
47	69223	sp|A0A075B759|PAL4E_HUMAN	56.06	28	6	4	Carbamidomethylation; TMT6plex	18197	Peptidyl-prolyl cis-trans isomerase A-like 4E OS=Homo sapiens OX=9606 GN=PPIAL4E PE=3 SV=1	1	1.212	1.303	1.364	0	0.57	0.77	0.44
47	69222	sp|Q9Y536|PAL4A_HUMAN	56.06	28	6	4	Carbamidomethylation; TMT6plex	18182	Peptidyl-prolyl cis-trans isomerase A-like 4A OS=Homo sapiens OX=9606 GN=PPIAL4A PE=2 SV=1	1	1.212	1.303	1.364	0	0.57	0.77	0.44
47	69221	sp|P0DN26|PAL4F_HUMAN	56.06	28	6	4	Carbamidomethylation; TMT6plex	18197	Peptidyl-prolyl cis-trans isomerase A-like 4F OS=Homo sapiens OX=9606 GN=PPIAL4F PE=3 SV=1	1	1.212	1.303	1.364	0	0.57	0.77	0.44
47	69220	sp|A0A0B4J2A2|PAL4C_HUMAN	56.06	28	6	4	Carbamidomethylation; TMT6plex	18156	Peptidyl-prolyl cis-trans isomerase A-like 4C OS=Homo sapiens OX=9606 GN=PPIAL4C PE=2 SV=1	1	1.212	1.303	1.364	0	0.57	0.77	0.44
47	69219	sp|F5H284|PAL4D_HUMAN	56.06	28	6	4	Carbamidomethylation; TMT6plex	18167	Peptidyl-prolyl cis-trans isomerase A-like 4D OS=Homo sapiens OX=9606 GN=PPIAL4D PE=3 SV=1	1	1.212	1.303	1.364	0	0.57	0.77	0.44
47	915	tr|A0A075B767|A0A075B767_HUMAN	56.06	28	6	4	Carbamidomethylation; TMT6plex	18208	Peptidyl-prolyl cis-trans isomerase OS=Homo sapiens OX=9606 GN=LOC105371242 PE=3 SV=1	1	1.212	1.303	1.364	0	0.57	0.77	0.44
47	914	tr|A0A0H2UH34|A0A0H2UH34_HUMAN	56.06	28	6	4	Carbamidomethylation; TMT6plex	18140	Peptidyl-prolyl cis-trans isomerase OS=Homo sapiens OX=9606 GN=PPIAL4F PE=3 SV=1	1	1.212	1.303	1.364	0	0.57	0.77	0.44
73	679	tr|H3BU31|H3BU31_HUMAN	68.11	33	6	6	TMT6plex	18966	60S ribosomal protein L4 (Fragment) OS=Homo sapiens OX=9606 GN=RPL4 PE=1 SV=1	1	1.2	0	0.4	0	0.58	0	0.29
115	68903	sp|P12236|ADT3_HUMAN	89.3	47	14	3	Carbamidomethylation; Acetylation (Protein N-term); TMT6plex	32866	ADP/ATP translocase 3 OS=Homo sapiens OX=9606 GN=SLC25A6 PE=1 SV=4	1	1	1.667	2	0.58	1.04	1	56.87
313	69188	sp|P49591|SYSC_HUMAN	56.17	14	7	6	Carbamidomethylation; TMT6plex	58777	Serine--tRNA ligase cytoplasmic OS=Homo sapiens OX=9606 GN=SARS PE=1 SV=3	1	1	1.5	0.5	0.58	0.58	57.45	57.74
313	13506	tr|Q5T5C7|Q5T5C7_HUMAN	56.17	14	7	6	Carbamidomethylation; TMT6plex	61313	Serine--tRNA ligase cytoplasmic OS=Homo sapiens OX=9606 GN=SARS PE=1 SV=1	1	1	1.5	0.5	0.58	0.58	57.45	57.74
216	69135	sp|P61604|CH10_HUMAN	52.16	63	8	7	TMT6plex	10932	10 kDa heat shock protein mitochondrial OS=Homo sapiens OX=9606 GN=HSPE1 PE=1 SV=2	1	1	1.2	0.8	0	0.5	0.29	0.29
156	1320	tr|H0YFC6|H0YFC6_HUMAN	52.7	26	3	3	TMT6plex	11687	GTP-binding nuclear protein Ran (Fragment) OS=Homo sapiens OX=9606 GN=RAN PE=1 SV=1	1	1	1.143	0.286	0	0.67	1.26	0.19
235	1020	tr|J3QT27|J3QT27_HUMAN	52.8	11	5	1	Carbamidomethylation; TMT6plex	34386	Poly(rC)-binding protein 3 (Fragment) OS=Homo sapiens OX=9606 GN=PCBP3 PE=1 SV=1	1	1	1	2	0	0	0	0
235	69256	sp|P57721-2|PCBP3_HUMAN	52.8	10	5	1	Carbamidomethylation; TMT6plex	36817	Isoform 2 of Poly(rC)-binding protein 3 OS=Homo sapiens OX=9606 GN=PCBP3	1	1	1	2	0	0	0	0
235	69257	sp|P57721-3|PCBP3_HUMAN	52.8	10	5	1	Carbamidomethylation; TMT6plex	36945	Isoform 3 of Poly(rC)-binding protein 3 OS=Homo sapiens OX=9606 GN=PCBP3	1	1	1	2	0	0	0	0
235	69258	sp|P57721-5|PCBP3_HUMAN	52.8	10	5	1	Carbamidomethylation; TMT6plex	37341	Isoform 5 of Poly(rC)-binding protein 3 OS=Homo sapiens OX=9606 GN=PCBP3	1	1	1	2	0	0	0	0
235	1024	tr|E9PFP8|E9PFP8_HUMAN	52.8	10	5	1	Carbamidomethylation; TMT6plex	38187	Poly(rC)-binding protein 3 OS=Homo sapiens OX=9606 GN=PCBP3 PE=1 SV=1	1	1	1	2	0	0	0	0
235	69259	sp|P57721-4|PCBP3_HUMAN	52.8	10	5	1	Carbamidomethylation; TMT6plex	39337	Isoform 4 of Poly(rC)-binding protein 3 OS=Homo sapiens OX=9606 GN=PCBP3	1	1	1	2	0	0	0	0
235	69260	sp|P57721|PCBP3_HUMAN	52.8	10	5	1	Carbamidomethylation; TMT6plex	39465	Poly(rC)-binding protein 3 OS=Homo sapiens OX=9606 GN=PCBP3 PE=2 SV=2	1	1	1	2	0	0	0	0
235	1682	tr|H3BND9|H3BND9_HUMAN	30.79	12	2	1	Carbamidomethylation; TMT6plex	12213	Poly(rC)-binding protein 2 (Fragment) OS=Homo sapiens OX=9606 GN=PCBP2 PE=1 SV=1	1	1	1	2	0	0	0	0
152	69010	sp|P10599|THIO_HUMAN	76.31	93	10	9	Carbamidomethylation; TMT6plex	11737	Thioredoxin OS=Homo sapiens OX=9606 GN=TXN PE=1 SV=3	1	1	1	1.333	0	0	1	0.58
67	285	tr|E9PKH2|E9PKH2_HUMAN	85.37	48	9	8	TMT6plex	23092	Serpin H1 OS=Homo sapiens OX=9606 GN=SERPINH1 PE=1 SV=1	1	1	1	1.286	0	0.76	1.01	1.32
216	927	tr|B8ZZL8|B8ZZL8_HUMAN	45.58	45	6	6	TMT6plex	10690	10 kDa heat shock protein mitochondrial OS=Homo sapiens OX=9606 GN=HSPE1 PE=1 SV=1	1	1	1	0.8	0	0.5	0.76	0.29
153	69049	sp|P39023|RL3_HUMAN	64.92	29	12	10	Carbamidomethylation; TMT6plex	46109	60S ribosomal protein L3 OS=Homo sapiens OX=9606 GN=RPL3 PE=1 SV=2	1	1	0.833	0.333	0	0.69	0.84	0.25
209	68895	sp|P12004|PCNA_HUMAN	95.77	48	10	9	Carbamidomethylation; TMT6plex	28769	Proliferating cell nuclear antigen OS=Homo sapiens OX=9606 GN=PCNA PE=1 SV=1	1	1	0.75	1	0.58	0.76	57.45	57.45
1098	69568	tr|B8ZZA1|B8ZZA1_HUMAN	34.43	11	1	1	TMT6plex	14252	Prothymosin alpha OS=Homo sapiens OX=9606 GN=PTMA PE=1 SV=1	1	1	0.667	4.333	0	0	0	0
32	198	tr|H0YKZ7|H0YKZ7_HUMAN	97.04	87	10	2	Carbamidomethylation; Acetylation (Protein N-term); TMT6plex	13010	Annexin (Fragment) OS=Homo sapiens OX=9606 GN=ANXA2 PE=1 SV=1	1	1	0.5	3.5	0.58	0.58	0.29	57.03
32	199	tr|H0YLV6|H0YLV6_HUMAN	97.04	78	10	2	Carbamidomethylation; Acetylation (Protein N-term); TMT6plex	14429	Annexin OS=Homo sapiens OX=9606 GN=ANXA2 PE=1 SV=1	1	1	0.5	3.5	0.58	0.58	0.29	57.03
32	200	tr|H0YMT9|H0YMT9_HUMAN	97.04	77	10	2	Carbamidomethylation; Acetylation (Protein N-term); TMT6plex	14469	Annexin (Fragment) OS=Homo sapiens OX=9606 GN=ANXA2 PE=1 SV=1	1	1	0.5	3.5	0.58	0.58	0.29	57.03
32	201	tr|H0YKX9|H0YKX9_HUMAN	97.04	77	10	2	Carbamidomethylation; Acetylation (Protein N-term); TMT6plex	14557	Annexin (Fragment) OS=Homo sapiens OX=9606 GN=ANXA2 PE=1 SV=1	1	1	0.5	3.5	0.58	0.58	0.29	57.03
32	263	tr|H0YMW4|H0YMW4_HUMAN	94.15	64	9	2	TMT6plex	16177	Annexin (Fragment) OS=Homo sapiens OX=9606 GN=ANXA2 PE=1 SV=1	1	1	0.5	3.5	0.58	0.58	0.29	57.03
32	301	tr|H0YKL9|H0YKL9_HUMAN	91.79	84	9	2	Carbamidomethylation; Acetylation (Protein N-term); TMT6plex	12064	Annexin (Fragment) OS=Homo sapiens OX=9606 GN=ANXA2 PE=1 SV=1	1	1	0.5	3.5	0.58	0.58	0.29	57.03
32	475	tr|H0YKV8|H0YKV8_HUMAN	83.78	85	7	2	Carbamidomethylation; Acetylation (Protein N-term); TMT6plex	9042	Annexin A2 (Fragment) OS=Homo sapiens OX=9606 GN=ANXA2 PE=1 SV=1	1	1	0.5	3.5	0.58	0.58	0.29	57.03
100	1287	tr|K7EP41|K7EP41_HUMAN	36.61	16	4	4	Deamidation (NQ); TMT6plex	18349	Glucose-6-phosphate isomerase (Fragment) OS=Homo sapiens OX=9606 GN=GPI PE=1 SV=1	1	1	0.5	0	0	0	0	0
279	1198	tr|M0QXS5|M0QXS5_HUMAN	57.15	17	7	4	Carbamidomethylation; Deamidation (NQ); TMT6plex	58481	Heterogeneous nuclear ribonucleoprotein L (Fragment) OS=Homo sapiens OX=9606 GN=HNRNPL PE=1 SV=1	1	0.833	0.833	2.667	0.58	57.74	57.74	56.87
279	69186	sp|P14866|HNRPL_HUMAN	57.15	15	7	4	Carbamidomethylation; Deamidation (NQ); TMT6plex	64133	Heterogeneous nuclear ribonucleoprotein L OS=Homo sapiens OX=9606 GN=HNRNPL PE=1 SV=2	1	0.833	0.833	2.667	0.58	57.74	57.74	56.87
269	69064	sp|P05387|RLA2_HUMAN	76.57	77	5	5	Deamidation (NQ); TMT6plex	11665	60S acidic ribosomal protein P2 OS=Homo sapiens OX=9606 GN=RPLP2 PE=1 SV=1	1	0.8	1.6	1.4	0	1.15	1.04	2.65
79	68886	sp|P00966|ASSY_HUMAN	97.05	55	21	19	Carbamidomethylation; Deamidation (NQ); TMT6plex; Pyro-glu from Q	46530	Argininosuccinate synthase OS=Homo sapiens OX=9606 GN=ASS1 PE=1 SV=2	1	0.75	1.25	0.5	0.58	57.17	56.97	0.51
212	68998	sp|P30044-3|PRDX5_HUMAN	77.69	65	9	8	Carbamidomethylation; TMT6plex	17454	Isoform 3 of Peroxiredoxin-5 mitochondrial OS=Homo sapiens OX=9606 GN=PRDX5	1	0.75	0.75	1	0.58	57.54	0.51	57.54
212	68999	sp|P30044|PRDX5_HUMAN	77.69	51	9	8	Carbamidomethylation; TMT6plex	22086	Peroxiredoxin-5 mitochondrial OS=Homo sapiens OX=9606 GN=PRDX5 PE=1 SV=4	1	0.75	0.75	1	0.58	57.54	0.51	57.54
212	69005	sp|P30044-2|PRDX5_HUMAN	77.69	65	8	8	Carbamidomethylation; TMT6plex	17031	Isoform Cytoplasmic+peroxisomal of Peroxiredoxin-5 mitochondrial OS=Homo sapiens OX=9606 GN=PRDX5	1	0.75	0.75	1	0.58	57.54	0.51	57.54
129	68983	sp|P53396-2|ACLY_HUMAN	79.8	15	14	12	Carbamidomethylation; TMT6plex	119772	Isoform 2 of ATP-citrate synthase OS=Homo sapiens OX=9606 GN=ACLY	1	0.75	0.75	0.5	0.58	57.45	0.5	57.59
129	68984	sp|P53396|ACLY_HUMAN	79.8	15	14	12	Carbamidomethylation; TMT6plex	120839	ATP-citrate synthase OS=Homo sapiens OX=9606 GN=ACLY PE=1 SV=3	1	0.75	0.75	0.5	0.58	57.45	0.5	57.59
129	68986	sp|P53396-3|ACLY_HUMAN	78.38	19	13	11	Carbamidomethylation; TMT6plex	91099	Isoform 3 of ATP-citrate synthase OS=Homo sapiens OX=9606 GN=ACLY	1	0.75	0.75	0.5	0.58	57.45	0.5	57.59
169	1425	tr|C9J3N8|C9J3N8_HUMAN	49.43	92	3	3	TMT6plex	3888	Heat shock protein beta-1 OS=Homo sapiens OX=9606 GN=HSPB1 PE=1 SV=1	1	0.667	1	1	0.58	0.38	0.58	57.54
216	1354	tr|S4R3N1|S4R3N1_HUMAN	26.61	9	3	3	TMT6plex	29737	HSPE1-MOB4 readthrough OS=Homo sapiens OX=9606 GN=HSPE1-MOB4 PE=3 SV=1	1	0.667	0.667	1	0	0.35	0.71	0
128	68972	sp|O43707|ACTN4_HUMAN	80.55	17	16	5	Carbamidomethylation; TMT6plex	104854	Alpha-actinin-4 OS=Homo sapiens OX=9606 GN=ACTN4 PE=1 SV=2	1	0.667	0.333	0	0.58	1.15	0.29	0
108	292	tr|F8VW21|F8VW21_HUMAN	87.22	52	12	11	Carbamidomethylation; TMT6plex	26901	60S acidic ribosomal protein P0 (Fragment) OS=Homo sapiens OX=9606 GN=RPLP0 PE=1 SV=1	1	0.615	1.231	1	0	0.55	0.58	0
108	422	tr|F8VPE8|F8VPE8_HUMAN	78.47	58	9	8	Carbamidomethylation; TMT6plex	16681	60S acidic ribosomal protein P0 (Fragment) OS=Homo sapiens OX=9606 GN=RPLP0 PE=1 SV=1	1	0.615	1.231	1	0	0.55	0.58	0
357	69204	sp|P45880-2|VDAC2_HUMAN	56.23	19	5	4	Carbamidomethylation; TMT6plex	30412	Isoform 2 of Voltage-dependent anion-selective channel protein 2 OS=Homo sapiens OX=9606 GN=VDAC2	1	0.5	0.75	0.75	0.58	0.58	57.45	57.45
357	69205	sp|P45880|VDAC2_HUMAN	56.23	19	5	4	Carbamidomethylation; TMT6plex	31567	Voltage-dependent anion-selective channel protein 2 OS=Homo sapiens OX=9606 GN=VDAC2 PE=1 SV=2	1	0.5	0.75	0.75	0.58	0.58	57.45	57.45
357	69206	sp|P45880-1|VDAC2_HUMAN	56.23	18	5	4	Carbamidomethylation; TMT6plex	33372	Isoform 1 of Voltage-dependent anion-selective channel protein 2 OS=Homo sapiens OX=9606 GN=VDAC2	1	0.5	0.75	0.75	0.58	0.58	57.45	57.45
357	1007	tr|A0A0A0MR02|A0A0A0MR02_HUMAN	56.23	16	4	3	Carbamidomethylation; TMT6plex	30348	Voltage-dependent anion-selective channel protein 2 (Fragment) OS=Homo sapiens OX=9606 GN=VDAC2 PE=1 SV=1	1	0.5	0.75	0.75	0.58	0.58	57.45	57.45
88	977	tr|G3V2H6|G3V2H6_HUMAN	55.91	67	4	4	Carbamidomethylation; Acetylation (Protein N-term); TMT6plex	5908	Heterogeneous nuclear ribonucleoproteins C1/C2 (Fragment) OS=Homo sapiens OX=9606 GN=HNRNPC PE=1 SV=1	1	0.5	0.625	1.5	0.58	57.64	57.59	57.11
99	949	tr|E9PS23|E9PS23_HUMAN	72.69	73	7	6	Carbamidomethylation; Acetylation (Protein N-term); TMT6plex	10080	Cofilin-1 (Fragment) OS=Homo sapiens OX=9606 GN=CFL1 PE=1 SV=8	1	0.5	0.5	0.5	0.58	0.38	0.51	0.38
65	383	tr|I3L312|I3L312_HUMAN	82.29	57	8	8	TMT6plex	23022	Protein disulfide-isomerase (Fragment) OS=Homo sapiens OX=9606 GN=P4HB PE=1 SV=2	1	0.429	0.429	0.857	0.58	57.54	57.57	57.4
317	69466	sp|O75526|RMXL2_HUMAN	44.93	6	2	2	TMT6plex	42814	RNA-binding motif protein X-linked-like-2 OS=Homo sapiens OX=9606 GN=RBMXL2 PE=1 SV=3	1	0.2	0.2	0.2	0	0.71	0.71	0.18
268	69046	sp|P15121|ALDR_HUMAN	71.19	37	7	6	TMT6plex	35853	Aldose reductase OS=Homo sapiens OX=9606 GN=AKR1B1 PE=1 SV=3	1	0	2	4	0.58	0	57.74	57.74
315	69247	sp|Q13813-3|SPTN1_HUMAN	57.78	3	6	5	TMT6plex	282280	Isoform 3 of Spectrin alpha chain non-erythrocytic 1 OS=Homo sapiens OX=9606 GN=SPTAN1	1	0	2	2	0.71	0	1.41	70
315	1080	tr|A0A0D9SF54|A0A0D9SF54_HUMAN	57.78	3	6	5	TMT6plex	282835	Spectrin alpha chain non-erythrocytic 1 OS=Homo sapiens OX=9606 GN=SPTAN1 PE=1 SV=1	1	0	2	2	0.71	0	1.41	70
315	69248	sp|Q13813|SPTN1_HUMAN	57.78	3	6	5	TMT6plex	284538	Spectrin alpha chain non-erythrocytic 1 OS=Homo sapiens OX=9606 GN=SPTAN1 PE=1 SV=3	1	0	2	2	0.71	0	1.41	70
315	69249	sp|Q13813-2|SPTN1_HUMAN	57.78	3	6	5	TMT6plex	285093	Isoform 2 of Spectrin alpha chain non-erythrocytic 1 OS=Homo sapiens OX=9606 GN=SPTAN1	1	0	2	2	0.71	0	1.41	70
315	13398	tr|A0A0D9SGF6|A0A0D9SGF6_HUMAN	57.78	3	6	5	TMT6plex	287604	Spectrin alpha chain non-erythrocytic 1 OS=Homo sapiens OX=9606 GN=SPTAN1 PE=1 SV=1	1	0	2	2	0.71	0	1.41	70
113	69367	sp|P02533|K1C14_HUMAN	49.41	9	5	1	TMT6plex	51562	Keratin type I cytoskeletal 14 OS=Homo sapiens OX=9606 GN=KRT14 PE=1 SV=4	1	0	2	1	0	0	0	0
539	69302	sp|P36871-3|PGM1_HUMAN	57.35	10	3	3	TMT6plex	40283	Isoform 3 of Phosphoglucomutase-1 OS=Homo sapiens OX=9606 GN=PGM1	1	0	1	1	0.58	0	0.58	0.58
539	69303	sp|P36871|PGM1_HUMAN	57.35	7	3	3	TMT6plex	61449	Phosphoglucomutase-1 OS=Homo sapiens OX=9606 GN=PGM1 PE=1 SV=3	1	0	1	1	0.58	0	0.58	0.58
539	69304	sp|P36871-2|PGM1_HUMAN	57.35	6	3	3	TMT6plex	63791	Isoform 2 of Phosphoglucomutase-1 OS=Homo sapiens OX=9606 GN=PGM1	1	0	1	1	0.58	0	0.58	0.58
31	265	tr|Q96GW1|Q96GW1_HUMAN	90.45	46	15	10	Deamidation (NQ); TMT6plex	35450	Endoplasmin OS=Homo sapiens OX=9606 GN=HSP90B1 PE=1 SV=1	1	0	0.5	1.167	0	0	0.87	0.58
31	264	tr|A0A1W2PRR1|A0A1W2PRR1_HUMAN	90.45	46	15	10	Deamidation (NQ); TMT6plex	35423	Endoplasmin OS=Homo sapiens OX=9606 GN=HSP90B1 PE=1 SV=1	1	0	0.5	1.167	0	0	0.87	0.58
1100	69469	sp|P37108|SRP14_HUMAN	43.99	18	2	2	TMT6plex	14570	Signal recognition particle 14 kDa protein OS=Homo sapiens OX=9606 GN=SRP14 PE=1 SV=2	1	0	0.5	0.5	0	0	0.71	0.71
138	1051	tr|H0YIZ0|H0YIZ0_HUMAN	49.96	31	7	7	TMT6plex	28826	Serine hydroxymethyltransferase mitochondrial (Fragment) OS=Homo sapiens OX=9606 GN=SHMT2 PE=1 SV=1	1	0	0	2	0.71	0	0	70
279	13617	tr|M0R1W6|M0R1W6_HUMAN	44.58	25	4	2	Carbamidomethylation; Deamidation (NQ); TMT6plex	24390	Heterogeneous nuclear ribonucleoprotein L (Fragment) OS=Homo sapiens OX=9606 GN=HNRNPL PE=1 SV=1	1	0	0	1.833	0	0	0	0.71
747	1583	tr|A0A087WZZ9|A0A087WZZ9_HUMAN	26.58	12	2	1	TMT6plex	25836	Cyclin-dependent kinase 1 OS=Homo sapiens OX=9606 GN=CDK1 PE=1 SV=1	1	0	0	0	0	0	0	0
747	69510	sp|P06493|CDK1_HUMAN	26.58	9	2	1	TMT6plex	34095	Cyclin-dependent kinase 1 OS=Homo sapiens OX=9606 GN=CDK1 PE=1 SV=3	1	0	0	0	0	0	0	0
747	1585	tr|A0A024QZP7|A0A024QZP7_HUMAN	26.58	9	2	1	TMT6plex	34081	Cell division cycle 2 G1 to S and G2 to M isoform CRA_a OS=Homo sapiens OX=9606 GN=CDK1 PE=1 SV=1	1	0	0	0	0	0	0	0
747	69598	sp|P06493-2|CDK1_HUMAN	26.58	8	1	1	TMT6plex	27503	Isoform 2 of Cyclin-dependent kinase 1 OS=Homo sapiens OX=9606 GN=CDK1	1	0	0	0	0	0	0	0
82	791	tr|K7EJP1|K7EJP1_HUMAN	65.01	49	5	5	TMT6plex	15268	ATP synthase F1 subunit alpha (Fragment) OS=Homo sapiens OX=9606 GN=ATP5F1A PE=1 SV=8	0	10000	10000	10000	0	57.74	57.74	57.74
82	844	tr|K7EQH4|K7EQH4_HUMAN	65.01	57	4	4	TMT6plex	11715	ATP synthase F1 subunit alpha (Fragment) OS=Homo sapiens OX=9606 GN=ATP5F1A PE=1 SV=1	0	10000	10000	10000	0	57.74	57.74	57.74
536	1423	tr|H0Y7A7|H0Y7A7_HUMAN	50.22	21	2	2	TMT6plex	20762	Calmodulin-2 (Fragment) OS=Homo sapiens OX=9606 GN=CALM2 PE=1 SV=1	0	10000	10000	10000	0	57.74	0	57.74
197	69114	sp|P62979|RS27A_HUMAN	73.23	47	8	5	Carbamidomethylation; TMT6plex	17965	Ubiquitin-40S ribosomal protein S27a OS=Homo sapiens OX=9606 GN=RPS27A PE=1 SV=2	0	10000	10000	10000	0	57.74	57.74	0
158	1235	tr|M0QZM1|M0QZM1_HUMAN	52.57	14	4	4	TMT6plex	40052	Heterogeneous nuclear ribonucleoprotein M (Fragment) OS=Homo sapiens OX=9606 GN=HNRNPM PE=1 SV=1	0	10000	10000	10000	0	0	70.71	70.71
362	1070	tr|F8W727|F8W727_HUMAN	51.42	24	4	4	Carbamidomethylation; TMT6plex	17962	60S ribosomal protein L32 OS=Homo sapiens OX=9606 GN=RPL32 PE=1 SV=1	0	10000	10000	10000	0	57.74	57.74	0
369	1308	tr|J3QL05|J3QL05_HUMAN	37.74	37	5	5	TMT6plex	15156	Serine/arginine-rich-splicing factor 2 (Fragment) OS=Homo sapiens OX=9606 GN=SRSF2 PE=1 SV=1	0	10000	10000	0	0	0	0	0
369	1309	tr|J3KP15|J3KP15_HUMAN	37.74	29	4	4	TMT6plex	15371	Serine/arginine-rich-splicing factor 2 (Fragment) OS=Homo sapiens OX=9606 GN=SRSF2 PE=1 SV=8	0	10000	10000	0	0	0	0	0
369	69377	sp|Q01130-2|SRSF2_HUMAN	37.74	18	4	4	TMT6plex	24153	Isoform 2 of Serine/arginine-rich splicing factor 2 OS=Homo sapiens OX=9606 GN=SRSF2	0	10000	10000	0	0	0	0	0
369	69378	sp|Q01130|SRSF2_HUMAN	37.74	17	4	4	TMT6plex	25476	Serine/arginine-rich splicing factor 2 OS=Homo sapiens OX=9606 GN=SRSF2 PE=1 SV=4	0	10000	10000	0	0	0	0	0
144	1009	tr|A0A0U1RRG3|A0A0U1RRG3_HUMAN	57.4	40	3	3	Acetylation (Protein N-term); TMT6plex	16677	Fatty acid synthase (Fragment) OS=Homo sapiens OX=9606 GN=FASN PE=1 SV=1	0	10000	0	10000	0	57.74	0	57.74
144	1730	tr|A0A1B0GTR5|A0A1B0GTR5_HUMAN	32.14	67	1	1	Acetylation (Protein N-term); TMT6plex	1920	Fatty acid synthase (Fragment) OS=Homo sapiens OX=9606 GN=FASN PE=1 SV=1	0	10000	0	10000	0	0	0	0
1109	69539	sp|Q9BRA2|TXD17_HUMAN	34.31	15	2	2	TMT6plex	13941	Thioredoxin domain-containing protein 17 OS=Homo sapiens OX=9606 GN=TXNDC17 PE=1 SV=1	0	10000	0	0	0	0	0	0
1109	1697	tr|I3L0K2|I3L0K2_HUMAN	34.31	13	1	1	TMT6plex	8371	Thioredoxin domain-containing protein 17 OS=Homo sapiens OX=9606 GN=TXNDC17 PE=1 SV=1	0	10000	0	0	0	0	0	0
1109	1698	tr|I3L3M7|I3L3M7_HUMAN	34.31	12	1	1	TMT6plex	9076	Thioredoxin domain-containing protein 17 OS=Homo sapiens OX=9606 GN=TXNDC17 PE=1 SV=1	0	10000	0	0	0	0	0	0
198	1005	tr|E7ESE2|E7ESE2_HUMAN	54	43	7	6	Carbamidomethylation; TMT6plex	22399	Prohibitin (Fragment) OS=Homo sapiens OX=9606 GN=PHB PE=1 SV=2	0	10000	0	0	0	0	0	0
198	1006	tr|E9PCW0|E9PCW0_HUMAN	54	40	7	6	Carbamidomethylation; TMT6plex	23824	Prohibitin (Fragment) OS=Homo sapiens OX=9606 GN=PHB PE=1 SV=2	0	10000	0	0	0	0	0	0
198	1011	tr|C9JZ20|C9JZ20_HUMAN	54	40	6	6	Carbamidomethylation; TMT6plex	22271	Prohibitin (Fragment) OS=Homo sapiens OX=9606 GN=PHB PE=1 SV=1	0	10000	0	0	0	0	0	0
157	68973	sp|Q14974-2|IMB1_HUMAN	77.35	18	9	8	Carbamidomethylation; TMT6plex	81179	Isoform 2 of Importin subunit beta-1 OS=Homo sapiens OX=9606 GN=KPNB1	0	0	10000	10000	0	0	57.74	57.74
1116	1763	tr|F8W696|F8W696_HUMAN	20.99	9	2	1	TMT6plex	27909	Apolipoprotein A-I OS=Homo sapiens OX=9606 GN=APOA1 PE=1 SV=1	0	0	10000	0	0	0	0	0
1116	69584	sp|P02647|APOA1_HUMAN	20.99	8	2	1	TMT6plex	30778	Apolipoprotein A-I OS=Homo sapiens OX=9606 GN=APOA1 PE=1 SV=1	0	0	10000	0	0	0	0	0
184	1133	tr|K7EKE6|K7EKE6_HUMAN	49.86	11	10	7	TMT6plex	95180	Lon protease homolog mitochondrial OS=Homo sapiens OX=9606 GN=LONP1 PE=1 SV=1	0	0	10000	0	0	0	70.71	0
745	69474	sp|P00492|HPRT_HUMAN	41.3	10	2	2	TMT6plex	24579	Hypoxanthine-guanine phosphoribosyltransferase OS=Homo sapiens OX=9606 GN=HPRT1 PE=1 SV=2	0	0	10000	0	0	0	0	0
420	1422	tr|Q5H928|Q5H928_HUMAN	60.68	20	2	2	TMT6plex	17224	3-hydroxyacyl-CoA dehydrogenase type-2 OS=Homo sapiens OX=9606 GN=HSD17B10 PE=1 SV=1	0	0	0	10000	0	0	0	70.71
138	1181	tr|G3V2Y4|G3V2Y4_HUMAN	45.47	31	6	6	TMT6plex	25676	Serine hydroxymethyltransferase mitochondrial (Fragment) OS=Homo sapiens OX=9606 GN=SHMT2 PE=1 SV=1	0	0	0	10000	0	0	0	0
742	69468	sp|P25815|S100P_HUMAN	39.32	33	3	2	Acetylation (Protein N-term); TMT6plex	10400	Protein S100-P OS=Homo sapiens OX=9606 GN=S100P PE=1 SV=2	0	0	0	10000	0	0	0	0
101	620	tr|D6RHH4|D6RHH4_HUMAN	66.73	35	8	8	Carbamidomethylation; Deamidation (NQ); TMT6plex	25869	Receptor of-activated protein C kinase 1 OS=Homo sapiens OX=9606 GN=RACK1 PE=1 SV=1	1	10	4	2	0.58	56.58	56.58	57.45
53	293	tr|B0AZS6|B0AZS6_HUMAN	102.55	72	13	6	Carbamidomethylation; TMT6plex	19072	14-3-3 protein zeta/delta OS=Homo sapiens OX=9606 GN=YWHAZ PE=1 SV=1	1	9	7	2	0.58	53.69	55.43	57.74
101	399	tr|D6R9Z1|D6R9Z1_HUMAN	76.59	34	8	8	Carbamidomethylation; TMT6plex	26349	Receptor of-activated protein C kinase 1 (Fragment) OS=Homo sapiens OX=9606 GN=RACK1 PE=1 SV=8	1	8	7	2	0.58	56.58	56.58	57.45
101	400	tr|D6R9L0|D6R9L0_HUMAN	76.59	27	8	8	Carbamidomethylation; TMT6plex	32574	Receptor of-activated protein C kinase 1 (Fragment) OS=Homo sapiens OX=9606 GN=RACK1 PE=1 SV=1	1	8	7	2	0.58	56.58	56.58	57.45
101	603	tr|D6RFX4|D6RFX4_HUMAN	66.56	27	5	5	Carbamidomethylation; TMT6plex	21449	Receptor of-activated protein C kinase 1 (Fragment) OS=Homo sapiens OX=9606 GN=RACK1 PE=1 SV=1	1	8	7	2	0.58	56.58	56.58	57.45
101	811	tr|D6RFZ9|D6RFZ9_HUMAN	58.98	32	6	6	Carbamidomethylation; Deamidation (NQ); TMT6plex	21839	Receptor of-activated protein C kinase 1 (Fragment) OS=Homo sapiens OX=9606 GN=RACK1 PE=1 SV=8	1	7	6	3	0.58	56.58	56.58	57.45
67	705	tr|E9PNX1|E9PNX1_HUMAN	83.47	53	6	6	TMT6plex	21470	Serpin H1 (Fragment) OS=Homo sapiens OX=9606 GN=SERPINH1 PE=1 SV=1	1	6	0	1	0.58	56.58	0	0.58
93	68933	sp|P23284|PPIB_HUMAN	87.66	52	14	12	Deamidation (NQ); TMT6plex	23743	Peptidyl-prolyl cis-trans isomerase B OS=Homo sapiens OX=9606 GN=PPIB PE=1 SV=2	1	5.5	1	5	0.58	56.87	57.59	57.16
53	390	tr|H0YB80|H0YB80_HUMAN	99.71	84	12	5	Carbamidomethylation; TMT6plex	14636	14-3-3 protein zeta/delta (Fragment) OS=Homo sapiens OX=9606 GN=YWHAZ PE=1 SV=1	1	5.333	4.667	0.333	0.58	55.82	56.01	0.58
53	68932	sp|P63104-2|1433Z_HUMAN	99.71	64	12	5	Carbamidomethylation; TMT6plex	19333	Isoform 2 of 14-3-3 protein zeta/delta OS=Homo sapiens OX=9606 GN=YWHAZ	1	5.333	4.667	0.333	0.58	55.82	56.01	0.58
53	453	tr|B7Z2E6|B7Z2E6_HUMAN	97.92	83	11	5	Carbamidomethylation; TMT6plex	13985	14-3-3 protein zeta/delta OS=Homo sapiens OX=9606 GN=YWHAZ PE=1 SV=1	1	5.333	4.667	0.333	0.58	55.82	56.01	0.58
101	542	tr|D6REE5|D6REE5_HUMAN	75.37	34	9	9	Carbamidomethylation; Deamidation (NQ); TMT6plex	34951	Receptor of-activated protein C kinase 1 (Fragment) OS=Homo sapiens OX=9606 GN=RACK1 PE=1 SV=1	1	5	6	4	0.58	56.58	57.74	57.16
101	806	tr|D6RF23|D6RF23_HUMAN	66.01	91	6	6	Carbamidomethylation; TMT6plex	11247	Receptor of-activated protein C kinase 1 OS=Homo sapiens OX=9606 GN=RACK1 PE=1 SV=1	1	5	5	4	0.58	57.74	56.58	57.16
98	68882	sp|P08758|ANXA5_HUMAN	94.6	58	15	15	Carbamidomethylation; TMT6plex	35937	Annexin A5 OS=Homo sapiens OX=9606 GN=ANXA5 PE=1 SV=2	1	5	3	9	0.58	57.16	57.45	56.58
274	69127	sp|Q15084-3|PDIA6_HUMAN	64.95	22	8	6	Deamidation (NQ); TMT6plex	47838	Isoform 3 of Protein disulfide-isomerase A6 OS=Homo sapiens OX=9606 GN=PDIA6	1	4.333	1	0	0.58	57.45	0.58	0
274	69128	sp|Q15084|PDIA6_HUMAN	64.95	22	8	6	Deamidation (NQ); TMT6plex	48121	Protein disulfide-isomerase A6 OS=Homo sapiens OX=9606 GN=PDIA6 PE=1 SV=1	1	4.333	1	0	0.58	57.45	0.58	0
274	69129	sp|Q15084-4|PDIA6_HUMAN	64.95	22	8	6	Deamidation (NQ); TMT6plex	48646	Isoform 4 of Protein disulfide-isomerase A6 OS=Homo sapiens OX=9606 GN=PDIA6	1	4.333	1	0	0.58	57.45	0.58	0
274	69130	sp|Q15084-5|PDIA6_HUMAN	64.95	20	8	6	Deamidation (NQ); TMT6plex	53261	Isoform 5 of Protein disulfide-isomerase A6 OS=Homo sapiens OX=9606 GN=PDIA6	1	4.333	1	0	0.58	57.45	0.58	0
274	69131	sp|Q15084-2|PDIA6_HUMAN	64.95	20	8	6	Deamidation (NQ); TMT6plex	53901	Isoform 2 of Protein disulfide-isomerase A6 OS=Homo sapiens OX=9606 GN=PDIA6	1	4.333	1	0	0.58	57.45	0.58	0
54	308	tr|H3BU78|H3BU78_HUMAN	99.57	50	11	7	Carbamidomethylation; Deamidation (NQ); TMT6plex; Pyro-glu from Q	22094	Fructose-bisphosphate aldolase (Fragment) OS=Homo sapiens OX=9606 GN=ALDOA PE=1 SV=2	1	4	4.333	3.333	0	2	5.86	1.53
54	472	tr|H3BR04|H3BR04_HUMAN	89.3	60	11	8	Carbamidomethylation; Deamidation (NQ); TMT6plex; Pyro-glu from Q; Methyl ester	17793	Fructose-bisphosphate aldolase A (Fragment) OS=Homo sapiens OX=9606 GN=ALDOA PE=1 SV=1	1	4	4.333	3.333	0	2	5.86	1.53
105	68948	sp|P05141|ADT2_HUMAN	88.34	51	16	5	Carbamidomethylation; Acetylation (Protein N-term); TMT6plex; Acetylation (K)	32852	ADP/ATP translocase 2 OS=Homo sapiens OX=9606 GN=SLC25A5 PE=1 SV=7	1	4	4	0	0.71	2.83	69.3	0
114	68876	sp|P18669|PGAM1_HUMAN	97.26	69	13	12	Carbamidomethylation; TMT6plex	28804	Phosphoglycerate mutase 1 OS=Homo sapiens OX=9606 GN=PGAM1 PE=1 SV=2	1	4	3	7	0.58	57.16	57.17	56.58
309	69158	sp|P55209-2|NP1L1_HUMAN	58.18	18	6	4	TMT6plex	42762	Isoform 2 of Nucleosome assembly protein 1-like 1 OS=Homo sapiens OX=9606 GN=NAP1L1	1	4	2	2.5	0.58	57.17	57.45	57.74
309	849	tr|F8W0J6|F8W0J6_HUMAN	58.18	18	6	4	TMT6plex	43868	Nucleosome assembly protein 1-like 1 OS=Homo sapiens OX=9606 GN=NAP1L1 PE=1 SV=1	1	4	2	2.5	0.58	57.17	57.45	57.74
309	850	tr|F5H4R6|F5H4R6_HUMAN	58.18	18	6	4	TMT6plex	44627	Nucleosome assembly protein 1-like 1 OS=Homo sapiens OX=9606 GN=NAP1L1 PE=1 SV=1	1	4	2	2.5	0.58	57.17	57.45	57.74
309	851	tr|H0YIV4|H0YIV4_HUMAN	58.18	18	6	4	TMT6plex	44714	Nucleosome assembly protein 1-like 1 (Fragment) OS=Homo sapiens OX=9606 GN=NAP1L1 PE=1 SV=1	1	4	2	2.5	0.58	57.17	57.45	57.74
309	69159	sp|P55209|NP1L1_HUMAN	58.18	17	6	4	TMT6plex	45374	Nucleosome assembly protein 1-like 1 OS=Homo sapiens OX=9606 GN=NAP1L1 PE=1 SV=1	1	4	2	2.5	0.58	57.17	57.45	57.74
309	853	tr|F8W020|F8W020_HUMAN	58.18	30	5	4	TMT6plex	24366	Nucleosome assembly protein 1-like 1 (Fragment) OS=Homo sapiens OX=9606 GN=NAP1L1 PE=1 SV=1	1	4	2	2.5	0.58	57.17	57.45	57.74
309	854	tr|F8VXI6|F8VXI6_HUMAN	58.18	29	5	4	TMT6plex	24998	Nucleosome assembly protein 1-like 1 (Fragment) OS=Homo sapiens OX=9606 GN=NAP1L1 PE=1 SV=1	1	4	2	2.5	0.58	57.17	57.45	57.74
309	855	tr|F8VUX1|F8VUX1_HUMAN	58.18	27	5	4	TMT6plex	27724	Nucleosome assembly protein 1-like 1 (Fragment) OS=Homo sapiens OX=9606 GN=NAP1L1 PE=1 SV=1	1	4	2	2.5	0.58	57.17	57.45	57.74
309	856	tr|F8VY35|F8VY35_HUMAN	58.18	24	5	4	TMT6plex	31021	Nucleosome assembly protein 1-like 1 (Fragment) OS=Homo sapiens OX=9606 GN=NAP1L1 PE=1 SV=1	1	4	2	2.5	0.58	57.17	57.45	57.74
309	69271	sp|P55209-3|NP1L1_HUMAN	53.74	15	5	3	TMT6plex	37345	Isoform 3 of Nucleosome assembly protein 1-like 1 OS=Homo sapiens OX=9606 GN=NAP1L1	1	4	2	2.5	0.58	57.17	57.45	57.74
309	1013	tr|F8VV59|F8VV59_HUMAN	53.74	15	5	3	TMT6plex	38029	Nucleosome assembly protein 1-like 1 OS=Homo sapiens OX=9606 GN=NAP1L1 PE=1 SV=1	1	4	2	2.5	0.58	57.17	57.45	57.74
309	1014	tr|F8W543|F8W543_HUMAN	53.74	15	5	3	TMT6plex	38200	Nucleosome assembly protein 1-like 1 OS=Homo sapiens OX=9606 GN=NAP1L1 PE=1 SV=1	1	4	2	2.5	0.58	57.17	57.45	57.74
309	1015	tr|B7Z9C2|B7Z9C2_HUMAN	53.74	14	5	3	TMT6plex	40512	Nucleosome assembly protein 1-like 1 OS=Homo sapiens OX=9606 GN=NAP1L1 PE=1 SV=1	1	4	2	2.5	0.58	57.17	57.45	57.74
309	1016	tr|H0YH88|H0YH88_HUMAN	53.74	25	4	3	TMT6plex	21086	Nucleosome assembly protein 1-like 1 (Fragment) OS=Homo sapiens OX=9606 GN=NAP1L1 PE=1 SV=1	1	4	2	2.5	0.58	57.17	57.45	57.74
309	923	tr|H0YHC3|H0YHC3_HUMAN	53.74	22	4	3	TMT6plex	23418	Nucleosome assembly protein 1-like 1 (Fragment) OS=Homo sapiens OX=9606 GN=NAP1L1 PE=1 SV=1	1	4	2	2.5	0.58	57.17	57.45	57.74
309	1017	tr|F8W118|F8W118_HUMAN	53.74	21	4	3	TMT6plex	24694	Nucleosome assembly protein 1-like 1 (Fragment) OS=Homo sapiens OX=9606 GN=NAP1L1 PE=1 SV=1	1	4	2	2.5	0.58	57.17	57.45	57.74
100	68897	sp|P06744|G6PI_HUMAN	95.01	35	17	16	Carbamidomethylation; Deamidation (NQ); TMT6plex	63147	Glucose-6-phosphate isomerase OS=Homo sapiens OX=9606 GN=GPI PE=1 SV=4	1	4	2	1.5	0.58	57.16	57.45	57.74
100	356	tr|A0A0A0MTS2|A0A0A0MTS2_HUMAN	95.01	34	17	16	Carbamidomethylation; Deamidation (NQ); TMT6plex	64825	Glucose-6-phosphate isomerase (Fragment) OS=Homo sapiens OX=9606 GN=GPI PE=1 SV=1	1	4	2	1.5	0.58	57.16	57.45	57.74
100	68898	sp|P06744-2|G6PI_HUMAN	95.01	28	15	14	Carbamidomethylation; Deamidation (NQ); TMT6plex	64325	Isoform 2 of Glucose-6-phosphate isomerase OS=Homo sapiens OX=9606 GN=GPI	1	4	2	1.5	0.58	57.16	57.45	57.74
100	358	tr|K7EQ48|K7EQ48_HUMAN	93.65	39	16	15	Carbamidomethylation; Deamidation (NQ); TMT6plex	53402	Glucose-6-phosphate isomerase OS=Homo sapiens OX=9606 GN=GPI PE=1 SV=2	1	4	2	1.5	0.58	57.16	57.45	57.74
100	612	tr|A0A0J9YXP8|A0A0J9YXP8_HUMAN	75.83	36	8	8	Deamidation (NQ); TMT6plex	30371	Glucose-6-phosphate isomerase (Fragment) OS=Homo sapiens OX=9606 GN=GPI PE=1 SV=1	1	4	2	1.5	0.58	57.16	57.45	57.74
100	613	tr|A0A0J9YYH3|A0A0J9YYH3_HUMAN	75.83	34	8	8	Deamidation (NQ); TMT6plex	32049	Glucose-6-phosphate isomerase (Fragment) OS=Homo sapiens OX=9606 GN=GPI PE=1 SV=1	1	4	2	1.5	0.58	57.16	57.45	57.74
100	638	tr|A0A0J9YX90|A0A0J9YX90_HUMAN	75.83	21	6	6	Deamidation (NQ); TMT6plex	31548	Glucose-6-phosphate isomerase (Fragment) OS=Homo sapiens OX=9606 GN=GPI PE=1 SV=1	1	4	2	1.5	0.58	57.16	57.45	57.74
55	68817	sp|P23396|RS3_HUMAN	106.2	74	18	16	Carbamidomethylation; TMT6plex; Pyro-glu from Q	26688	40S ribosomal protein S3 OS=Homo sapiens OX=9606 GN=RPS3 PE=1 SV=2	1	3.5	3	3.5	0.58	56.59	56.58	56.29
55	448	tr|F2Z2S8|F2Z2S8_HUMAN	84.66	76	10	9	Carbamidomethylation; TMT6plex	13069	40S ribosomal protein S3 OS=Homo sapiens OX=9606 GN=RPS3 PE=1 SV=1	1	3.5	3	1.5	0.58	56.58	56.58	57.45
55	449	tr|H0YCJ7|H0YCJ7_HUMAN	84.66	66	10	9	Carbamidomethylation; TMT6plex	15003	40S ribosomal protein S3 (Fragment) OS=Homo sapiens OX=9606 GN=RPS3 PE=1 SV=1	1	3.5	3	1.5	0.58	56.58	56.58	57.45
55	470	tr|H0YF32|H0YF32_HUMAN	81.68	66	9	8	Carbamidomethylation; TMT6plex	13515	40S ribosomal protein S3 (Fragment) OS=Homo sapiens OX=9606 GN=RPS3 PE=1 SV=1	1	3.5	3	1.5	0.58	56.58	56.58	57.45
7	84	tr|H3BR70|H3BR70_HUMAN	123.44	69	25	24	Carbamidomethylation; Acetylation (Protein N-term); Oxidation (M); TMT6plex; Pyro-glu from Q	40190	Pyruvate kinase OS=Homo sapiens OX=9606 GN=PKM PE=1 SV=1	1	3.444	2.333	2.222	0	0.84	1	1.35
236	637	tr|A6NLN1|A6NLN1_HUMAN	86.54	22	8	5	Deamidation (NQ); TMT6plex	56511	Polypyrimidine tract binding protein 1 isoform CRA_b OS=Homo sapiens OX=9606 GN=PTBP1 PE=1 SV=4	1	3.333	3.333	0	0.58	57.74	57.74	0
54	256	tr|H3BPS8|H3BPS8_HUMAN	100.97	47	15	9	Carbamidomethylation; Deamidation (NQ); TMT6plex; Pyro-glu from Q; Methyl ester	30427	Fructose-bisphosphate aldolase A (Fragment) OS=Homo sapiens OX=9606 GN=ALDOA PE=1 SV=1	1	3	3.5	3	0	2.52	5.97	1.53
12	557	tr|E9PS65|E9PS65_HUMAN	80.04	35	10	5	Carbamidomethylation; TMT6plex; Methyl ester	24853	Heat shock cognate 71 kDa protein (Fragment) OS=Homo sapiens OX=9606 GN=HSPA8 PE=1 SV=1	1	3	3	4	0.58	57.74	57.74	57.16
101	1208	tr|D6RBD0|D6RBD0_HUMAN	42.13	31	5	5	Carbamidomethylation; Deamidation (NQ); TMT6plex	18046	Receptor of-activated protein C kinase 1 (Fragment) OS=Homo sapiens OX=9606 GN=RACK1 PE=1 SV=1	1	3	3	3	0.71	69.3	70.71	70
55	374	tr|E9PPU1|E9PPU1_HUMAN	87.02	68	11	10	TMT6plex	17407	40S ribosomal protein S3 OS=Homo sapiens OX=9606 GN=RPS3 PE=1 SV=1	1	3	3	1.5	0.58	56.58	56.58	57.45
98	428	tr|D6RBE9|D6RBE9_HUMAN	82.32	60	10	10	Carbamidomethylation; TMT6plex	24698	Annexin OS=Homo sapiens OX=9606 GN=ANXA5 PE=1 SV=1	1	3	2	3.5	0.58	57.16	57.45	57.74
188	327	tr|Q5JR95|Q5JR95_HUMAN	86.36	47	8	8	Carbamidomethylation; TMT6plex	21880	40S ribosomal protein S8 OS=Homo sapiens OX=9606 GN=RPS8 PE=1 SV=1	1	3	2	2	0.58	55.89	56.87	56.73
12	664	tr|E9PM13|E9PM13_HUMAN	73.19	42	8	4	Carbamidomethylation; TMT6plex; Methyl ester	17145	Heat shock cognate 71 kDa protein (Fragment) OS=Homo sapiens OX=9606 GN=HSPA8 PE=1 SV=8	1	3	1	3	0.58	57.74	57.74	57.45
171	68938	sp|Q15365|PCBP1_HUMAN	87.24	37	10	6	Carbamidomethylation; TMT6plex	37498	Poly(rC)-binding protein 1 OS=Homo sapiens OX=9606 GN=PCBP1 PE=1 SV=2	1	3	0	2	0.58	57.16	0	57.45
58	808	tr|F8VYN5|F8VYN5_HUMAN	72.19	47	6	4	TMT6plex	12897	Heterogeneous nuclear ribonucleoprotein A1 (Fragment) OS=Homo sapiens OX=9606 GN=HNRNPA1 PE=1 SV=1	1	2.667	2.667	2.333	0.58	1.53	1.53	56.58
34	68838	sp|P31327|CPSM_HUMAN	126.63	28	34	32	Carbamidomethylation; TMT6plex; Pyro-glu from Q	164939	Carbamoyl-phosphate synthase [ammonia] mitochondrial OS=Homo sapiens OX=9606 GN=CPS1 PE=1 SV=2	1	2.667	1	1.333	0.58	57.02	57.59	57.17
34	68839	sp|P31327-3|CPSM_HUMAN	126.63	28	34	32	Carbamidomethylation; TMT6plex; Pyro-glu from Q	165650	Isoform 3 of Carbamoyl-phosphate synthase [ammonia] mitochondrial OS=Homo sapiens OX=9606 GN=CPS1	1	2.667	1	1.333	0.58	57.02	57.59	57.17
34	68870	sp|P31327-2|CPSM_HUMAN	115.83	29	27	25	Carbamidomethylation; TMT6plex; Pyro-glu from Q	116038	Isoform 2 of Carbamoyl-phosphate synthase [ammonia] mitochondrial OS=Homo sapiens OX=9606 GN=CPS1	1	2.667	1	1.333	0.58	57.02	57.59	57.17
77	68815	sp|P27797|CALR_HUMAN	101.07	56	17	15	Carbamidomethylation; TMT6plex	48142	Calreticulin OS=Homo sapiens OX=9606 GN=CALR PE=1 SV=1	1	2.5	1.5	1.5	0	2.36	1.73	0.58
53	68816	sp|P63104|1433Z_HUMAN	114.71	74	20	10	Carbamidomethylation; Acetylation (Protein N-term); TMT6plex	27745	14-3-3 protein zeta/delta OS=Homo sapiens OX=9606 GN=YWHAZ PE=1 SV=1	1	2.4	1.4	1.4	0	3.2	2.08	3.37
53	193	tr|E7EX29|E7EX29_HUMAN	110.68	65	19	9	Carbamidomethylation; Acetylation (Protein N-term); TMT6plex	28037	14-3-3 protein zeta/delta (Fragment) OS=Homo sapiens OX=9606 GN=YWHAZ PE=1 SV=1	1	2.4	1.4	1.4	0	3.2	2.08	3.37
67	480	tr|E9PK86|E9PK86_HUMAN	91.71	53	8	8	TMT6plex	26958	Serpin H1 (Fragment) OS=Homo sapiens OX=9606 GN=SERPINH1 PE=1 SV=1	1	2.333	1.333	2.333	0.58	56.73	1.15	1.53
67	481	tr|E9PMI5|E9PMI5_HUMAN	91.71	53	8	8	TMT6plex	27202	Serpin H1 (Fragment) OS=Homo sapiens OX=9606 GN=SERPINH1 PE=1 SV=1	1	2.333	1.333	2.333	0.58	56.73	1.15	1.53
7	21	tr|B4DNK4|B4DNK4_HUMAN	145.61	86	37	35	Carbamidomethylation; Acetylation (Protein N-term); Oxidation (M); Deamidation (NQ); TMT6plex; Pyro-glu from Q	49898	Pyruvate kinase OS=Homo sapiens OX=9606 GN=PKM PE=1 SV=1	1	2.231	1.231	1.538	0	1.79	1.55	1.62
19	68803	sp|P05787|K2C8_HUMAN	118.21	62	34	24	Deamidation (NQ); TMT6plex	53704	Keratin type II cytoskeletal 8 OS=Homo sapiens OX=9606 GN=KRT8 PE=1 SV=7	1	2.222	1	2	0	2.36	1.13	4.48
19	68804	sp|P05787-2|K2C8_HUMAN	118.21	59	34	24	Deamidation (NQ); TMT6plex	56608	Isoform 2 of Keratin type II cytoskeletal 8 OS=Homo sapiens OX=9606 GN=KRT8	1	2.222	1	2	0	2.36	1.13	4.48
127	68917	sp|P30041|PRDX6_HUMAN	89.16	69	13	12	Carbamidomethylation; TMT6plex	25035	Peroxiredoxin-6 OS=Homo sapiens OX=9606 GN=PRDX6 PE=1 SV=3	1	2	5	3	0.58	57.74	57.16	57.45
7	690	tr|H3BU13|H3BU13_HUMAN	69.06	83	5	5	Carbamidomethylation; Acetylation (Protein N-term); TMT6plex	8951	Pyruvate kinase PKM (Fragment) OS=Homo sapiens OX=9606 GN=PKM PE=1 SV=1	1	2	4	3	0.58	57.45	56.58	57.45
99	394	tr|E9PK25|E9PK25_HUMAN	96.14	56	13	7	Carbamidomethylation; TMT6plex	22728	Cofilin-1 OS=Homo sapiens OX=9606 GN=CFL1 PE=1 SV=1	1	2	3	1	0.58	57.74	57.16	57.74
99	429	tr|G3V1A4|G3V1A4_HUMAN	94.28	72	12	7	Carbamidomethylation; TMT6plex	16812	Cofilin 1 (Non-muscle) isoform CRA_a OS=Homo sapiens OX=9606 GN=CFL1 PE=1 SV=1	1	2	3	1	0.58	57.74	57.16	57.74
158	68942	sp|P52272-2|HNRPM_HUMAN	79.66	19	11	10	Carbamidomethylation; Acetylation (Protein N-term); TMT6plex	73621	Isoform 2 of Heterogeneous nuclear ribonucleoprotein M OS=Homo sapiens OX=9606 GN=HNRNPM	1	2	2	5	0.58	57.74	57.45	56.58
158	68943	sp|P52272|HNRPM_HUMAN	79.66	18	11	10	Carbamidomethylation; Acetylation (Protein N-term); TMT6plex	77516	Heterogeneous nuclear ribonucleoprotein M OS=Homo sapiens OX=9606 GN=HNRNPM PE=1 SV=3	1	2	2	5	0.58	57.74	57.45	56.58
158	405	tr|A0A087X0X3|A0A087X0X3_HUMAN	77.36	17	10	9	Acetylation (Protein N-term); TMT6plex	77570	Heterogeneous nuclear ribonucleoprotein M OS=Homo sapiens OX=9606 GN=HNRNPM PE=1 SV=1	1	2	2	5	0.58	57.74	57.45	56.58
244	69143	sp|P69905|HBA_HUMAN	67.23	37	5	4	Oxidation (M); TMT6plex	15258	Hemoglobin subunit alpha OS=Homo sapiens OX=9606 GN=HBA1 PE=1 SV=2	1	2	2	3	0.58	56.87	57.16	56.58
244	1131	tr|G3V1N2|G3V1N2_HUMAN	60.24	29	3	3	Oxidation (M); TMT6plex	11948	HCG1745306 isoform CRA_a OS=Homo sapiens OX=9606 GN=HBA2 PE=1 SV=1	1	2	2	3	0.58	56.87	57.16	56.58
172	68951	sp|P49588|SYAC_HUMAN	84.4	13	9	8	Carbamidomethylation; TMT6plex	106810	Alanine--tRNA ligase cytoplasmic OS=Homo sapiens OX=9606 GN=AARS PE=1 SV=2	1	2	2	2	0.58	57.45	1.15	57.45
172	68952	sp|P49588-2|SYAC_HUMAN	84.4	13	9	8	Carbamidomethylation; TMT6plex	109317	Isoform 2 of Alanine--tRNA ligase cytoplasmic OS=Homo sapiens OX=9606 GN=AARS	1	2	2	2	0.58	57.45	1.15	57.45
536	1032	tr|M0QZ52|M0QZ52_HUMAN	58.8	63	3	3	Acetylation (Protein N-term); TMT6plex	9354	Calmodulin 3 (Phosphorylase kinase delta) isoform CRA_d OS=Homo sapiens OX=9606 GN=CALM1 PE=1 SV=1	1	2	2	1	0.58	57.45	57.16	57.59
536	69276	sp|P0DP25|CALM3_HUMAN	58.8	35	3	3	Acetylation (Protein N-term); TMT6plex	16838	Calmodulin-3 OS=Homo sapiens OX=9606 GN=CALM3 PE=1 SV=1	1	2	2	1	0.58	57.45	57.16	57.59
536	69275	sp|P0DP24|CALM2_HUMAN	58.8	35	3	3	Acetylation (Protein N-term); TMT6plex	16838	Calmodulin-2 OS=Homo sapiens OX=9606 GN=CALM2 PE=1 SV=1	1	2	2	1	0.58	57.45	57.16	57.59
536	69274	sp|P0DP23|CALM1_HUMAN	58.8	35	3	3	Acetylation (Protein N-term); TMT6plex	16838	Calmodulin-1 OS=Homo sapiens OX=9606 GN=CALM1 PE=1 SV=1	1	2	2	1	0.58	57.45	57.16	57.59
536	1036	tr|E7ETZ0|E7ETZ0_HUMAN	58.8	35	3	3	Acetylation (Protein N-term); TMT6plex	16966	Calmodulin-1 OS=Homo sapiens OX=9606 GN=CALM1 PE=1 SV=1	1	2	2	1	0.58	57.45	57.16	57.59
130	69019	sp|P62258|1433E_HUMAN	83.85	40	11	8	Carbamidomethylation; Acetylation (Protein N-term); TMT6plex; Pyro-glu from Q	29174	14-3-3 protein epsilon OS=Homo sapiens OX=9606 GN=YWHAE PE=1 SV=1	1	2	1.667	0.333	0.58	57.17	1	0.29
130	69094	sp|P62258-2|1433E_HUMAN	79.36	35	9	7	Carbamidomethylation; TMT6plex; Pyro-glu from Q	26504	Isoform SV of 14-3-3 protein epsilon OS=Homo sapiens OX=9606 GN=YWHAE	1	2	1	0	0.58	57.74	0.58	0
132	69273	sp|Q99832-2|TCPH_HUMAN	56.68	24	6	6	Carbamidomethylation; TMT6plex	37499	Isoform 2 of T-complex protein 1 subunit eta OS=Homo sapiens OX=9606 GN=CCT7	1	2	0	2	0.58	57.45	0	57.74
67	706	tr|E9PJH8|E9PJH8_HUMAN	78.44	56	5	5	TMT6plex	15461	Serpin H1 (Fragment) OS=Homo sapiens OX=9606 GN=SERPINH1 PE=1 SV=1	1	2	0	0.5	0.58	57.17	0	0.58
67	707	tr|E9PIG2|E9PIG2_HUMAN	78.44	51	5	5	TMT6plex	17362	Serpin H1 (Fragment) OS=Homo sapiens OX=9606 GN=SERPINH1 PE=1 SV=2	1	2	0	0.5	0.58	57.17	0	0.58
67	708	tr|E9PRS3|E9PRS3_HUMAN	78.44	51	5	5	TMT6plex	17490	Serpin H1 (Fragment) OS=Homo sapiens OX=9606 GN=SERPINH1 PE=1 SV=8	1	2	0	0.5	0.58	57.17	0	0.58
67	1408	tr|E9PQ34|E9PQ34_HUMAN	55.93	26	2	2	TMT6plex	15301	Serpin H1 (Fragment) OS=Homo sapiens OX=9606 GN=SERPINH1 PE=1 SV=1	1	2	0	0.5	0.58	57.17	0	0.58
47	69000	sp|P62937-2|PPIA_HUMAN	88.91	75	10	8	Carbamidomethylation; Deamidation (NQ); TMT6plex	11418	Isoform 2 of Peptidyl-prolyl cis-trans isomerase A OS=Homo sapiens OX=9606 GN=PPIA	1	1.833	1.167	0.833	0	4.51	3.08	1.97
28	68794	sp|P19338|NUCL_HUMAN	126.44	41	35	28	Deamidation (NQ); TMT6plex; Ethylation; Methyl ester	76615	Nucleolin OS=Homo sapiens OX=9606 GN=NCL PE=1 SV=3	1	1.8	1.2	0.8	0	1	0.58	0.76
196	69103	sp|P31949|S10AB_HUMAN	73.84	58	7	7	Carbamidomethylation; TMT6plex	11740	Protein S100-A11 OS=Homo sapiens OX=9606 GN=S100A11 PE=1 SV=2	1	1.8	1	1.4	0.58	57.17	1.07	57.16
188	68891	sp|P62241|RS8_HUMAN	91.02	50	9	9	Carbamidomethylation; TMT6plex	24205	40S ribosomal protein S8 OS=Homo sapiens OX=9606 GN=RPS8 PE=1 SV=2	1	1.8	1	1.2	0	2.36	0.76	0.76
46	572	tr|E9PFF2|E9PFF2_HUMAN	89.46	49	12	10	Carbamidomethylation; Acetylation (Protein N-term); TMT6plex	36449	Transketolase OS=Homo sapiens OX=9606 GN=TKT PE=1 SV=1	1	1.789	1.158	1.579	0.58	57.32	57.67	57.45
13	68724	sp|P0DMV9|HS71B_HUMAN	157.41	71	36	15	Carbamidomethylation; Deamidation (NQ); TMT6plex	70052	Heat shock 70 kDa protein 1B OS=Homo sapiens OX=9606 GN=HSPA1B PE=1 SV=1	1	1.778	1.333	1.111	0	2.21	0.92	1.04
13	68723	sp|P0DMV8|HS71A_HUMAN	157.41	71	36	15	Carbamidomethylation; Deamidation (NQ); TMT6plex	70052	Heat shock 70 kDa protein 1A OS=Homo sapiens OX=9606 GN=HSPA1A PE=1 SV=1	1	1.778	1.333	1.111	0	2.21	0.92	1.04
13	5	tr|A0A0G2JIW1|A0A0G2JIW1_HUMAN	157.41	71	36	15	Carbamidomethylation; Deamidation (NQ); TMT6plex	70109	Heat shock 70 kDa protein 1B OS=Homo sapiens OX=9606 GN=HSPA1B PE=1 SV=1	1	1.778	1.333	1.111	0	2.21	0.92	1.04
13	68726	sp|P0DMV8-2|HS71A_HUMAN	153.83	67	31	12	Carbamidomethylation; Deamidation (NQ); TMT6plex	63937	Isoform 2 of Heat shock 70 kDa protein 1A OS=Homo sapiens OX=9606 GN=HSPA1A	1	1.778	1.333	1.111	0	2.21	0.92	1.04
13	34	tr|V9GZ37|V9GZ37_HUMAN	136.65	64	22	9	Carbamidomethylation; Deamidation (NQ); TMT6plex	51947	Heat shock 70 kDa protein 1A OS=Homo sapiens OX=9606 GN=HSPA1A PE=1 SV=1	1	1.778	1.333	1.111	0	2.21	0.92	1.04
77	731	tr|K7EJB9|K7EJB9_HUMAN	68.14	36	9	7	TMT6plex	28432	Calreticulin (Fragment) OS=Homo sapiens OX=9606 GN=CALR PE=1 SV=1	1	1.75	1.25	1.25	0	1.73	1.32	0.58
8	310	tr|E7EXB4|E7EXB4_HUMAN	100.03	52	12	9	Oxidation (M); TMT6plex	23783	60 kDa heat shock protein mitochondrial (Fragment) OS=Homo sapiens OX=9606 GN=HSPD1 PE=1 SV=1	1	1.75	1.194	2.667	0	1.51	1.99	3.31
12	230	tr|E9PN25|E9PN25_HUMAN	95.68	89	10	5	Carbamidomethylation; TMT6plex	14621	Heat shock cognate 71 kDa protein (Fragment) OS=Homo sapiens OX=9606 GN=HSPA8 PE=1 SV=1	1	1.667	1.667	1.667	0.58	57.02	56.87	57.02
18	656	tr|Q5JR01|Q5JR01_HUMAN	86.25	48	6	6	Carbamidomethylation; Deamidation (NQ); TMT6plex	15936	Elongation factor 1-alpha 1 (Fragment) OS=Homo sapiens OX=9606 GN=EEF1A1 PE=1 SV=1	1	1.667	1.6	1.933	0.58	56.27	55.84	56.87
18	962	tr|A6PW80|A6PW80_HUMAN	64.18	34	4	4	TMT6plex	11994	Elongation factor 1-alpha 1 (Fragment) OS=Homo sapiens OX=9606 GN=EEF1A1 PE=4 SV=8	1	1.667	1.6	1.933	0.58	56.27	55.84	56.87
134	68982	sp|P40926-2|MDHM_HUMAN	76.28	37	9	9	Carbamidomethylation; Deamidation (NQ); TMT6plex	30875	Isoform 2 of Malate dehydrogenase mitochondrial OS=Homo sapiens OX=9606 GN=MDH2	1	1.667	1.333	1.333	0.58	57.17	2.31	57.17
239	69097	sp|Q01105-3|SET_HUMAN	73.57	28	6	5	TMT6plex	30993	Isoform 3 of Protein SET OS=Homo sapiens OX=9606 GN=SET	1	1.667	1	3	0.58	57.16	57.45	56.87
239	697	tr|A0A0C4DFV9|A0A0C4DFV9_HUMAN	73.57	28	6	5	TMT6plex	31124	Protein SET OS=Homo sapiens OX=9606 GN=SET PE=1 SV=1	1	1.667	1	3	0.58	57.16	57.45	56.87
239	69098	sp|Q01105-4|SET_HUMAN	73.57	28	6	5	TMT6plex	31272	Isoform 4 of Protein SET OS=Homo sapiens OX=9606 GN=SET	1	1.667	1	3	0.58	57.16	57.45	56.87
239	69099	sp|Q01105-2|SET_HUMAN	73.57	27	6	5	TMT6plex	32103	Isoform 2 of Protein SET OS=Homo sapiens OX=9606 GN=SET	1	1.667	1	3	0.58	57.16	57.45	56.87
239	69100	sp|Q01105|SET_HUMAN	73.57	26	6	5	TMT6plex	33489	Protein SET OS=Homo sapiens OX=9606 GN=SET PE=1 SV=3	1	1.667	1	3	0.58	57.16	57.45	56.87
239	868	tr|A0A087X027|A0A087X027_HUMAN	69.02	15	4	3	TMT6plex	33645	Protein SETSIP OS=Homo sapiens OX=9606 GN=SETSIP PE=3 SV=1	1	1.667	1	3	0.58	57.16	57.45	56.87
239	69160	sp|P0DME0|SETLP_HUMAN	69.02	14	4	3	TMT6plex	34882	Protein SETSIP OS=Homo sapiens OX=9606 GN=SETSIP PE=1 SV=1	1	1.667	1	3	0.58	57.16	57.45	56.87
8	767	tr|C9JL25|C9JL25_HUMAN	80.16	41	6	5	Oxidation (M); TMT6plex	19207	60 kDa heat shock protein mitochondrial (Fragment) OS=Homo sapiens OX=9606 GN=HSPD1 PE=1 SV=1	1	1.636	0.727	6.636	0.58	4.36	4.62	3.51
8	1231	tr|C9JL19|C9JL19_HUMAN	66.45	51	4	4	Oxidation (M); TMT6plex	8991	60 kDa heat shock protein mitochondrial (Fragment) OS=Homo sapiens OX=9606 GN=HSPD1 PE=1 SV=1	1	1.636	0.727	6.636	0.58	4.36	4.62	3.51
8	1232	tr|C9JCQ4|C9JCQ4_HUMAN	66.45	45	4	4	Oxidation (M); TMT6plex	10279	60 kDa heat shock protein mitochondrial (Fragment) OS=Homo sapiens OX=9606 GN=HSPD1 PE=1 SV=1	1	1.636	0.727	6.636	0.58	4.36	4.62	3.51
18	68875	sp|Q05639|EF1A2_HUMAN	103.4	23	11	9	Carbamidomethylation; Deamidation (NQ); TMT6plex; Pyro-glu from Q	50470	Elongation factor 1-alpha 2 OS=Homo sapiens OX=9606 GN=EEF1A2 PE=1 SV=1	1	1.632	1.474	1.895	0	1.46	2.83	0.58
12	140	tr|A8K7Q2|A8K7Q2_HUMAN	106.57	45	18	10	Carbamidomethylation; Deamidation (NQ); TMT6plex; Methyl ester	45338	Heat shock cognate 71 kDa protein OS=Homo sapiens OX=9606 GN=HSPA8 PE=1 SV=1	1	1.6	1.8	1.4	0	1.68	2.22	1.54
88	295	tr|G3V5X6|G3V5X6_HUMAN	88.8	77	8	8	Carbamidomethylation; Acetylation (Protein N-term); Oxidation (M); TMT6plex	12781	Heterogeneous nuclear ribonucleoproteins C1/C2 (Fragment) OS=Homo sapiens OX=9606 GN=HNRNPC PE=1 SV=1	1	1.571	1.286	1.714	0.58	55.72	56.46	56.82
88	296	tr|G3V3K6|G3V3K6_HUMAN	88.8	74	8	8	Carbamidomethylation; Acetylation (Protein N-term); Oxidation (M); TMT6plex	13337	Heterogeneous nuclear ribonucleoproteins C1/C2 (Fragment) OS=Homo sapiens OX=9606 GN=HNRNPC PE=1 SV=1	1	1.571	1.286	1.714	0.58	55.72	56.46	56.82
88	297	tr|G3V251|G3V251_HUMAN	88.8	71	8	8	Carbamidomethylation; Acetylation (Protein N-term); Oxidation (M); TMT6plex	14038	Heterogeneous nuclear ribonucleoproteins C1/C2 (Fragment) OS=Homo sapiens OX=9606 GN=HNRNPC PE=1 SV=1	1	1.571	1.286	1.714	0.58	55.72	56.46	56.82
88	372	tr|G3V575|G3V575_HUMAN	81.12	50	10	9	Carbamidomethylation; Acetylation (Protein N-term); Oxidation (M); TMT6plex	20366	Heterogeneous nuclear ribonucleoproteins C1/C2 (Fragment) OS=Homo sapiens OX=9606 GN=HNRNPC PE=1 SV=1	1	1.571	1.286	1.714	0.58	55.72	56.46	56.82
88	407	tr|G3V555|G3V555_HUMAN	78.23	50	9	9	Carbamidomethylation; Acetylation (Protein N-term); Oxidation (M); TMT6plex	19178	Heterogeneous nuclear ribonucleoproteins C1/C2 (Fragment) OS=Homo sapiens OX=9606 GN=HNRNPC PE=1 SV=1	1	1.571	1.286	1.714	0.58	55.72	56.46	56.82
88	435	tr|B4DSU6|B4DSU6_HUMAN	78.23	49	7	7	Carbamidomethylation; Acetylation (Protein N-term); Oxidation (M); TMT6plex	15735	Heterogeneous nuclear ribonucleoproteins C1/C2 OS=Homo sapiens OX=9606 GN=HNRNPC PE=1 SV=1	1	1.571	1.286	1.714	0.58	55.72	56.46	56.82
88	735	tr|G3V4M8|G3V4M8_HUMAN	67.52	71	5	5	Carbamidomethylation; Acetylation (Protein N-term); TMT6plex	7280	Heterogeneous nuclear ribonucleoproteins C1/C2 (Fragment) OS=Homo sapiens OX=9606 GN=HNRNPC PE=1 SV=1	1	1.571	1.286	1.714	0.58	55.72	56.46	56.82
10	68731	sp|P13639|EF2_HUMAN	147.44	56	40	37	Carbamidomethylation; Deamidation (NQ); TMT6plex	95338	Elongation factor 2 OS=Homo sapiens OX=9606 GN=EEF2 PE=1 SV=4	1	1.571	0.857	1.714	0	3.62	0.76	1.38
159	68985	sp|P09382|LEG1_HUMAN	77.21	82	8	8	Carbamidomethylation; Acetylation (Protein N-term); TMT6plex	14716	Galectin-1 OS=Homo sapiens OX=9606 GN=LGALS1 PE=1 SV=2	1	1.5	3	3	0.58	1	56.29	2
7	68742	sp|P14618|KPYM_HUMAN	149.01	84	44	40	Carbamidomethylation; Acetylation (Protein N-term); Oxidation (M); Deamidation (NQ); TMT6plex; Pyro-glu from Q	57937	Pyruvate kinase PKM OS=Homo sapiens OX=9606 GN=PKM PE=1 SV=4	1	1.5	1.889	1.056	0	2.08	1.07	1.75
7	68746	sp|P14618-3|KPYM_HUMAN	144.2	74	39	35	Carbamidomethylation; Oxidation (M); Deamidation (NQ); TMT6plex; Pyro-glu from Q	56273	Isoform 3 of Pyruvate kinase PKM OS=Homo sapiens OX=9606 GN=PKM	1	1.5	1.889	1.056	0	2.08	1.07	1.75
7	68755	sp|P14618-2|KPYM_HUMAN	140.28	75	40	36	Carbamidomethylation; Acetylation (Protein N-term); Oxidation (M); Deamidation (NQ); TMT6plex; Pyro-glu from Q	58062	Isoform M1 of Pyruvate kinase PKM OS=Homo sapiens OX=9606 GN=PKM	1	1.5	1.889	1.056	0	2.08	1.07	1.75
82	685	tr|K7ERX7|K7ERX7_HUMAN	69.59	40	6	6	TMT6plex	21590	ATP synthase F1 subunit alpha (Fragment) OS=Homo sapiens OX=9606 GN=ATP5F1A PE=1 SV=1	1	1.5	1.75	1.5	0.58	57.45	57.38	57.38
147	936	tr|J3KSZ0|J3KSZ0_HUMAN	68.12	32	6	4	TMT6plex	26781	Eukaryotic initiation factor 4A-I (Fragment) OS=Homo sapiens OX=9606 GN=EIF4A1 PE=1 SV=1	1	1.5	1.5	3.5	0.58	57.45	57.45	56.58
265	68940	sp|P21796|VDAC1_HUMAN	86.2	34	8	7	Carbamidomethylation; TMT6plex	30773	Voltage-dependent anion-selective channel protein 1 OS=Homo sapiens OX=9606 GN=VDAC1 PE=1 SV=2	1	1.5	1.5	1	0.58	57.45	57.17	0.58
100	1227	tr|K7EPY4|K7EPY4_HUMAN	53.9	20	4	4	Deamidation (NQ); TMT6plex	19130	Glucose-6-phosphate isomerase (Fragment) OS=Homo sapiens OX=9606 GN=GPI PE=1 SV=8	1	1.5	1.5	1	0.71	70	70.36	70.71
140	1008	tr|E7EN40|E7EN40_HUMAN	54.98	37	7	5	Carbamidomethylation; Acetylation (Protein N-term); TMT6plex	18835	Heterogeneous nuclear ribonucleoprotein H (Fragment) OS=Homo sapiens OX=9606 GN=HNRNPH1 PE=1 SV=1	1	1.5	1.5	0.5	0.58	1	1.73	57.74
140	1313	tr|D6RF17|D6RF17_HUMAN	47.67	78	5	4	Carbamidomethylation; Acetylation (Protein N-term); TMT6plex	5486	Heterogeneous nuclear ribonucleoprotein H (Fragment) OS=Homo sapiens OX=9606 GN=HNRNPH1 PE=1 SV=1	1	1.5	1.5	0.5	0.58	1	1.73	57.74
140	1318	tr|D6RDL0|D6RDL0_HUMAN	47.67	45	5	4	Carbamidomethylation; Acetylation (Protein N-term); TMT6plex	9504	Heterogeneous nuclear ribonucleoprotein H (Fragment) OS=Homo sapiens OX=9606 GN=HNRNPH1 PE=1 SV=1	1	1.5	1.5	0.5	0.58	1	1.73	57.74
140	1497	tr|D6R9D3|D6R9D3_HUMAN	47.67	68	3	3	Carbamidomethylation; Acetylation (Protein N-term); TMT6plex	4350	Heterogeneous nuclear ribonucleoprotein H OS=Homo sapiens OX=9606 GN=HNRNPH1 PE=1 SV=1	1	1.5	1.5	0.5	0.58	1	1.73	57.74
140	1725	tr|E5RJ94|E5RJ94_HUMAN	40.92	50	2	2	Acetylation (Protein N-term); TMT6plex	2983	Heterogeneous nuclear ribonucleoprotein H (Fragment) OS=Homo sapiens OX=9606 GN=HNRNPH1 PE=1 SV=1	1	1.5	1.5	0	0	0.71	2.12	0
12	186	tr|E9PPY6|E9PPY6_HUMAN	102	94	12	7	Carbamidomethylation; TMT6plex	15153	Heat shock cognate 71 kDa protein (Fragment) OS=Homo sapiens OX=9606 GN=HSPA8 PE=1 SV=1	1	1.5	1.25	1.75	0.58	56.97	56.97	56.87
69	68868	sp|P30101|PDIA3_HUMAN	95.72	43	22	17	TMT6plex	56782	Protein disulfide-isomerase A3 OS=Homo sapiens OX=9606 GN=PDIA3 PE=1 SV=4	1	1.5	1.25	1.75	0.58	57.16	57.16	57.16
217	69155	sp|P50914|RL14_HUMAN	60.6	32	9	6	Carbamidomethylation; TMT6plex	23432	60S ribosomal protein L14 OS=Homo sapiens OX=9606 GN=RPL14 PE=1 SV=4	1	1.5	1.25	1.5	0.58	57.3	57.3	57.3
217	876	tr|E7EPB3|E7EPB3_HUMAN	60.6	47	7	5	Carbamidomethylation; TMT6plex	14558	60S ribosomal protein L14 OS=Homo sapiens OX=9606 GN=RPL14 PE=1 SV=1	1	1.5	1.25	1.5	0.58	57.3	57.3	57.3
12	69	tr|E9PNE6|E9PNE6_HUMAN	123.51	54	24	13	Carbamidomethylation; Deamidation (NQ); TMT6plex; Methyl ester	54976	Heat shock cognate 71 kDa protein OS=Homo sapiens OX=9606 GN=HSPA8 PE=1 SV=1	1	1.5	1.25	1.25	0.58	56.97	56.97	57.07
134	68949	sp|P40926|MDHM_HUMAN	83.47	38	11	11	Carbamidomethylation; Deamidation (NQ); TMT6plex	35503	Malate dehydrogenase mitochondrial OS=Homo sapiens OX=9606 GN=MDH2 PE=1 SV=3	1	1.5	1.25	0.75	0	1.15	2.08	1
88	69070	sp|O60812|HNRC1_HUMAN	71.29	23	8	6	Acetylation (Protein N-term); TMT6plex	32142	Heterogeneous nuclear ribonucleoprotein C-like 1 OS=Homo sapiens OX=9606 GN=HNRNPCL1 PE=1 SV=1	1	1.5	1	1.75	0.58	57.17	57.45	57.16
88	69069	sp|P0DMR1|HNRC4_HUMAN	71.29	23	8	6	Acetylation (Protein N-term); TMT6plex	32029	Heterogeneous nuclear ribonucleoprotein C-like 4 OS=Homo sapiens OX=9606 GN=HNRNPCL4 PE=3 SV=1	1	1.5	1	1.75	0.58	57.17	57.45	57.16
88	69068	sp|B7ZW38|HNRC3_HUMAN	71.29	23	8	6	Acetylation (Protein N-term); TMT6plex	32029	Heterogeneous nuclear ribonucleoprotein C-like 3 OS=Homo sapiens OX=9606 GN=HNRNPCL3 PE=2 SV=1	1	1.5	1	1.75	0.58	57.17	57.45	57.16
88	69067	sp|B2RXH8|HNRC2_HUMAN	71.29	23	8	6	Acetylation (Protein N-term); TMT6plex	32072	Heterogeneous nuclear ribonucleoprotein C-like 2 OS=Homo sapiens OX=9606 GN=HNRNPCL2 PE=1 SV=1	1	1.5	1	1.75	0.58	57.17	57.45	57.16
88	797	tr|A0A0G2JPF8|A0A0G2JPF8_HUMAN	71.29	23	8	6	Acetylation (Protein N-term); TMT6plex	32057	Heterogeneous nuclear ribonucleoprotein C-like 4 OS=Homo sapiens OX=9606 PE=4 SV=1	1	1.5	1	1.75	0.58	57.17	57.45	57.16
88	799	tr|A0A0G2JNQ3|A0A0G2JNQ3_HUMAN	71.29	21	7	5	Acetylation (Protein N-term); TMT6plex	32053	Heterogeneous nuclear ribonucleoprotein C-like 2 OS=Homo sapiens OX=9606 GN=HNRNPCL2 PE=4 SV=1	1	1.5	1	1.75	0.58	57.17	57.45	57.16
88	69177	sp|P07910-3|HNRPC_HUMAN	65.03	32	9	7	Acetylation (Protein N-term); TMT6plex	25230	Isoform 3 of Heterogeneous nuclear ribonucleoproteins C1/C2 OS=Homo sapiens OX=9606 GN=HNRNPC	1	1.5	1	1.75	0.58	57.17	57.45	57.16
59	195	tr|Q5TCI8|Q5TCI8_HUMAN	97	44	19	18	Deamidation (NQ); TMT6plex	55762	Prelamin-A/C OS=Homo sapiens OX=9606 GN=LMNA PE=1 SV=1	1	1.5	0.5	1	0	2.08	0.58	1.15
59	68860	sp|P02545-5|LMNA_HUMAN	97	38	19	18	Deamidation (NQ); TMT6plex	62853	Isoform 5 of Prelamin-A/C OS=Homo sapiens OX=9606 GN=LMNA	1	1.5	0.5	1	0	2.08	0.58	1.15
59	68861	sp|P02545-4|LMNA_HUMAN	97	37	19	18	Deamidation (NQ); TMT6plex	63893	Isoform 4 of Prelamin-A/C OS=Homo sapiens OX=9606 GN=LMNA	1	1.5	0.5	1	0	2.08	0.58	1.15
59	703	tr|H0YAB0|H0YAB0_HUMAN	66.89	45	8	8	Deamidation (NQ); TMT6plex	20796	Prelamin-A/C (Fragment) OS=Homo sapiens OX=9606 GN=LMNA PE=1 SV=1	1	1.5	0.5	1	0	2.08	0.58	1.15
47	68830	sp|P62937|PPIA_HUMAN	116.09	90	19	15	Carbamidomethylation; Acetylation (Protein N-term); Deamidation (NQ); TMT6plex	18012	Peptidyl-prolyl cis-trans isomerase A OS=Homo sapiens OX=9606 GN=PPIA PE=1 SV=2	1	1.49	1.245	0.959	0	0.35	0.33	0.71
47	323	tr|F8WE65|F8WE65_HUMAN	103.54	92	13	10	Carbamidomethylation; Acetylation (Protein N-term); Deamidation (NQ); TMT6plex	13022	Peptidyl-prolyl cis-trans isomerase OS=Homo sapiens OX=9606 GN=PPIA PE=1 SV=1	1	1.49	1.245	0.959	0	0.35	0.33	0.71
47	324	tr|C9J5S7|C9J5S7_HUMAN	103.54	92	13	10	Carbamidomethylation; Acetylation (Protein N-term); Deamidation (NQ); TMT6plex	13208	Peptidyl-prolyl cis-trans isomerase OS=Homo sapiens OX=9606 GN=PPIA PE=1 SV=1	1	1.49	1.245	0.959	0	0.35	0.33	0.71
25	396	tr|A0A0C4DGB6|A0A0C4DGB6_HUMAN	105.78	27	23	16	Carbamidomethylation; Deamidation (NQ); TMT6plex; Acetylation (K); Methyl ester	69227	Serum albumin OS=Homo sapiens OX=9606 GN=ALB PE=1 SV=1	1	1.478	1.478	0.87	0	4.63	6.42	2.52
25	68955	sp|P02768|ALBU_HUMAN	105.78	27	23	16	Carbamidomethylation; Deamidation (NQ); TMT6plex; Acetylation (K); Methyl ester	69367	Serum albumin OS=Homo sapiens OX=9606 GN=ALB PE=1 SV=2	1	1.478	1.478	0.87	0	4.63	6.42	2.52
25	384	tr|H0YA55|H0YA55_HUMAN	104	28	19	13	Carbamidomethylation; Deamidation (NQ); TMT6plex; Acetylation (K); Methyl ester	51578	Serum albumin (Fragment) OS=Homo sapiens OX=9606 GN=ALB PE=1 SV=1	1	1.478	1.478	0.87	0	4.63	6.42	2.52
25	386	tr|D6RHD5|D6RHD5_HUMAN	104	28	19	13	Carbamidomethylation; Deamidation (NQ); TMT6plex; Acetylation (K); Methyl ester	52059	Serum albumin OS=Homo sapiens OX=9606 GN=ALB PE=1 SV=1	1	1.478	1.478	0.87	0	4.63	6.42	2.52
25	387	tr|B7WNR0|B7WNR0_HUMAN	104	26	19	13	Carbamidomethylation; Deamidation (NQ); TMT6plex; Acetylation (K); Methyl ester	56212	Serum albumin OS=Homo sapiens OX=9606 GN=ALB PE=1 SV=1	1	1.478	1.478	0.87	0	4.63	6.42	2.52
5	68736	sp|P08238|HS90B_HUMAN	154.96	65	45	24	Carbamidomethylation; Oxidation (M); TMT6plex	83264	Heat shock protein HSP 90-beta OS=Homo sapiens OX=9606 GN=HSP90AB1 PE=1 SV=4	1	1.455	1.364	1	0	0.43	1.61	0.81
60	68846	sp|P22626|ROA2_HUMAN	98.53	47	20	17	Carbamidomethylation; TMT6plex	37430	Heterogeneous nuclear ribonucleoproteins A2/B1 OS=Homo sapiens OX=9606 GN=HNRNPA2B1 PE=1 SV=2	1	1.444	1	1.444	0	1.67	0.69	1.15
60	68848	sp|P22626-2|ROA2_HUMAN	98.53	46	19	16	Carbamidomethylation; TMT6plex	36006	Isoform A2 of Heterogeneous nuclear ribonucleoproteins A2/B1 OS=Homo sapiens OX=9606 GN=HNRNPA2B1	1	1.444	1	1.444	0	1.67	0.69	1.15
88	218	tr|G3V4W0|G3V4W0_HUMAN	98.36	55	15	13	Carbamidomethylation; Acetylation (Protein N-term); Oxidation (M); TMT6plex	28916	Heterogeneous nuclear ribonucleoproteins C1/C2 (Fragment) OS=Homo sapiens OX=9606 GN=HNRNPC PE=1 SV=1	1	1.444	1	1.222	0	3.47	1.89	0.54
88	219	tr|B4DY08|B4DY08_HUMAN	98.36	50	15	13	Carbamidomethylation; Acetylation (Protein N-term); Oxidation (M); TMT6plex	31972	Heterogeneous nuclear ribonucleoproteins C1/C2 OS=Homo sapiens OX=9606 GN=HNRNPC PE=1 SV=1	1	1.444	1	1.222	0	3.47	1.89	0.54
88	220	tr|B2R5W2|B2R5W2_HUMAN	98.36	49	15	13	Carbamidomethylation; Acetylation (Protein N-term); Oxidation (M); TMT6plex	31948	Heterogeneous nuclear ribonucleoproteins C1/C2 OS=Homo sapiens OX=9606 GN=HNRNPC PE=1 SV=1	1	1.444	1	1.222	0	3.47	1.89	0.54
88	68841	sp|P07910-2|HNRPC_HUMAN	98.36	49	15	13	Carbamidomethylation; Acetylation (Protein N-term); Oxidation (M); TMT6plex	32338	Isoform C1 of Heterogeneous nuclear ribonucleoproteins C1/C2 OS=Homo sapiens OX=9606 GN=HNRNPC	1	1.444	1	1.222	0	3.47	1.89	0.54
88	224	tr|G3V4C1|G3V4C1_HUMAN	96.85	47	14	12	Carbamidomethylation; Acetylation (Protein N-term); Oxidation (M); TMT6plex	32238	Heterogeneous nuclear ribonucleoproteins C1/C2 OS=Homo sapiens OX=9606 GN=HNRNPC PE=1 SV=1	1	1.444	1	1.222	0	3.47	1.89	0.54
88	68852	sp|P07910-4|HNRPC_HUMAN	96.44	52	13	12	Carbamidomethylation; Acetylation (Protein N-term); Oxidation (M); TMT6plex	27821	Isoform 4 of Heterogeneous nuclear ribonucleoproteins C1/C2 OS=Homo sapiens OX=9606 GN=HNRNPC	1	1.444	1	1.222	0	3.47	1.89	0.54
88	68899	sp|P07910|HNRPC_HUMAN	89.12	41	14	12	Carbamidomethylation; Acetylation (Protein N-term); Oxidation (M); TMT6plex	33670	Heterogeneous nuclear ribonucleoproteins C1/C2 OS=Homo sapiens OX=9606 GN=HNRNPC PE=1 SV=4	1	1.444	1	1.222	0	3.47	1.89	0.54
88	353	tr|G3V2Q1|G3V2Q1_HUMAN	87.47	39	13	11	Carbamidomethylation; Acetylation (Protein N-term); Oxidation (M); TMT6plex	33571	Heterogeneous nuclear ribonucleoproteins C1/C2 OS=Homo sapiens OX=9606 GN=HNRNPC PE=1 SV=1	1	1.444	1	1.222	0	3.47	1.89	0.54
88	354	tr|G3V576|G3V576_HUMAN	87.47	48	12	10	Carbamidomethylation; Acetylation (Protein N-term); Oxidation (M); TMT6plex	25257	Heterogeneous nuclear ribonucleoproteins C1/C2 OS=Homo sapiens OX=9606 GN=HNRNPC PE=1 SV=1	1	1.444	1	1.222	0	3.47	1.89	0.54
113	573	tr|K7EPJ9|K7EPJ9_HUMAN	67.98	36	8	5	Carbamidomethylation; TMT6plex	24866	Keratin type I cytoskeletal 17 (Fragment) OS=Homo sapiens OX=9606 GN=KRT17 PE=1 SV=1	1	1.429	0.857	0.714	0.58	57.25	57.4	57.64
132	69089	sp|Q99832-4|TCPH_HUMAN	64.72	24	9	7	Carbamidomethylation; TMT6plex	50352	Isoform 4 of T-complex protein 1 subunit eta OS=Homo sapiens OX=9606 GN=CCT7	1	1.429	0.286	1.571	0.58	57.45	0.58	57.59
74	565	tr|A0A1W2PQD4|A0A1W2PQD4_HUMAN	79.03	27	9	8	Carbamidomethylation; TMT6plex	36429	Heterogeneous nuclear ribonucleoprotein U (Fragment) OS=Homo sapiens OX=9606 GN=HNRNPU PE=1 SV=1	1	1.4	1.6	1.2	0.58	57.39	57.34	57.51
272	69074	sp|P62829|RL23_HUMAN	74.35	46	7	6	Carbamidomethylation; TMT6plex	14865	60S ribosomal protein L23 OS=Homo sapiens OX=9606 GN=RPL23 PE=1 SV=1	1	1.4	1	1.2	0.58	57.5	57.62	57.5
8	238	tr|E7ESH4|E7ESH4_HUMAN	104.09	51	13	11	Oxidation (M); TMT6plex	25226	60 kDa heat shock protein mitochondrial (Fragment) OS=Homo sapiens OX=9606 GN=HSPD1 PE=1 SV=1	1	1.4	0.8	2	0	0.29	0.58	3.62
28	275	tr|H7BY16|H7BY16_HUMAN	97.97	49	15	12	Deamidation (NQ); TMT6plex	32390	Nucleolin (Fragment) OS=Homo sapiens OX=9606 GN=NCL PE=1 SV=8	1	1.4	0.8	1.2	0.58	57.17	57.45	57.3
2	488	tr|A0A1B0GVG8|A0A1B0GVG8_HUMAN	89.93	78	8	8	TMT6plex	11768	Vimentin (Fragment) OS=Homo sapiens OX=9606 GN=VIM PE=1 SV=1	1	1.375	1.625	0.625	0	0.43	0.5	0.29
156	68873	sp|P62826|RAN_HUMAN	92.46	46	9	8	Carbamidomethylation; Acetylation (Protein N-term); TMT6plex	24423	GTP-binding nuclear protein Ran OS=Homo sapiens OX=9606 GN=RAN PE=1 SV=3	1	1.375	1.25	0.75	0	0.33	1.18	0.6
156	336	tr|B5MDF5|B5MDF5_HUMAN	88.82	35	8	7	Carbamidomethylation; Acetylation (Protein N-term); TMT6plex	26224	GTP-binding nuclear protein Ran OS=Homo sapiens OX=9606 GN=RAN PE=1 SV=1	1	1.375	1.25	0.75	0	0.33	1.18	0.6
1	68725	sp|P04406|G3P_HUMAN	155.01	80	40	39	Carbamidomethylation; Oxidation (M); Deamidation (NQ); TMT6plex; Pyro-glu from Q	36053	Glyceraldehyde-3-phosphate dehydrogenase OS=Homo sapiens OX=9606 GN=GAPDH PE=1 SV=3	1	1.371	1.143	1.143	0	0.31	0.51	0.53
133	68930	sp|P12277|KCRB_HUMAN	85.54	39	11	10	Carbamidomethylation; TMT6plex	42644	Creatine kinase B-type OS=Homo sapiens OX=9606 GN=CKB PE=1 SV=1	1	1.333	2.333	1.667	0.58	57.17	56.87	56.87
23	68765	sp|P05783|K1C18_HUMAN	125.28	72	32	24	Deamidation (NQ); TMT6plex; Pyro-glu from Q; Ethylation	48058	Keratin type I cytoskeletal 18 OS=Homo sapiens OX=9606 GN=KRT18 PE=1 SV=2	1	1.333	2.111	2	0	0.58	1.77	2.29
23	86	tr|F8VZY9|F8VZY9_HUMAN	120.35	69	28	21	Deamidation (NQ); TMT6plex; Pyro-glu from Q; Ethylation	43774	Keratin type I cytoskeletal 18 OS=Homo sapiens OX=9606 GN=KRT18 PE=1 SV=1	1	1.333	2.111	2	0	0.58	1.77	2.29
162	69042	sp|P62249|RS16_HUMAN	72.12	53	10	9	Carbamidomethylation; TMT6plex	16445	40S ribosomal protein S16 OS=Homo sapiens OX=9606 GN=RPS16 PE=1 SV=2	1	1.333	2	1.667	0	1.15	0	0.58
162	577	tr|M0R210|M0R210_HUMAN	72.12	56	9	9	Carbamidomethylation; TMT6plex	14419	40S ribosomal protein S16 OS=Homo sapiens OX=9606 GN=RPS16 PE=1 SV=1	1	1.333	2	1.667	0	1.15	0	0.58
162	823	tr|M0R3H0|M0R3H0_HUMAN	64.44	50	6	5	Carbamidomethylation; TMT6plex	11075	40S ribosomal protein S16 OS=Homo sapiens OX=9606 GN=RPS16 PE=1 SV=1	1	1.333	2	1.667	0	1.15	0	0.58
160	68993	sp|P63241|IF5A1_HUMAN	88.86	76	9	8	Carbamidomethylation; Acetylation (Protein N-term); Deamidation (NQ); TMT6plex	16832	Eukaryotic translation initiation factor 5A-1 OS=Homo sapiens OX=9606 GN=EIF5A PE=1 SV=2	1	1.333	2	1.333	0	0.58	0	1.53
160	69047	sp|P63241-2|IF5A1_HUMAN	85.53	50	8	7	Carbamidomethylation; Deamidation (NQ); TMT6plex	20170	Isoform 2 of Eukaryotic translation initiation factor 5A-1 OS=Homo sapiens OX=9606 GN=EIF5A	1	1.333	2	1.333	0	0.58	0	1.53
162	941	tr|M0R1M5|M0R1M5_HUMAN	60.13	46	5	4	Carbamidomethylation; TMT6plex	9366	40S ribosomal protein S16 (Fragment) OS=Homo sapiens OX=9606 GN=RPS16 PE=1 SV=1	1	1.333	2	1.333	0	1.15	0	1.15
162	1146	tr|M0QX76|M0QX76_HUMAN	55.49	50	3	3	TMT6plex	5558	40S ribosomal protein S16 (Fragment) OS=Homo sapiens OX=9606 GN=RPS16 PE=1 SV=1	1	1.333	2	1.333	0	1.15	0	1.15
24	68827	sp|P35579|MYH9_HUMAN	114.41	23	44	25	Carbamidomethylation; Deamidation (NQ); TMT6plex	226530	Myosin-9 OS=Homo sapiens OX=9606 GN=MYH9 PE=1 SV=4	1	1.333	1.667	0.667	0.58	57.54	57.35	57.64
59	68835	sp|P02545-2|LMNA_HUMAN	105.74	46	24	23	Deamidation (NQ); TMT6plex	65135	Isoform C of Prelamin-A/C OS=Homo sapiens OX=9606 GN=LMNA	1	1.333	1.333	2	0	2.31	0.58	0
59	68836	sp|P02545-6|LMNA_HUMAN	105.74	43	24	23	Deamidation (NQ); TMT6plex	69249	Isoform 6 of Prelamin-A/C OS=Homo sapiens OX=9606 GN=LMNA	1	1.333	1.333	2	0	2.31	0.58	0
59	68837	sp|P02545|LMNA_HUMAN	105.74	40	24	23	Deamidation (NQ); TMT6plex	74140	Prelamin-A/C OS=Homo sapiens OX=9606 GN=LMNA PE=1 SV=1	1	1.333	1.333	2	0	2.31	0.58	0
59	68858	sp|P02545-3|LMNA_HUMAN	102.76	39	23	22	Deamidation (NQ); TMT6plex	70661	Isoform ADelta10 of Prelamin-A/C OS=Homo sapiens OX=9606 GN=LMNA	1	1.333	1.333	2	0	2.31	0.58	0
59	177	tr|Q3BDU5|Q3BDU5_HUMAN	101.4	43	21	20	Deamidation (NQ); TMT6plex	55638	Prelamin-A/C OS=Homo sapiens OX=9606 GN=LMNA PE=1 SV=1	1	1.333	1.333	2	0	2.31	0.58	0
99	68892	sp|P23528|COF1_HUMAN	99.92	76	14	8	Carbamidomethylation; Acetylation (Protein N-term); TMT6plex	18502	Cofilin-1 OS=Homo sapiens OX=9606 GN=CFL1 PE=1 SV=3	1	1.333	1	1	0.58	57.35	57.54	57.54
140	569	tr|E9PCY7|E9PCY7_HUMAN	67.35	25	12	7	Carbamidomethylation; Acetylation (Protein N-term); TMT6plex	47087	Heterogeneous nuclear ribonucleoprotein H OS=Homo sapiens OX=9606 GN=HNRNPH1 PE=1 SV=1	1	1.333	1	0.333	0	0.58	1.73	0.58
140	69045	sp|P31943|HNRH1_HUMAN	67.35	24	12	7	Carbamidomethylation; Acetylation (Protein N-term); TMT6plex	49229	Heterogeneous nuclear ribonucleoprotein H OS=Homo sapiens OX=9606 GN=HNRNPH1 PE=1 SV=4	1	1.333	1	0.333	0	0.58	1.73	0.58
140	571	tr|G8JLB6|G8JLB6_HUMAN	67.35	23	12	7	Carbamidomethylation; Acetylation (Protein N-term); TMT6plex	51230	Heterogeneous nuclear ribonucleoprotein H OS=Homo sapiens OX=9606 GN=HNRNPH1 PE=1 SV=1	1	1.333	1	0.333	0	0.58	1.73	0.58
140	729	tr|D6RBM0|D6RBM0_HUMAN	61.55	41	10	7	Carbamidomethylation; Acetylation (Protein N-term); TMT6plex	24078	Heterogeneous nuclear ribonucleoprotein H (Fragment) OS=Homo sapiens OX=9606 GN=HNRNPH1 PE=1 SV=1	1	1.333	1	0.333	0	0.58	1.73	0.58
140	734	tr|D6RIU0|D6RIU0_HUMAN	61.55	48	9	7	Carbamidomethylation; Acetylation (Protein N-term); TMT6plex	18703	Heterogeneous nuclear ribonucleoprotein H (Fragment) OS=Homo sapiens OX=9606 GN=HNRNPH1 PE=1 SV=1	1	1.333	1	0.333	0	0.58	1.73	0.58
140	755	tr|E5RGV0|E5RGV0_HUMAN	61.55	45	7	6	Carbamidomethylation; Acetylation (Protein N-term); TMT6plex	17507	Heterogeneous nuclear ribonucleoprotein H (Fragment) OS=Homo sapiens OX=9606 GN=HNRNPH1 PE=1 SV=1	1	1.333	1	0.333	0	0.58	1.73	0.58
140	968	tr|D6RIT2|D6RIT2_HUMAN	55.99	41	9	6	Carbamidomethylation; Acetylation (Protein N-term); TMT6plex	18367	Heterogeneous nuclear ribonucleoprotein H (Fragment) OS=Homo sapiens OX=9606 GN=HNRNPH1 PE=1 SV=1	1	1.333	1	0.333	0	0.58	1.73	0.58
140	967	tr|D6RAM1|D6RAM1_HUMAN	55.99	48	8	6	Carbamidomethylation; Acetylation (Protein N-term); TMT6plex	14667	Heterogeneous nuclear ribonucleoprotein H (Fragment) OS=Homo sapiens OX=9606 GN=HNRNPH1 PE=1 SV=1	1	1.333	1	0.333	0	0.58	1.73	0.58
140	969	tr|D6R9T0|D6R9T0_HUMAN	55.99	39	8	6	Carbamidomethylation; Acetylation (Protein N-term); TMT6plex	18185	Heterogeneous nuclear ribonucleoprotein H (Fragment) OS=Homo sapiens OX=9606 GN=HNRNPH1 PE=1 SV=8	1	1.333	1	0.333	0	0.58	1.73	0.58
140	970	tr|D6RFM3|D6RFM3_HUMAN	55.99	39	8	6	Carbamidomethylation; Acetylation (Protein N-term); TMT6plex	18190	Heterogeneous nuclear ribonucleoprotein H (Fragment) OS=Homo sapiens OX=9606 GN=HNRNPH1 PE=1 SV=1	1	1.333	1	0.333	0	0.58	1.73	0.58
140	971	tr|D6RDU3|D6RDU3_HUMAN	55.99	37	8	6	Carbamidomethylation; Acetylation (Protein N-term); TMT6plex	19256	Heterogeneous nuclear ribonucleoprotein H (Fragment) OS=Homo sapiens OX=9606 GN=HNRNPH1 PE=1 SV=1	1	1.333	1	0.333	0	0.58	1.73	0.58
140	972	tr|D6RJ04|D6RJ04_HUMAN	55.99	37	8	6	Carbamidomethylation; Acetylation (Protein N-term); TMT6plex	19313	Heterogeneous nuclear ribonucleoprotein H (Fragment) OS=Homo sapiens OX=9606 GN=HNRNPH1 PE=1 SV=1	1	1.333	1	0.333	0	0.58	1.73	0.58
140	973	tr|D6RIH9|D6RIH9_HUMAN	55.99	34	8	6	Carbamidomethylation; Acetylation (Protein N-term); TMT6plex	20552	Heterogeneous nuclear ribonucleoprotein H OS=Homo sapiens OX=9606 GN=HNRNPH1 PE=1 SV=1	1	1.333	1	0.333	0	0.58	1.73	0.58
140	999	tr|E7EQJ0|E7EQJ0_HUMAN	55.99	48	7	5	Carbamidomethylation; Acetylation (Protein N-term); TMT6plex	12975	Heterogeneous nuclear ribonucleoprotein H (Fragment) OS=Homo sapiens OX=9606 GN=HNRNPH1 PE=1 SV=1	1	1.333	1	0.333	0	0.58	1.73	0.58
8	69048	sp|P10809-2|CH60_HUMAN	83.99	51	7	6	Oxidation (M); TMT6plex	17100	Isoform 2 of 60 kDa heat shock protein mitochondrial OS=Homo sapiens OX=9606 GN=HSPD1	1	1.333	0.667	2.667	0.58	0.76	0.58	3.91
81	68969	sp|P62805|H4_HUMAN	99	59	11	11	Oxidation (M); TMT6plex	11367	Histone H4 OS=Homo sapiens OX=9606 GN=HIST1H4A PE=1 SV=2	1	1.326	1.109	0.848	0	0.32	0.28	0.33
236	68990	sp|P26599|PTBP1_HUMAN	92.36	24	9	6	Acetylation (Protein N-term); Deamidation (NQ); TMT6plex	57221	Polypyrimidine tract-binding protein 1 OS=Homo sapiens OX=9606 GN=PTBP1 PE=1 SV=1	1	1.304	0.87	0	0.58	57.45	57.59	0
236	68991	sp|P26599-2|PTBP1_HUMAN	92.36	23	9	6	Acetylation (Protein N-term); Deamidation (NQ); TMT6plex	59037	Isoform 2 of Polypyrimidine tract-binding protein 1 OS=Homo sapiens OX=9606 GN=PTBP1	1	1.304	0.87	0	0.58	57.45	57.59	0
236	68992	sp|P26599-3|PTBP1_HUMAN	92.36	23	9	6	Acetylation (Protein N-term); Deamidation (NQ); TMT6plex	59633	Isoform 3 of Polypyrimidine tract-binding protein 1 OS=Homo sapiens OX=9606 GN=PTBP1	1	1.304	0.87	0	0.58	57.45	57.59	0
236	489	tr|A0A0U1RRM4|A0A0U1RRM4_HUMAN	92.36	22	9	6	Acetylation (Protein N-term); Deamidation (NQ); TMT6plex	62464	Polypyrimidine tract-binding protein 1 OS=Homo sapiens OX=9606 GN=PTBP1 PE=1 SV=1	1	1.304	0.87	0	0.58	57.45	57.59	0
12	68753	sp|P11142|HSP7C_HUMAN	141.96	58	36	19	Carbamidomethylation; Deamidation (NQ); TMT6plex; Methyl ester	70898	Heat shock cognate 71 kDa protein OS=Homo sapiens OX=9606 GN=HSPA8 PE=1 SV=1	1	1.25	1.375	1.625	0	1.84	2.41	1.01
12	37	tr|E9PKE3|E9PKE3_HUMAN	140.57	57	35	18	Carbamidomethylation; Deamidation (NQ); TMT6plex; Methyl ester	68806	Heat shock cognate 71 kDa protein OS=Homo sapiens OX=9606 GN=HSPA8 PE=1 SV=1	1	1.25	1.375	1.625	0	1.84	2.41	1.01
12	68760	sp|P11142-2|HSP7C_HUMAN	134.44	64	29	14	Carbamidomethylation; Deamidation (NQ); TMT6plex	53518	Isoform 2 of Heat shock cognate 71 kDa protein OS=Homo sapiens OX=9606 GN=HSPA8	1	1.25	1.375	1.625	0	1.84	2.41	1.01
12	87	tr|E9PN89|E9PN89_HUMAN	117.96	57	19	10	Deamidation (NQ); TMT6plex	34819	Heat shock cognate 71 kDa protein (Fragment) OS=Homo sapiens OX=9606 GN=HSPA8 PE=1 SV=1	1	1.25	1.375	1.625	0	1.84	2.41	1.01
89	68850	sp|P49368|TCPG_HUMAN	100.8	41	18	17	Carbamidomethylation; TMT6plex	60534	T-complex protein 1 subunit gamma OS=Homo sapiens OX=9606 GN=CCT3 PE=1 SV=4	1	1.25	1.25	0.25	0.58	57.3	57.45	0.14
89	206	tr|B4DUR8|B4DUR8_HUMAN	99.38	42	16	15	Carbamidomethylation; TMT6plex	55674	T-complex protein 1 subunit gamma OS=Homo sapiens OX=9606 GN=CCT3 PE=1 SV=1	1	1.25	1.25	0.25	0.58	57.3	57.45	0.14
89	68862	sp|P49368-2|TCPG_HUMAN	97.67	36	14	13	Carbamidomethylation; TMT6plex	56431	Isoform 2 of T-complex protein 1 subunit gamma OS=Homo sapiens OX=9606 GN=CCT3	1	1.25	1.25	0.25	0.58	57.3	57.45	0.14
109	482	tr|H0Y8L7|H0Y8L7_HUMAN	81.93	46	10	9	Carbamidomethylation; TMT6plex	22137	40S ribosomal protein S3a (Fragment) OS=Homo sapiens OX=9606 GN=RPS3A PE=1 SV=1	1	1.25	1	2.5	0	0.87	1.15	0.58
109	483	tr|E9PFI5|E9PFI5_HUMAN	81.93	42	10	9	Carbamidomethylation; TMT6plex	23747	40S ribosomal protein S3a OS=Homo sapiens OX=9606 GN=RPS3A PE=1 SV=1	1	1.25	1	2.5	0	0.87	1.15	0.58
109	534	tr|D6RAS7|D6RAS7_HUMAN	79.08	53	7	6	Carbamidomethylation; TMT6plex	14446	40S ribosomal protein S3a (Fragment) OS=Homo sapiens OX=9606 GN=RPS3A PE=1 SV=1	1	1.25	1	2.5	0	0.87	1.15	0.58
211	681	tr|F8VPF3|F8VPF3_HUMAN	67.31	45	5	4	TMT6plex	14436	Myosin light polypeptide 6 (Fragment) OS=Homo sapiens OX=9606 GN=MYL6 PE=1 SV=1	1	1.25	0	1	0.58	57.16	0	0.58
211	1050	tr|F8VZU9|F8VZU9_HUMAN	56.09	39	3	3	TMT6plex	11677	Myosin light polypeptide 6 OS=Homo sapiens OX=9606 GN=MYL6 PE=1 SV=1	1	1.25	0	1	0.58	57.16	0	0.58
211	1052	tr|F8W180|F8W180_HUMAN	56.09	20	3	3	TMT6plex	22094	Myosin light polypeptide 6 OS=Homo sapiens OX=9606 GN=MYL6 PE=1 SV=1	1	1.25	0	1	0.58	57.16	0	0.58
145	268	tr|C9J9K3|C9J9K3_HUMAN	96.13	72	13	12	Carbamidomethylation; Acetylation (Protein N-term); TMT6plex	29405	40S ribosomal protein SA (Fragment) OS=Homo sapiens OX=9606 GN=RPSA PE=1 SV=8	1	1.231	0.923	0.846	0.58	1.07	0.75	57.43
145	68874	sp|P08865|RSSA_HUMAN	96.13	64	13	12	Carbamidomethylation; Acetylation (Protein N-term); TMT6plex	32854	40S ribosomal protein SA OS=Homo sapiens OX=9606 GN=RPSA PE=1 SV=4	1	1.231	0.923	0.846	0.58	1.07	0.75	57.43
145	270	tr|A0A0C4DG17|A0A0C4DG17_HUMAN	96.13	63	13	12	Carbamidomethylation; Acetylation (Protein N-term); TMT6plex	33314	40S ribosomal protein SA OS=Homo sapiens OX=9606 GN=RPSA PE=1 SV=1	1	1.231	0.923	0.846	0.58	1.07	0.75	57.43
16	68785	sp|P00338|LDHA_HUMAN	130.64	71	29	8	Carbamidomethylation; Acetylation (Protein N-term); Oxidation (M); Deamidation (NQ); TMT6plex; Pyro-glu from Q	36689	L-lactate dehydrogenase A chain OS=Homo sapiens OX=9606 GN=LDHA PE=1 SV=2	1	1.222	1.556	1.556	0	0.48	0.51	0.92
16	68786	sp|P00338-3|LDHA_HUMAN	129.6	64	28	8	Carbamidomethylation; Oxidation (M); Deamidation (NQ); TMT6plex; Pyro-glu from Q	39837	Isoform 3 of L-lactate dehydrogenase A chain OS=Homo sapiens OX=9606 GN=LDHA	1	1.222	1.556	1.556	0	0.48	0.51	0.92
16	68798	sp|P00338-4|LDHA_HUMAN	121.37	64	21	8	Carbamidomethylation; Acetylation (Protein N-term); Oxidation (M); Deamidation (NQ); TMT6plex; Pyro-glu from Q	30205	Isoform 4 of L-lactate dehydrogenase A chain OS=Homo sapiens OX=9606 GN=LDHA	1	1.222	1.556	1.556	0	0.48	0.51	0.92
6	146	tr|K7EM90|K7EM90_HUMAN	119.4	82	17	12	Carbamidomethylation; Oxidation (M); Deamidation (NQ); TMT6plex	21020	Alpha-enolase (Fragment) OS=Homo sapiens OX=9606 GN=ENO1 PE=1 SV=1	1	1.211	0.737	1.053	0	0.83	0.87	0.48
14	50	tr|Q5HY54|Q5HY54_HUMAN	141.02	24	48	39	Carbamidomethylation; TMT6plex	276548	Filamin-A OS=Homo sapiens OX=9606 GN=FLNA PE=1 SV=1	1	1.2	1.6	1.6	0	0.58	1.04	0.58
14	51	tr|Q60FE5|Q60FE5_HUMAN	141.02	24	48	39	Carbamidomethylation; TMT6plex	278224	Filamin-A OS=Homo sapiens OX=9606 GN=FLNA PE=1 SV=1	1	1.2	1.6	1.6	0	0.58	1.04	0.58
14	68758	sp|P21333-2|FLNA_HUMAN	141.02	24	48	39	Carbamidomethylation; TMT6plex	280016	Isoform 2 of Filamin-A OS=Homo sapiens OX=9606 GN=FLNA	1	1.2	1.6	1.6	0	0.58	1.04	0.58
14	68759	sp|P21333|FLNA_HUMAN	141.02	23	48	39	Carbamidomethylation; TMT6plex	280737	Filamin-A OS=Homo sapiens OX=9606 GN=FLNA PE=1 SV=4	1	1.2	1.6	1.6	0	0.58	1.04	0.58
14	77	tr|A0A087WWY3|A0A087WWY3_HUMAN	135.89	25	45	37	Carbamidomethylation; TMT6plex	245848	Filamin-A OS=Homo sapiens OX=9606 GN=FLNA PE=1 SV=1	1	1.2	1.6	1.6	0	0.58	1.04	0.58
5	68766	sp|Q58FF7|H90B3_HUMAN	122.42	35	24	11	Carbamidomethylation; TMT6plex	68325	Putative heat shock protein HSP 90-beta-3 OS=Homo sapiens OX=9606 GN=HSP90AB3P PE=5 SV=1	1	1.2	1.3	1.2	0	0.75	1.69	0.66
67	160	tr|E9PPV6|E9PPV6_HUMAN	104.43	57	13	12	TMT6plex	35666	Serpin H1 OS=Homo sapiens OX=9606 GN=SERPINH1 PE=1 SV=1	1	1.2	1	1.8	0	0.76	1.04	1.15
67	185	tr|E9PR70|E9PR70_HUMAN	102.65	59	11	11	TMT6plex	32627	Serpin H1 (Fragment) OS=Homo sapiens OX=9606 GN=SERPINH1 PE=1 SV=1	1	1.2	1	1.8	0	0.76	1.04	1.15
72	68833	sp|P38646|GRP75_HUMAN	97.56	30	20	14	Carbamidomethylation; Deamidation (NQ); TMT6plex	73681	Stress-70 protein mitochondrial OS=Homo sapiens OX=9606 GN=HSPA9 PE=1 SV=2	1	1.2	0.4	1.4	0	0.58	0.5	1.89
73	743	tr|H3BTP7|H3BTP7_HUMAN	71.76	35	5	5	Carbamidomethylation; TMT6plex	18818	60S ribosomal protein L4 (Fragment) OS=Homo sapiens OX=9606 GN=RPL4 PE=1 SV=1	1	1.2	0	0.4	0	0.58	0	0.29
2	149	tr|A0A1B0GTT5|A0A1B0GTT5_HUMAN	109.72	85	13	11	TMT6plex	16425	Vimentin (Fragment) OS=Homo sapiens OX=9606 GN=VIM PE=1 SV=1	1	1.188	0.938	0.75	0	0.66	0.86	0.25
18	161	tr|A0A087WV01|A0A087WV01_HUMAN	117.23	45	18	16	Carbamidomethylation; Oxidation (M); Deamidation (NQ); TMT6plex; Pyro-glu from Q; Ethylation	46360	Elongation factor 1-alpha OS=Homo sapiens OX=9606 GN=EEF1A1 PE=1 SV=1	1	1.176	1.471	1.529	0	1.72	2.84	0.52
20	68734	sp|P00558|PGK1_HUMAN	136.58	79	29	21	Carbamidomethylation; Deamidation (NQ); TMT6plex; Pyro-glu from Q	44615	Phosphoglycerate kinase 1 OS=Homo sapiens OX=9606 GN=PGK1 PE=1 SV=3	1	1.167	1.667	1.5	0	1.23	0.53	1.64
20	68735	sp|P00558-2|PGK1_HUMAN	134.67	80	27	20	Carbamidomethylation; Deamidation (NQ); TMT6plex; Pyro-glu from Q	41429	Isoform 2 of Phosphoglycerate kinase 1 OS=Homo sapiens OX=9606 GN=PGK1	1	1.167	1.667	1.5	0	1.23	0.53	1.64
42	479	tr|U3KQF3|U3KQF3_HUMAN	86.23	76	7	7	Carbamidomethylation; TMT6plex	10646	Triosephosphate isomerase (Fragment) OS=Homo sapiens OX=9606 GN=TPI1 PE=1 SV=1	1	1.167	1	1.5	0	0.67	0.86	1.76
12	214	tr|E9PI65|E9PI65_HUMAN	103.37	74	12	6	Carbamidomethylation; TMT6plex	17916	Heat shock cognate 71 kDa protein (Fragment) OS=Homo sapiens OX=9606 GN=HSPA8 PE=1 SV=1	1	1.143	1	1.714	0.58	57.25	57.25	56.94
54	68787	sp|P04075|ALDOA_HUMAN	123.04	66	24	18	Carbamidomethylation; Deamidation (NQ); TMT6plex; Pyro-glu from Q; Methyl ester	39420	Fructose-bisphosphate aldolase A OS=Homo sapiens OX=9606 GN=ALDOA PE=1 SV=2	1	1.111	1.778	1.889	0	3.1	5.85	1.95
54	104	tr|J3KPS3|J3KPS3_HUMAN	123.04	66	24	18	Carbamidomethylation; Deamidation (NQ); TMT6plex; Pyro-glu from Q; Methyl ester	39818	Fructose-bisphosphate aldolase OS=Homo sapiens OX=9606 GN=ALDOA PE=1 SV=1	1	1.111	1.778	1.889	0	3.1	5.85	1.95
54	68788	sp|P04075-2|ALDOA_HUMAN	123.04	58	24	18	Carbamidomethylation; Deamidation (NQ); TMT6plex; Pyro-glu from Q; Methyl ester	45261	Isoform 2 of Fructose-bisphosphate aldolase A OS=Homo sapiens OX=9606 GN=ALDOA	1	1.111	1.778	1.889	0	3.1	5.85	1.95
54	143	tr|H3BQN4|H3BQN4_HUMAN	116.22	58	22	16	Carbamidomethylation; Deamidation (NQ); TMT6plex; Pyro-glu from Q; Methyl ester	39340	Fructose-bisphosphate aldolase OS=Homo sapiens OX=9606 GN=ALDOA PE=1 SV=1	1	1.111	1.778	1.889	0	3.1	5.85	1.95
18	68778	sp|Q5VTE0|EF1A3_HUMAN	127.94	64	26	24	Carbamidomethylation; Oxidation (M); Deamidation (NQ); TMT6plex; Pyro-glu from Q; 2 more	50185	Putative elongation factor 1-alpha-like 3 OS=Homo sapiens OX=9606 GN=EEF1A1P5 PE=5 SV=1	1	1.111	1.222	1.611	0	0.58	0.41	0.43
18	68777	sp|P68104|EF1A1_HUMAN	127.94	64	26	24	Carbamidomethylation; Oxidation (M); Deamidation (NQ); TMT6plex; Pyro-glu from Q; 2 more	50141	Elongation factor 1-alpha 1 OS=Homo sapiens OX=9606 GN=EEF1A1 PE=1 SV=1	1	1.111	1.222	1.611	0	0.58	0.41	0.43
18	68793	sp|P68104-2|EF1A1_HUMAN	121.16	60	22	22	Carbamidomethylation; Oxidation (M); Deamidation (NQ); TMT6plex; Pyro-glu from Q; 2 more	47869	Isoform 2 of Elongation factor 1-alpha 1 OS=Homo sapiens OX=9606 GN=EEF1A1	1	1.111	1.222	1.611	0	0.58	0.41	0.43
18	123	tr|A0A087WVQ9|A0A087WVQ9_HUMAN	121.16	60	22	22	Carbamidomethylation; Oxidation (M); Deamidation (NQ); TMT6plex; Pyro-glu from Q; 2 more	47883	Elongation factor 1-alpha 1 OS=Homo sapiens OX=9606 GN=EEF1A1 PE=1 SV=1	1	1.111	1.222	1.611	0	0.58	0.41	0.43
60	300	tr|A0A087WUI2|A0A087WUI2_HUMAN	88.07	47	16	13	Carbamidomethylation; TMT6plex	29836	Heterogeneous nuclear ribonucleoproteins A2/B1 OS=Homo sapiens OX=9606 GN=HNRNPA2B1 PE=1 SV=1	1	1.111	0.667	1.222	0	1.84	0.25	0.58
1	68727	sp|P04406-2|G3P_HUMAN	150.45	80	35	34	Carbamidomethylation; Oxidation (M); Deamidation (NQ); TMT6plex; Pyro-glu from Q	31548	Isoform 2 of Glyceraldehyde-3-phosphate dehydrogenase OS=Homo sapiens OX=9606 GN=GAPDH	1	1.107	0.964	1	0	0.38	0.37	0.71
1	8	tr|E7EUT5|E7EUT5_HUMAN	145.89	77	30	29	Carbamidomethylation; Oxidation (M); Deamidation (NQ); TMT6plex; Pyro-glu from Q	27871	Glyceraldehyde-3-phosphate dehydrogenase OS=Homo sapiens OX=9606 GN=GAPDH PE=1 SV=1	1	1.107	0.964	1	0	0.38	0.37	0.71
30	179	tr|A8MW50|A8MW50_HUMAN	106.27	62	16	11	Carbamidomethylation; TMT6plex	25218	L-lactate dehydrogenase (Fragment) OS=Homo sapiens OX=9606 GN=LDHB PE=1 SV=1	1	1.077	0.538	0.923	0	0.12	0.4	0.63
30	379	tr|C9J7H8|C9J7H8_HUMAN	91.67	71	12	9	Carbamidomethylation; TMT6plex	14734	L-lactate dehydrogenase B chain (Fragment) OS=Homo sapiens OX=9606 GN=LDHB PE=1 SV=8	1	1.077	0.538	0.923	0	0.12	0.4	0.63
7	46	tr|H3BTN5|H3BTN5_HUMAN	136.49	73	37	33	Carbamidomethylation; Acetylation (Protein N-term); Oxidation (M); Deamidation (NQ); TMT6plex; Pyro-glu from Q	53045	Pyruvate kinase (Fragment) OS=Homo sapiens OX=9606 GN=PKM PE=1 SV=1	1	1.045	1.455	0.5	0	2.17	1.53	0.99
130	1446	tr|K7EM20|K7EM20_HUMAN	55.96	25	3	2	TMT6plex	12869	14-3-3 protein epsilon (Fragment) OS=Homo sapiens OX=9606 GN=YWHAE PE=1 SV=1	1	1	7	3	0.71	0.71	69.3	2.12
8	68748	sp|P10809|CH60_HUMAN	143.18	70	39	33	Carbamidomethylation; Oxidation (M); TMT6plex; Ethylation	61055	60 kDa heat shock protein mitochondrial OS=Homo sapiens OX=9606 GN=HSPD1 PE=1 SV=2	1	1	6.667	2	0.58	0.58	56.31	56.46
235	980	tr|F8W0G4|F8W0G4_HUMAN	56.86	26	5	2	Carbamidomethylation; TMT6plex	16637	Poly(rC)-binding protein 2 (Fragment) OS=Homo sapiens OX=9606 GN=PCBP2 PE=1 SV=1	1	1	3	3	0.71	0.71	70	69.3
235	981	tr|F8W1G6|F8W1G6_HUMAN	56.86	20	5	2	Carbamidomethylation; TMT6plex	21935	Poly(rC)-binding protein 2 (Fragment) OS=Homo sapiens OX=9606 GN=PCBP2 PE=1 SV=2	1	1	3	3	0.71	0.71	70	69.3
147	873	tr|J3KS25|J3KS25_HUMAN	59.91	30	5	4	Carbamidomethylation; TMT6plex	20532	Eukaryotic initiation factor 4A-I (Fragment) OS=Homo sapiens OX=9606 GN=EIF4A1 PE=1 SV=8	1	1	3	3	0.58	57.3	1.73	56.29
104	68934	sp|P26639|SYTC_HUMAN	85.9	24	17	14	Carbamidomethylation; Deamidation (NQ); TMT6plex	83435	Threonine--tRNA ligase cytoplasmic OS=Homo sapiens OX=9606 GN=TARS PE=1 SV=3	1	1	2.5	2.5	0.58	0.58	56.87	56.59
104	68935	sp|P26639-2|SYTC_HUMAN	85.9	22	17	14	Carbamidomethylation; Deamidation (NQ); TMT6plex	86861	Isoform 2 of Threonine--tRNA ligase cytoplasmic OS=Homo sapiens OX=9606 GN=TARS	1	1	2.5	2.5	0.58	0.58	56.87	56.59
82	499	tr|K7EK77|K7EK77_HUMAN	80.04	54	9	9	Carbamidomethylation; TMT6plex	22200	ATP synthase F1 subunit alpha (Fragment) OS=Homo sapiens OX=9606 GN=ATP5F1A PE=1 SV=1	1	1	2.25	1.75	0.58	57.59	57.01	57.01
11	68732	sp|P07900|HS90A_HUMAN	149.26	54	39	19	Carbamidomethylation; TMT6plex	84660	Heat shock protein HSP 90-alpha OS=Homo sapiens OX=9606 GN=HSP90AA1 PE=1 SV=5	1	1	1.4	1	0	0	3.33	1.04
11	68733	sp|P07900-2|HS90A_HUMAN	149.26	46	39	19	Carbamidomethylation; TMT6plex	98161	Isoform 2 of Heat shock protein HSP 90-alpha OS=Homo sapiens OX=9606 GN=HSP90AA1	1	1	1.4	1	0	0	3.33	1.04
118	69023	sp|P18124|RL7_HUMAN	72.62	38	12	10	Carbamidomethylation; Deamidation (NQ); TMT6plex	29226	60S ribosomal protein L7 OS=Homo sapiens OX=9606 GN=RPL7 PE=1 SV=1	1	1	1.333	1.333	0.58	57.59	57.17	57.02
25	69006	sp|P02768-2|ALBU_HUMAN	99.21	28	17	12	Carbamidomethylation; Deamidation (NQ); TMT6plex; Acetylation (K); Methyl ester	47361	Isoform 2 of Serum albumin OS=Homo sapiens OX=9606 GN=ALB	1	1	1.333	1.133	0	4.94	6.5	2.34
25	523	tr|C9JKR2|C9JKR2_HUMAN	99.21	28	17	12	Carbamidomethylation; Deamidation (NQ); TMT6plex; Acetylation (K); Methyl ester	47287	Albumin isoform CRA_k OS=Homo sapiens OX=9606 GN=ALB PE=1 SV=1	1	1	1.333	1.133	0	4.94	6.5	2.34
58	68811	sp|P09651-3|ROA1_HUMAN	117.52	55	15	11	Carbamidomethylation; TMT6plex; Methyl ester	29386	Isoform 2 of Heterogeneous nuclear ribonucleoprotein A1 OS=Homo sapiens OX=9606 GN=HNRNPA1	1	1	1.3	0.9	0	1.37	1.15	0.91
58	131	tr|F8W6I7|F8W6I7_HUMAN	117.52	48	15	11	Carbamidomethylation; TMT6plex; Methyl ester	33155	Heterogeneous nuclear ribonucleoprotein A1 OS=Homo sapiens OX=9606 GN=HNRNPA1 PE=1 SV=2	1	1	1.3	0.9	0	1.37	1.15	0.91
58	68812	sp|P09651-2|ROA1_HUMAN	117.52	46	15	11	Carbamidomethylation; TMT6plex; Methyl ester	34196	Isoform A1-A of Heterogeneous nuclear ribonucleoprotein A1 OS=Homo sapiens OX=9606 GN=HNRNPA1	1	1	1.3	0.9	0	1.37	1.15	0.91
58	68813	sp|P09651|ROA1_HUMAN	117.52	39	15	11	Carbamidomethylation; TMT6plex; Methyl ester	38747	Heterogeneous nuclear ribonucleoprotein A1 OS=Homo sapiens OX=9606 GN=HNRNPA1 PE=1 SV=5	1	1	1.3	0.9	0	1.37	1.15	0.91
58	312	tr|F8VZ49|F8VZ49_HUMAN	110.15	44	12	8	Carbamidomethylation; TMT6plex; Methyl ester	25687	Heterogeneous nuclear ribonucleoprotein A1 (Fragment) OS=Homo sapiens OX=9606 GN=HNRNPA1 PE=1 SV=1	1	1	1.3	0.9	0	1.37	1.15	0.91
58	68971	sp|Q32P51|RA1L2_HUMAN	103.13	24	10	6	Carbamidomethylation; TMT6plex; Methyl ester	34225	Heterogeneous nuclear ribonucleoprotein A1-like 2 OS=Homo sapiens OX=9606 GN=HNRNPA1L2 PE=2 SV=2	1	1	1.3	0.9	0	1.37	1.15	0.91
58	473	tr|F8VTQ5|F8VTQ5_HUMAN	90.89	47	7	6	TMT6plex; Methyl ester	16536	Heterogeneous nuclear ribonucleoprotein A1 (Fragment) OS=Homo sapiens OX=9606 GN=HNRNPA1 PE=1 SV=1	1	1	1.3	0.9	0	1.37	1.15	0.91
323	69361	sp|Q01650|LAT1_HUMAN	56.47	13	6	5	Carbamidomethylation; TMT6plex	55010	Large neutral amino acids transporter small subunit 1 OS=Homo sapiens OX=9606 GN=SLC7A5 PE=1 SV=2	1	1	1.286	0.429	0.71	0.71	70.1	70.51
107	329	tr|F5H282|F5H282_HUMAN	92.32	52	12	10	Carbamidomethylation; TMT6plex; Pyro-glu from Q	36456	T-complex protein 1 subunit alpha OS=Homo sapiens OX=9606 GN=TCP1 PE=1 SV=1	1	1	1.25	1	0.58	57.3	57.16	57.45
107	330	tr|E7EQR6|E7EQR6_HUMAN	92.32	43	12	10	Carbamidomethylation; TMT6plex; Pyro-glu from Q	43886	T-complex protein 1 subunit alpha OS=Homo sapiens OX=9606 GN=TCP1 PE=1 SV=1	1	1	1.25	1	0.58	57.3	57.16	57.45
36	68779	sp|P08195-3|4F2_HUMAN	131.44	51	32	29	Carbamidomethylation; Acetylation (Protein N-term); TMT6plex	61816	Isoform 3 of 4F2 cell-surface antigen heavy chain OS=Homo sapiens OX=9606 GN=SLC3A2	1	1	1.222	1	0	1.44	0.29	1.47
36	79	tr|F5GZS6|F5GZS6_HUMAN	131.44	48	32	29	Carbamidomethylation; Acetylation (Protein N-term); TMT6plex	64873	4F2 cell-surface antigen heavy chain OS=Homo sapiens OX=9606 GN=SLC3A2 PE=1 SV=1	1	1	1.222	1	0	1.44	0.29	1.47
36	68780	sp|P08195|4F2_HUMAN	131.44	46	32	29	Carbamidomethylation; Acetylation (Protein N-term); TMT6plex	67994	4F2 cell-surface antigen heavy chain OS=Homo sapiens OX=9606 GN=SLC3A2 PE=1 SV=3	1	1	1.222	1	0	1.44	0.29	1.47
36	81	tr|J3KPF3|J3KPF3_HUMAN	131.44	45	32	29	Carbamidomethylation; Acetylation (Protein N-term); TMT6plex	68101	4F2 cell-surface antigen heavy chain OS=Homo sapiens OX=9606 GN=SLC3A2 PE=1 SV=1	1	1	1.222	1	0	1.44	0.29	1.47
36	68781	sp|P08195-4|4F2_HUMAN	131.44	43	32	29	Carbamidomethylation; Acetylation (Protein N-term); TMT6plex	71123	Isoform 4 of 4F2 cell-surface antigen heavy chain OS=Homo sapiens OX=9606 GN=SLC3A2	1	1	1.222	1	0	1.44	0.29	1.47
36	68782	sp|P08195-2|4F2_HUMAN	130.55	51	31	28	Carbamidomethylation; TMT6plex	57945	Isoform 2 of 4F2 cell-surface antigen heavy chain OS=Homo sapiens OX=9606 GN=SLC3A2	1	1	1.222	1	0	1.44	0.29	1.47
36	518	tr|H0YFS2|H0YFS2_HUMAN	91.73	34	11	9	TMT6plex	26167	4F2 cell-surface antigen heavy chain (Fragment) OS=Homo sapiens OX=9606 GN=SLC3A2 PE=1 SV=1	1	1	1.222	1	0	1.44	0.29	1.47
107	68820	sp|P17987|TCPA_HUMAN	105.44	45	17	15	Carbamidomethylation; Acetylation (Protein N-term); TMT6plex; Pyro-glu from Q	60344	T-complex protein 1 subunit alpha OS=Homo sapiens OX=9606 GN=TCP1 PE=1 SV=1	1	1	1.2	0.8	0	0.76	0.58	1
108	68939	sp|Q8NHW5|RLA0L_HUMAN	83.7	36	11	10	Carbamidomethylation; TMT6plex	34364	60S acidic ribosomal protein P0-like OS=Homo sapiens OX=9606 GN=RPLP0P6 PE=5 SV=1	1	1	1.167	0.5	0	0.42	0.96	0.58
46	68795	sp|P29401|TKT_HUMAN	123.14	57	28	25	Carbamidomethylation; Acetylation (Protein N-term); TMT6plex	67878	Transketolase OS=Homo sapiens OX=9606 GN=TKT PE=1 SV=3	1	1	1.154	1.692	0.58	57.35	57.23	56.83
46	68796	sp|P29401-2|TKT_HUMAN	123.14	56	28	25	Carbamidomethylation; Acetylation (Protein N-term); TMT6plex	68814	Isoform 2 of Transketolase OS=Homo sapiens OX=9606 GN=TKT	1	1	1.154	1.692	0.58	57.35	57.23	56.83
46	110	tr|A0A0B4J1R6|A0A0B4J1R6_HUMAN	118.94	58	23	21	Carbamidomethylation; TMT6plex	49910	Transketolase OS=Homo sapiens OX=9606 GN=TKT PE=1 SV=1	1	1	1.154	1.692	0.58	57.35	57.23	56.83
84	88	tr|A0A075B730|A0A075B730_HUMAN	111.97	5	18	10	TMT6plex	553139	Epiplakin OS=Homo sapiens OX=9606 GN=EPPK1 PE=1 SV=2	1	1	1	4	0.58	0.58	0.58	56.58
84	68790	sp|P58107|EPIPL_HUMAN	111.97	5	18	10	TMT6plex	555666	Epiplakin OS=Homo sapiens OX=9606 GN=EPPK1 PE=1 SV=3	1	1	1	4	0.58	0.58	0.58	56.58
32	68783	sp|P07355|ANXA2_HUMAN	128.04	79	29	5	Carbamidomethylation; Acetylation (Protein N-term); TMT6plex; Ethylation	38604	Annexin A2 OS=Homo sapiens OX=9606 GN=ANXA2 PE=1 SV=2	1	1	1	4	0.58	0.58	57.59	56.29
32	68784	sp|P07355-2|ANXA2_HUMAN	128.04	75	29	5	Carbamidomethylation; Acetylation (Protein N-term); TMT6plex; Ethylation	40411	Isoform 2 of Annexin A2 OS=Homo sapiens OX=9606 GN=ANXA2	1	1	1	4	0.58	0.58	57.59	56.29
32	56	tr|H0YN42|H0YN42_HUMAN	124.08	83	24	4	Carbamidomethylation; Acetylation (Protein N-term); TMT6plex; Ethylation	28825	Annexin (Fragment) OS=Homo sapiens OX=9606 GN=ANXA2 PE=1 SV=1	1	1	1	4	0.58	0.58	57.59	56.29
32	71	tr|H0YMD0|H0YMD0_HUMAN	121.92	89	23	4	Carbamidomethylation; Acetylation (Protein N-term); TMT6plex; Ethylation	25342	Annexin (Fragment) OS=Homo sapiens OX=9606 GN=ANXA2 PE=1 SV=1	1	1	1	4	0.58	0.58	57.59	56.29
32	72	tr|H0YMU9|H0YMU9_HUMAN	121.92	87	23	4	Carbamidomethylation; Acetylation (Protein N-term); TMT6plex; Ethylation	25569	Annexin OS=Homo sapiens OX=9606 GN=ANXA2 PE=1 SV=1	1	1	1	4	0.58	0.58	57.59	56.29
32	99	tr|H0YM50|H0YM50_HUMAN	110.55	74	20	4	Carbamidomethylation; TMT6plex	28379	Annexin (Fragment) OS=Homo sapiens OX=9606 GN=ANXA2 PE=1 SV=1	1	1	1	4	0.58	0.58	57.59	56.29
12	115	tr|E9PLF4|E9PLF4_HUMAN	110.51	94	16	9	Carbamidomethylation; TMT6plex	20369	Heat shock cognate 71 kDa protein (Fragment) OS=Homo sapiens OX=9606 GN=HSPA8 PE=1 SV=1	1	1	1	1.5	0	0.69	0.69	0.52
12	118	tr|E9PK54|E9PK54_HUMAN	108.29	93	15	9	Carbamidomethylation; TMT6plex	19956	Heat shock cognate 71 kDa protein (Fragment) OS=Homo sapiens OX=9606 GN=HSPA8 PE=1 SV=8	1	1	1	1.5	0	0.69	0.69	0.52
12	119	tr|E9PQQ4|E9PQQ4_HUMAN	107.08	93	14	9	Carbamidomethylation; TMT6plex	18727	Heat shock cognate 71 kDa protein (Fragment) OS=Homo sapiens OX=9606 GN=HSPA8 PE=1 SV=1	1	1	1	1.5	0	0.69	0.69	0.52
12	120	tr|E9PQK7|E9PQK7_HUMAN	107.08	89	14	9	Carbamidomethylation; TMT6plex	19466	Heat shock cognate 71 kDa protein (Fragment) OS=Homo sapiens OX=9606 GN=HSPA8 PE=1 SV=1	1	1	1	1.5	0	0.69	0.69	0.52
67	68789	sp|P50454|SERPH_HUMAN	113.4	53	16	15	TMT6plex	46441	Serpin H1 OS=Homo sapiens OX=9606 GN=SERPINH1 PE=1 SV=2	1	1	1	1.286	0	0.76	1.01	1.32
265	477	tr|C9JI87|C9JI87_HUMAN	80.83	43	6	6	Carbamidomethylation; TMT6plex	20275	Voltage-dependent anion-selective channel protein 1 (Fragment) OS=Homo sapiens OX=9606 GN=VDAC1 PE=1 SV=6	1	1	1	1	0.58	57.45	1.15	0.58
78	68842	sp|P61978-3|HNRPK_HUMAN	112.68	45	18	16	Carbamidomethylation; TMT6plex	48562	Isoform 3 of Heterogeneous nuclear ribonucleoprotein K OS=Homo sapiens OX=9606 GN=HNRNPK	1	1	1	0.889	0	0.61	1.04	0.39
78	68843	sp|P61978|HNRPK_HUMAN	112.68	43	18	16	Carbamidomethylation; TMT6plex	50976	Heterogeneous nuclear ribonucleoprotein K OS=Homo sapiens OX=9606 GN=HNRNPK PE=1 SV=1	1	1	1	0.889	0	0.61	1.04	0.39
78	68844	sp|P61978-2|HNRPK_HUMAN	112.68	43	18	16	Carbamidomethylation; TMT6plex	51028	Isoform 2 of Heterogeneous nuclear ribonucleoprotein K OS=Homo sapiens OX=9606 GN=HNRNPK	1	1	1	0.889	0	0.61	1.04	0.39
78	302	tr|Q5T6W2|Q5T6W2_HUMAN	95.63	41	14	13	Carbamidomethylation; TMT6plex	41807	Heterogeneous nuclear ribonucleoprotein K (Fragment) OS=Homo sapiens OX=9606 GN=HNRNPK PE=1 SV=1	1	1	1	0.889	0	0.61	1.04	0.39
109	68866	sp|P61247|RS3A_HUMAN	96.81	54	16	14	Carbamidomethylation; TMT6plex	29945	40S ribosomal protein S3a OS=Homo sapiens OX=9606 GN=RPS3A PE=1 SV=2	1	1	0.8	1.8	0	0.76	1	1.26
109	229	tr|D6RAT0|D6RAT0_HUMAN	96.81	57	14	12	Carbamidomethylation; TMT6plex	25887	40S ribosomal protein S3a OS=Homo sapiens OX=9606 GN=RPS3A PE=1 SV=1	1	1	0.8	1.8	0	0.76	1	1.26
109	261	tr|D6RG13|D6RG13_HUMAN	93.5	55	14	12	Carbamidomethylation; TMT6plex	25608	40S ribosomal protein S3a (Fragment) OS=Homo sapiens OX=9606 GN=RPS3A PE=1 SV=1	1	1	0.8	1.8	0	0.76	1	1.26
109	318	tr|D6RB09|D6RB09_HUMAN	90.42	54	12	10	Carbamidomethylation; TMT6plex	22459	40S ribosomal protein S3a (Fragment) OS=Homo sapiens OX=9606 GN=RPS3A PE=1 SV=8	1	1	0.8	1.8	0	0.76	1	1.26
30	574	tr|F5H793|F5H793_HUMAN	84.47	75	9	7	Carbamidomethylation; TMT6plex	10807	L-lactate dehydrogenase B chain (Fragment) OS=Homo sapiens OX=9606 GN=LDHB PE=1 SV=1	1	1	0.7	0.5	0	0	0.25	0.35
65	235	tr|H7BZ94|H7BZ94_HUMAN	96.8	38	17	15	TMT6plex	52502	Protein disulfide-isomerase OS=Homo sapiens OX=9606 GN=P4HB PE=1 SV=2	1	1	0.667	2.667	0.58	57.54	57.64	57.35
132	68925	sp|Q99832|TCPH_HUMAN	80.28	29	13	10	Carbamidomethylation; Acetylation (Protein N-term); TMT6plex	59367	T-complex protein 1 subunit eta OS=Homo sapiens OX=9606 GN=CCT7 PE=1 SV=2	1	1	0.667	1.667	0.58	57.45	0.58	57.16
132	68954	sp|Q99832-3|TCPH_HUMAN	76.49	30	12	9	Carbamidomethylation; TMT6plex	54804	Isoform 3 of T-complex protein 1 subunit eta OS=Homo sapiens OX=9606 GN=CCT7	1	1	0.667	1.667	0.58	57.45	0.58	57.16
83	68922	sp|P61981|1433G_HUMAN	89.61	54	13	4	Carbamidomethylation; TMT6plex	28303	14-3-3 protein gamma OS=Homo sapiens OX=9606 GN=YWHAG PE=1 SV=2	1	1	0.667	0.667	0.58	57.54	0.38	0.38
32	96	tr|H0YKS4|H0YKS4_HUMAN	112.12	87	16	2	Carbamidomethylation; Acetylation (Protein N-term); TMT6plex	19530	Annexin (Fragment) OS=Homo sapiens OX=9606 GN=ANXA2 PE=1 SV=1	1	1	0.5	3.5	0.58	0.58	0.29	57.03
32	134	tr|H0YMM1|H0YMM1_HUMAN	105.8	87	12	2	Carbamidomethylation; Acetylation (Protein N-term); TMT6plex	16459	Annexin (Fragment) OS=Homo sapiens OX=9606 GN=ANXA2 PE=1 SV=1	1	1	0.5	3.5	0.58	0.58	0.29	57.03
123	68825	sp|P78371|TCPB_HUMAN	100.01	37	14	13	Carbamidomethylation; Acetylation (Protein N-term); TMT6plex	57488	T-complex protein 1 subunit beta OS=Homo sapiens OX=9606 GN=CCT2 PE=1 SV=4	1	1	0.5	1	0.58	57.74	57.74	57.74
123	352	tr|F5GWF6|F5GWF6_HUMAN	81.09	31	12	11	Carbamidomethylation; Acetylation (Protein N-term); TMT6plex	56807	T-complex protein 1 subunit beta OS=Homo sapiens OX=9606 GN=CCT2 PE=1 SV=2	1	1	0.5	1	0.58	57.74	57.74	57.74
123	490	tr|F8VQ14|F8VQ14_HUMAN	75.21	34	11	10	Carbamidomethylation; Acetylation (Protein N-term); TMT6plex	44813	T-complex protein 1 subunit beta OS=Homo sapiens OX=9606 GN=CCT2 PE=1 SV=1	1	1	0.5	1	0.58	57.74	57.74	57.74
88	1240	tr|G3V2D6|G3V2D6_HUMAN	68.5	33	8	6	TMT6plex	23808	Heterogeneous nuclear ribonucleoproteins C1/C2 (Fragment) OS=Homo sapiens OX=9606 GN=HNRNPC PE=1 SV=1	1	1	0.5	0.75	0	1.41	0.71	0.35
56	68834	sp|P06748|NPM_HUMAN	117.65	57	15	14	Carbamidomethylation; Acetylation (Protein N-term); Oxidation (M); Deamidation (NQ); TMT6plex	32575	Nucleophosmin OS=Homo sapiens OX=9606 GN=NPM1 PE=1 SV=2	1	1	0.417	1.083	0	1.4	0.06	0.31
56	68849	sp|P06748-2|NPM_HUMAN	116.21	54	13	12	Carbamidomethylation; Acetylation (Protein N-term); Oxidation (M); TMT6plex	29465	Isoform 2 of Nucleophosmin OS=Homo sapiens OX=9606 GN=NPM1	1	1	0.417	1.083	0	1.4	0.06	0.31
4	68729	sp|P60709|ACTB_HUMAN	151.7	80	31	1	Carbamidomethylation; Acetylation (Protein N-term); Oxidation (M); Deamidation (NQ); TMT6plex; Pyro-glu from Q	41737	Actin cytoplasmic 1 OS=Homo sapiens OX=9606 GN=ACTB PE=1 SV=1	1	1	0.2	0.4	0.58	57.02	0.58	0.52
4	239	tr|G5E9R0|G5E9R0_HUMAN	103.65	90	12	1	Carbamidomethylation; Acetylation (Protein N-term); Oxidation (M); Deamidation (NQ); TMT6plex	13859	Actin cytoplasmic 1 OS=Homo sapiens OX=9606 GN=ACTB PE=1 SV=1	1	1	0.2	0.4	0.58	57.02	0.58	0.52
4	242	tr|E7EVS6|E7EVS6_HUMAN	103.65	69	12	1	Carbamidomethylation; Acetylation (Protein N-term); Oxidation (M); Deamidation (NQ); TMT6plex	17878	Actin cytoplasmic 1 (Fragment) OS=Homo sapiens OX=9606 GN=ACTB PE=1 SV=8	1	1	0.2	0.4	0.58	57.02	0.58	0.52
4	349	tr|C9JUM1|C9JUM1_HUMAN	100.05	95	11	1	Carbamidomethylation; Acetylation (Protein N-term); Oxidation (M); Deamidation (NQ); TMT6plex	10979	Actin cytoplasmic 1 (Fragment) OS=Homo sapiens OX=9606 GN=ACTB PE=1 SV=1	1	1	0.2	0.4	0.58	57.02	0.58	0.52
4	350	tr|C9JZR7|C9JZR7_HUMAN	100.05	92	11	1	Carbamidomethylation; Acetylation (Protein N-term); Oxidation (M); Deamidation (NQ); TMT6plex	11295	Actin cytoplasmic 1 (Fragment) OS=Homo sapiens OX=9606 GN=ACTB PE=1 SV=8	1	1	0.2	0.4	0.58	57.02	0.58	0.52
4	492	tr|C9JTX5|C9JTX5_HUMAN	95.37	84	9	1	Carbamidomethylation; Acetylation (Protein N-term); Oxidation (M); Deamidation (NQ); TMT6plex	8534	Actin cytoplasmic 1 (Fragment) OS=Homo sapiens OX=9606 GN=ACTB PE=1 SV=1	1	1	0.2	0.4	0.58	57.02	0.58	0.52
304	69060	sp|P30086|PEBP1_HUMAN	71.59	40	7	5	Carbamidomethylation; TMT6plex	21057	Phosphatidylethanolamine-binding protein 1 OS=Homo sapiens OX=9606 GN=PEBP1 PE=1 SV=3	1	1	0	1	0.58	57.45	0	57.45
156	311	tr|F5H018|F5H018_HUMAN	89.75	45	8	7	Carbamidomethylation; TMT6plex	22436	GTP-binding nuclear protein Ran (Fragment) OS=Homo sapiens OX=9606 GN=RAN PE=1 SV=8	1	0.889	1.222	0.556	0	0.71	1.05	0.7
156	314	tr|J3KQE5|J3KQE5_HUMAN	89.75	38	8	7	Carbamidomethylation; TMT6plex	26816	GTP-binding nuclear protein Ran (Fragment) OS=Homo sapiens OX=9606 GN=RAN PE=1 SV=1	1	0.889	1.222	0.556	0	0.71	1.05	0.7
2	68737	sp|P08670|VIME_HUMAN	153.13	83	42	29	Carbamidomethylation; Deamidation (NQ); TMT6plex; Pyro-glu from Q	53652	Vimentin OS=Homo sapiens OX=9606 GN=VIM PE=1 SV=4	1	0.84	0.4	0.8	0	0.5	0.36	0.24
2	10	tr|B0YJC4|B0YJC4_HUMAN	150.11	81	38	27	Carbamidomethylation; Deamidation (NQ); TMT6plex; Pyro-glu from Q	49653	Vimentin OS=Homo sapiens OX=9606 GN=VIM PE=1 SV=1	1	0.84	0.4	0.8	0	0.5	0.36	0.24
97	974	tr|I3L3D5|I3L3D5_HUMAN	69.08	25	4	3	Deamidation (NQ); TMT6plex	17517	Profilin (Fragment) OS=Homo sapiens OX=9606 GN=PFN1 PE=1 SV=1	1	0.833	1.667	4.667	0.58	0.5	57.01	55.9
97	68871	sp|P07737|PROF1_HUMAN	101.73	83	11	10	Carbamidomethylation; Acetylation (Protein N-term); Oxidation (M); Deamidation (NQ); TMT6plex	15054	Profilin-1 OS=Homo sapiens OX=9606 GN=PFN1 PE=1 SV=2	1	0.833	1.667	2.667	0	0.84	2.3	2.36
169	68928	sp|P04792|HSPB1_HUMAN	90.07	61	10	10	TMT6plex	22783	Heat shock protein beta-1 OS=Homo sapiens OX=9606 GN=HSPB1 PE=1 SV=2	1	0.833	1.5	1.667	0.58	57.35	57.06	56.97
33	68805	sp|P11021|BIP_HUMAN	116.62	48	31	24	TMT6plex	72333	Endoplasmic reticulum chaperone BiP OS=Homo sapiens OX=9606 GN=HSPA5 PE=1 SV=2	1	0.833	0.795	0.974	0	0.54	0.24	0.82
1098	1673	tr|B8ZZQ6|B8ZZQ6_HUMAN	53.77	26	2	2	Acetylation (Protein N-term); TMT6plex	11759	Prothymosin alpha OS=Homo sapiens OX=9606 GN=PTMA PE=1 SV=1	1	0.833	0.667	2.5	0	0.24	0	2.59
1098	69450	sp|P06454-2|PTMA_HUMAN	53.77	25	2	2	Acetylation (Protein N-term); TMT6plex	12074	Isoform 2 of Prothymosin alpha OS=Homo sapiens OX=9606 GN=PTMA	1	0.833	0.667	2.5	0	0.24	0	2.59
1098	69451	sp|P06454|PTMA_HUMAN	53.77	25	2	2	Acetylation (Protein N-term); TMT6plex	12203	Prothymosin alpha OS=Homo sapiens OX=9606 GN=PTMA PE=1 SV=2	1	0.833	0.667	2.5	0	0.24	0	2.59
119	69027	sp|Q09666|AHNK_HUMAN	90.03	2	15	12	TMT6plex	629114	Neuroblast differentiation-associated protein AHNAK OS=Homo sapiens OX=9606 GN=AHNAK PE=1 SV=2	1	0.818	0.636	1	0	0.76	1.53	2.52
147	68880	sp|P60842|IF4A1_HUMAN	88.74	39	12	10	Carbamidomethylation; TMT6plex	46154	Eukaryotic initiation factor 4A-I OS=Homo sapiens OX=9606 GN=EIF4A1 PE=1 SV=1	1	0.8	2.2	2.4	0	0.29	1.15	0.58
147	509	tr|J3KT12|J3KT12_HUMAN	79.9	32	9	7	Carbamidomethylation; TMT6plex	38862	Eukaryotic initiation factor 4A-I OS=Homo sapiens OX=9606 GN=EIF4A1 PE=1 SV=1	1	0.8	2.2	2.4	0	0.29	1.15	0.58
147	68958	sp|P60842-2|IF4A1_HUMAN	79.9	32	9	7	Carbamidomethylation; TMT6plex	39548	Isoform 2 of Eukaryotic initiation factor 4A-I OS=Homo sapiens OX=9606 GN=EIF4A1	1	0.8	2.2	2.4	0	0.29	1.15	0.58
147	507	tr|J3KTB5|J3KTB5_HUMAN	79.9	41	8	7	Carbamidomethylation; TMT6plex	29082	Eukaryotic initiation factor 4A-I (Fragment) OS=Homo sapiens OX=9606 GN=EIF4A1 PE=1 SV=1	1	0.8	2.2	2.4	0	0.29	1.15	0.58
147	508	tr|J3QS69|J3QS69_HUMAN	79.9	35	8	7	Carbamidomethylation; TMT6plex	33949	Eukaryotic initiation factor 4A-I (Fragment) OS=Homo sapiens OX=9606 GN=EIF4A1 PE=1 SV=1	1	0.8	2.2	2.4	0	0.29	1.15	0.58
147	652	tr|J3QR64|J3QR64_HUMAN	75.16	38	7	6	Carbamidomethylation; TMT6plex	23780	Eukaryotic initiation factor 4A-I (Fragment) OS=Homo sapiens OX=9606 GN=EIF4A1 PE=1 SV=1	1	0.8	2.2	2.4	0	0.29	1.15	0.58
147	653	tr|J3QL43|J3QL43_HUMAN	75.16	30	7	6	Carbamidomethylation; TMT6plex	30649	Eukaryotic initiation factor 4A-I (Fragment) OS=Homo sapiens OX=9606 GN=EIF4A1 PE=1 SV=1	1	0.8	2.2	2.4	0	0.29	1.15	0.58
113	474	tr|F5GWP8|F5GWP8_HUMAN	82.29	33	10	6	Carbamidomethylation; TMT6plex	40287	Keratin type I cytoskeletal 17 OS=Homo sapiens OX=9606 GN=KRT17 PE=1 SV=2	1	0.8	1	0.8	0.58	57.59	57.02	57.3
58	737	tr|H0YH80|H0YH80_HUMAN	76.75	31	4	4	TMT6plex	19472	Heterogeneous nuclear ribonucleoprotein A1 (Fragment) OS=Homo sapiens OX=9606 GN=HNRNPA1 PE=1 SV=1	1	0.8	0.8	0.6	0	0.99	0.81	0.89
272	930	tr|C9JD32|C9JD32_HUMAN	69.42	59	5	5	Carbamidomethylation; TMT6plex	9670	60S ribosomal protein L23 (Fragment) OS=Homo sapiens OX=9606 GN=RPL23 PE=1 SV=1	1	0.8	0.6	1	0.58	57.62	57.62	57.5
272	931	tr|J3KT29|J3KT29_HUMAN	69.42	44	5	5	Carbamidomethylation; TMT6plex	13193	60S ribosomal protein L23 OS=Homo sapiens OX=9606 GN=RPL23 PE=1 SV=1	1	0.8	0.6	1	0.58	57.62	57.62	57.5
272	1143	tr|B9ZVP7|B9ZVP7_HUMAN	64.73	40	4	4	Carbamidomethylation; TMT6plex	12099	60S ribosomal protein L23 OS=Homo sapiens OX=9606 GN=RPL23 PE=1 SV=1	1	0.8	0.6	1	0.58	57.62	57.62	57.5
30	68764	sp|P07195|LDHB_HUMAN	122.34	67	23	18	Carbamidomethylation; TMT6plex	36639	L-lactate dehydrogenase B chain OS=Homo sapiens OX=9606 GN=LDHB PE=1 SV=2	1	0.789	0.737	0.684	0	0.31	0.96	0.71
25	69337	sp|P02768-3|ALBU_HUMAN	79.9	24	14	10	Carbamidomethylation; Deamidation (NQ); TMT6plex; Acetylation (K); Methyl ester	45160	Isoform 3 of Serum albumin OS=Homo sapiens OX=9606 GN=ALB	1	0.765	0.882	0.824	0	1.09	1.02	0.86
25	1196	tr|A0A087WWT3|A0A087WWT3_HUMAN	79.9	24	14	10	Carbamidomethylation; Deamidation (NQ); TMT6plex; Acetylation (K); Methyl ester	45148	Serum albumin OS=Homo sapiens OX=9606 GN=ALB PE=1 SV=1	1	0.765	0.882	0.824	0	1.09	1.02	0.86
5	68847	sp|Q58FF8|H90B2_HUMAN	108.95	27	13	4	Carbamidomethylation; TMT6plex	44349	Putative heat shock protein HSP 90-beta 2 OS=Homo sapiens OX=9606 GN=HSP90AB2P PE=1 SV=2	1	0.714	0.476	1	0	0.83	0.97	0.66
42	334	tr|U3KPZ0|U3KPZ0_HUMAN	92.23	77	8	8	Carbamidomethylation; TMT6plex	12437	Triosephosphate isomerase (Fragment) OS=Homo sapiens OX=9606 GN=TPI1 PE=1 SV=1	1	0.7	0.6	0.9	0	0.57	0.66	1.92
147	650	tr|J3QLN6|J3QLN6_HUMAN	70.36	43	6	5	Carbamidomethylation; TMT6plex	18043	Eukaryotic initiation factor 4A-I (Fragment) OS=Homo sapiens OX=9606 GN=EIF4A1 PE=1 SV=1	1	0.667	3.333	3.333	0.58	0.5	56	56.29
52	213	tr|A0A286YFL2|A0A286YFL2_HUMAN	97.46	44	15	14	Carbamidomethylation; Deamidation (NQ); TMT6plex	45529	D-3-phosphoglycerate dehydrogenase OS=Homo sapiens OX=9606 GN=PHGDH PE=1 SV=1	1	0.667	2.667	2.333	0.58	57.59	56.73	56.73
52	626	tr|A0A286YFM8|A0A286YFM8_HUMAN	77.85	43	10	9	Carbamidomethylation; Deamidation (NQ); TMT6plex	25638	D-3-phosphoglycerate dehydrogenase (Fragment) OS=Homo sapiens OX=9606 GN=PHGDH PE=1 SV=1	1	0.667	2.667	2.333	0.58	57.59	56.73	56.73
162	1003	tr|Q6IPX4|Q6IPX4_HUMAN	55.76	28	5	4	Carbamidomethylation; TMT6plex	17107	40S ribosomal protein S16 OS=Homo sapiens OX=9606 GN=RPS16 PE=1 SV=1	1	0.667	2	1	0	1.15	0	1
82	68831	sp|P25705-2|ATPA_HUMAN	105.61	47	20	19	Carbamidomethylation; TMT6plex	54494	Isoform 2 of ATP synthase subunit alpha mitochondrial OS=Homo sapiens OX=9606 GN=ATP5F1A	1	0.667	1.333	1.167	0	0.29	0.52	0.14
82	68832	sp|P25705|ATPA_HUMAN	105.61	42	20	19	Carbamidomethylation; TMT6plex	59751	ATP synthase subunit alpha mitochondrial OS=Homo sapiens OX=9606 GN=ATP5F1A PE=1 SV=1	1	0.667	1.333	1.167	0	0.29	0.52	0.14
82	68845	sp|P25705-3|ATPA_HUMAN	102.17	39	18	17	Carbamidomethylation; TMT6plex	57547	Isoform 3 of ATP synthase subunit alpha mitochondrial OS=Homo sapiens OX=9606 GN=ATP5F1A	1	0.667	1.333	1.167	0	0.29	0.52	0.14
71	68806	sp|P55072|TERA_HUMAN	106.59	35	19	17	Carbamidomethylation; Acetylation (Protein N-term); Oxidation (M); TMT6plex; Pyro-glu from Q	89322	Transitional endoplasmic reticulum ATPase OS=Homo sapiens OX=9606 GN=VCP PE=1 SV=4	1	0.667	1	0.333	0.58	57.74	57.45	57.74
2	98	tr|B0YJC5|B0YJC5_HUMAN	120.18	75	19	11	Carbamidomethylation; Deamidation (NQ); TMT6plex; Pyro-glu from Q	26859	Vimentin OS=Homo sapiens OX=9606 GN=VIM PE=1 SV=1	1	0.667	0.867	0.867	0	0.59	1.13	0.84
215	69121	sp|P0C0S5|H2AZ_HUMAN	69.28	50	5	2	TMT6plex	13553	Histone H2A.Z OS=Homo sapiens OX=9606 GN=H2AFZ PE=1 SV=2	1	0.667	0.8	1.1	0.58	0.38	57.54	57.16
215	69120	sp|Q71UI9|H2AV_HUMAN	69.28	50	5	2	TMT6plex	13509	Histone H2A.V OS=Homo sapiens OX=9606 GN=H2AFV PE=1 SV=3	1	0.667	0.8	1.1	0.58	0.38	57.54	57.16
215	69289	sp|Q71UI9-4|H2AV_HUMAN	60.81	54	4	2	TMT6plex	10999	Isoform 4 of Histone H2A.V OS=Homo sapiens OX=9606 GN=H2AFV	1	0.667	0.8	1.1	0.58	0.38	57.54	57.16
173	635	tr|M0R0R2|M0R0R2_HUMAN	79.84	38	8	7	Carbamidomethylation; Acetylation (Protein N-term); TMT6plex	25333	40S ribosomal protein S5 OS=Homo sapiens OX=9606 GN=RPS5 PE=1 SV=1	1	0.667	0.667	1.333	0.58	57.74	57.74	57.64
173	879	tr|M0QZN2|M0QZN2_HUMAN	68.94	40	4	4	Carbamidomethylation; Acetylation (Protein N-term); TMT6plex	14763	40S ribosomal protein S5 OS=Homo sapiens OX=9606 GN=RPS5 PE=1 SV=1	1	0.667	0.667	1.333	0.58	57.74	57.74	57.64
211	68967	sp|P60660|MYL6_HUMAN	80.06	56	8	6	Carbamidomethylation; Acetylation (Protein N-term); TMT6plex	16930	Myosin light polypeptide 6 OS=Homo sapiens OX=9606 GN=MYL6 PE=1 SV=2	1	0.667	0.667	1.333	0	0.58	1.15	0.58
211	443	tr|J3KND3|J3KND3_HUMAN	80.06	55	8	6	Carbamidomethylation; Acetylation (Protein N-term); TMT6plex	17058	Myosin light polypeptide 6 OS=Homo sapiens OX=9606 GN=MYL6 PE=1 SV=1	1	0.667	0.667	1.333	0	0.58	1.15	0.58
211	444	tr|F8W1R7|F8W1R7_HUMAN	80.06	54	7	6	Carbamidomethylation; Acetylation (Protein N-term); TMT6plex	16290	Myosin light polypeptide 6 OS=Homo sapiens OX=9606 GN=MYL6 PE=1 SV=1	1	0.667	0.667	1.333	0	0.58	1.15	0.58
211	68968	sp|P60660-2|MYL6_HUMAN	80.06	52	7	6	Carbamidomethylation; Acetylation (Protein N-term); TMT6plex	16961	Isoform Smooth muscle of Myosin light polypeptide 6 OS=Homo sapiens OX=9606 GN=MYL6	1	0.667	0.667	1.333	0	0.58	1.15	0.58
211	446	tr|G8JLA2|G8JLA2_HUMAN	80.06	52	7	6	Carbamidomethylation; Acetylation (Protein N-term); TMT6plex	17089	Myosin light polypeptide 6 OS=Homo sapiens OX=9606 GN=MYL6 PE=1 SV=1	1	0.667	0.667	1.333	0	0.58	1.15	0.58
211	447	tr|G3V1V0|G3V1V0_HUMAN	80.06	49	7	6	Carbamidomethylation; Acetylation (Protein N-term); TMT6plex	18037	Myosin light polypeptide 6 OS=Homo sapiens OX=9606 GN=MYL6 PE=1 SV=1	1	0.667	0.667	1.333	0	0.58	1.15	0.58
211	643	tr|G3V1Y7|G3V1Y7_HUMAN	72.19	57	6	5	Carbamidomethylation; Acetylation (Protein N-term); TMT6plex	13159	Myosin light polypeptide 6 OS=Homo sapiens OX=9606 GN=MYL6 PE=1 SV=1	1	0.667	0.667	1.333	0	0.58	1.15	0.58
215	69461	sp|Q71UI9-3|H2AV_HUMAN	47.53	29	3	1	TMT6plex	9375	Isoform 3 of Histone H2A.V OS=Homo sapiens OX=9606 GN=H2AFV	1	0.667	0.667	1	0	0	0	0
24	68900	sp|P35579-2|MYH9_HUMAN	91.35	20	29	14	Carbamidomethylation; Deamidation (NQ); TMT6plex	159863	Isoform 2 of Myosin-9 OS=Homo sapiens OX=9606 GN=MYH9	1	0.667	0.333	0.167	0	1.02	0.38	0.19
211	585	tr|B7Z6Z4|B7Z6Z4_HUMAN	70.92	28	6	5	TMT6plex	26707	Myosin light polypeptide 6 OS=Homo sapiens OX=9606 GN=MYL6 PE=1 SV=1	1	0.667	0	1.333	0	0.58	0	0.58
7	280	tr|H3BT25|H3BT25_HUMAN	90.32	84	12	9	Carbamidomethylation; Acetylation (Protein N-term); TMT6plex	16427	Pyruvate kinase PKM (Fragment) OS=Homo sapiens OX=9606 GN=PKM PE=1 SV=1	1	0.65	1.2	0.3	0	1.41	0.91	0.43
74	204	tr|A0A1W2PPS1|A0A1W2PPS1_HUMAN	95.79	27	18	16	Carbamidomethylation; Deamidation (NQ); TMT6plex	88318	Heterogeneous nuclear ribonucleoprotein U OS=Homo sapiens OX=9606 GN=HNRNPU PE=1 SV=1	1	0.647	0.765	0.765	0	0.46	0.6	0.14
74	68867	sp|Q00839-2|HNRPU_HUMAN	95.79	27	18	16	Carbamidomethylation; Deamidation (NQ); TMT6plex	88980	Isoform 2 of Heterogeneous nuclear ribonucleoprotein U OS=Homo sapiens OX=9606 GN=HNRNPU	1	0.647	0.765	0.765	0	0.46	0.6	0.14
74	68869	sp|Q00839|HNRPU_HUMAN	95.79	26	18	16	Carbamidomethylation; Deamidation (NQ); TMT6plex	90585	Heterogeneous nuclear ribonucleoprotein U OS=Homo sapiens OX=9606 GN=HNRNPU PE=1 SV=6	1	0.647	0.765	0.765	0	0.46	0.6	0.14
74	202	tr|A0A1W2PP35|A0A1W2PP35_HUMAN	95.79	29	17	15	Carbamidomethylation; Deamidation (NQ); TMT6plex	80649	Heterogeneous nuclear ribonucleoprotein U (Fragment) OS=Homo sapiens OX=9606 GN=HNRNPU PE=1 SV=1	1	0.647	0.765	0.765	0	0.46	0.6	0.14
74	203	tr|A0A1X7SBS1|A0A1X7SBS1_HUMAN	95.79	27	16	14	Carbamidomethylation; Deamidation (NQ); TMT6plex	81795	Heterogeneous nuclear ribonucleoprotein U OS=Homo sapiens OX=9606 GN=HNRNPU PE=1 SV=1	1	0.647	0.765	0.765	0	0.46	0.6	0.14
74	303	tr|A0A1W2PQL0|A0A1W2PQL0_HUMAN	91.28	35	15	14	Carbamidomethylation; Deamidation (NQ); TMT6plex	58821	Heterogeneous nuclear ribonucleoprotein U (Fragment) OS=Homo sapiens OX=9606 GN=HNRNPU PE=1 SV=1	1	0.647	0.765	0.765	0	0.46	0.6	0.14
74	304	tr|A0A1W2PP34|A0A1W2PP34_HUMAN	91.28	34	15	14	Carbamidomethylation; Deamidation (NQ); TMT6plex	61052	Heterogeneous nuclear ribonucleoprotein U OS=Homo sapiens OX=9606 GN=HNRNPU PE=1 SV=1	1	0.647	0.765	0.765	0	0.46	0.6	0.14
74	305	tr|A0A1W2PPL4|A0A1W2PPL4_HUMAN	91.28	34	15	14	Carbamidomethylation; Deamidation (NQ); TMT6plex	61564	Heterogeneous nuclear ribonucleoprotein U OS=Homo sapiens OX=9606 GN=HNRNPU PE=1 SV=1	1	0.647	0.765	0.765	0	0.46	0.6	0.14
74	306	tr|A0A1W2PPH7|A0A1W2PPH7_HUMAN	91.28	34	15	14	Carbamidomethylation; Deamidation (NQ); TMT6plex	61750	Heterogeneous nuclear ribonucleoprotein U OS=Homo sapiens OX=9606 GN=HNRNPU PE=1 SV=1	1	0.647	0.765	0.765	0	0.46	0.6	0.14
74	307	tr|Q5RI18|Q5RI18_HUMAN	91.28	33	17	16	Carbamidomethylation; Deamidation (NQ); TMT6plex	67825	Heterogeneous nuclear ribonucleoprotein U OS=Homo sapiens OX=9606 GN=HNRNPU PE=1 SV=9	1	0.647	0.765	0.765	0	0.46	0.6	0.14
42	68808	sp|P60174-4|TPIS_HUMAN	112.44	84	11	11	Carbamidomethylation; TMT6plex	17958	Isoform 4 of Triosephosphate isomerase OS=Homo sapiens OX=9606 GN=TPI1	1	0.625	1.375	1.125	0	0.78	2.97	1.92
97	562	tr|K7EJ44|K7EJ44_HUMAN	83.96	65	7	6	Deamidation (NQ); TMT6plex	11390	Profilin OS=Homo sapiens OX=9606 GN=PFN1 PE=1 SV=1	1	0.625	1.25	0.875	0	0.92	2.48	0.76
108	68865	sp|P05388|RLA0_HUMAN	93.79	53	14	13	Carbamidomethylation; TMT6plex	34274	60S acidic ribosomal protein P0 OS=Homo sapiens OX=9606 GN=RPLP0 PE=1 SV=1	1	0.615	1.231	1	0	0.55	0.58	0
108	68872	sp|P05388-2|RLA0_HUMAN	89.56	55	11	11	Carbamidomethylation; TMT6plex	27436	Isoform 2 of 60S acidic ribosomal protein P0 OS=Homo sapiens OX=9606 GN=RPLP0	1	0.615	1.231	1	0	0.55	0.58	0
108	267	tr|F8VWS0|F8VWS0_HUMAN	89.56	49	11	11	Carbamidomethylation; TMT6plex	30456	60S acidic ribosomal protein P0 OS=Homo sapiens OX=9606 GN=RPLP0 PE=1 SV=1	1	0.615	1.231	1	0	0.55	0.58	0
108	337	tr|F8VU65|F8VU65_HUMAN	86.02	49	12	11	Carbamidomethylation; TMT6plex	27188	60S acidic ribosomal protein P0 (Fragment) OS=Homo sapiens OX=9606 GN=RPLP0 PE=1 SV=1	1	0.615	1.231	1	0	0.55	0.58	0
108	427	tr|G3V210|G3V210_HUMAN	80.67	55	9	9	Carbamidomethylation; TMT6plex	18270	60S acidic ribosomal protein P0 OS=Homo sapiens OX=9606 GN=RPLP0 PE=1 SV=1	1	0.615	1.231	1	0	0.55	0.58	0
108	526	tr|F8VZS0|F8VZS0_HUMAN	75.72	39	10	9	TMT6plex	26879	60S acidic ribosomal protein P0 (Fragment) OS=Homo sapiens OX=9606 GN=RPLP0 PE=1 SV=1	1	0.615	1.231	1	0	0.55	0.58	0
7	209	tr|H3BUW1|H3BUW1_HUMAN	94.23	85	13	10	Carbamidomethylation; Acetylation (Protein N-term); TMT6plex	17820	Pyruvate kinase PKM (Fragment) OS=Homo sapiens OX=9606 GN=PKM PE=1 SV=1	1	0.6	1.3	0.45	0	0.85	1.88	2.14
7	210	tr|H3BTJ2|H3BTJ2_HUMAN	94.23	82	13	10	Carbamidomethylation; Acetylation (Protein N-term); TMT6plex	18477	Pyruvate kinase PKM (Fragment) OS=Homo sapiens OX=9606 GN=PKM PE=1 SV=1	1	0.6	1.3	0.45	0	0.85	1.88	2.14
42	68751	sp|P60174-1|TPIS_HUMAN	130.31	87	18	18	Carbamidomethylation; Deamidation (NQ); TMT6plex; Pyro-glu from Q	26669	Isoform 2 of Triosephosphate isomerase OS=Homo sapiens OX=9606 GN=TPI1	1	0.583	0.833	1.333	0	0.64	0.55	1.58
42	68752	sp|P60174|TPIS_HUMAN	130.31	76	18	18	Carbamidomethylation; Deamidation (NQ); TMT6plex; Pyro-glu from Q	30791	Triosephosphate isomerase OS=Homo sapiens OX=9606 GN=TPI1 PE=1 SV=3	1	0.583	0.833	1.333	0	0.64	0.55	1.58
56	68890	sp|P06748-3|NPM_HUMAN	110.85	57	13	12	Carbamidomethylation; Acetylation (Protein N-term); Oxidation (M); Deamidation (NQ); TMT6plex	28400	Isoform 3 of Nucleophosmin OS=Homo sapiens OX=9606 GN=NPM1	1	0.583	0.5	1.083	0	0.21	0.35	0.31
52	116	tr|A0A286YF22|A0A286YF22_HUMAN	109.96	55	22	20	Carbamidomethylation; Deamidation (NQ); TMT6plex; Pyro-glu from Q	55939	D-3-phosphoglycerate dehydrogenase OS=Homo sapiens OX=9606 GN=PHGDH PE=1 SV=1	1	0.571	1.571	0.714	0.58	57.48	56.79	57.31
52	68814	sp|O43175|SERA_HUMAN	109.96	54	22	20	Carbamidomethylation; Deamidation (NQ); TMT6plex; Pyro-glu from Q	56651	D-3-phosphoglycerate dehydrogenase OS=Homo sapiens OX=9606 GN=PHGDH PE=1 SV=4	1	0.571	1.571	0.714	0.58	57.48	56.79	57.31
52	150	tr|A0A2C9F2M7|A0A2C9F2M7_HUMAN	105.36	44	20	18	Carbamidomethylation; Deamidation (NQ); TMT6plex; Pyro-glu from Q	56112	D-3-phosphoglycerate dehydrogenase OS=Homo sapiens OX=9606 GN=PHGDH PE=1 SV=1	1	0.571	1.571	0.714	0.58	57.48	56.79	57.31
113	68822	sp|Q04695|K1C17_HUMAN	99.99	38	15	10	Carbamidomethylation; TMT6plex	48106	Keratin type I cytoskeletal 17 OS=Homo sapiens OX=9606 GN=KRT17 PE=1 SV=2	1	0.571	0.714	0.429	0	0.5	0.87	0.5
36	816	tr|F5GZI0|F5GZI0_HUMAN	75.38	39	6	6	TMT6plex	18950	4F2 cell-surface antigen heavy chain OS=Homo sapiens OX=9606 GN=SLC3A2 PE=1 SV=1	1	0.571	0.571	0.571	0.58	57.64	57.35	57.69
49	68754	sp|P06576|ATPB_HUMAN	128.24	59	22	22	Deamidation (NQ); TMT6plex; Ethylation	56560	ATP synthase subunit beta mitochondrial OS=Homo sapiens OX=9606 GN=ATP5F1B PE=1 SV=3	1	0.571	0.429	0.857	0	0.58	0.1	0.54
49	75	tr|H0YH81|H0YH81_HUMAN	117.89	54	14	14	Deamidation (NQ); TMT6plex	38258	ATP synthase subunit beta (Fragment) OS=Homo sapiens OX=9606 GN=ATP5F1B PE=1 SV=1	1	0.571	0.429	0.857	0	0.58	0.1	0.54
54	745	tr|H3BR68|H3BR68_HUMAN	87.47	85	9	9	Carbamidomethylation; Deamidation (NQ); TMT6plex	13786	Fructose-bisphosphate aldolase A (Fragment) OS=Homo sapiens OX=9606 GN=ALDOA PE=1 SV=1	1	0.556	0.333	1	0	0.92	0.25	0.69
6	68728	sp|P06733|ENOA_HUMAN	153.45	83	39	27	Carbamidomethylation; Oxidation (M); Deamidation (NQ); TMT6plex	47169	Alpha-enolase OS=Homo sapiens OX=9606 GN=ENO1 PE=1 SV=2	1	0.552	0.897	0.966	0	0.55	0.7	0.3
102	68906	sp|Q06830|PRDX1_HUMAN	90.35	52	13	9	TMT6plex	22110	Peroxiredoxin-1 OS=Homo sapiens OX=9606 GN=PRDX1 PE=1 SV=1	1	0.545	0.939	0.606	0	0.34	0.35	0.27
102	298	tr|A0A0A0MSI0|A0A0A0MSI0_HUMAN	88.28	56	11	9	TMT6plex	18976	Peroxiredoxin-1 (Fragment) OS=Homo sapiens OX=9606 GN=PRDX1 PE=1 SV=1	1	0.545	0.939	0.606	0	0.34	0.35	0.27
52	761	tr|A0A286YFC8|A0A286YFC8_HUMAN	73.46	86	8	7	Carbamidomethylation; Deamidation (NQ); TMT6plex	13093	D-3-phosphoglycerate dehydrogenase OS=Homo sapiens OX=9606 GN=PHGDH PE=1 SV=1	1	0.5	1.5	1.75	0	0.5	1.26	0.29
52	762	tr|A0A286YFB2|A0A286YFB2_HUMAN	73.46	64	8	7	Carbamidomethylation; Deamidation (NQ); TMT6plex	17509	D-3-phosphoglycerate dehydrogenase OS=Homo sapiens OX=9606 GN=PHGDH PE=1 SV=1	1	0.5	1.5	1.75	0	0.5	1.26	0.29
52	1063	tr|A0A286YER3|A0A286YER3_HUMAN	67.29	80	7	6	Carbamidomethylation; TMT6plex	10437	D-3-phosphoglycerate dehydrogenase OS=Homo sapiens OX=9606 GN=PHGDH PE=1 SV=1	1	0.5	1.5	1.75	0	0.5	1.26	0.29
52	1072	tr|A0A286YF34|A0A286YF34_HUMAN	67.29	79	5	5	Carbamidomethylation; TMT6plex	7884	D-3-phosphoglycerate dehydrogenase (Fragment) OS=Homo sapiens OX=9606 GN=PHGDH PE=1 SV=1	1	0.5	1.5	1.75	0	0.5	1.26	0.29
235	436	tr|F8VZX2|F8VZX2_HUMAN	74.13	30	8	4	Carbamidomethylation; TMT6plex	33800	Poly(rC)-binding protein 2 OS=Homo sapiens OX=9606 GN=PCBP2 PE=1 SV=1	1	0.5	1.5	1.5	0.58	0.58	57.45	57.17
235	68975	sp|Q15366-4|PCBP2_HUMAN	74.13	29	8	4	Carbamidomethylation; TMT6plex	34917	Isoform 4 of Poly(rC)-binding protein 2 OS=Homo sapiens OX=9606 GN=PCBP2	1	0.5	1.5	1.5	0.58	0.58	57.45	57.17
235	68976	sp|Q15366-5|PCBP2_HUMAN	74.13	28	8	4	Carbamidomethylation; TMT6plex	35347	Isoform 5 of Poly(rC)-binding protein 2 OS=Homo sapiens OX=9606 GN=PCBP2	1	0.5	1.5	1.5	0.58	0.58	57.45	57.17
235	68978	sp|Q15366-3|PCBP2_HUMAN	74.13	26	8	4	Carbamidomethylation; TMT6plex	38222	Isoform 3 of Poly(rC)-binding protein 2 OS=Homo sapiens OX=9606 GN=PCBP2	1	0.5	1.5	1.5	0.58	0.58	57.45	57.17
235	68979	sp|Q15366-2|PCBP2_HUMAN	74.13	26	8	4	Carbamidomethylation; TMT6plex	38651	Isoform 2 of Poly(rC)-binding protein 2 OS=Homo sapiens OX=9606 GN=PCBP2	1	0.5	1.5	1.5	0.58	0.58	57.45	57.17
235	69025	sp|Q15366-7|PCBP2_HUMAN	69.39	20	7	3	Carbamidomethylation; TMT6plex	33497	Isoform 7 of Poly(rC)-binding protein 2 OS=Homo sapiens OX=9606 GN=PCBP2	1	0.5	1.5	1.5	0.58	0.58	57.45	57.17
235	69026	sp|Q15366-8|PCBP2_HUMAN	69.39	20	7	3	Carbamidomethylation; TMT6plex	33926	Isoform 8 of Poly(rC)-binding protein 2 OS=Homo sapiens OX=9606 GN=PCBP2	1	0.5	1.5	1.5	0.58	0.58	57.45	57.17
235	69028	sp|Q15366-6|PCBP2_HUMAN	69.39	18	7	3	Carbamidomethylation; TMT6plex	38151	Isoform 6 of Poly(rC)-binding protein 2 OS=Homo sapiens OX=9606 GN=PCBP2	1	0.5	1.5	1.5	0.58	0.58	57.45	57.17
235	69029	sp|Q15366|PCBP2_HUMAN	69.39	18	7	3	Carbamidomethylation; TMT6plex	38580	Poly(rC)-binding protein 2 OS=Homo sapiens OX=9606 GN=PCBP2 PE=1 SV=1	1	0.5	1.5	1.5	0.58	0.58	57.45	57.17
235	624	tr|H3BRU6|H3BRU6_HUMAN	66.34	20	6	3	Carbamidomethylation; TMT6plex	31719	Poly(rC)-binding protein 2 (Fragment) OS=Homo sapiens OX=9606 GN=PCBP2 PE=1 SV=1	1	0.5	1.5	1.5	0.58	0.58	57.45	57.17
235	786	tr|F8VXH9|F8VXH9_HUMAN	61.56	31	5	3	Carbamidomethylation; TMT6plex	16997	Poly(rC)-binding protein 2 (Fragment) OS=Homo sapiens OX=9606 GN=PCBP2 PE=1 SV=1	1	0.5	1.5	1.5	0.58	0.58	57.45	57.17
149	68901	sp|Q14697|GANAB_HUMAN	89.32	22	14	13	TMT6plex; Ethylation	106874	Neutral alpha-glucosidase AB OS=Homo sapiens OX=9606 GN=GANAB PE=1 SV=3	1	0.5	1.25	1	0.58	57.59	57.3	57.45
149	68902	sp|Q14697-2|GANAB_HUMAN	89.32	21	14	13	TMT6plex; Ethylation	109438	Isoform 2 of Neutral alpha-glucosidase AB OS=Homo sapiens OX=9606 GN=GANAB	1	0.5	1.25	1	0.58	57.59	57.3	57.45
149	417	tr|E9PKU7|E9PKU7_HUMAN	83.21	18	11	10	TMT6plex; Ethylation	96544	Neutral alpha-glucosidase AB OS=Homo sapiens OX=9606 GN=GANAB PE=1 SV=1	1	0.5	1.25	1	0.58	57.59	57.3	57.45
149	416	tr|F5H6X6|F5H6X6_HUMAN	83.21	19	11	10	TMT6plex	96216	Neutral alpha-glucosidase AB OS=Homo sapiens OX=9606 GN=GANAB PE=1 SV=1	1	0.5	1.25	1	0.58	57.59	57.3	57.45
177	69056	sp|P32969|RL9_HUMAN	67.38	61	10	8	TMT6plex	21863	60S ribosomal protein L9 OS=Homo sapiens OX=9606 GN=RPL9 PE=1 SV=1	1	0.5	1	1	0.58	0.58	57.45	57.3
177	680	tr|D6RAN4|D6RAN4_HUMAN	64.24	61	9	7	TMT6plex	20775	60S ribosomal protein L9 (Fragment) OS=Homo sapiens OX=9606 GN=RPL9 PE=1 SV=8	1	0.5	1	1	0.58	0.58	57.45	57.3
156	812	tr|B4DV51|B4DV51_HUMAN	70.98	34	4	3	Carbamidomethylation; TMT6plex	14731	GTP-binding nuclear protein Ran OS=Homo sapiens OX=9606 GN=RAN PE=1 SV=1	1	0.5	1	0.667	0.58	0.52	57.23	0.8
56	1473	tr|E5RGW4|E5RGW4_HUMAN	52.19	37	2	2	TMT6plex	6863	Nucleophosmin (Fragment) OS=Homo sapiens OX=9606 GN=NPM1 PE=1 SV=1	1	0.5	0.625	0.875	0	0.32	0.35	0.12
109	1210	tr|D6RGE0|D6RGE0_HUMAN	58.71	60	4	3	TMT6plex	7285	40S ribosomal protein S3a (Fragment) OS=Homo sapiens OX=9606 GN=RPS3A PE=1 SV=1	1	0.5	0.5	3	0.71	0.35	70.71	2.12
144	226	tr|A0A0U1RQF0|A0A0U1RQF0_HUMAN	94.41	8	13	12	Carbamidomethylation; Acetylation (Protein N-term); TMT6plex	273196	Fatty acid synthase OS=Homo sapiens OX=9606 GN=FASN PE=1 SV=1	1	0.5	0.5	0.75	0.58	57.74	0.29	57.74
144	68853	sp|P49327|FAS_HUMAN	94.41	8	13	12	Carbamidomethylation; Acetylation (Protein N-term); TMT6plex	273424	Fatty acid synthase OS=Homo sapiens OX=9606 GN=FASN PE=1 SV=3	1	0.5	0.5	0.75	0.58	57.74	0.29	57.74
99	388	tr|E9PP50|E9PP50_HUMAN	96.96	70	13	7	Carbamidomethylation; Acetylation (Protein N-term); TMT6plex	17778	Cofilin-1 (Fragment) OS=Homo sapiens OX=9606 GN=CFL1 PE=1 SV=8	1	0.5	0.5	0.5	0.58	0.38	0.51	0.38
73	68840	sp|P36578|RL4_HUMAN	103.91	41	19	16	Carbamidomethylation; TMT6plex	47697	60S ribosomal protein L4 OS=Homo sapiens OX=9606 GN=RPL4 PE=1 SV=5	1	0.5	0.375	0.75	0	0.38	0.43	0.25
109	651	tr|D6RED7|D6RED7_HUMAN	74.39	57	6	5	Carbamidomethylation; TMT6plex	11572	40S ribosomal protein S3a (Fragment) OS=Homo sapiens OX=9606 GN=RPS3A PE=1 SV=1	1	0.5	0	1.5	0	0.5	0	1.73
96	167	tr|X6RJP6|X6RJP6_HUMAN	99.68	77	13	13	Carbamidomethylation; TMT6plex; Pyro-glu from Q	21086	Transgelin-2 (Fragment) OS=Homo sapiens OX=9606 GN=TAGLN2 PE=1 SV=1	1	0.463	0.738	0.875	0	0.38	0.28	0.76
96	68828	sp|P37802|TAGL2_HUMAN	99.68	72	13	13	Carbamidomethylation; TMT6plex; Pyro-glu from Q	22391	Transgelin-2 OS=Homo sapiens OX=9606 GN=TAGLN2 PE=1 SV=3	1	0.463	0.738	0.875	0	0.38	0.28	0.76
96	68829	sp|P37802-2|TAGL2_HUMAN	99.68	65	13	13	Carbamidomethylation; TMT6plex; Pyro-glu from Q	24454	Isoform 2 of Transgelin-2 OS=Homo sapiens OX=9606 GN=TAGLN2	1	0.463	0.738	0.875	0	0.38	0.28	0.76
7	76	tr|H3BQ34|H3BQ34_HUMAN	118.63	81	23	19	Carbamidomethylation; Acetylation (Protein N-term); Oxidation (M); Deamidation (NQ); TMT6plex	30720	Pyruvate kinase OS=Homo sapiens OX=9606 GN=PKM PE=1 SV=1	1	0.455	1.091	0.364	0	0.43	0.71	0.43
52	151	tr|A0A286YFA2|A0A286YFA2_HUMAN	101.87	51	17	15	Carbamidomethylation; Deamidation (NQ); TMT6plex	47604	D-3-phosphoglycerate dehydrogenase OS=Homo sapiens OX=9606 GN=PHGDH PE=1 SV=1	1	0.375	1.25	0.625	0	0.26	0.93	1.04
73	241	tr|H3BM89|H3BM89_HUMAN	97	43	16	13	Carbamidomethylation; TMT6plex	37657	60S ribosomal protein L4 OS=Homo sapiens OX=9606 GN=RPL4 PE=1 SV=1	1	0.375	0.625	0.75	0	0.14	0.52	0.25
6	68738	sp|P06733-2|ENOA_HUMAN	137.96	84	30	19	Carbamidomethylation; Oxidation (M); Deamidation (NQ); TMT6plex	36928	Isoform MBP-1 of Alpha-enolase OS=Homo sapiens OX=9606 GN=ENO1	1	0.37	1.037	0.852	0	0.28	0.54	0.34
31	68826	sp|P14625|ENPL_HUMAN	122.51	40	33	27	Carbamidomethylation; Deamidation (NQ); TMT6plex	92469	Endoplasmin OS=Homo sapiens OX=9606 GN=HSP90B1 PE=1 SV=1	1	0.333	1.333	1.833	0.58	57.66	57.45	56.73
52	528	tr|A0A286YF78|A0A286YF78_HUMAN	75.84	31	6	6	Carbamidomethylation; Deamidation (NQ); TMT6plex	29700	D-3-phosphoglycerate dehydrogenase (Fragment) OS=Homo sapiens OX=9606 GN=PHGDH PE=1 SV=1	1	0.333	1	1	0.58	57.74	57.45	57.59
49	237	tr|F8W0P7|F8W0P7_HUMAN	98.91	43	8	8	Deamidation (NQ); TMT6plex	28393	ATP synthase F1 subunit beta (Fragment) OS=Homo sapiens OX=9606 GN=ATP5F1B PE=1 SV=2	1	0.333	0.333	0.667	0	0.58	0.25	0.25
9	68739	sp|P07437|TBB5_HUMAN	139.29	81	30	4	Carbamidomethylation; Oxidation (M); Deamidation (NQ); TMT6plex; Methyl ester	49671	Tubulin beta chain OS=Homo sapiens OX=9606 GN=TUBB PE=1 SV=2	1	0.286	0.643	0.714	0.58	57.65	57.4	0.63
9	25	tr|Q5JP53|Q5JP53_HUMAN	133.78	80	29	4	Carbamidomethylation; Oxidation (M); Deamidation (NQ); TMT6plex; Methyl ester	47767	Tubulin beta chain OS=Homo sapiens OX=9606 GN=TUBB PE=1 SV=1	1	0.286	0.643	0.714	0.58	57.65	57.4	0.63
65	68807	sp|P07237|PDIA1_HUMAN	104.38	43	20	18	TMT6plex	57116	Protein disulfide-isomerase OS=Homo sapiens OX=9606 GN=P4HB PE=1 SV=3	1	0.286	0.286	1.143	0.58	0.38	0.17	57.4
9	43	tr|Q5ST81|Q5ST81_HUMAN	127.5	77	25	2	Carbamidomethylation; Oxidation (M); Deamidation (NQ); TMT6plex	41742	Tubulin beta chain OS=Homo sapiens OX=9606 GN=TUBB PE=1 SV=1	1	0.25	1	1.75	0.58	57.74	57.52	57.01
3	68730	sp|P63261|ACTG_HUMAN	151.93	80	31	1	Carbamidomethylation; Acetylation (Protein N-term); Oxidation (M); Deamidation (NQ); TMT6plex; Pyro-glu from Q	41793	Actin cytoplasmic 2 OS=Homo sapiens OX=9606 GN=ACTG1 PE=1 SV=1	1	0.25	0.5	0.75	0	0.35	0.71	0.35
3	95	tr|I3L4N8|I3L4N8_HUMAN	124.67	77	20	1	Carbamidomethylation; Acetylation (Protein N-term); Oxidation (M); Deamidation (NQ); TMT6plex	26878	Actin cytoplasmic 2 (Fragment) OS=Homo sapiens OX=9606 GN=ACTG1 PE=1 SV=8	1	0.25	0.5	0.75	0	0.35	0.71	0.35
3	91	tr|I3L1U9|I3L1U9_HUMAN	119.53	80	18	1	Carbamidomethylation; Acetylation (Protein N-term); Oxidation (M); Deamidation (NQ); TMT6plex	23845	Actin cytoplasmic 2 (Fragment) OS=Homo sapiens OX=9606 GN=ACTG1 PE=1 SV=1	1	0.25	0.5	0.75	0	0.35	0.71	0.35
3	90	tr|I3L3I0|I3L3I0_HUMAN	119.53	80	18	1	Carbamidomethylation; Acetylation (Protein N-term); Oxidation (M); Deamidation (NQ); TMT6plex	23845	Actin cytoplasmic 2 (Fragment) OS=Homo sapiens OX=9606 GN=ACTG1 PE=1 SV=1	1	0.25	0.5	0.75	0	0.35	0.71	0.35
3	240	tr|K7EM38|K7EM38_HUMAN	104.28	84	12	1	Carbamidomethylation; Acetylation (Protein N-term); Oxidation (M); Deamidation (NQ); TMT6plex	14522	Actin cytoplasmic 2 (Fragment) OS=Homo sapiens OX=9606 GN=ACTG1 PE=1 SV=1	1	0.25	0.5	0.75	0	0.35	0.71	0.35
3	243	tr|I3L3R2|I3L3R2_HUMAN	104.28	68	12	1	Carbamidomethylation; Acetylation (Protein N-term); Oxidation (M); Deamidation (NQ); TMT6plex	18032	Actin cytoplasmic 2 (Fragment) OS=Homo sapiens OX=9606 GN=ACTG1 PE=1 SV=1	1	0.25	0.5	0.75	0	0.35	0.71	0.35
3	244	tr|J3KT65|J3KT65_HUMAN	104.28	57	12	1	Carbamidomethylation; Acetylation (Protein N-term); Oxidation (M); Deamidation (NQ); TMT6plex	21804	Actin cytoplasmic 2 OS=Homo sapiens OX=9606 GN=ACTG1 PE=1 SV=1	1	0.25	0.5	0.75	0	0.35	0.71	0.35
106	68799	sp|P22314-2|UBA1_HUMAN	111.22	21	15	14	Carbamidomethylation; Deamidation (NQ); TMT6plex	113800	Isoform 2 of Ubiquitin-like modifier-activating enzyme 1 OS=Homo sapiens OX=9606 GN=UBA1	1	0.25	0.5	0.25	0.58	57.74	0.38	0.58
106	68800	sp|P22314|UBA1_HUMAN	111.22	21	15	14	Carbamidomethylation; Deamidation (NQ); TMT6plex	117849	Ubiquitin-like modifier-activating enzyme 1 OS=Homo sapiens OX=9606 GN=UBA1 PE=1 SV=3	1	0.25	0.5	0.25	0.58	57.74	0.38	0.58
306	69174	sp|P46779-2|RL28_HUMAN	58.62	30	5	5	Carbamidomethylation; Acetylation (Protein N-term); Oxidation (M); TMT6plex	18430	Isoform 2 of 60S ribosomal protein L28 OS=Homo sapiens OX=9606 GN=RPL28	1	0.2	0.8	0.2	0.58	0.58	1.04	0.14
306	69175	sp|P46779-3|RL28_HUMAN	58.62	29	5	5	Carbamidomethylation; Acetylation (Protein N-term); Oxidation (M); TMT6plex	19148	Isoform 3 of 60S ribosomal protein L28 OS=Homo sapiens OX=9606 GN=RPL28	1	0.2	0.8	0.2	0.58	0.58	1.04	0.14
306	910	tr|H0YKD8|H0YKD8_HUMAN	58.62	29	5	5	Carbamidomethylation; Acetylation (Protein N-term); Oxidation (M); TMT6plex	19072	60S ribosomal protein L28 OS=Homo sapiens OX=9606 GN=RPL28 PE=1 SV=1	1	0.2	0.8	0.2	0.58	0.58	1.04	0.14
306	69184	sp|P46779-4|RL28_HUMAN	58.62	52	4	4	Carbamidomethylation; Acetylation (Protein N-term); TMT6plex	7888	Isoform 4 of 60S ribosomal protein L28 OS=Homo sapiens OX=9606 GN=RPL28	1	0.2	0.8	0.2	0.58	0.58	1.04	0.14
306	69185	sp|P46779-5|RL28_HUMAN	58.62	41	4	4	Carbamidomethylation; Acetylation (Protein N-term); TMT6plex	10088	Isoform 5 of 60S ribosomal protein L28 OS=Homo sapiens OX=9606 GN=RPL28	1	0.2	0.8	0.2	0.58	0.58	1.04	0.14
306	907	tr|H0YMF4|H0YMF4_HUMAN	58.62	32	4	4	Carbamidomethylation; Acetylation (Protein N-term); TMT6plex	12390	60S ribosomal protein L28 OS=Homo sapiens OX=9606 GN=RPL28 PE=1 SV=1	1	0.2	0.8	0.2	0.58	0.58	1.04	0.14
306	984	tr|H0YLP6|H0YLP6_HUMAN	58.62	33	3	3	Carbamidomethylation; Acetylation (Protein N-term); TMT6plex	9657	60S ribosomal protein L28 OS=Homo sapiens OX=9606 GN=RPL28 PE=1 SV=1	1	0.2	0.8	0.2	0.58	0.58	1.04	0.14
118	13364	tr|A8MUD9|A8MUD9_HUMAN	65.29	37	9	7	Carbamidomethylation; Deamidation (NQ); TMT6plex	24433	60S ribosomal protein L7 OS=Homo sapiens OX=9606 GN=RPL7 PE=1 SV=1	1	0.2	0.4	0.6	0	0.29	1.15	1.04
173	467	tr|M0R0F0|M0R0F0_HUMAN	89.19	52	9	8	Carbamidomethylation; Acetylation (Protein N-term); TMT6plex	22391	40S ribosomal protein S5 (Fragment) OS=Homo sapiens OX=9606 GN=RPS5 PE=1 SV=1	1	0.2	0.2	1	0.58	57.74	57.74	57.49
173	68964	sp|P46782|RS5_HUMAN	89.19	51	9	8	Carbamidomethylation; Acetylation (Protein N-term); TMT6plex	22876	40S ribosomal protein S5 OS=Homo sapiens OX=9606 GN=RPS5 PE=1 SV=4	1	0.2	0.2	1	0.58	57.74	57.74	57.49
306	69106	sp|P46779|RL28_HUMAN	64.97	46	7	6	Carbamidomethylation; Acetylation (Protein N-term); Oxidation (M); TMT6plex	15747	60S ribosomal protein L28 OS=Homo sapiens OX=9606 GN=RPL28 PE=1 SV=3	1	0.167	1.167	0.5	0	0.58	1.26	1.09
58	758	tr|F8W646|F8W646_HUMAN	96.36	46	9	6	Carbamidomethylation; TMT6plex; Methyl ester	16784	Heterogeneous nuclear ribonucleoprotein A1 (Fragment) OS=Homo sapiens OX=9606 GN=HNRNPA1 PE=1 SV=1	1	0	2	1	0.58	0	1.15	57.74
303	69050	sp|P50991-2|TCPD_HUMAN	71.78	18	6	5	Carbamidomethylation; Oxidation (M); Deamidation (NQ); TMT6plex	54720	Isoform 2 of T-complex protein 1 subunit delta OS=Homo sapiens OX=9606 GN=CCT4	1	0	2	0	0.58	0	57.45	0
303	69051	sp|P50991|TCPD_HUMAN	71.78	17	6	5	Carbamidomethylation; Oxidation (M); Deamidation (NQ); TMT6plex	57924	T-complex protein 1 subunit delta OS=Homo sapiens OX=9606 GN=CCT4 PE=1 SV=4	1	0	2	0	0.58	0	57.45	0
99	618	tr|E9PQB7|E9PQB7_HUMAN	88.57	72	10	5	Carbamidomethylation; TMT6plex	13923	Cofilin-1 (Fragment) OS=Homo sapiens OX=9606 GN=CFL1 PE=1 SV=1	1	0	1	0	0.71	0	0.71	0
99	1136	tr|E9PLJ3|E9PLJ3_HUMAN	75.96	75	6	5	Carbamidomethylation; TMT6plex	9091	Cofilin-1 (Fragment) OS=Homo sapiens OX=9606 GN=CFL1 PE=1 SV=1	1	0	1	0	0.71	0	0.71	0
420	69065	sp|Q99714|HCD2_HUMAN	82.26	35	5	5	TMT6plex	26923	3-hydroxyacyl-CoA dehydrogenase type-2 OS=Homo sapiens OX=9606 GN=HSD17B10 PE=1 SV=3	1	0	0.667	0.333	0.58	0	0.38	57.74
420	69124	sp|Q99714-2|HCD2_HUMAN	78.13	28	4	4	TMT6plex	25984	Isoform 2 of 3-hydroxyacyl-CoA dehydrogenase type-2 OS=Homo sapiens OX=9606 GN=HSD17B10	1	0	0.667	0.333	0.58	0	0.38	57.74
146	68878	sp|P18206-2|VINC_HUMAN	99.1	18	13	12	TMT6plex	116722	Isoform 1 of Vinculin OS=Homo sapiens OX=9606 GN=VCL	1	0	0.667	0	0.58	0	0.58	0
146	68879	sp|P18206|VINC_HUMAN	99.1	17	13	12	TMT6plex	123799	Vinculin OS=Homo sapiens OX=9606 GN=VCL PE=1 SV=4	1	0	0.667	0	0.58	0	0.58	0
138	68994	sp|P34897-3|GLYM_HUMAN	75	42	14	13	Carbamidomethylation; TMT6plex	53455	Isoform 3 of Serine hydroxymethyltransferase mitochondrial OS=Homo sapiens OX=9606 GN=SHMT2	1	0	0.5	1	0.58	0	57.74	57.45
138	68996	sp|P34897|GLYM_HUMAN	75	40	14	13	Carbamidomethylation; TMT6plex	55993	Serine hydroxymethyltransferase mitochondrial OS=Homo sapiens OX=9606 GN=SHMT2 PE=1 SV=3	1	0	0.5	1	0.58	0	57.74	57.45
66	68918	sp|P78527|PRKDC_HUMAN	90.41	6	22	18	Carbamidomethylation; TMT6plex; Pyro-glu from Q	469093	DNA-dependent protein kinase catalytic subunit OS=Homo sapiens OX=9606 GN=PRKDC PE=1 SV=3	1	0	0	3	0.58	0	0	57.74
66	68919	sp|P78527-2|PRKDC_HUMAN	90.41	6	21	18	Carbamidomethylation; TMT6plex; Pyro-glu from Q	465505	Isoform 2 of DNA-dependent protein kinase catalytic subunit OS=Homo sapiens OX=9606 GN=PRKDC	1	0	0	3	0.58	0	0	57.74
125	68864	sp|P48643|TCPE_HUMAN	98.12	36	13	9	Carbamidomethylation; Acetylation (Protein N-term); TMT6plex; Pyro-glu from Q	59671	T-complex protein 1 subunit epsilon OS=Homo sapiens OX=9606 GN=CCT5 PE=1 SV=1	1	0	0	0.367	0.58	0	0	57.45
125	276	tr|B7ZAR1|B7ZAR1_HUMAN	94.73	33	10	7	Carbamidomethylation; TMT6plex; Pyro-glu from Q	55349	T-complex protein 1 subunit epsilon OS=Homo sapiens OX=9606 GN=CCT5 PE=1 SV=1	1	0	0	0.367	0.58	0	0	57.45
125	277	tr|E9PCA1|E9PCA1_HUMAN	94.73	32	10	7	Carbamidomethylation; TMT6plex; Pyro-glu from Q	57144	T-complex protein 1 subunit epsilon OS=Homo sapiens OX=9606 GN=CCT5 PE=1 SV=1	1	0	0	0.367	0.58	0	0	57.45
125	347	tr|E7ENZ3|E7ENZ3_HUMAN	89.14	34	12	8	Carbamidomethylation; Acetylation (Protein N-term); TMT6plex; Pyro-glu from Q	53849	T-complex protein 1 subunit epsilon OS=Homo sapiens OX=9606 GN=CCT5 PE=1 SV=1	1	0	0	0.333	0.58	0	0	0.58
743	1478	tr|Q8WVC2|Q8WVC2_HUMAN	51.38	33	3	2	Acetylation (Protein N-term); TMT6plex	8850	40S ribosomal protein S21 OS=Homo sapiens OX=9606 GN=RPS21 PE=1 SV=1	1	0	0	0	0	0	0	0
743	69470	sp|P63220|RS21_HUMAN	51.38	33	3	2	Acetylation (Protein N-term); TMT6plex	9111	40S ribosomal protein S21 OS=Homo sapiens OX=9606 GN=RPS21 PE=1 SV=1	1	0	0	0	0	0	0	0
743	1622	tr|Q9BYK2|Q9BYK2_HUMAN	41.92	30	2	1	Acetylation (Protein N-term); TMT6plex	7091	40S ribosomal protein S21 OS=Homo sapiens OX=9606 GN=RPS21 PE=1 SV=1	1	0	0	0	0	0	0	0
743	1623	tr|Q9BYK1|Q9BYK1_HUMAN	41.92	22	2	1	Acetylation (Protein N-term); TMT6plex	9894	40S ribosomal protein S21 OS=Homo sapiens OX=9606 GN=RPS21 PE=1 SV=1	1	0	0	0	0	0	0	0
189	68963	sp|P30050|RL12_HUMAN	89.81	62	9	8	Carbamidomethylation; TMT6plex	17819	60S ribosomal protein L12 OS=Homo sapiens OX=9606 GN=RPL12 PE=1 SV=1	0	10000	10000	10000	0	57.74	57.74	57.74
101	252	tr|J3KPE3|J3KPE3_HUMAN	88.57	62	12	12	Carbamidomethylation; Deamidation (NQ); TMT6plex	30104	Receptor of-activated protein C kinase 1 OS=Homo sapiens OX=9606 GN=RACK1 PE=1 SV=1	0	10000	10000	10000	0	0	0	0
101	290	tr|H0YAF8|H0YAF8_HUMAN	85.08	69	10	10	Carbamidomethylation; TMT6plex	22053	Receptor of-activated protein C kinase 1 (Fragment) OS=Homo sapiens OX=9606 GN=RACK1 PE=1 SV=1	0	10000	10000	10000	0	0	0	0
101	326	tr|H0Y8W2|H0Y8W2_HUMAN	83.1	39	9	9	Carbamidomethylation; TMT6plex	30271	Receptor of-activated protein C kinase 1 (Fragment) OS=Homo sapiens OX=9606 GN=RACK1 PE=1 SV=1	0	10000	10000	10000	0	0	0	57.74
101	451	tr|D6RAC2|D6RAC2_HUMAN	80.13	54	11	11	Carbamidomethylation; Deamidation (NQ); TMT6plex	29751	Receptor of-activated protein C kinase 1 OS=Homo sapiens OX=9606 GN=RACK1 PE=1 SV=1	0	10000	10000	10000	0	0	0	0
189	69141	sp|P30050-2|RL12_HUMAN	74.14	43	4	4	Carbamidomethylation; TMT6plex	14199	Isoform 2 of 60S ribosomal protein L12 OS=Homo sapiens OX=9606 GN=RPL12	0	10000	10000	10000	0	57.74	57.74	0
101	68904	sp|P63244|RACK1_HUMAN	89.78	56	14	14	Carbamidomethylation; Deamidation (NQ); TMT6plex	35077	Receptor of activated protein C kinase 1 OS=Homo sapiens OX=9606 GN=RACK1 PE=1 SV=3	0	10000	10000	10000	0	0	0	57.74
312	69180	sp|Q92688-2|AN32B_HUMAN	61.44	33	6	3	Carbamidomethylation; TMT6plex	22277	Isoform 2 of Acidic leucine-rich nuclear phosphoprotein 32 family member B OS=Homo sapiens OX=9606 GN=ANP32B	0	10000	10000	10000	0	70.71	0	70.71
312	69181	sp|Q92688|AN32B_HUMAN	61.44	26	6	3	Carbamidomethylation; TMT6plex	28788	Acidic leucine-rich nuclear phosphoprotein 32 family member B OS=Homo sapiens OX=9606 GN=ANP32B PE=1 SV=1	0	10000	10000	10000	0	70.71	0	70.71
22	68747	sp|Q9BQE3|TBA1C_HUMAN	134.04	61	28	1	Carbamidomethylation; TMT6plex; Pyro-glu from Q	49895	Tubulin alpha-1C chain OS=Homo sapiens OX=9606 GN=TUBA1C PE=1 SV=1	0	10000	10000	0	0	0	0	0
22	39	tr|F5H5D3|F5H5D3_HUMAN	134.04	53	28	1	Carbamidomethylation; TMT6plex; Pyro-glu from Q	57730	Tubulin alpha chain OS=Homo sapiens OX=9606 GN=TUBA1C PE=1 SV=1	0	10000	10000	0	0	0	0	0
22	85	tr|A0A1W2PQM2|A0A1W2PQM2_HUMAN	115.45	51	17	1	Carbamidomethylation; TMT6plex	36652	Tubulin alpha-1C chain OS=Homo sapiens OX=9606 GN=TUBA1C PE=1 SV=1	0	10000	10000	0	0	0	0	0
275	69138	sp|P09874|PARP1_HUMAN	63.94	9	8	5	TMT6plex	113084	Poly [ADP-ribose] polymerase 1 OS=Homo sapiens OX=9606 GN=PARP1 PE=1 SV=4	0	10000	0	10000	0	57.74	0	57.74
1099	1429	tr|K7ES20|K7ES20_HUMAN	48.81	23	2	2	TMT6plex	11075	Cyclin-dependent kinase inhibitor 2A OS=Homo sapiens OX=9606 GN=CDKN2A PE=1 SV=1	0	10000	0	0	0	70.71	0	0
1099	69458	sp|P42771-2|CDN2A_HUMAN	48.81	23	2	2	TMT6plex	11215	Isoform 2 of Cyclin-dependent kinase inhibitor 2A OS=Homo sapiens OX=9606 GN=CDKN2A	0	10000	0	0	0	70.71	0	0
1099	1431	tr|K7ENC6|K7ENC6_HUMAN	48.81	20	2	2	TMT6plex	12743	Cyclin-dependent kinase inhibitor 2A OS=Homo sapiens OX=9606 GN=CDKN2A PE=1 SV=1	0	10000	0	0	0	70.71	0	0
1099	1432	tr|J3QRG6|J3QRG6_HUMAN	48.81	17	2	2	TMT6plex	14968	Cyclin-dependent kinase inhibitor 2A OS=Homo sapiens OX=9606 GN=CDKN2A PE=1 SV=1	0	10000	0	0	0	70.71	0	0
1099	69459	sp|P42771|CDN2A_HUMAN	48.81	15	2	2	TMT6plex	16533	Cyclin-dependent kinase inhibitor 2A OS=Homo sapiens OX=9606 GN=CDKN2A PE=1 SV=2	0	10000	0	0	0	70.71	0	0
1099	69460	sp|P42771-4|CDN2A_HUMAN	48.81	14	2	2	TMT6plex	17883	Isoform 5 of Cyclin-dependent kinase inhibitor 2A OS=Homo sapiens OX=9606 GN=CDKN2A	0	10000	0	0	0	70.71	0	0
76	69013	sp|Q16777|H2A2C_HUMAN	100.22	63	13	1	TMT6plex	13988	Histone H2A type 2-C OS=Homo sapiens OX=9606 GN=HIST2H2AC PE=1 SV=4	0	0	10000	10000	0	0	70.71	70.71
76	69014	sp|Q6FI13|H2A2A_HUMAN	100.22	62	13	1	TMT6plex	14095	Histone H2A type 2-A OS=Homo sapiens OX=9606 GN=HIST2H2AA3 PE=1 SV=3	0	0	10000	10000	0	0	70.71	70.71
121	69084	sp|Q71DI3|H32_HUMAN	72.21	50	8	1	Carbamidomethylation; Oxidation (M); TMT6plex	15388	Histone H3.2 OS=Homo sapiens OX=9606 GN=HIST2H3A PE=1 SV=3	0	0	10000	10000	0	0	57.74	57.74
32	147	tr|H0YNP5|H0YNP5_HUMAN	105.21	81	17	2	Carbamidomethylation; Acetylation (Protein N-term); TMT6plex	19727	Annexin (Fragment) OS=Homo sapiens OX=9606 GN=ANXA2 PE=1 SV=1	0	0	10000	10000	0	0	70.71	70.71
32	253	tr|H0YN28|H0YN28_HUMAN	97.94	79	14	2	Carbamidomethylation; TMT6plex	16092	Annexin (Fragment) OS=Homo sapiens OX=9606 GN=ANXA2 PE=1 SV=1	0	0	10000	10000	0	0	70.71	70.71
32	254	tr|H0YL33|H0YL33_HUMAN	97.94	77	14	2	Carbamidomethylation; TMT6plex	16433	Annexin (Fragment) OS=Homo sapiens OX=9606 GN=ANXA2 PE=1 SV=1	0	0	10000	10000	0	0	70.71	70.71
32	576	tr|H0YNA0|H0YNA0_HUMAN	85.33	86	8	2	Carbamidomethylation; TMT6plex	9058	Annexin (Fragment) OS=Homo sapiens OX=9606 GN=ANXA2 PE=1 SV=1	0	0	10000	10000	0	0	70.71	70.71
215	69294	sp|Q71UI9-2|H2AV_HUMAN	56.66	39	3	1	TMT6plex	12146	Isoform 2 of Histone H2A.V OS=Homo sapiens OX=9606 GN=H2AFV	0	0	10000	10000	0	0	70.71	0
215	1077	tr|C9J0D1|C9J0D1_HUMAN	56.66	37	3	1	TMT6plex	13163	Histone H2A OS=Homo sapiens OX=9606 GN=H2AFV PE=1 SV=1	0	0	10000	10000	0	0	70.71	0
85	68854	sp|P31946-2|1433B_HUMAN	98.07	54	15	3	Carbamidomethylation; TMT6plex	27850	Isoform Short of 14-3-3 protein beta/alpha OS=Homo sapiens OX=9606 GN=YWHAB	0	0	10000	0	0	0	70.71	0
85	68855	sp|P31946|1433B_HUMAN	98.07	54	15	3	Carbamidomethylation; TMT6plex	28082	14-3-3 protein beta/alpha OS=Homo sapiens OX=9606 GN=YWHAB PE=1 SV=3	0	0	10000	0	0	0	70.71	0
109	1380	tr|D6RI02|D6RI02_HUMAN	49.13	46	5	4	TMT6plex	10615	40S ribosomal protein S3a OS=Homo sapiens OX=9606 GN=RPS3A PE=1 SV=1	0	0	10000	0	0	0	0	0
735	69382	sp|Q04760-2|LGUL_HUMAN	45.99	21	3	3	TMT6plex	19043	Isoform 2 of Lactoylglutathione lyase OS=Homo sapiens OX=9606 GN=GLO1	0	0	10000	0	0	0	70.71	0
735	69383	sp|Q04760|LGUL_HUMAN	45.99	20	3	3	TMT6plex	20778	Lactoylglutathione lyase OS=Homo sapiens OX=9606 GN=GLO1 PE=1 SV=4	0	0	10000	0	0	0	70.71	0
368	1397	tr|K7EJ78|K7EJ78_HUMAN	64.98	41	4	4	Deamidation (NQ); TMT6plex	14759	40S ribosomal protein S15 OS=Homo sapiens OX=9606 GN=RPS15 PE=1 SV=2	0	0	0	10000	0	0	0	57.74
368	1398	tr|K7EQJ5|K7EQJ5_HUMAN	64.98	38	4	4	Deamidation (NQ); TMT6plex	16571	40S ribosomal protein S15 OS=Homo sapiens OX=9606 GN=RPS15 PE=1 SV=2	0	0	0	10000	0	0	0	57.74
368	69374	sp|P62841|RS15_HUMAN	64.98	37	4	4	Deamidation (NQ); TMT6plex	17040	40S ribosomal protein S15 OS=Homo sapiens OX=9606 GN=RPS15 PE=1 SV=2	0	0	0	10000	0	0	0	57.74
368	1400	tr|K7ELC2|K7ELC2_HUMAN	64.98	35	4	4	Deamidation (NQ); TMT6plex	17723	40S ribosomal protein S15 OS=Homo sapiens OX=9606 GN=RPS15 PE=1 SV=1	0	0	0	10000	0	0	0	57.74
368	1657	tr|S4R456|S4R456_HUMAN	37.94	46	2	2	Deamidation (NQ); TMT6plex	8027	40S ribosomal protein S15 (Fragment) OS=Homo sapiens OX=9606 GN=RPS15 PE=1 SV=1	0	0	0	10000	0	0	0	70.71
368	1658	tr|K7EM56|K7EM56_HUMAN	37.94	28	2	2	Deamidation (NQ); TMT6plex	12990	40S ribosomal protein S15 OS=Homo sapiens OX=9606 GN=RPS15 PE=1 SV=2	0	0	0	10000	0	0	0	70.71
368	1659	tr|A0A0B4J2B4|A0A0B4J2B4_HUMAN	37.94	26	2	2	Deamidation (NQ); TMT6plex	13742	40S ribosomal protein S15 OS=Homo sapiens OX=9606 GN=RPS15 PE=1 SV=1	0	0	0	10000	0	0	0	70.71
368	1660	tr|S4R417|S4R417_HUMAN	37.94	23	2	2	Deamidation (NQ); TMT6plex	15580	40S ribosomal protein S15 OS=Homo sapiens OX=9606 GN=RPS15 PE=1 SV=1	0	0	0	10000	0	0	0	70.71
101	426	tr|H0YAM7|H0YAM7_HUMAN	78.5	39	8	8	Carbamidomethylation; TMT6plex	27424	Receptor of-activated protein C kinase 1 (Fragment) OS=Homo sapiens OX=9606 GN=RACK1 PE=1 SV=1	1	5	8	4	0.58	56.58	56.58	57.16
98	478	tr|D6RBL5|D6RBL5_HUMAN	75.33	58	12	12	Carbamidomethylation; TMT6plex	29337	Annexin OS=Homo sapiens OX=9606 GN=ANXA5 PE=1 SV=1	1	5	3	9	0.58	57.16	57.45	56.58
248	69176	sp|P40429|RL13A_HUMAN	54.33	28	7	6	Acetylation (Protein N-term); TMT6plex	23577	60S ribosomal protein L13a OS=Homo sapiens OX=9606 GN=RPL13A PE=1 SV=2	1	4.5	2	5	0.58	56.04	57.17	55.77
248	1192	tr|M0QYS1|M0QYS1_HUMAN	44.27	21	6	5	TMT6plex	24224	60S ribosomal protein L13a (Fragment) OS=Homo sapiens OX=9606 GN=RPL13A PE=1 SV=2	1	4.5	2	5	0.58	56.04	57.17	55.77
248	1191	tr|Q8J015|Q8J015_HUMAN	44.27	27	5	5	TMT6plex	16731	60S ribosomal protein L13a OS=Homo sapiens OX=9606 GN=RPL13A PE=1 SV=1	1	4.5	2	5	0.58	56.04	57.17	55.77
54	622	tr|H3BMQ8|H3BMQ8_HUMAN	72.23	56	9	7	Carbamidomethylation; TMT6plex; Pyro-glu from Q; Methyl ester	15463	Fructose-bisphosphate aldolase A (Fragment) OS=Homo sapiens OX=9606 GN=ALDOA PE=1 SV=1	1	4	4.333	3.333	0	2	5.86	1.53
266	69002	sp|Q01813-2|PFKAP_HUMAN	80.28	14	8	7	Carbamidomethylation; Deamidation (NQ); TMT6plex	85316	Isoform 2 of ATP-dependent 6-phosphofructokinase platelet type OS=Homo sapiens OX=9606 GN=PFKP	1	4	4	4	0.58	57.16	56.58	56.58
266	69003	sp|Q01813|PFKAP_HUMAN	80.28	14	7	7	Carbamidomethylation; Deamidation (NQ); TMT6plex	85596	ATP-dependent 6-phosphofructokinase platelet type OS=Homo sapiens OX=9606 GN=PFKP PE=1 SV=2	1	4	4	4	0.58	57.16	56.58	56.58
192	870	tr|J3QSB4|J3QSB4_HUMAN	50.83	39	5	5	TMT6plex	14692	60S ribosomal protein L13 (Fragment) OS=Homo sapiens OX=9606 GN=RPL13 PE=1 SV=1	1	4	4	2	0.58	57.16	57.16	57.45
114	69194	sp|P15259|PGAM2_HUMAN	52.03	18	4	4	TMT6plex	28766	Phosphoglycerate mutase 2 OS=Homo sapiens OX=9606 GN=PGAM2 PE=1 SV=3	1	4	3	7	0.58	57.16	57.17	56.58
199	775	tr|D6R9P3|D6R9P3_HUMAN	65.68	24	7	3	Carbamidomethylation; TMT6plex	30303	Heterogeneous nuclear ribonucleoprotein A/B OS=Homo sapiens OX=9606 GN=HNRNPAB PE=1 SV=1	1	4	2	2	0.58	57.45	57.74	57.74
199	776	tr|D6RD18|D6RD18_HUMAN	65.68	23	7	3	Carbamidomethylation; TMT6plex	30474	Heterogeneous nuclear ribonucleoprotein A/B OS=Homo sapiens OX=9606 GN=HNRNPAB PE=1 SV=1	1	4	2	2	0.58	57.45	57.74	57.74
199	69133	sp|Q99729-3|ROAA_HUMAN	65.68	23	7	3	Carbamidomethylation; TMT6plex	30588	Isoform 3 of Heterogeneous nuclear ribonucleoprotein A/B OS=Homo sapiens OX=9606 GN=HNRNPAB	1	4	2	2	0.58	57.45	57.74	57.74
199	778	tr|D6RBZ0|D6RBZ0_HUMAN	65.68	20	7	3	Carbamidomethylation; TMT6plex	35682	Heterogeneous nuclear ribonucleoprotein A/B OS=Homo sapiens OX=9606 GN=HNRNPAB PE=1 SV=1	1	4	2	2	0.58	57.45	57.74	57.74
199	69134	sp|Q99729-2|ROAA_HUMAN	65.68	20	7	3	Carbamidomethylation; TMT6plex	35968	Isoform 2 of Heterogeneous nuclear ribonucleoprotein A/B OS=Homo sapiens OX=9606 GN=HNRNPAB	1	4	2	2	0.58	57.45	57.74	57.74
429	69335	sp|P62280|RS11_HUMAN	44.01	29	5	4	Carbamidomethylation; TMT6plex	18431	40S ribosomal protein S11 OS=Homo sapiens OX=9606 GN=RPS11 PE=1 SV=3	1	4	1	1	0.71	69.3	0.71	0.71
320	69328	sp|P62328|TYB4_HUMAN	51.41	68	5	4	Acetylation (Protein N-term); TMT6plex	5053	Thymosin beta-4 OS=Homo sapiens OX=9606 GN=TMSB4X PE=1 SV=2	1	3.5	3.5	4	0.58	56.58	56.01	55.73
157	1458	tr|J3QR48|J3QR48_HUMAN	47.92	16	2	2	Acetylation (Protein N-term); TMT6plex	16398	Importin subunit beta-1 (Fragment) OS=Homo sapiens OX=9606 GN=KPNB1 PE=1 SV=8	1	3.5	1	1	0.71	70	0.71	0.71
355	69199	sp|Q92597|NDRG1_HUMAN	61.08	18	5	4	Carbamidomethylation; TMT6plex	42835	Protein NDRG1 OS=Homo sapiens OX=9606 GN=NDRG1 PE=1 SV=1	1	3	6	4	0.58	57.45	57.74	57.74
355	69200	sp|Q92597-3|NDRG1_HUMAN	61.08	18	4	3	Carbamidomethylation; TMT6plex	33650	Isoform 3 of Protein NDRG1 OS=Homo sapiens OX=9606 GN=NDRG1	1	3	6	4	0.58	57.45	57.74	57.74
355	69201	sp|Q92597-2|NDRG1_HUMAN	61.08	17	4	3	Carbamidomethylation; TMT6plex	35521	Isoform 2 of Protein NDRG1 OS=Homo sapiens OX=9606 GN=NDRG1	1	3	6	4	0.58	57.45	57.74	57.74
101	1542	tr|H0Y9P0|H0Y9P0_HUMAN	43.52	42	3	3	Carbamidomethylation; TMT6plex	8770	Receptor of-activated protein C kinase 1 (Fragment) OS=Homo sapiens OX=9606 GN=RACK1 PE=1 SV=1	1	3	6	3	0.58	57.74	56.58	57.45
273	69075	sp|P55809|SCOT1_HUMAN	68.68	23	8	8	Carbamidomethylation; Deamidation (NQ); TMT6plex	56158	Succinyl-CoA:3-ketoacid coenzyme A transferase 1 mitochondrial OS=Homo sapiens OX=9606 GN=OXCT1 PE=1 SV=1	1	3	4	2	0.58	1.73	57.16	57.74
273	13528	tr|E9PDW2|E9PDW2_HUMAN	65.02	20	5	5	TMT6plex	36690	Succinyl-CoA:3-ketoacid coenzyme A transferase 1 mitochondrial OS=Homo sapiens OX=9606 GN=OXCT1 PE=1 SV=1	1	3	4	2	0.58	1.73	57.16	57.74
54	471	tr|H3BUH7|H3BUH7_HUMAN	79.68	63	11	8	Carbamidomethylation; TMT6plex; Pyro-glu from Q; Methyl ester	16917	Fructose-bisphosphate aldolase A (Fragment) OS=Homo sapiens OX=9606 GN=ALDOA PE=1 SV=1	1	3	3.5	3	0	2.52	5.97	1.53
372	69425	sp|P62847-2|RS24_HUMAN	45.38	30	4	3	TMT6plex	15069	Isoform 2 of 40S ribosomal protein S24 OS=Homo sapiens OX=9606 GN=RPS24	1	3	3	4	0.58	1.73	57.45	57.17
372	1439	tr|E7ETK0|E7ETK0_HUMAN	45.38	30	4	3	TMT6plex	15197	40S ribosomal protein S24 OS=Homo sapiens OX=9606 GN=RPS24 PE=1 SV=1	1	3	3	4	0.58	1.73	57.45	57.17
372	69426	sp|P62847-3|RS24_HUMAN	45.38	30	4	3	TMT6plex	15325	Isoform 3 of 40S ribosomal protein S24 OS=Homo sapiens OX=9606 GN=RPS24	1	3	3	4	0.58	1.73	57.45	57.17
372	1441	tr|A0A087WUS0|A0A087WUS0_HUMAN	45.38	30	4	3	TMT6plex	15353	40S ribosomal protein S24 OS=Homo sapiens OX=9606 GN=RPS24 PE=1 SV=1	1	3	3	4	0.58	1.73	57.45	57.17
372	69427	sp|P62847|RS24_HUMAN	45.38	29	4	3	TMT6plex	15423	40S ribosomal protein S24 OS=Homo sapiens OX=9606 GN=RPS24 PE=1 SV=1	1	3	3	4	0.58	1.73	57.45	57.17
372	69428	sp|P62847-4|RS24_HUMAN	45.38	13	4	3	TMT6plex	32431	Isoform 4 of 40S ribosomal protein S24 OS=Homo sapiens OX=9606 GN=RPS24	1	3	3	4	0.58	1.73	57.45	57.17
538	69301	sp|Q15181|IPYR_HUMAN	55.97	13	3	3	TMT6plex	32660	Inorganic pyrophosphatase OS=Homo sapiens OX=9606 GN=PPA1 PE=1 SV=2	1	3	3	2	0.58	57.45	57.45	57.74
175	581	tr|E9PBS1|E9PBS1_HUMAN	72.32	22	8	6	Carbamidomethylation; Acetylation (Protein N-term); Deamidation (NQ); TMT6plex	45652	Multifunctional protein ADE2 (Fragment) OS=Homo sapiens OX=9606 GN=PAICS PE=1 SV=1	1	3	3	2	0.58	57.45	57.16	1.15
354	885	tr|A0A0A0MSM0|A0A0A0MSM0_HUMAN	52.67	9	5	4	Carbamidomethylation; TMT6plex	88842	Heat shock protein 105 kDa OS=Homo sapiens OX=9606 GN=HSPH1 PE=1 SV=1	1	3	2.5	0	0.58	57.45	57.74	0
354	69195	sp|Q92598-2|HS105_HUMAN	52.67	9	5	4	Carbamidomethylation; TMT6plex	92116	Isoform Beta of Heat shock protein 105 kDa OS=Homo sapiens OX=9606 GN=HSPH1	1	3	2.5	0	0.58	57.45	57.74	0
354	69196	sp|Q92598-3|HS105_HUMAN	52.67	9	5	4	Carbamidomethylation; TMT6plex	92255	Isoform 3 of Heat shock protein 105 kDa OS=Homo sapiens OX=9606 GN=HSPH1	1	3	2.5	0	0.58	57.45	57.74	0
354	69197	sp|Q92598|HS105_HUMAN	52.67	8	5	4	Carbamidomethylation; TMT6plex	96865	Heat shock protein 105 kDa OS=Homo sapiens OX=9606 GN=HSPH1 PE=1 SV=1	1	3	2.5	0	0.58	57.45	57.74	0
354	69198	sp|Q92598-4|HS105_HUMAN	52.67	8	5	4	Carbamidomethylation; TMT6plex	97460	Isoform 4 of Heat shock protein 105 kDa OS=Homo sapiens OX=9606 GN=HSPH1	1	3	2.5	0	0.58	57.45	57.74	0
7	69407	sp|P30613-2|KPYR_HUMAN	38.27	5	4	3	TMT6plex	58494	Isoform L-type of Pyruvate kinase PKLR OS=Homo sapiens OX=9606 GN=PKLR	1	3	2.333	1.667	0.71	68.83	1.65	70
7	69410	sp|P30613|KPYR_HUMAN	38.27	5	4	3	TMT6plex	61830	Pyruvate kinase PKLR OS=Homo sapiens OX=9606 GN=PKLR PE=1 SV=2	1	3	2.333	1.667	0.71	68.83	1.65	70
537	69297	sp|P62263|RS14_HUMAN	47.86	28	4	3	TMT6plex	16273	40S ribosomal protein S14 OS=Homo sapiens OX=9606 GN=RPS14 PE=1 SV=3	1	3	2	2	0.58	57.74	57.74	57.74
1122	1796	tr|A8MUF7|A8MUF7_HUMAN	23.91	11	1	1	TMT6plex	9470	Hemoglobin subunit epsilon (Fragment) OS=Homo sapiens OX=9606 GN=HBE1 PE=1 SV=1	1	3	2	1.5	0	0	0	0
1122	1797	tr|F8W6P5|F8W6P5_HUMAN	23.91	11	1	1	TMT6plex	9670	Hemoglobin subunit beta (Fragment) OS=Homo sapiens OX=9606 GN=HBB PE=1 SV=1	1	3	2	1.5	0	0	0	0
1122	1798	tr|E9PEW8|E9PEW8_HUMAN	23.91	10	1	1	TMT6plex	11346	Hemoglobin subunit delta (Fragment) OS=Homo sapiens OX=9606 GN=HBD PE=1 SV=1	1	3	2	1.5	0	0	0	0
1122	1799	tr|E9PBW4|E9PBW4_HUMAN	23.91	7	1	1	TMT6plex	15319	Hemoglobin subunit gamma-2 OS=Homo sapiens OX=9606 GN=HBG2 PE=1 SV=1	1	3	2	1.5	0	0	0	0
1122	1800	tr|E9PFT6|E9PFT6_HUMAN	23.91	7	1	1	TMT6plex	15420	Hemoglobin subunit delta OS=Homo sapiens OX=9606 GN=HBD PE=1 SV=1	1	3	2	1.5	0	0	0	0
1122	69620	sp|P69892|HBG2_HUMAN	23.91	7	1	1	TMT6plex	16126	Hemoglobin subunit gamma-2 OS=Homo sapiens OX=9606 GN=HBG2 PE=1 SV=2	1	3	2	1.5	0	0	0	0
1122	69619	sp|P69891|HBG1_HUMAN	23.91	7	1	1	TMT6plex	16140	Hemoglobin subunit gamma-1 OS=Homo sapiens OX=9606 GN=HBG1 PE=1 SV=2	1	3	2	1.5	0	0	0	0
1122	69618	sp|P02042|HBD_HUMAN	23.91	7	1	1	TMT6plex	16055	Hemoglobin subunit delta OS=Homo sapiens OX=9606 GN=HBD PE=1 SV=2	1	3	2	1.5	0	0	0	0
1122	69617	sp|P68871|HBB_HUMAN	23.91	7	1	1	TMT6plex	15998	Hemoglobin subunit beta OS=Homo sapiens OX=9606 GN=HBB PE=1 SV=2	1	3	2	1.5	0	0	0	0
1122	69616	sp|P02100|HBE_HUMAN	23.91	7	1	1	TMT6plex	16203	Hemoglobin subunit epsilon OS=Homo sapiens OX=9606 GN=HBE1 PE=1 SV=2	1	3	2	1.5	0	0	0	0
439	69462	sp|P11279|LAMP1_HUMAN	46.25	8	3	3	TMT6plex	44882	Lysosome-associated membrane glycoprotein 1 OS=Homo sapiens OX=9606 GN=LAMP1 PE=1 SV=3	1	3	1	2	0.58	57.17	0.58	57.45
253	1324	tr|C9JV77|C9JV77_HUMAN	30	5	4	3	Carbamidomethylation; TMT6plex	39412	Alpha-2-HS-glycoprotein OS=Homo sapiens OX=9606 GN=AHSG PE=1 SV=1	1	3	1	1	0	0	0	0
15	68745	sp|P68371|TBB4B_HUMAN	136.19	79	29	1	Carbamidomethylation; Oxidation (M); Deamidation (NQ); TMT6plex	49831	Tubulin beta-4B chain OS=Homo sapiens OX=9606 GN=TUBB4B PE=1 SV=1	1	3	1	1	0.71	69.3	0.71	0.71
110	866	tr|H7C4C8|H7C4C8_HUMAN	63.9	20	6	6	Carbamidomethylation; TMT6plex	35488	T-complex protein 1 subunit theta (Fragment) OS=Homo sapiens OX=9606 GN=CCT8 PE=1 SV=1	1	3	0.667	1.667	0.58	57.16	57.59	57.16
91	68894	sp|P15311|EZRI_HUMAN	85.92	33	17	11	Carbamidomethylation; TMT6plex; Pyro-glu from Q	69413	Ezrin OS=Homo sapiens OX=9606 GN=EZR PE=1 SV=4	1	3	0	1	0.58	57.74	0	57.74
91	284	tr|E7EQR4|E7EQR4_HUMAN	85.92	33	17	11	Carbamidomethylation; TMT6plex; Pyro-glu from Q	69372	Ezrin OS=Homo sapiens OX=9606 GN=EZR PE=1 SV=3	1	3	0	1	0.58	57.74	0	57.74
67	1375	tr|E9PLA6|E9PLA6_HUMAN	56.06	55	3	3	TMT6plex	8760	Serpin H1 (Fragment) OS=Homo sapiens OX=9606 GN=SERPINH1 PE=1 SV=8	1	3	0	0	0.58	57.74	0	0
202	69164	sp|P02771|FETA_HUMAN	63.58	10	8	6	Carbamidomethylation; TMT6plex; Methyl ester	68678	Alpha-fetoprotein OS=Homo sapiens OX=9606 GN=AFP PE=1 SV=1	1	2.75	2.5	2	0.58	56.68	56.78	56.87
202	864	tr|J3KMX3|J3KMX3_HUMAN	63.58	9	8	6	Carbamidomethylation; TMT6plex; Methyl ester	70450	Alpha-fetoprotein OS=Homo sapiens OX=9606 GN=AFP PE=1 SV=1	1	2.75	2.5	2	0.58	56.68	56.78	56.87
110	68893	sp|P50990-2|TCPQ_HUMAN	88.29	29	15	13	Carbamidomethylation; TMT6plex	57645	Isoform 2 of T-complex protein 1 subunit theta OS=Homo sapiens OX=9606 GN=CCT8	1	2.667	2	2	0.58	57.45	56.46	56.87
110	68953	sp|P50990-3|TCPQ_HUMAN	77.23	26	12	10	Carbamidomethylation; TMT6plex	51586	Isoform 3 of T-complex protein 1 subunit theta OS=Homo sapiens OX=9606 GN=CCT8	1	2.667	2	2	0.58	57.45	56.46	56.87
269	1428	tr|H0YDD8|H0YDD8_HUMAN	55.79	58	3	3	Deamidation (NQ); TMT6plex	9105	60S acidic ribosomal protein P2 (Fragment) OS=Homo sapiens OX=9606 GN=RPLP2 PE=1 SV=1	1	2.5	2	1	0.58	57.17	57.31	0.58
175	68997	sp|P22234|PUR6_HUMAN	76.25	24	9	7	Carbamidomethylation; Acetylation (Protein N-term); Deamidation (NQ); TMT6plex	47079	Multifunctional protein ADE2 OS=Homo sapiens OX=9606 GN=PAICS PE=1 SV=3	1	2.5	1	1.5	0.58	56.87	57.45	1
175	69058	sp|P22234-2|PUR6_HUMAN	71.72	20	8	6	Carbamidomethylation; Acetylation (Protein N-term); TMT6plex	47958	Isoform 2 of Multifunctional protein ADE2 OS=Homo sapiens OX=9606 GN=PAICS	1	2.5	1	1.5	0.58	56.87	57.45	1
126	68877	sp|Q16658|FSCN1_HUMAN	94.34	36	14	13	Carbamidomethylation; Deamidation (NQ); TMT6plex	54530	Fascin OS=Homo sapiens OX=9606 GN=FSCN1 PE=1 SV=3	1	2.5	1	1.5	0.58	56.87	1.15	57.17
110	68884	sp|P50990|TCPQ_HUMAN	90.29	31	17	15	Carbamidomethylation; Acetylation (Protein N-term); TMT6plex	59621	T-complex protein 1 subunit theta OS=Homo sapiens OX=9606 GN=CCT8 PE=1 SV=4	1	2.5	1	1.5	0.58	57.16	57.3	57.16
139	69036	sp|P12814-2|ACTN1_HUMAN	73.8	17	15	5	Carbamidomethylation; TMT6plex	102709	Isoform 2 of Alpha-actinin-1 OS=Homo sapiens OX=9606 GN=ACTN1	1	2.3	2.3	1	0.58	57.17	57.16	0.58
139	69037	sp|P12814|ACTN1_HUMAN	73.8	17	15	5	Carbamidomethylation; TMT6plex	103058	Alpha-actinin-1 OS=Homo sapiens OX=9606 GN=ACTN1 PE=1 SV=2	1	2.3	2.3	1	0.58	57.17	57.16	0.58
139	69038	sp|P12814-3|ACTN1_HUMAN	73.8	17	15	5	Carbamidomethylation; TMT6plex	105568	Isoform 3 of Alpha-actinin-1 OS=Homo sapiens OX=9606 GN=ACTN1	1	2.3	2.3	1	0.58	57.17	57.16	0.58
139	69039	sp|P12814-4|ACTN1_HUMAN	73.8	16	15	5	Carbamidomethylation; TMT6plex	107141	Isoform 4 of Alpha-actinin-1 OS=Homo sapiens OX=9606 GN=ACTN1	1	2.3	2.3	1	0.58	57.17	57.16	0.58
139	549	tr|H9KV75|H9KV75_HUMAN	72.06	17	14	5	Carbamidomethylation; TMT6plex	94826	Alpha-actinin-1 OS=Homo sapiens OX=9606 GN=ACTN1 PE=1 SV=1	1	2.3	2.3	1	0.58	57.17	57.16	0.58
424	1475	tr|K7EMA7|K7EMA7_HUMAN	38.72	30	2	2	TMT6plex	7923	60S ribosomal protein L23a OS=Homo sapiens OX=9606 GN=RPL23A PE=1 SV=1	1	2.25	1	1.25	0	1.06	0	1.06
253	69311	sp|P02765|FETUA_HUMAN	47.36	9	6	5	Carbamidomethylation; TMT6plex	39325	Alpha-2-HS-glycoprotein OS=Homo sapiens OX=9606 GN=AHSG PE=1 SV=1	1	2.167	0.667	0.833	0	0.88	0.35	0.18
277	69178	sp|P13797|PLST_HUMAN	56	16	8	7	Carbamidomethylation; TMT6plex	70811	Plastin-3 OS=Homo sapiens OX=9606 GN=PLS3 PE=1 SV=4	1	2	5.2	5.6	0.58	57.74	57.74	57.16
270	13388	tr|M0R3D6|M0R3D6_HUMAN	68.46	48	7	7	Carbamidomethylation; TMT6plex	16715	60S ribosomal protein L18a (Fragment) OS=Homo sapiens OX=9606 GN=RPL18A PE=1 SV=1	1	2	5	2	0.58	1.15	56	57.74
270	736	tr|M0R1A7|M0R1A7_HUMAN	68.46	46	7	7	Carbamidomethylation; TMT6plex	17477	60S ribosomal protein L18a OS=Homo sapiens OX=9606 GN=RPL18A PE=1 SV=1	1	2	5	2	0.58	1.15	56	57.74
270	69071	sp|Q02543|RL18A_HUMAN	68.46	38	7	7	Carbamidomethylation; TMT6plex	20762	60S ribosomal protein L18a OS=Homo sapiens OX=9606 GN=RPL18A PE=1 SV=2	1	2	5	2	0.58	1.15	56	57.74
270	757	tr|M0R117|M0R117_HUMAN	66.12	40	6	6	Carbamidomethylation; TMT6plex	18079	60S ribosomal protein L18a OS=Homo sapiens OX=9606 GN=RPL18A PE=1 SV=1	1	2	5	2	0.58	1.15	56	57.74
350	772	tr|A0A087WXM6|A0A087WXM6_HUMAN	64.66	44	6	5	Carbamidomethylation; TMT6plex	19586	60S ribosomal protein L17 (Fragment) OS=Homo sapiens OX=9606 GN=RPL17 PE=3 SV=1	1	2	4	5	0.58	57.74	57.74	57.16
350	773	tr|J3QQT2|J3QQT2_HUMAN	64.66	43	6	5	Carbamidomethylation; TMT6plex	19786	60S ribosomal protein L17 (Fragment) OS=Homo sapiens OX=9606 GN=RPL17 PE=3 SV=1	1	2	4	5	0.58	57.74	57.74	57.16
350	13373	tr|J3KRX5|J3KRX5_HUMAN	64.66	43	6	5	Carbamidomethylation; TMT6plex	20170	60S ribosomal protein L17 (Fragment) OS=Homo sapiens OX=9606 GN=RPL17 PE=3 SV=1	1	2	4	5	0.58	57.74	57.74	57.16
350	774	tr|J3QLC8|J3QLC8_HUMAN	64.66	43	6	5	Carbamidomethylation; TMT6plex	20247	60S ribosomal protein L17 OS=Homo sapiens OX=9606 GN=RPL17 PE=3 SV=1	1	2	4	5	0.58	57.74	57.74	57.16
350	69054	sp|P18621|RL17_HUMAN	64.66	40	6	5	Carbamidomethylation; TMT6plex	21397	60S ribosomal protein L17 OS=Homo sapiens OX=9606 GN=RPL17 PE=1 SV=3	1	2	4	5	0.58	57.74	57.74	57.16
350	69055	sp|P18621-3|RL17_HUMAN	64.66	32	6	5	Carbamidomethylation; TMT6plex	26373	Isoform 3 of 60S ribosomal protein L17 OS=Homo sapiens OX=9606 GN=RPL17	1	2	4	5	0.58	57.74	57.74	57.16
350	780	tr|A0A0A6YYL6|A0A0A6YYL6_HUMAN	64.66	32	6	5	Carbamidomethylation; TMT6plex	26373	Protein RPL17-C18orf32 OS=Homo sapiens OX=9606 GN=RPL17-C18orf32 PE=3 SV=1	1	2	4	5	0.58	57.74	57.74	57.16
350	69076	sp|P18621-2|RL17_HUMAN	64.66	46	5	5	Carbamidomethylation; TMT6plex	17094	Isoform 2 of 60S ribosomal protein L17 OS=Homo sapiens OX=9606 GN=RPL17	1	2	4	5	0.58	57.74	57.74	57.16
350	13390	tr|A0A0A0MRF8|A0A0A0MRF8_HUMAN	64.66	35	5	5	Carbamidomethylation; TMT6plex	22070	RPL17-C18orf32 readthrough OS=Homo sapiens OX=9606 GN=RPL17-C18orf32 PE=3 SV=1	1	2	4	5	0.58	57.74	57.74	57.16
195	69095	sp|P62269|RS18_HUMAN	61.34	34	7	7	TMT6plex	17719	40S ribosomal protein S18 OS=Homo sapiens OX=9606 GN=RPS18 PE=1 SV=3	1	2	2	3.5	0.58	56.87	56.87	56.31
50	69327	sp|Q5XKE5|K2C79_HUMAN	42.1	6	4	1	TMT6plex	57836	Keratin type II cytoskeletal 79 OS=Homo sapiens OX=9606 GN=KRT79 PE=1 SV=2	1	2	2	3	0	0	0	0
124	68856	sp|P26641|EF1G_HUMAN	100.63	45	13	13	Carbamidomethylation; Acetylation (Protein N-term); TMT6plex	50119	Elongation factor 1-gamma OS=Homo sapiens OX=9606 GN=EEF1G PE=1 SV=3	1	2	2	3	0.58	56.77	56.49	55.51
124	68863	sp|P26641-2|EF1G_HUMAN	99.14	38	12	12	Carbamidomethylation; TMT6plex	56150	Isoform 2 of Elongation factor 1-gamma OS=Homo sapiens OX=9606 GN=EEF1G	1	2	2	3	0.58	56.77	56.49	55.51
437	69435	tr|Q96DC0|Q96DC0_HUMAN	41.55	19	4	4	Carbamidomethylation; TMT6plex	26982	DCI protein OS=Homo sapiens OX=9606 GN=ECI1 PE=1 SV=1	1	2	2	2	0.58	57.74	57.74	57.74
24	1327	tr|Q5BKV1|Q5BKV1_HUMAN	37.79	17	3	2	TMT6plex	24833	MYH9 protein OS=Homo sapiens OX=9606 GN=MYH9 PE=1 SV=1	1	2	2	1	0.71	70.71	70	70.71
536	1461	tr|F8WBR5|F8WBR5_HUMAN	40.84	46	2	2	Acetylation (Protein N-term); TMT6plex	7372	Calmodulin-2 OS=Homo sapiens OX=9606 GN=CALM2 PE=1 SV=1	1	2	2	1	0.58	57.45	57.16	57.59
536	1462	tr|G3V479|G3V479_HUMAN	40.84	36	2	2	Acetylation (Protein N-term); TMT6plex	9598	Calmodulin-1 OS=Homo sapiens OX=9606 GN=CALM1 PE=1 SV=1	1	2	2	1	0.58	57.45	57.16	57.59
130	1138	tr|B4DJF2|B4DJF2_HUMAN	46.77	37	4	2	Acetylation (Protein N-term); TMT6plex	10949	14-3-3 protein epsilon OS=Homo sapiens OX=9606 GN=YWHAE PE=1 SV=1	1	2	2	0.5	0	0	0	0
130	1139	tr|I3L3T1|I3L3T1_HUMAN	46.77	33	4	2	Acetylation (Protein N-term); TMT6plex	12675	14-3-3 protein epsilon OS=Homo sapiens OX=9606 GN=YWHAE PE=1 SV=1	1	2	2	0.5	0	0	0	0
130	1546	tr|I3L0W5|I3L0W5_HUMAN	31.98	50	2	1	Acetylation (Protein N-term); TMT6plex	4516	14-3-3 protein epsilon OS=Homo sapiens OX=9606 GN=YWHAE PE=1 SV=1	1	2	2	0.5	0	0	0	0
152	69139	sp|P10599-2|THIO_HUMAN	59.61	73	8	7	Carbamidomethylation; TMT6plex	9452	Isoform 2 of Thioredoxin OS=Homo sapiens OX=9606 GN=TXN	1	2	1.5	1	0.58	57.16	1	0.58
248	69478	sp|Q6NVV1|R13P3_HUMAN	37.17	19	2	2	TMT6plex	12135	Putative 60S ribosomal protein L13a protein RPL13AP3 OS=Homo sapiens OX=9606 GN=RPL13AP3 PE=5 SV=1	1	2	1	2.5	0.58	57.45	57.74	57.16
1692	69651	sp|Q08170|SRSF4_HUMAN	20.68	2	1	1	TMT6plex	56678	Serine/arginine-rich splicing factor 4 OS=Homo sapiens OX=9606 GN=SRSF4 PE=1 SV=2	1	2	1	2	0	0	0	0
429	1276	tr|M0QZC5|M0QZC5_HUMAN	34.99	24	4	3	TMT6plex	13997	40S ribosomal protein S11 OS=Homo sapiens OX=9606 GN=RPS11 PE=1 SV=1	1	2	1	1	0	0	0	0
88	1358	tr|G3V5V7|G3V5V7_HUMAN	49.45	29	7	5	TMT6plex	20254	Heterogeneous nuclear ribonucleoproteins C1/C2 (Fragment) OS=Homo sapiens OX=9606 GN=HNRNPC PE=1 SV=1	1	2	1	1	0	0	0	0
130	1193	tr|K7EIT4|K7EIT4_HUMAN	49.64	33	4	3	Carbamidomethylation; TMT6plex	12711	14-3-3 protein epsilon (Fragment) OS=Homo sapiens OX=9606 GN=YWHAE PE=1 SV=1	1	2	1	0	0.71	70.71	0.71	0
134	671	tr|G3XAL0|G3XAL0_HUMAN	71.35	36	8	8	Carbamidomethylation; Deamidation (NQ); TMT6plex	24595	Malate dehydrogenase OS=Homo sapiens OX=9606 GN=MDH2 PE=1 SV=1	1	2	0.667	1	0.58	1.15	57.45	57.45
36	1315	tr|H0YFX4|H0YFX4_HUMAN	51.23	24	3	3	Carbamidomethylation; TMT6plex	13294	4F2 cell-surface antigen heavy chain (Fragment) OS=Homo sapiens OX=9606 GN=SLC3A2 PE=1 SV=1	1	2	0	4	0.58	57.45	0	57.16
281	69225	sp|P16401|H15_HUMAN	63.88	21	7	1	TMT6plex	22580	Histone H1.5 OS=Homo sapiens OX=9606 GN=HIST1H1B PE=1 SV=3	1	2	0	2	0	0	0	0
95	950	tr|D6R904|D6R904_HUMAN	46.74	44	8	2	Acetylation (Protein N-term); TMT6plex	11017	Tropomyosin alpha-3 chain OS=Homo sapiens OX=9606 GN=TPM3 PE=1 SV=1	1	2	0	1	0	0	0	0
5	1812	tr|Q5VZ73|Q5VZ73_HUMAN	21.97	6	1	1	TMT6plex	13564	C-C motif chemokine 21 OS=Homo sapiens OX=9606 GN=CCL21 PE=1 SV=1	1	2	0	1	0	0	0	0
5	69644	sp|O00585|CCL21_HUMAN	21.97	5	1	1	TMT6plex	14646	C-C motif chemokine 21 OS=Homo sapiens OX=9606 GN=CCL21 PE=1 SV=1	1	2	0	1	0	0	0	0
1676	1694	tr|A0A140T937|A0A140T937_HUMAN	33.12	4	1	1	TMT6plex	38331	HLA class I histocompatibility antigen Cw-6 alpha chain OS=Homo sapiens OX=9606 GN=HLA-C PE=1 SV=1	1	2	0	1	0	0	0	0
1676	69574	sp|P30685|1B35_HUMAN	33.12	4	1	1	TMT6plex	40455	HLA class I histocompatibility antigen B-35 alpha chain OS=Homo sapiens OX=9606 GN=HLA-B PE=1 SV=1	1	2	0	1	0	0	0	0
180	69153	sp|P62906|RL10A_HUMAN	76.07	44	11	9	Carbamidomethylation; TMT6plex	24831	60S ribosomal protein L10a OS=Homo sapiens OX=9606 GN=RPL10A PE=1 SV=2	1	1.75	2.75	0.75	0.58	57.25	56.59	57.45
50	636	tr|A0A1W2PRP1|A0A1W2PRP1_HUMAN	65.29	46	6	6	TMT6plex	15011	Keratin type II cytoskeletal 7 OS=Homo sapiens OX=9606 GN=KRT7 PE=1 SV=1	1	1.75	1.5	1.5	0	1	0.58	1.15
95	69117	sp|P06753-2|TPM3_HUMAN	64.25	52	19	8	Acetylation (Protein N-term); TMT6plex	29033	Isoform 2 of Tropomyosin alpha-3 chain OS=Homo sapiens OX=9606 GN=TPM3	1	1.75	1.5	0.25	0.58	56.77	57.26	0.58
95	754	tr|A0A087WWU8|A0A087WWU8_HUMAN	64.25	54	18	8	Acetylation (Protein N-term); TMT6plex	26421	Tropomyosin alpha-3 chain OS=Homo sapiens OX=9606 GN=TPM3 PE=1 SV=1	1	1.75	1.5	0.25	0.58	56.77	57.26	0.58
95	847	tr|Q5HYB6|Q5HYB6_HUMAN	61.13	50	17	8	Acetylation (Protein N-term); TMT6plex	27176	Epididymis luminal protein 189 OS=Homo sapiens OX=9606 GN=TPM3 PE=1 SV=1	1	1.75	1.5	0.25	0.58	56.77	57.26	0.58
95	942	tr|Q5VU61|Q5VU61_HUMAN	55.34	52	17	8	Acetylation (Protein N-term); TMT6plex	26056	Tropomyosin alpha-3 chain OS=Homo sapiens OX=9606 GN=TPM3 PE=1 SV=2	1	1.75	1.5	0.25	0.58	56.77	57.26	0.58
245	69162	sp|P27824|CALX_HUMAN	55.04	21	9	9	TMT6plex	67568	Calnexin OS=Homo sapiens OX=9606 GN=CANX PE=1 SV=2	1	1.75	0.75	1.25	0	0.58	0.87	0.29
245	69163	sp|P27824-2|CALX_HUMAN	55.04	20	9	9	TMT6plex	71503	Isoform 2 of Calnexin OS=Homo sapiens OX=9606 GN=CANX	1	1.75	0.75	1.25	0	0.58	0.87	0.29
210	408	tr|A0A087WTT1|A0A087WTT1_HUMAN	77.66	20	10	9	Carbamidomethylation; Deamidation (NQ); TMT6plex	58536	Polyadenylate-binding protein OS=Homo sapiens OX=9606 GN=PABPC1 PE=1 SV=1	1	1.667	2.333	1.333	0.58	57.35	56.97	57.35
210	68960	sp|P11940-2|PABP1_HUMAN	77.66	19	10	9	Carbamidomethylation; Deamidation (NQ); TMT6plex	61181	Isoform 2 of Polyadenylate-binding protein 1 OS=Homo sapiens OX=9606 GN=PABPC1	1	1.667	2.333	1.333	0.58	57.35	56.97	57.35
210	410	tr|E7EQV3|E7EQV3_HUMAN	77.66	17	10	9	Carbamidomethylation; Deamidation (NQ); TMT6plex	65748	Polyadenylate-binding protein OS=Homo sapiens OX=9606 GN=PABPC1 PE=1 SV=1	1	1.667	2.333	1.333	0.58	57.35	56.97	57.35
210	68961	sp|P11940|PABP1_HUMAN	77.66	16	10	9	Carbamidomethylation; Deamidation (NQ); TMT6plex	70671	Polyadenylate-binding protein 1 OS=Homo sapiens OX=9606 GN=PABPC1 PE=1 SV=2	1	1.667	2.333	1.333	0.58	57.35	56.97	57.35
95	859	tr|J3KN67|J3KN67_HUMAN	60.92	41	17	6	TMT6plex	33223	Tropomyosin alpha-3 chain OS=Homo sapiens OX=9606 GN=TPM3 PE=1 SV=1	1	1.667	2	0	0.71	69.77	69.53	0
424	69226	sp|P62750|RL23A_HUMAN	50.44	25	4	4	TMT6plex	17695	60S ribosomal protein L23a OS=Homo sapiens OX=9606 GN=RPL23A PE=1 SV=1	1	1.667	1	1.333	0	1.26	0	0.76
424	944	tr|H7BY10|H7BY10_HUMAN	50.44	25	4	4	TMT6plex	17811	60S ribosomal protein L23a (Fragment) OS=Homo sapiens OX=9606 GN=RPL23A PE=1 SV=1	1	1.667	1	1.333	0	1.26	0	0.76
424	945	tr|K7EJV9|K7EJV9_HUMAN	50.44	23	4	4	TMT6plex	19374	60S ribosomal protein L23a (Fragment) OS=Homo sapiens OX=9606 GN=RPL23A PE=1 SV=1	1	1.667	1	1.333	0	1.26	0	0.76
424	946	tr|K7ERT8|K7ERT8_HUMAN	50.44	22	4	4	TMT6plex	19640	60S ribosomal protein L23a (Fragment) OS=Homo sapiens OX=9606 GN=RPL23A PE=1 SV=1	1	1.667	1	1.333	0	1.26	0	0.76
424	948	tr|A8MUS3|A8MUS3_HUMAN	50.44	20	4	4	TMT6plex	21916	60S ribosomal protein L23a OS=Homo sapiens OX=9606 GN=RPL23A PE=1 SV=1	1	1.667	1	1.333	0	1.26	0	0.76
77	1060	tr|K7EL50|K7EL50_HUMAN	50.03	45	3	3	TMT6plex	19149	Calreticulin (Fragment) OS=Homo sapiens OX=9606 GN=CALR PE=1 SV=1	1	1.65	0.5	2	0.58	57.16	0.29	57.45
25	1735	tr|H7C013|H7C013_HUMAN	25.88	17	4	3	Carbamidomethylation; Deamidation (NQ); TMT6plex	22859	Serum albumin (Fragment) OS=Homo sapiens OX=9606 GN=ALB PE=1 SV=1	1	1.615	1.462	1	0	1.24	1.12	0.77
35	68802	sp|P68133|ACTS_HUMAN	112.26	35	17	1	Oxidation (M); Deamidation (NQ); TMT6plex	42051	Actin alpha skeletal muscle OS=Homo sapiens OX=9606 GN=ACTA1 PE=1 SV=1	1	1.5	4	1.5	0	2.12	2.83	0.71
35	68801	sp|P68032|ACTC_HUMAN	112.26	35	17	1	Oxidation (M); Deamidation (NQ); TMT6plex	42019	Actin alpha cardiac muscle 1 OS=Homo sapiens OX=9606 GN=ACTC1 PE=1 SV=1	1	1.5	4	1.5	0	2.12	2.83	0.71
35	68818	sp|P63267|ACTH_HUMAN	108.91	32	16	1	Oxidation (M); Deamidation (NQ); TMT6plex	41877	Actin gamma-enteric smooth muscle OS=Homo sapiens OX=9606 GN=ACTG2 PE=1 SV=1	1	1.5	4	1.5	0	2.12	2.83	0.71
35	68819	sp|P62736|ACTA_HUMAN	108.91	32	16	1	Oxidation (M); Deamidation (NQ); TMT6plex	42009	Actin aortic smooth muscle OS=Homo sapiens OX=9606 GN=ACTA2 PE=1 SV=1	1	1.5	4	1.5	0	2.12	2.83	0.71
35	192	tr|A6NL76|A6NL76_HUMAN	106.01	38	13	1	Oxidation (M); TMT6plex	28165	Actin alpha skeletal muscle OS=Homo sapiens OX=9606 GN=ACTA1 PE=1 SV=3	1	1.5	4	1.5	0	2.12	2.83	0.71
35	493	tr|F8WB63|F8WB63_HUMAN	95.67	63	9	1	Oxidation (M); TMT6plex	11403	Actin gamma-enteric smooth muscle OS=Homo sapiens OX=9606 GN=ACTG2 PE=1 SV=1	1	1.5	4	1.5	0	2.12	2.83	0.71
35	494	tr|B8ZZJ2|B8ZZJ2_HUMAN	95.67	55	9	1	Oxidation (M); TMT6plex	12969	Actin gamma-enteric smooth muscle OS=Homo sapiens OX=9606 GN=ACTG2 PE=1 SV=1	1	1.5	4	1.5	0	2.12	2.83	0.71
35	495	tr|C9JFL5|C9JFL5_HUMAN	95.67	46	9	1	Oxidation (M); TMT6plex	16158	Actin gamma-enteric smooth muscle (Fragment) OS=Homo sapiens OX=9606 GN=ACTG2 PE=1 SV=8	1	1.5	4	1.5	0	2.12	2.83	0.71
35	497	tr|F6QUT6|F6QUT6_HUMAN	95.67	44	9	1	Oxidation (M); TMT6plex	16759	Actin aortic smooth muscle (Fragment) OS=Homo sapiens OX=9606 GN=ACTA2 PE=1 SV=1	1	1.5	4	1.5	0	2.12	2.83	0.71
35	496	tr|F6UVQ4|F6UVQ4_HUMAN	95.67	44	9	1	Oxidation (M); TMT6plex	16759	Actin aortic smooth muscle (Fragment) OS=Homo sapiens OX=9606 GN=ACTA2 PE=1 SV=1	1	1.5	4	1.5	0	2.12	2.83	0.71
151	68947	sp|P40227|TCPZ_HUMAN	85.28	25	12	9	Carbamidomethylation; TMT6plex	58024	T-complex protein 1 subunit zeta OS=Homo sapiens OX=9606 GN=CCT6A PE=1 SV=3	1	1.5	3	2	0.58	57.74	57.16	57.45
283	69286	sp|P62913-2|RL11_HUMAN	51.28	29	6	6	TMT6plex	20124	Isoform 2 of 60S ribosomal protein L11 OS=Homo sapiens OX=9606 GN=RPL11	1	1.5	1.5	1	0.58	57.74	57.59	57.74
283	69287	sp|P62913|RL11_HUMAN	51.28	29	6	6	TMT6plex	20252	60S ribosomal protein L11 OS=Homo sapiens OX=9606 GN=RPL11 PE=1 SV=2	1	1.5	1.5	1	0.58	57.74	57.59	57.74
100	1252	tr|K7ENA0|K7ENA0_HUMAN	49.86	40	5	5	Deamidation (NQ); TMT6plex	18496	Glucose-6-phosphate isomerase (Fragment) OS=Homo sapiens OX=9606 GN=GPI PE=1 SV=8	1	1.5	1.5	1	0.71	70	70.36	70.71
95	69136	sp|P06753-5|TPM3_HUMAN	61.58	43	16	5	Acetylation (Protein N-term); TMT6plex	28870	Isoform 5 of Tropomyosin alpha-3 chain OS=Homo sapiens OX=9606 GN=TPM3	1	1.5	1.25	0.25	0	0.47	1.18	0.71
95	69147	sp|P06753-4|TPM3_HUMAN	58.92	34	14	3	Acetylation (Protein N-term); TMT6plex	28793	Isoform 4 of Tropomyosin alpha-3 chain OS=Homo sapiens OX=9606 GN=TPM3	1	1.5	1.25	0.25	0	0.47	1.18	0.71
175	713	tr|D6RF62|D6RF62_HUMAN	68.14	21	6	5	Carbamidomethylation; TMT6plex	37112	Multifunctional protein ADE2 OS=Homo sapiens OX=9606 GN=PAICS PE=1 SV=1	1	1.5	1	1.5	0.58	1	57.45	1
169	857	tr|F8WE04|F8WE04_HUMAN	69.52	39	5	5	TMT6plex	20406	Heat shock protein beta-1 OS=Homo sapiens OX=9606 GN=HSPB1 PE=1 SV=1	1	1.5	1	1.5	0.58	57.45	57.74	57.59
107	1452	tr|F5GYL4|F5GYL4_HUMAN	45.12	32	2	2	Acetylation (Protein N-term); TMT6plex	7007	T-complex protein 1 subunit alpha OS=Homo sapiens OX=9606 GN=TCP1 PE=1 SV=1	1	1.5	1	1	0	0.71	1.41	1.41
195	1453	tr|A0A0G2JQH2|A0A0G2JQH2_HUMAN	43.83	55	3	3	TMT6plex	3777	40S ribosomal protein S18 OS=Homo sapiens OX=9606 GN=RPS18 PE=1 SV=1	1	1.5	0.5	2.5	0.58	1	0.58	56.62
195	1454	tr|Q5GGW2|Q5GGW2_HUMAN	43.83	53	3	3	TMT6plex	3908	40S ribosomal protein S18 OS=Homo sapiens OX=9606 GN=RPS18 PE=1 SV=1	1	1.5	0.5	2.5	0.58	1	0.58	56.62
19	69285	sp|O95678|K2C75_HUMAN	49.55	7	5	1	TMT6plex	59560	Keratin type II cytoskeletal 75 OS=Homo sapiens OX=9606 GN=KRT75 PE=1 SV=2	1	1.5	0.333	1	0	0	0	0
116	1175	tr|I3L404|I3L404_HUMAN	74.63	61	9	9	Carbamidomethylation; Deamidation (NQ); TMT6plex	16566	40S ribosomal protein S2 (Fragment) OS=Homo sapiens OX=9606 GN=RPS2 PE=1 SV=1	1	1.483	2.172	1.034	0.58	57.35	56.93	0.87
116	1177	tr|E9PM36|E9PM36_HUMAN	74.63	45	9	9	Carbamidomethylation; Deamidation (NQ); TMT6plex	21613	40S ribosomal protein S2 OS=Homo sapiens OX=9606 GN=RPS2 PE=1 SV=1	1	1.483	2.172	1.034	0.58	57.35	56.93	0.87
137	68988	sp|Q02878|RL6_HUMAN	79.42	37	12	9	Deamidation (NQ); TMT6plex; Pyro-glu from Q	32728	60S ribosomal protein L6 OS=Homo sapiens OX=9606 GN=RPL6 PE=1 SV=3	1	1.4	1.4	2.6	0	0.58	0.38	2.36
153	920	tr|B5MCW2|B5MCW2_HUMAN	52.47	19	5	3	Carbamidomethylation; TMT6plex	31243	60S ribosomal protein L3 (Fragment) OS=Homo sapiens OX=9606 GN=RPL3 PE=1 SV=1	1	1.333	1.667	0.333	0.58	1	56.87	0.29
324	69399	sp|P63313|TYB10_HUMAN	33.01	64	4	3	Acetylation (Protein N-term); TMT6plex	5026	Thymosin beta-10 OS=Homo sapiens OX=9606 GN=TMSB10 PE=1 SV=2	1	1.333	1.333	2.667	0	0	0	0
216	1121	tr|B8ZZ54|B8ZZ54_HUMAN	43.79	83	4	3	TMT6plex	5190	10 kDa heat shock protein mitochondrial OS=Homo sapiens OX=9606 GN=HSPE1 PE=1 SV=1	1	1.333	1.333	0.667	0	0.35	0.35	0.35
29	68749	sp|P68366-2|TBA4A_HUMAN	133.95	65	26	4	Carbamidomethylation; TMT6plex; Pyro-glu from Q	48329	Isoform 2 of Tubulin alpha-4A chain OS=Homo sapiens OX=9606 GN=TUBA4A	1	1.333	1	1.333	0.58	57.45	57.45	57.16
29	68750	sp|P68366|TBA4A_HUMAN	133.95	63	26	4	Carbamidomethylation; TMT6plex; Pyro-glu from Q	49924	Tubulin alpha-4A chain OS=Homo sapiens OX=9606 GN=TUBA4A PE=1 SV=1	1	1.333	1	1.333	0.58	57.45	57.45	57.16
1106	1562	tr|A0A087X2D0|A0A087X2D0_HUMAN	30.99	18	2	2	Carbamidomethylation; TMT6plex	10321	Serine/arginine-rich-splicing factor 3 OS=Homo sapiens OX=9606 GN=SRSF3 PE=1 SV=1	1	1.333	0.667	0.667	0	0	0	0
1106	69495	sp|P84103-2|SRSF3_HUMAN	30.99	14	2	2	Carbamidomethylation; TMT6plex	14203	Isoform 2 of Serine/arginine-rich splicing factor 3 OS=Homo sapiens OX=9606 GN=SRSF3	1	1.333	0.667	0.667	0	0	0	0
1106	69496	sp|P84103|SRSF3_HUMAN	30.99	10	2	2	Carbamidomethylation; TMT6plex	19330	Serine/arginine-rich splicing factor 3 OS=Homo sapiens OX=9606 GN=SRSF3 PE=1 SV=1	1	1.333	0.667	0.667	0	0	0	0
43	68776	sp|Q15149|PLEC_HUMAN	122.78	10	34	25	Carbamidomethylation; TMT6plex	531796	Plectin OS=Homo sapiens OX=9606 GN=PLEC PE=1 SV=3	1	1.333	0.333	1	0.58	57.17	57.74	57.45
236	986	tr|A0A0D9SF20|A0A0D9SF20_HUMAN	58.85	21	3	3	Acetylation (Protein N-term); Deamidation (NQ); TMT6plex	21913	Polypyrimidine tract binding protein 1 isoform CRA_e OS=Homo sapiens OX=9606 GN=PTBP1 PE=1 SV=1	1	1.304	0.87	0	0.58	57.45	57.59	0
53	519	tr|E7ESK7|E7ESK7_HUMAN	71.38	62	11	5	Carbamidomethylation; Acetylation (Protein N-term); TMT6plex	15697	14-3-3 protein zeta/delta (Fragment) OS=Homo sapiens OX=9606 GN=YWHAZ PE=1 SV=1	1	1.25	1	2.25	0.58	1.58	56.89	55.98
53	668	tr|E5RIR4|E5RIR4_HUMAN	65.11	81	7	4	Carbamidomethylation; Acetylation (Protein N-term); TMT6plex	8434	14-3-3 protein zeta/delta (Fragment) OS=Homo sapiens OX=9606 GN=YWHAZ PE=1 SV=1	1	1.25	1	2.25	0.58	1.58	56.89	55.98
53	669	tr|E9PD24|E9PD24_HUMAN	65.11	66	7	4	Carbamidomethylation; Acetylation (Protein N-term); TMT6plex	10612	14-3-3 protein zeta/delta (Fragment) OS=Homo sapiens OX=9606 GN=YWHAZ PE=1 SV=1	1	1.25	1	2.25	0.58	1.58	56.89	55.98
53	670	tr|E7EVZ2|E7EVZ2_HUMAN	65.11	62	7	4	Carbamidomethylation; Acetylation (Protein N-term); TMT6plex	11270	14-3-3 protein zeta/delta (Fragment) OS=Homo sapiens OX=9606 GN=YWHAZ PE=1 SV=1	1	1.25	1	2.25	0.58	1.58	56.89	55.98
47	69348	sp|P0DN37|PAL4G_HUMAN	39.38	20	5	3	Carbamidomethylation; TMT6plex	18166	Peptidyl-prolyl cis-trans isomerase A-like 4G OS=Homo sapiens OX=9606 GN=PPIAL4G PE=3 SV=1	1	1.226	1.387	1.387	0	0.81	0.37	0.61
19	425	tr|F8VUG2|F8VUG2_HUMAN	84.42	61	17	13	Deamidation (NQ); TMT6plex	30907	Keratin type II cytoskeletal 8 (Fragment) OS=Homo sapiens OX=9606 GN=KRT8 PE=1 SV=1	1	1.222	0.556	1.111	0.58	0.75	57.54	57.25
74	1277	tr|A0A1W2PPE9|A0A1W2PPE9_HUMAN	38.18	44	3	2	Carbamidomethylation; TMT6plex	5503	Heterogeneous nuclear ribonucleoprotein U (Fragment) OS=Homo sapiens OX=9606 GN=HNRNPU PE=1 SV=1	1	1.2	1.4	0.8	0	0	0	0
107	1058	tr|F5H676|F5H676_HUMAN	52.42	63	4	4	Carbamidomethylation; TMT6plex	11742	T-complex protein 1 subunit alpha (Fragment) OS=Homo sapiens OX=9606 GN=TCP1 PE=1 SV=1	1	1.2	1.2	1.2	0	1.15	1.15	1.15
168	625	tr|Q5SX87|Q5SX87_HUMAN	83.83	40	7	6	Carbamidomethylation; Acetylation (Protein N-term); Deamidation (NQ); TMT6plex	29856	Rab GDP dissociation inhibitor (Fragment) OS=Homo sapiens OX=9606 GN=GDI2 PE=1 SV=1	1	1.13	0.87	0.435	0.58	1	57.59	0.29
168	1244	tr|Q5SX86|Q5SX86_HUMAN	57.74	25	3	3	TMT6plex	17783	Rab GDP dissociation inhibitor (Fragment) OS=Homo sapiens OX=9606 GN=GDI2 PE=1 SV=1	1	1.13	0.435	0.435	0	0.71	0.35	0.35
94	69007	sp|P27348|1433T_HUMAN	76.22	44	13	5	Carbamidomethylation; Deamidation (NQ); TMT6plex	27764	14-3-3 protein theta OS=Homo sapiens OX=9606 GN=YWHAQ PE=1 SV=1	1	1.033	0.333	1.033	0.58	57.35	57.74	57.45
350	13386	tr|J3KRB3|J3KRB3_HUMAN	50.94	33	4	3	TMT6plex	14894	60S ribosomal protein L17 (Fragment) OS=Homo sapiens OX=9606 GN=RPL17 PE=3 SV=3	1	1	3	4	0.58	57.74	57.74	57.16
350	1079	tr|A0A087WWH0|A0A087WWH0_HUMAN	50.94	32	4	3	TMT6plex	15214	60S ribosomal protein L17 (Fragment) OS=Homo sapiens OX=9606 GN=RPL17 PE=3 SV=6	1	1	3	4	0.58	57.74	57.74	57.16
350	13387	tr|J3QS96|J3QS96_HUMAN	50.94	30	4	3	TMT6plex	15959	60S ribosomal protein L17 (Fragment) OS=Homo sapiens OX=9606 GN=RPL17 PE=3 SV=1	1	1	3	4	0.58	57.74	57.74	57.16
52	1266	tr|A0A286YFE1|A0A286YFE1_HUMAN	43.51	28	3	3	Deamidation (NQ); TMT6plex	9579	D-3-phosphoglycerate dehydrogenase (Fragment) OS=Homo sapiens OX=9606 GN=PHGDH PE=1 SV=1	1	1	3	2	0.71	70.71	70	70.71
7	1426	tr|H3BN34|H3BN34_HUMAN	52.06	82	2	2	Carbamidomethylation; Acetylation (Protein N-term); TMT6plex	5584	Pyruvate kinase PKM (Fragment) OS=Homo sapiens OX=9606 GN=PKM PE=1 SV=8	1	1	3	1	0.71	0.71	69.3	0.71
7	1427	tr|H3BQZ3|H3BQZ3_HUMAN	52.06	61	2	2	Carbamidomethylation; Acetylation (Protein N-term); TMT6plex	7535	Pyruvate kinase PKM OS=Homo sapiens OX=9606 GN=PKM PE=1 SV=1	1	1	3	1	0.71	0.71	69.3	0.71
241	69110	sp|P08708|RS17_HUMAN	71.03	57	6	4	Carbamidomethylation; TMT6plex	15550	40S ribosomal protein S17 OS=Homo sapiens OX=9606 GN=RPS17 PE=1 SV=2	1	1	2.5	3.5	0.58	57.59	57.17	57.03
241	1291	tr|H0YN88|H0YN88_HUMAN	60.75	40	5	3	Carbamidomethylation; TMT6plex	15920	40S ribosomal protein S17 OS=Homo sapiens OX=9606 GN=RPS17 PE=1 SV=1	1	1	2.5	3.5	0.58	57.59	57.17	57.03
241	1301	tr|A0A075B716|A0A075B716_HUMAN	60.75	29	5	3	Carbamidomethylation; TMT6plex	21643	40S ribosomal protein S17 OS=Homo sapiens OX=9606 GN=RPS17 PE=1 SV=1	1	1	2.5	3.5	0.58	57.59	57.17	57.03
147	1415	tr|J3KTN0|J3KTN0_HUMAN	57.28	41	3	3	TMT6plex	13906	Eukaryotic initiation factor 4A-I (Fragment) OS=Homo sapiens OX=9606 GN=EIF4A1 PE=1 SV=1	1	1	2.5	3	0.58	0.58	57.16	57.17
69	1323	tr|H7BZJ3|H7BZJ3_HUMAN	50.85	23	4	2	TMT6plex	13519	Protein disulfide-isomerase A3 (Fragment) OS=Homo sapiens OX=9606 GN=PDIA3 PE=1 SV=1	1	1	2.5	2	0.71	0.71	70	70
210	1092	tr|H0YBN4|H0YBN4_HUMAN	56.68	21	3	3	TMT6plex	19717	Polyadenylate-binding protein 1 (Fragment) OS=Homo sapiens OX=9606 GN=PABPC1 PE=1 SV=8	1	1	2.333	1.333	0.58	57.54	56.97	57.35
210	69323	sp|Q9H361|PABP3_HUMAN	49.55	8	6	5	Carbamidomethylation; Deamidation (NQ); TMT6plex	70031	Polyadenylate-binding protein 3 OS=Homo sapiens OX=9606 GN=PABPC3 PE=1 SV=2	1	1	2	1	0.71	70.24	69.77	70.24
1120	1760	tr|F8WEX7|F8WEX7_HUMAN	40.93	2	2	1	TMT6plex	58927	Carboxylic ester hydrolase OS=Homo sapiens OX=9606 GN=BCHE PE=1 SV=1	1	1	1.25	2	0	0	0	0
1120	1761	tr|F8WF14|F8WF14_HUMAN	40.93	2	2	1	TMT6plex	63464	Carboxylic ester hydrolase OS=Homo sapiens OX=9606 GN=BCHE PE=1 SV=1	1	1	1.25	2	0	0	0	0
1120	69597	sp|P06276|CHLE_HUMAN	40.93	2	2	1	TMT6plex	68418	Cholinesterase OS=Homo sapiens OX=9606 GN=BCHE PE=1 SV=1	1	1	1.25	2	0	0	0	0
36	692	tr|F5H0E2|F5H0E2_HUMAN	69.61	49	9	7	TMT6plex	15754	4F2 cell-surface antigen heavy chain (Fragment) OS=Homo sapiens OX=9606 GN=SLC3A2 PE=1 SV=1	1	1	1.222	1	0	1.44	0.29	1.47
107	397	tr|E7ERF2|E7ERF2_HUMAN	83.82	39	11	10	Carbamidomethylation; Acetylation (Protein N-term); TMT6plex	46910	T-complex protein 1 subunit alpha OS=Homo sapiens OX=9606 GN=TCP1 PE=1 SV=1	1	1	1.2	0.8	0	0.76	0.58	1
431	69498	sp|Q5JNZ5|RS26L_HUMAN	31.91	14	2	2	TMT6plex	13002	Putative 40S ribosomal protein S26-like 1 OS=Homo sapiens OX=9606 GN=RPS26P11 PE=5 SV=1	1	1	1	3	0.71	0.71	70.71	70.71
279	69310	sp|P14866-2|HNRPL_HUMAN	48.62	14	6	3	Carbamidomethylation; Deamidation (NQ); TMT6plex	50561	Isoform 2 of Heterogeneous nuclear ribonucleoprotein L OS=Homo sapiens OX=9606 GN=HNRNPL	1	1	1	3	0.71	70.71	70.71	69.3
552	69457	sp|P62857|RS28_HUMAN	41.01	38	3	2	TMT6plex	7841	40S ribosomal protein S28 OS=Homo sapiens OX=9606 GN=RPS28 PE=1 SV=1	1	1	1	3	0.58	57.74	57.74	57.45
182	837	tr|F5GY37|F5GY37_HUMAN	62.38	42	12	12	TMT6plex	29723	Prohibitin-2 OS=Homo sapiens OX=9606 GN=PHB2 PE=1 SV=1	1	1	1	0.5	0.58	57.59	57.59	57.74
182	838	tr|J3KPX7|J3KPX7_HUMAN	62.38	38	12	12	TMT6plex	33239	Prohibitin-2 OS=Homo sapiens OX=9606 GN=PHB2 PE=1 SV=2	1	1	1	0.5	0.58	57.59	57.59	57.74
182	69146	sp|Q99623|PHB2_HUMAN	62.38	38	12	12	TMT6plex	33296	Prohibitin-2 OS=Homo sapiens OX=9606 GN=PHB2 PE=1 SV=2	1	1	1	0.5	0.58	57.59	57.59	57.74
182	842	tr|F5GWA7|F5GWA7_HUMAN	62.38	38	10	10	TMT6plex	29227	Prohibitin-2 (Fragment) OS=Homo sapiens OX=9606 GN=PHB2 PE=1 SV=1	1	1	1	0.5	0.58	57.59	57.59	57.74
182	69183	sp|Q99623-2|PHB2_HUMAN	58.27	41	11	11	TMT6plex	29044	Isoform 2 of Prohibitin-2 OS=Homo sapiens OX=9606 GN=PHB2	1	1	1	0.5	0.58	57.59	57.59	57.74
190	68981	sp|Q08211|DHX9_HUMAN	79.05	11	11	9	Carbamidomethylation; TMT6plex	140958	ATP-dependent RNA helicase A OS=Homo sapiens OX=9606 GN=DHX9 PE=1 SV=4	1	1	1	0.5	0.58	1.15	57.45	57.74
182	1265	tr|F5H3X6|F5H3X6_HUMAN	45.3	38	8	8	TMT6plex	23615	Prohibitin-2 (Fragment) OS=Homo sapiens OX=9606 GN=PHB2 PE=1 SV=2	1	1	1	0.5	0.71	70.36	70.36	70.71
153	926	tr|H7C422|H7C422_HUMAN	51.71	17	5	3	Carbamidomethylation; TMT6plex	34968	60S ribosomal protein L3 (Fragment) OS=Homo sapiens OX=9606 GN=RPL3 PE=1 SV=1	1	1	1	0.25	0.58	1.02	57.07	0.19
153	924	tr|H7C3M2|H7C3M2_HUMAN	51.71	18	4	3	Carbamidomethylation; TMT6plex	29647	60S ribosomal protein L3 (Fragment) OS=Homo sapiens OX=9606 GN=RPL3 PE=1 SV=1	1	1	1	0.25	0.58	1.02	57.07	0.19
373	69434	sp|P02786|TFR1_HUMAN	38.68	5	4	3	TMT6plex	84871	Transferrin receptor protein 1 OS=Homo sapiens OX=9606 GN=TFRC PE=1 SV=2	1	1	1	0	0.71	0.71	70.71	0
163	742	tr|H0YA96|H0YA96_HUMAN	64.09	42	10	6	Carbamidomethylation; TMT6plex	23930	Heterogeneous nuclear ribonucleoprotein D0 (Fragment) OS=Homo sapiens OX=9606 GN=HNRNPD PE=1 SV=1	1	1	1	0	0.71	0.71	70.71	0
163	746	tr|H0Y8G5|H0Y8G5_HUMAN	64.09	34	10	6	Carbamidomethylation; TMT6plex	29667	Heterogeneous nuclear ribonucleoprotein D0 (Fragment) OS=Homo sapiens OX=9606 GN=HNRNPD PE=1 SV=8	1	1	1	0	0.71	0.71	70.71	0
163	69122	sp|Q14103-4|HNRPD_HUMAN	64.09	31	10	6	Carbamidomethylation; TMT6plex	30672	Isoform 4 of Heterogeneous nuclear ribonucleoprotein D0 OS=Homo sapiens OX=9606 GN=HNRNPD	1	1	1	0	0.71	0.71	70.71	0
163	69123	sp|Q14103-3|HNRPD_HUMAN	64.09	29	10	6	Carbamidomethylation; TMT6plex	32835	Isoform 3 of Heterogeneous nuclear ribonucleoprotein D0 OS=Homo sapiens OX=9606 GN=HNRNPD	1	1	1	0	0.71	0.71	70.71	0
163	69125	sp|Q14103-2|HNRPD_HUMAN	64.09	26	10	6	Carbamidomethylation; TMT6plex	36272	Isoform 2 of Heterogeneous nuclear ribonucleoprotein D0 OS=Homo sapiens OX=9606 GN=HNRNPD	1	1	1	0	0.71	0.71	70.71	0
163	69126	sp|Q14103|HNRPD_HUMAN	64.09	25	10	6	Carbamidomethylation; TMT6plex	38434	Heterogeneous nuclear ribonucleoprotein D0 OS=Homo sapiens OX=9606 GN=HNRNPD PE=1 SV=1	1	1	1	0	0.71	0.71	70.71	0
163	785	tr|D6RAF8|D6RAF8_HUMAN	64.09	38	9	5	Carbamidomethylation; TMT6plex	23076	Heterogeneous nuclear ribonucleoprotein D0 (Fragment) OS=Homo sapiens OX=9606 GN=HNRNPD PE=1 SV=1	1	1	1	0	0.71	0.71	70.71	0
733	1748	tr|F5H1U3|F5H1U3_HUMAN	27.96	12	1	1	TMT6plex	9510	Peptidylprolyl isomerase (Fragment) OS=Homo sapiens OX=9606 GN=FKBP4 PE=1 SV=1	1	1	1	0	0	0	0	0
1693	69662	sp|P52434-2|RPAB3_HUMAN	20.36	10	1	1	Acetylation (Protein N-term); TMT6plex	13849	Isoform 2 of DNA-directed RNA polymerases I II and III subunit RPABC3 OS=Homo sapiens OX=9606 GN=POLR2H	1	1	1	0	0	0	0	0
1693	1918	tr|C9JLU1|C9JLU1_HUMAN	20.36	8	1	1	Acetylation (Protein N-term); TMT6plex	16925	DNA-directed RNA polymerases I II and III subunit RPABC3 (Fragment) OS=Homo sapiens OX=9606 GN=POLR2H PE=1 SV=8	1	1	1	0	0	0	0	0
1693	69663	sp|P52434|RPAB3_HUMAN	20.36	8	1	1	Acetylation (Protein N-term); TMT6plex	17143	DNA-directed RNA polymerases I II and III subunit RPABC3 OS=Homo sapiens OX=9606 GN=POLR2H PE=1 SV=4	1	1	1	0	0	0	0	0
1693	69664	sp|P52434-4|RPAB3_HUMAN	20.36	7	1	1	Acetylation (Protein N-term); TMT6plex	19767	Isoform 4 of DNA-directed RNA polymerases I II and III subunit RPABC3 OS=Homo sapiens OX=9606 GN=POLR2H	1	1	1	0	0	0	0	0
310	1215	tr|A0A087X2B5|A0A087X2B5_HUMAN	57.87	28	5	5	TMT6plex	23896	Basigin (Fragment) OS=Homo sapiens OX=9606 GN=BSG PE=1 SV=1	1	1	1	0	0.58	0.58	57.74	0
310	69352	sp|P35613-3|BASI_HUMAN	57.87	27	4	4	TMT6plex	19438	Isoform 3 of Basigin OS=Homo sapiens OX=9606 GN=BSG	1	1	1	0	0.58	0.58	57.74	0
310	1213	tr|A0A087WUV8|A0A087WUV8_HUMAN	57.87	25	4	4	TMT6plex	20542	Basigin OS=Homo sapiens OX=9606 GN=BSG PE=1 SV=1	1	1	1	0	0.58	0.58	57.74	0
310	69353	sp|P35613-4|BASI_HUMAN	57.87	23	4	4	TMT6plex	22764	Isoform 4 of Basigin OS=Homo sapiens OX=9606 GN=BSG	1	1	1	0	0.58	0.58	57.74	0
310	69354	sp|P35613|BASI_HUMAN	57.87	16	5	5	TMT6plex	42200	Basigin OS=Homo sapiens OX=9606 GN=BSG PE=1 SV=2	1	1	1	0	0.58	0.58	57.74	0
736	69384	sp|P36542-2|ATPG_HUMAN	41.65	9	3	2	TMT6plex	32881	Isoform Heart of ATP synthase subunit gamma mitochondrial OS=Homo sapiens OX=9606 GN=ATP5F1C	1	1	1	0	0.71	70.36	70.36	0
736	69385	sp|P36542|ATPG_HUMAN	41.65	9	3	2	TMT6plex	32996	ATP synthase subunit gamma mitochondrial OS=Homo sapiens OX=9606 GN=ATP5F1C PE=1 SV=1	1	1	1	0	0.71	70.36	70.36	0
129	1758	tr|K7ESG8|K7ESG8_HUMAN	28.72	17	2	1	TMT6plex	12281	ATP-citrate synthase (Fragment) OS=Homo sapiens OX=9606 GN=ACLY PE=1 SV=1	1	1	1	0	0.71	0.71	70.71	0
1098	69569	tr|B8ZZW7|B8ZZW7_HUMAN	34.43	10	1	1	TMT6plex	14719	Prothymosin alpha OS=Homo sapiens OX=9606 GN=PTMA PE=1 SV=1	1	1	0.667	4.333	0	0	0	0
1098	69570	tr|H7C2N1|H7C2N1_HUMAN	34.43	9	1	1	TMT6plex	15866	Prothymosin alpha (Fragment) OS=Homo sapiens OX=9606 GN=PTMA PE=1 SV=1	1	1	0.667	4.333	0	0	0	0
107	1053	tr|F5GZI8|F5GZI8_HUMAN	53.67	41	3	3	Acetylation (Protein N-term); TMT6plex	10361	T-complex protein 1 subunit alpha OS=Homo sapiens OX=9606 GN=TCP1 PE=1 SV=1	1	1	0.667	0.667	0	1	1.15	1.15
168	1144	tr|Q5SX91|Q5SX91_HUMAN	60.84	24	3	3	Carbamidomethylation; TMT6plex	23115	Rab GDP dissociation inhibitor (Fragment) OS=Homo sapiens OX=9606 GN=GDI2 PE=1 SV=1	1	1	0.5	0.5	0.58	0.58	57.74	0.29
100	1307	tr|K7ELR7|K7ELR7_HUMAN	36.61	14	3	3	Deamidation (NQ); TMT6plex	16810	Glucose-6-phosphate isomerase (Fragment) OS=Homo sapiens OX=9606 GN=GPI PE=1 SV=1	1	1	0.5	0	0	0	0	0
100	1377	tr|K7ERC6|K7ERC6_HUMAN	31.18	32	4	4	Deamidation (NQ); TMT6plex	18586	Glucose-6-phosphate isomerase (Fragment) OS=Homo sapiens OX=9606 GN=GPI PE=1 SV=8	1	1	0.5	0	0	0	0	0
100	1570	tr|K7ERK8|K7ERK8_HUMAN	31.18	10	2	2	Deamidation (NQ); TMT6plex	15380	Glucose-6-phosphate isomerase (Fragment) OS=Homo sapiens OX=9606 GN=GPI PE=1 SV=1	1	1	0.5	0	0	0	0	0
310	69171	sp|P35613-2|BASI_HUMAN	64.03	29	6	6	TMT6plex	29221	Isoform 2 of Basigin OS=Homo sapiens OX=9606 GN=BSG	1	1	0.5	0	0.58	0.58	57.74	0
56	1085	tr|E5RI98|E5RI98_HUMAN	63.53	39	4	3	Oxidation (M); TMT6plex	11865	Nucleophosmin (Fragment) OS=Homo sapiens OX=9606 GN=NPM1 PE=1 SV=1	1	1	0.333	1.167	0.58	57.22	0.23	0.81
94	738	tr|E9PG15|E9PG15_HUMAN	56.97	47	9	3	Carbamidomethylation; Deamidation (NQ); TMT6plex	17048	14-3-3 protein theta (Fragment) OS=Homo sapiens OX=9606 GN=YWHAQ PE=1 SV=1	1	1	0.333	1	0.71	70.24	70.71	0.71
146	1573	tr|A0A096LPE1|A0A096LPE1_HUMAN	49.64	86	2	2	TMT6plex	6087	Vinculin OS=Homo sapiens OX=9606 GN=VCL PE=1 SV=1	1	1	0	2	0	0	0	0
432	69370	sp|P46778|RL21_HUMAN	51.78	23	4	4	TMT6plex	18565	60S ribosomal protein L21 OS=Homo sapiens OX=9606 GN=RPL21 PE=1 SV=2	1	1	0	1	0.71	70.71	0	70.71
432	1314	tr|G3V1B3|G3V1B3_HUMAN	46.74	34	3	3	TMT6plex	9887	60S ribosomal protein L21 OS=Homo sapiens OX=9606 GN=RPL21 PE=1 SV=1	1	1	0	1	0.71	70.71	0	70.71
432	1312	tr|M0R181|M0R181_HUMAN	46.74	25	3	3	TMT6plex	14149	60S ribosomal protein L21 (Fragment) OS=Homo sapiens OX=9606 GN=RPL21 PE=1 SV=1	1	1	0	1	0.71	70.71	0	70.71
11	68885	sp|Q14568|HS902_HUMAN	102.96	29	12	3	TMT6plex	39365	Heat shock protein HSP 90-alpha A2 OS=Homo sapiens OX=9606 GN=HSP90AA2P PE=1 SV=2	1	1	0	1	0.71	70.36	0	70.36
245	69400	sp|P27824-3|CALX_HUMAN	33.83	12	6	6	TMT6plex	55598	Isoform 3 of Calnexin OS=Homo sapiens OX=9606 GN=CANX	1	1	0	1	0	0	0	0
1105	69494	sp|P30085|KCY_HUMAN	38.56	15	2	2	TMT6plex	22222	UMP-CMP kinase OS=Homo sapiens OX=9606 GN=CMPK1 PE=1 SV=3	1	1	0	1	0	0	0	0
47	13648	tr|E5RIZ5|E5RIZ5_HUMAN	60.04	33	2	2	Acetylation (Protein N-term); TMT6plex	6178	Peptidyl-prolyl cis-trans isomerase A OS=Homo sapiens OX=9606 GN=PPIA PE=1 SV=1	1	1	0	0.667	0.58	0.58	0	57.74
163	1066	tr|D6RF44|D6RF44_HUMAN	56.68	58	8	4	Carbamidomethylation; TMT6plex	12553	Heterogeneous nuclear ribonucleoprotein D0 (Fragment) OS=Homo sapiens OX=9606 GN=HNRNPD PE=1 SV=8	1	1	0	0	0	0	0	0
548	69406	sp|P22102|PUR2_HUMAN	37.47	8	4	4	Carbamidomethylation; TMT6plex	107767	Trifunctional purine biosynthetic protein adenosine-3 OS=Homo sapiens OX=9606 GN=GART PE=1 SV=1	1	1	0	0	0.71	0.71	0	0
550	69421	sp|Q06210-2|GFPT1_HUMAN	49.56	7	4	3	TMT6plex	76759	Isoform 2 of Glutamine--fructose-6-phosphate aminotransferase [isomerizing] 1 OS=Homo sapiens OX=9606 GN=GFPT1	1	0.909	0	0	0	0.71	0	0
550	69422	sp|Q06210|GFPT1_HUMAN	49.56	7	4	3	TMT6plex	78806	Glutamine--fructose-6-phosphate aminotransferase [isomerizing] 1 OS=Homo sapiens OX=9606 GN=GFPT1 PE=1 SV=3	1	0.909	0	0	0	0.71	0	0
103	68950	sp|P16403|H12_HUMAN	94.1	45	13	2	Acetylation (Protein N-term); TMT6plex	21365	Histone H1.2 OS=Homo sapiens OX=9606 GN=HIST1H1C PE=1 SV=2	1	0.857	0.714	1.714	0.71	0.61	70.51	69.6
302	69043	sp|P25398|RS12_HUMAN	80.08	55	6	5	Carbamidomethylation; Acetylation (Protein N-term); TMT6plex	14515	40S ribosomal protein S12 OS=Homo sapiens OX=9606 GN=RPS12 PE=1 SV=3	1	0.8	1.6	1.2	0	1	0.29	0.58
170	68937	sp|O00299|CLIC1_HUMAN	93.96	59	12	12	Carbamidomethylation; Acetylation (Protein N-term); TMT6plex	26923	Chloride intracellular channel protein 1 OS=Homo sapiens OX=9606 GN=CLIC1 PE=1 SV=4	1	0.8	1	0.8	0	0.29	1	0.58
193	1253	tr|K7EN27|K7EN27_HUMAN	55.06	68	8	8	Carbamidomethylation; Deamidation (NQ); TMT6plex	17002	Protein/nucleic acid deglycase DJ-1 (Fragment) OS=Homo sapiens OX=9606 GN=PARK7 PE=1 SV=1	1	0.8	0.8	0.733	0	0.51	0.58	0.51
107	709	tr|F5GZ03|F5GZ03_HUMAN	69.39	45	7	6	Carbamidomethylation; Acetylation (Protein N-term); TMT6plex	24158	T-complex protein 1 subunit alpha (Fragment) OS=Homo sapiens OX=9606 GN=TCP1 PE=1 SV=1	1	0.8	0.8	0.4	0	0.29	0.58	0.58
49	212	tr|F8W079|F8W079_HUMAN	102.7	49	10	10	Deamidation (NQ); TMT6plex	30170	ATP synthase F1 subunit beta (Fragment) OS=Homo sapiens OX=9606 GN=ATP5F1B PE=1 SV=1	1	0.8	0.6	1	0	0.58	0.29	0.5
65	317	tr|I3L398|I3L398_HUMAN	88.33	59	10	10	TMT6plex	23005	Protein disulfide-isomerase (Fragment) OS=Homo sapiens OX=9606 GN=P4HB PE=1 SV=1	1	0.8	0.2	1.2	0.58	0.51	0.19	57.54
65	560	tr|I3L4M2|I3L4M2_HUMAN	75.95	61	7	7	TMT6plex	13490	Protein disulfide-isomerase (Fragment) OS=Homo sapiens OX=9606 GN=P4HB PE=1 SV=1	1	0.8	0.2	1.2	0.58	0.51	0.19	57.54
78	1511	tr|S4R457|S4R457_HUMAN	36.93	22	2	2	TMT6plex	8787	Heterogeneous nuclear ribonucleoprotein K OS=Homo sapiens OX=9606 GN=HNRNPK PE=1 SV=1	1	0.8	0.2	0.6	0	0.82	0.35	0.12
116	1225	tr|E9PMM9|E9PMM9_HUMAN	57.71	47	10	10	Deamidation (NQ); TMT6plex	22975	40S ribosomal protein S2 (Fragment) OS=Homo sapiens OX=9606 GN=RPS2 PE=1 SV=1	1	0.793	1.828	1.034	0	0.47	1.53	1.06
316	69254	sp|Q15233|NONO_HUMAN	57.97	13	6	5	TMT6plex	54232	Non-POU domain-containing octamer-binding protein OS=Homo sapiens OX=9606 GN=NONO PE=1 SV=4	1	0.761	0.239	1.109	0.58	0.45	0.53	57.42
316	1137	tr|C9IZL7|C9IZL7_HUMAN	57.97	26	5	4	TMT6plex	23673	Non-POU domain-containing octamer-binding protein (Fragment) OS=Homo sapiens OX=9606 GN=NONO PE=1 SV=1	1	0.761	0.239	1.109	0.58	0.45	0.53	57.42
316	69281	sp|Q15233-2|NONO_HUMAN	57.97	14	5	5	TMT6plex	43866	Isoform 2 of Non-POU domain-containing octamer-binding protein OS=Homo sapiens OX=9606 GN=NONO	1	0.761	0.239	1.109	0.58	0.45	0.53	57.42
364	69329	sp|P30048|PRDX3_HUMAN	46.37	15	4	4	Deamidation (NQ); TMT6plex	27693	Thioredoxin-dependent peroxide reductase mitochondrial OS=Homo sapiens OX=9606 GN=PRDX3 PE=1 SV=3	1	0.75	1.75	0.75	0.58	57.59	57.16	0.43
364	69463	sp|P30048-2|PRDX3_HUMAN	39.88	11	3	3	Deamidation (NQ); TMT6plex	25839	Isoform 2 of Thioredoxin-dependent peroxide reductase mitochondrial OS=Homo sapiens OX=9606 GN=PRDX3	1	0.75	1.75	0.75	0.58	57.59	57.16	0.43
210	667	tr|E7ERJ7|E7ERJ7_HUMAN	67.74	13	8	7	Carbamidomethylation; Deamidation (NQ); TMT6plex	67139	Polyadenylate-binding protein OS=Homo sapiens OX=9606 GN=PABPC1 PE=1 SV=1	1	0.75	1.5	1	0.58	57.54	57.35	57.25
79	744	tr|Q5T6L6|Q5T6L6_HUMAN	68.62	58	10	10	Carbamidomethylation; Deamidation (NQ); TMT6plex; Pyro-glu from Q	22412	Argininosuccinate synthase (Fragment) OS=Homo sapiens OX=9606 GN=ASS1 PE=1 SV=1	1	0.75	1.25	0.5	0.58	57.17	56.97	0.51
79	843	tr|Q5T6L5|Q5T6L5_HUMAN	64.86	57	9	9	Carbamidomethylation; Deamidation (NQ); TMT6plex; Pyro-glu from Q	20261	Argininosuccinate synthase (Fragment) OS=Homo sapiens OX=9606 GN=ASS1 PE=1 SV=1	1	0.75	1.25	0.5	0.58	57.17	56.97	0.51
74	596	tr|A0A1W2PRZ7|A0A1W2PRZ7_HUMAN	75.28	42	10	9	Carbamidomethylation; Deamidation (NQ); TMT6plex	34151	Heterogeneous nuclear ribonucleoprotein U (Fragment) OS=Homo sapiens OX=9606 GN=HNRNPU PE=1 SV=1	1	0.75	1.083	0.833	0.58	57.31	57.13	0.48
194	672	tr|G3V203|G3V203_HUMAN	75.1	43	8	2	Carbamidomethylation; TMT6plex	18756	60S ribosomal protein L18 OS=Homo sapiens OX=9606 GN=RPL18 PE=1 SV=1	1	0.75	0.5	0.5	0.58	57.45	0.58	57.59
194	69082	sp|Q07020|RL18_HUMAN	75.1	37	8	2	Carbamidomethylation; TMT6plex	21634	60S ribosomal protein L18 OS=Homo sapiens OX=9606 GN=RPL18 PE=1 SV=2	1	0.75	0.5	0.5	0.58	57.45	0.58	57.59
194	675	tr|J3QQ67|J3QQ67_HUMAN	75.1	37	8	2	Carbamidomethylation; TMT6plex	21847	60S ribosomal protein L18 (Fragment) OS=Homo sapiens OX=9606 GN=RPL18 PE=1 SV=1	1	0.75	0.5	0.5	0.58	57.45	0.58	57.59
194	69090	sp|Q07020-2|RL18_HUMAN	75.1	40	7	2	Carbamidomethylation; TMT6plex	18091	Isoform 2 of 60S ribosomal protein L18 OS=Homo sapiens OX=9606 GN=RPL18	1	0.75	0.5	0.5	0.58	57.45	0.58	57.59
194	721	tr|H0YHA7|H0YHA7_HUMAN	75.1	38	7	2	Carbamidomethylation; TMT6plex	18982	60S ribosomal protein L18 (Fragment) OS=Homo sapiens OX=9606 GN=RPL18 PE=1 SV=1	1	0.75	0.5	0.5	0.58	57.45	0.58	57.59
194	723	tr|F8VUA6|F8VUA6_HUMAN	75.1	45	6	2	Carbamidomethylation; TMT6plex	14529	60S ribosomal protein L18 (Fragment) OS=Homo sapiens OX=9606 GN=RPL18 PE=1 SV=1	1	0.75	0.5	0.5	0.58	57.45	0.58	57.59
53	858	tr|E5RGE1|E5RGE1_HUMAN	60.18	92	5	3	Carbamidomethylation; Acetylation (Protein N-term); TMT6plex	5763	14-3-3 protein zeta/delta (Fragment) OS=Homo sapiens OX=9606 GN=YWHAZ PE=1 SV=8	1	0.75	0	0.25	0	0.24	0	0.24
102	663	tr|A0A0A0MRQ5|A0A0A0MRQ5_HUMAN	68.37	53	7	4	TMT6plex	10676	Peroxiredoxin-1 OS=Homo sapiens OX=9606 GN=PRDX1 PE=1 SV=1	1	0.727	0.818	0.5	0.58	57.36	57.28	57.48
147	554	tr|E7EQG2|E7EQG2_HUMAN	71.78	25	8	6	Carbamidomethylation; TMT6plex	41290	Eukaryotic initiation factor 4A-II OS=Homo sapiens OX=9606 GN=EIF4A2 PE=1 SV=1	1	0.667	3.333	3.333	0.58	0.5	56	56.29
147	69030	sp|Q14240|IF4A2_HUMAN	71.78	22	8	6	Carbamidomethylation; TMT6plex	46402	Eukaryotic initiation factor 4A-II OS=Homo sapiens OX=9606 GN=EIF4A2 PE=1 SV=2	1	0.667	3.333	3.333	0.58	0.5	56	56.29
147	69031	sp|Q14240-2|IF4A2_HUMAN	71.78	22	8	6	Carbamidomethylation; TMT6plex	46489	Isoform 2 of Eukaryotic initiation factor 4A-II OS=Homo sapiens OX=9606 GN=EIF4A2	1	0.667	3.333	3.333	0.58	0.5	56	56.29
133	1476	tr|G3V461|G3V461_HUMAN	46.3	16	2	2	TMT6plex	14221	Creatine kinase B-type (Fragment) OS=Homo sapiens OX=9606 GN=CKB PE=1 SV=1	1	0.667	1.333	1.333	0.58	1.15	1	1
307	25979	tr|E9PLD0|E9PLD0_HUMAN	68.36	37	5	4	Acetylation (Protein N-term); Oxidation (M); TMT6plex	18483	Ras-related protein Rab-1B OS=Homo sapiens OX=9606 GN=RAB1B PE=1 SV=1	1	0.667	1.333	0.667	0.58	0.58	1.15	0.58
86	68887	sp|P22392-2|NDKB_HUMAN	91.62	62	15	6	Carbamidomethylation; TMT6plex	30137	Isoform 3 of Nucleoside diphosphate kinase B OS=Homo sapiens OX=9606 GN=NME2	1	0.667	1.167	1.667	0	0.38	0.67	1.68
86	223	tr|Q32Q12|Q32Q12_HUMAN	91.62	57	15	6	Carbamidomethylation; TMT6plex	32642	Nucleoside diphosphate kinase OS=Homo sapiens OX=9606 GN=NME1-NME2 PE=1 SV=1	1	0.667	1.167	1.667	0	0.38	0.67	1.68
86	68914	sp|P22392|NDKB_HUMAN	84.04	80	11	6	Carbamidomethylation; TMT6plex	17298	Nucleoside diphosphate kinase B OS=Homo sapiens OX=9606 GN=NME2 PE=1 SV=1	1	0.667	1.167	1.667	0	0.38	0.67	1.68
86	68956	sp|O60361|NDK8_HUMAN	77.65	63	8	5	Carbamidomethylation; TMT6plex	15529	Putative nucleoside diphosphate kinase OS=Homo sapiens OX=9606 GN=NME2P1 PE=5 SV=1	1	0.667	1.167	1.667	0	0.38	0.67	1.68
433	69372	sp|P24534|EF1B_HUMAN	49.3	18	4	3	TMT6plex	24764	Elongation factor 1-beta OS=Homo sapiens OX=9606 GN=EEF1B2 PE=1 SV=3	1	0.667	1	0.333	0	0.71	1.06	0.35
29	458	tr|C9JEV8|C9JEV8_HUMAN	78.26	52	8	3	Carbamidomethylation; TMT6plex	16876	Tubulin alpha chain (Fragment) OS=Homo sapiens OX=9606 GN=TUBA4A PE=1 SV=1	1	0.667	0.667	1.333	0.58	0.58	0.58	57.16
29	459	tr|C9JQ00|C9JQ00_HUMAN	78.26	44	8	3	Carbamidomethylation; TMT6plex	19808	Tubulin alpha chain (Fragment) OS=Homo sapiens OX=9606 GN=TUBA4A PE=1 SV=1	1	0.667	0.667	1.333	0.58	0.58	0.58	57.16
29	460	tr|C9JJQ8|C9JJQ8_HUMAN	78.26	40	8	3	Carbamidomethylation; TMT6plex	21678	Tubulin alpha chain (Fragment) OS=Homo sapiens OX=9606 GN=TUBA4A PE=1 SV=1	1	0.667	0.667	1.333	0.58	0.58	0.58	57.16
36	1046	tr|F5H867|F5H867_HUMAN	59.86	34	7	5	TMT6plex	14757	4F2 cell-surface antigen heavy chain (Fragment) OS=Homo sapiens OX=9606 GN=SLC3A2 PE=1 SV=1	1	0.667	0.667	1	0.58	57.38	57.45	57.3
317	69269	sp|P38159|RBMX_HUMAN	53.09	15	7	7	TMT6plex	42332	RNA-binding motif protein X chromosome OS=Homo sapiens OX=9606 GN=RBMX PE=1 SV=3	1	0.667	0.667	0.5	0	1.53	1.53	1.09
317	1047	tr|H0Y6E7|H0Y6E7_HUMAN	53.09	17	6	6	TMT6plex	31865	RNA-binding motif protein X chromosome (Fragment) OS=Homo sapiens OX=9606 GN=RBMX PE=1 SV=2	1	0.667	0.667	0.5	0	1.53	1.53	1.09
317	1048	tr|H3BT71|H3BT71_HUMAN	53.09	17	6	6	TMT6plex	32197	RNA-binding motif protein X chromosome OS=Homo sapiens OX=9606 GN=RBMX PE=1 SV=1	1	0.667	0.667	0.5	0	1.53	1.53	1.09
317	1065	tr|H3BR27|H3BR27_HUMAN	53.09	38	3	3	TMT6plex	8610	RNA-binding motif protein X chromosome OS=Homo sapiens OX=9606 GN=RBMX PE=1 SV=1	1	0.667	0.667	0.5	0	1.53	1.53	1.09
317	69284	sp|P38159-3|RBMX_HUMAN	53.09	15	3	3	TMT6plex	22172	Isoform 3 of RNA-binding motif protein X chromosome OS=Homo sapiens OX=9606 GN=RBMX	1	0.667	0.667	0.5	0	1.53	1.53	1.09
78	1064	tr|S4R359|S4R359_HUMAN	49.42	39	4	3	TMT6plex	10719	Heterogeneous nuclear ribonucleoprotein K (Fragment) OS=Homo sapiens OX=9606 GN=HNRNPK PE=1 SV=1	1	0.667	0.667	0.333	0.58	57.74	0.5	57.74
153	1792	tr|F8WCR1|F8WCR1_HUMAN	24.09	4	1	1	TMT6plex	19768	60S ribosomal protein L3 OS=Homo sapiens OX=9606 GN=RPL3 PE=1 SV=1	1	0.667	0.333	0.333	0	0	0	0
11	439	tr|G3V2J8|G3V2J8_HUMAN	100.06	51	11	4	TMT6plex	20152	Heat shock protein HSP 90-alpha (Fragment) OS=Homo sapiens OX=9606 GN=HSP90AA1 PE=1 SV=1	1	0.667	0	1	0.58	57.59	0	57.3
74	501	tr|A0A1W2PQ74|A0A1W2PQ74_HUMAN	84.9	43	13	12	Carbamidomethylation; Deamidation (NQ); TMT6plex	41853	Heterogeneous nuclear ribonucleoprotein U OS=Homo sapiens OX=9606 GN=HNRNPU PE=1 SV=1	1	0.647	0.765	0.765	0	0.46	0.6	0.14
108	543	tr|F8VQY6|F8VQY6_HUMAN	73.12	56	8	8	Carbamidomethylation; TMT6plex	15814	60S acidic ribosomal protein P0 OS=Homo sapiens OX=9606 GN=RPLP0 PE=1 SV=1	1	0.615	1.231	1	0	0.55	0.58	0
108	548	tr|F8VRK7|F8VRK7_HUMAN	73.12	51	8	8	Carbamidomethylation; TMT6plex	17442	60S acidic ribosomal protein P0 OS=Homo sapiens OX=9606 GN=RPLP0 PE=1 SV=1	1	0.615	1.231	1	0	0.55	0.58	0
108	720	tr|F8VS58|F8VS58_HUMAN	65.03	47	7	7	TMT6plex	13829	60S acidic ribosomal protein P0 (Fragment) OS=Homo sapiens OX=9606 GN=RPLP0 PE=1 SV=1	1	0.615	1.231	1	0	0.55	0.58	0
108	929	tr|F8VWV4|F8VWV4_HUMAN	53.36	37	5	5	TMT6plex	12192	60S acidic ribosomal protein P0 (Fragment) OS=Homo sapiens OX=9606 GN=RPLP0 PE=1 SV=1	1	0.615	1.231	1	0	0.55	0.58	0
82	787	tr|K7ENJ4|K7ENJ4_HUMAN	57.22	34	7	7	Carbamidomethylation; TMT6plex	21339	ATP synthase F1 subunit alpha (Fragment) OS=Homo sapiens OX=9606 GN=ATP5F1A PE=1 SV=1	1	0.6	1.8	1.4	0.58	0.5	56.8	57.09
86	401	tr|J3KPD9|J3KPD9_HUMAN	77.82	57	11	2	Carbamidomethylation; TMT6plex	22422	NME1-NME2 readthrough OS=Homo sapiens OX=9606 GN=NME1-NME2 PE=1 SV=1	1	0.6	1	1.2	0	0.47	0.59	0.94
317	69431	sp|P38159-2|RBMX_HUMAN	37	12	6	6	TMT6plex	40846	Isoform 2 of RNA-binding motif protein X chromosome OS=Homo sapiens OX=9606 GN=RBMX	1	0.6	0.6	0.6	0	2.12	2.12	1.24
733	69251	sp|Q02790|FKBP4_HUMAN	55.14	10	3	3	TMT6plex	51805	Peptidyl-prolyl cis-trans isomerase FKBP4 OS=Homo sapiens OX=9606 GN=FKBP4 PE=1 SV=3	1	0.6	0.6	0	0	0.58	0.5	0
80	68923	sp|P62701|RS4X_HUMAN	101.91	54	17	15	Carbamidomethylation; TMT6plex	29598	40S ribosomal protein S4 X isoform OS=Homo sapiens OX=9606 GN=RPS4X PE=1 SV=2	1	0.6	0.4	0.6	0	0.51	0.51	0.51
168	68905	sp|P50395|GDIB_HUMAN	90.91	31	10	9	Carbamidomethylation; Acetylation (Protein N-term); Deamidation (NQ); TMT6plex	50663	Rab GDP dissociation inhibitor beta OS=Homo sapiens OX=9606 GN=GDI2 PE=1 SV=2	1	0.571	0.143	0.286	0	0.58	0.29	0.29
168	68974	sp|P50395-2|GDIB_HUMAN	81.31	29	9	8	Carbamidomethylation; Acetylation (Protein N-term); Deamidation (NQ); TMT6plex	45619	Isoform 2 of Rab GDP dissociation inhibitor beta OS=Homo sapiens OX=9606 GN=GDI2	1	0.571	0.143	0.286	0	0.58	0.29	0.29
193	69081	sp|Q99497|PARK7_HUMAN	63.75	69	10	10	Carbamidomethylation; Deamidation (NQ); TMT6plex	19891	Protein/nucleic acid deglycase DJ-1 OS=Homo sapiens OX=9606 GN=PARK7 PE=1 SV=2	1	0.522	0.435	0.478	0	0.51	0.58	0.51
193	906	tr|K7ELW0|K7ELW0_HUMAN	63.75	65	9	9	Carbamidomethylation; Deamidation (NQ); TMT6plex	17910	Protein/nucleic acid deglycase DJ-1 OS=Homo sapiens OX=9606 GN=PARK7 PE=1 SV=1	1	0.522	0.435	0.478	0	0.51	0.58	0.51
252	69268	sp|P62266|RS23_HUMAN	56.54	38	5	2	Carbamidomethylation; TMT6plex	15808	40S ribosomal protein S23 OS=Homo sapiens OX=9606 GN=RPS23 PE=1 SV=3	1	0.5	2	1	0.58	0.29	57.45	57.59
267	69044	sp|P52597|HNRPF_HUMAN	70.02	29	8	6	Carbamidomethylation; Acetylation (Protein N-term); Deamidation (NQ); TMT6plex	45672	Heterogeneous nuclear ribonucleoprotein F OS=Homo sapiens OX=9606 GN=HNRNPF PE=1 SV=3	1	0.5	1.5	0.5	0.58	0.58	57.17	0.58
160	1365	tr|F8WCJ1|F8WCJ1_HUMAN	41.31	26	3	3	Deamidation (NQ); TMT6plex	11688	Eukaryotic translation initiation factor 5A OS=Homo sapiens OX=9606 GN=EIF5A2 PE=1 SV=1	1	0.5	1.25	0.5	0	0.58	0.87	0.5
160	1366	tr|C9J7B5|C9J7B5_HUMAN	41.31	25	3	3	Deamidation (NQ); TMT6plex	11945	Eukaryotic translation initiation factor 5A OS=Homo sapiens OX=9606 GN=EIF5A2 PE=1 SV=1	1	0.5	1.25	0.5	0	0.58	0.87	0.5
160	1367	tr|C9J4W5|C9J4W5_HUMAN	41.31	23	3	3	Deamidation (NQ); TMT6plex	12821	Eukaryotic translation initiation factor 5A (Fragment) OS=Homo sapiens OX=9606 GN=EIF5A2 PE=1 SV=1	1	0.5	1.25	0.5	0	0.58	0.87	0.5
160	69420	sp|Q9GZV4|IF5A2_HUMAN	41.31	18	3	3	Deamidation (NQ); TMT6plex	16793	Eukaryotic translation initiation factor 5A-2 OS=Homo sapiens OX=9606 GN=EIF5A2 PE=1 SV=3	1	0.5	1.25	0.5	0	0.58	0.87	0.5
431	69369	sp|P62854|RS26_HUMAN	44.94	27	3	3	TMT6plex	13015	40S ribosomal protein S26 OS=Homo sapiens OX=9606 GN=RPS26 PE=1 SV=3	1	0.5	1	1.5	0.58	0.58	57.45	57.74
133	1119	tr|G3V4N7|G3V4N7_HUMAN	59.36	17	3	3	TMT6plex	24116	Creatine kinase B-type (Fragment) OS=Homo sapiens OX=9606 GN=CKB PE=1 SV=1	1	0.5	1	1.25	0	1.15	1	0.58
177	733	tr|H0Y9V9|H0Y9V9_HUMAN	62.9	52	9	7	TMT6plex	21578	60S ribosomal protein L9 (Fragment) OS=Homo sapiens OX=9606 GN=RPL9 PE=1 SV=1	1	0.5	1	1	0.58	0.58	57.45	57.3
267	1290	tr|A0A1B0GW42|A0A1B0GW42_HUMAN	44.62	61	5	4	Carbamidomethylation; Acetylation (Protein N-term); TMT6plex	11080	Heterogeneous nuclear ribonucleoprotein F (Fragment) OS=Homo sapiens OX=9606 GN=HNRNPF PE=1 SV=1	1	0.5	1	0.5	0	0.71	1.41	0.71
246	69172	sp|Q00325-2|MPCP_HUMAN	52.86	26	8	8	Carbamidomethylation; Deamidation (NQ); TMT6plex	39959	Isoform B of Phosphate carrier protein mitochondrial OS=Homo sapiens OX=9606 GN=SLC25A3	1	0.5	0.333	0.333	0.58	57.66	57.66	57.74
246	1223	tr|F8VVM2|F8VVM2_HUMAN	52.86	26	7	7	Carbamidomethylation; Deamidation (NQ); TMT6plex	36161	Phosphate carrier protein mitochondrial OS=Homo sapiens OX=9606 GN=SLC25A3 PE=1 SV=1	1	0.5	0.333	0.333	0.58	57.66	57.66	57.74
246	69203	sp|Q00325|MPCP_HUMAN	49.64	18	7	7	Carbamidomethylation; Deamidation (NQ); TMT6plex	40095	Phosphate carrier protein mitochondrial OS=Homo sapiens OX=9606 GN=SLC25A3 PE=1 SV=2	1	0.5	0.333	0.333	0.58	57.66	57.66	57.74
1104	1532	tr|J3KTF8|J3KTF8_HUMAN	35.85	11	2	2	TMT6plex	21517	Rho GDP-dissociation inhibitor 1 (Fragment) OS=Homo sapiens OX=9606 GN=ARHGDIA PE=1 SV=8	1	0.5	0	1	0	0	0	0
1104	69489	sp|P52565|GDIR1_HUMAN	35.85	11	2	2	TMT6plex	23207	Rho GDP-dissociation inhibitor 1 OS=Homo sapiens OX=9606 GN=ARHGDIA PE=1 SV=3	1	0.5	0	1	0	0	0	0
1104	1534	tr|J3QQX2|J3QQX2_HUMAN	35.85	9	2	2	TMT6plex	25831	Rho GDP-dissociation inhibitor 1 OS=Homo sapiens OX=9606 GN=ARHGDIA PE=1 SV=1	1	0.5	0	1	0	0	0	0
1104	1753	tr|J3KRE2|J3KRE2_HUMAN	26.41	12	1	1	TMT6plex	14814	Rho GDP-dissociation inhibitor 1 OS=Homo sapiens OX=9606 GN=ARHGDIA PE=1 SV=1	1	0.5	0	1	0	0	0	0
67	1410	tr|H0YEP8|H0YEP8_HUMAN	50.8	45	2	2	TMT6plex	6617	Serpin H1 (Fragment) OS=Homo sapiens OX=9606 GN=SERPINH1 PE=1 SV=1	1	0.5	0	0.75	0.58	57.45	0	1.07
737	1321	tr|F2Z388|F2Z388_HUMAN	40.09	25	3	2	TMT6plex	10645	60S ribosomal protein L35 OS=Homo sapiens OX=9606 GN=RPL35 PE=1 SV=1	1	0.5	0	0	0.71	70.71	0	0
737	69391	sp|P42766|RL35_HUMAN	40.09	20	3	2	TMT6plex	14551	60S ribosomal protein L35 OS=Homo sapiens OX=9606 GN=RPL35 PE=1 SV=2	1	0.5	0	0	0.71	70.71	0	0
111	69487	sp|P32119-2|PRDX2_HUMAN	34.8	13	2	2	TMT6plex	15819	Isoform 2 of Peroxiredoxin-2 OS=Homo sapiens OX=9606 GN=PRDX2	1	0.455	0.636	0.545	0	0.19	0.47	0.33
111	68944	sp|P32119|PRDX2_HUMAN	84.86	56	12	9	Carbamidomethylation; TMT6plex	21892	Peroxiredoxin-2 OS=Homo sapiens OX=9606 GN=PRDX2 PE=1 SV=5	1	0.438	0.5	0.438	0	0.14	0.43	0.32
111	645	tr|A6NIW5|A6NIW5_HUMAN	67.48	51	6	6	Carbamidomethylation; TMT6plex	15138	Peroxiredoxin 2 isoform CRA_a OS=Homo sapiens OX=9606 GN=PRDX2 PE=1 SV=2	1	0.438	0.5	0.438	0	0.14	0.43	0.32
102	1578	tr|H7C3T4|H7C3T4_HUMAN	28.38	9	2	2	TMT6plex	18334	Peroxiredoxin-4 (Fragment) OS=Homo sapiens OX=9606 GN=PRDX4 PE=1 SV=1	1	0.4	1	0.4	0	0	0	0
102	69512	sp|Q13162|PRDX4_HUMAN	28.38	6	2	2	TMT6plex	30540	Peroxiredoxin-4 OS=Homo sapiens OX=9606 GN=PRDX4 PE=1 SV=1	1	0.4	1	0.4	0	0	0	0
360	69282	sp|P49207|RL34_HUMAN	53.39	32	5	4	Carbamidomethylation; TMT6plex	13293	60S ribosomal protein L34 OS=Homo sapiens OX=9606 GN=RPL34 PE=1 SV=3	1	0.4	0.6	0.4	0	0.35	0.35	0.35
65	520	tr|H0Y3Z3|H0Y3Z3_HUMAN	78.61	32	10	9	TMT6plex	31552	Protein disulfide-isomerase (Fragment) OS=Homo sapiens OX=9606 GN=P4HB PE=1 SV=1	1	0.4	0.2	1.4	0.58	0.38	0.19	57.4
14	732	tr|F8WE98|F8WE98_HUMAN	64.66	12	9	6	TMT6plex	66592	Filamin-A (Fragment) OS=Homo sapiens OX=9606 GN=FLNA PE=1 SV=2	1	0.333	2.333	1.667	0	0.58	0.58	0.58
423	69212	sp|Q12906-5|ILF3_HUMAN	61.02	8	5	4	Carbamidomethylation; TMT6plex	74607	Isoform 5 of Interleukin enhancer-binding factor 3 OS=Homo sapiens OX=9606 GN=ILF3	1	0.333	1	0.667	0.58	0.58	57.17	1.15
423	69213	sp|Q12906-4|ILF3_HUMAN	61.02	8	5	4	Carbamidomethylation; TMT6plex	75509	Isoform 4 of Interleukin enhancer-binding factor 3 OS=Homo sapiens OX=9606 GN=ILF3	1	0.333	1	0.667	0.58	0.58	57.17	1.15
423	69214	sp|Q12906-2|ILF3_HUMAN	61.02	8	5	4	Carbamidomethylation; TMT6plex	76033	Isoform 2 of Interleukin enhancer-binding factor 3 OS=Homo sapiens OX=9606 GN=ILF3	1	0.333	1	0.667	0.58	0.58	57.17	1.15
423	69215	sp|Q12906-6|ILF3_HUMAN	61.02	8	5	4	Carbamidomethylation; TMT6plex	76502	Isoform 6 of Interleukin enhancer-binding factor 3 OS=Homo sapiens OX=9606 GN=ILF3	1	0.333	1	0.667	0.58	0.58	57.17	1.15
423	69216	sp|Q12906-3|ILF3_HUMAN	61.02	8	5	4	Carbamidomethylation; TMT6plex	82802	Isoform 3 of Interleukin enhancer-binding factor 3 OS=Homo sapiens OX=9606 GN=ILF3	1	0.333	1	0.667	0.58	0.58	57.17	1.15
423	69217	sp|Q12906|ILF3_HUMAN	61.02	6	5	4	Carbamidomethylation; TMT6plex	95339	Interleukin enhancer-binding factor 3 OS=Homo sapiens OX=9606 GN=ILF3 PE=1 SV=3	1	0.333	1	0.667	0.58	0.58	57.17	1.15
423	69218	sp|Q12906-7|ILF3_HUMAN	61.02	6	5	4	Carbamidomethylation; TMT6plex	95808	Isoform 7 of Interleukin enhancer-binding factor 3 OS=Homo sapiens OX=9606 GN=ILF3	1	0.333	1	0.667	0.58	0.58	57.17	1.15
425	987	tr|H7C2W9|H7C2W9_HUMAN	54.01	41	5	4	TMT6plex	12820	60S ribosomal protein L31 (Fragment) OS=Homo sapiens OX=9606 GN=RPL31 PE=1 SV=1	1	0.333	0.667	1.333	0.58	0.58	57.59	57.02
425	988	tr|C9JU56|C9JU56_HUMAN	54.01	38	5	4	TMT6plex	13336	60S ribosomal protein L31 (Fragment) OS=Homo sapiens OX=9606 GN=RPL31 PE=1 SV=1	1	0.333	0.667	1.333	0.58	0.58	57.59	57.02
425	989	tr|B7Z4E3|B7Z4E3_HUMAN	54.01	37	5	4	TMT6plex	13955	60S ribosomal protein L31 OS=Homo sapiens OX=9606 GN=RPL31 PE=1 SV=1	1	0.333	0.667	1.333	0.58	0.58	57.59	57.02
425	69243	sp|P62899-3|RL31_HUMAN	54.01	36	5	4	TMT6plex	13995	Isoform 3 of 60S ribosomal protein L31 OS=Homo sapiens OX=9606 GN=RPL31	1	0.333	0.667	1.333	0.58	0.58	57.59	57.02
425	69244	sp|P62899|RL31_HUMAN	54.01	35	5	4	TMT6plex	14463	60S ribosomal protein L31 OS=Homo sapiens OX=9606 GN=RPL31 PE=1 SV=1	1	0.333	0.667	1.333	0.58	0.58	57.59	57.02
425	69245	sp|P62899-2|RL31_HUMAN	54.01	34	5	4	TMT6plex	14632	Isoform 2 of 60S ribosomal protein L31 OS=Homo sapiens OX=9606 GN=RPL31	1	0.333	0.667	1.333	0.58	0.58	57.59	57.02
425	993	tr|B7Z4C8|B7Z4C8_HUMAN	54.01	34	5	4	TMT6plex	15119	60S ribosomal protein L31 OS=Homo sapiens OX=9606 GN=RPL31 PE=1 SV=1	1	0.333	0.667	1.333	0.58	0.58	57.59	57.02
88	1551	tr|B3KT61|B3KT61_HUMAN	32.39	5	2	1	Carbamidomethylation; TMT6plex	31074	RNA-binding Raly-like protein OS=Homo sapiens OX=9606 GN=RALYL PE=1 SV=1	1	0.333	0.5	1.167	0	0	0	0
88	69499	sp|Q86SE5|RALYL_HUMAN	32.39	5	2	1	Carbamidomethylation; TMT6plex	32331	RNA-binding Raly-like protein OS=Homo sapiens OX=9606 GN=RALYL PE=1 SV=2	1	0.333	0.5	1.167	0	0	0	0
88	69500	sp|Q86SE5-3|RALYL_HUMAN	32.39	5	2	1	Carbamidomethylation; TMT6plex	33911	Isoform 3 of RNA-binding Raly-like protein OS=Homo sapiens OX=9606 GN=RALYL	1	0.333	0.5	1.167	0	0	0	0
549	69408	sp|P14314-2|GLU2B_HUMAN	26.76	6	4	3	Carbamidomethylation; TMT6plex	59178	Isoform 2 of Glucosidase 2 subunit beta OS=Homo sapiens OX=9606 GN=PRKCSH	1	0.333	0.333	0.333	0	0	0	0
549	69409	sp|P14314|GLU2B_HUMAN	26.76	6	4	3	Carbamidomethylation; TMT6plex	59426	Glucosidase 2 subunit beta OS=Homo sapiens OX=9606 GN=PRKCSH PE=1 SV=2	1	0.333	0.333	0.333	0	0	0	0
549	1520	tr|K7ELL7|K7ELL7_HUMAN	26.76	6	4	3	Carbamidomethylation; TMT6plex	60192	Glucosidase 2 subunit beta OS=Homo sapiens OX=9606 GN=PRKCSH PE=1 SV=1	1	0.333	0.333	0.333	0	0	0	0
116	1363	tr|E9PPT0|E9PPT0_HUMAN	43.74	44	8	8	Deamidation (NQ); TMT6plex	21023	40S ribosomal protein S2 OS=Homo sapiens OX=9606 GN=RPS2 PE=1 SV=1	1	0.333	0.333	0	0	0	0	0
543	1238	tr|F8W031|F8W031_HUMAN	53.2	19	4	4	Carbamidomethylation; TMT6plex	29224	Uncharacterized protein (Fragment) OS=Homo sapiens OX=9606 PE=1 SV=1	1	0.333	0	1	0	0.71	0	0
543	1258	tr|F8VXJ7|F8VXJ7_HUMAN	53.2	24	3	3	Carbamidomethylation; TMT6plex	19052	Protein canopy homolog 2 (Fragment) OS=Homo sapiens OX=9606 GN=CNPY2 PE=1 SV=1	1	0.333	0	1	0	0.71	0	0
543	69368	sp|Q9Y2B0|CNPY2_HUMAN	53.2	23	3	3	Carbamidomethylation; TMT6plex	20652	Protein canopy homolog 2 OS=Homo sapiens OX=9606 GN=CNPY2 PE=1 SV=1	1	0.333	0	1	0	0.71	0	0
427	69263	sp|Q8NC51-4|PAIRB_HUMAN	56.72	12	4	4	TMT6plex	42427	Isoform 4 of Plasminogen activator inhibitor 1 RNA-binding protein OS=Homo sapiens OX=9606 GN=SERBP1	1	0.333	0	1	0.58	0.58	0	1.04
427	69264	sp|Q8NC51-3|PAIRB_HUMAN	56.72	12	4	4	TMT6plex	43135	Isoform 3 of Plasminogen activator inhibitor 1 RNA-binding protein OS=Homo sapiens OX=9606 GN=SERBP1	1	0.333	0	1	0.58	0.58	0	1.04
427	69265	sp|Q8NC51-2|PAIRB_HUMAN	56.72	12	4	4	TMT6plex	44257	Isoform 2 of Plasminogen activator inhibitor 1 RNA-binding protein OS=Homo sapiens OX=9606 GN=SERBP1	1	0.333	0	1	0.58	0.58	0	1.04
427	69266	sp|Q8NC51|PAIRB_HUMAN	56.72	12	4	4	TMT6plex	44965	Plasminogen activator inhibitor 1 RNA-binding protein OS=Homo sapiens OX=9606 GN=SERBP1 PE=1 SV=2	1	0.333	0	1	0.58	0.58	0	1.04
31	69322	sp|Q58FF3|ENPLL_HUMAN	49.94	8	4	4	TMT6plex	45859	Putative endoplasmin-like protein OS=Homo sapiens OX=9606 GN=HSP90B2P PE=5 SV=1	1	0.25	0.5	1	0.71	0.18	0.35	0.71
145	606	tr|F8WD59|F8WD59_HUMAN	80.09	73	7	6	Acetylation (Protein N-term); TMT6plex	12648	40S ribosomal protein SA (Fragment) OS=Homo sapiens OX=9606 GN=RPSA PE=1 SV=2	1	0.25	0.25	0.75	0.58	0.19	0.19	57.64
308	69145	sp|Q92616|GCN1_HUMAN	62.53	3	6	5	Carbamidomethylation; TMT6plex; Acetylation (K)	292756	eIF-2-alpha kinase activator GCN1 OS=Homo sapiens OX=9606 GN=GCN1 PE=1 SV=6	1	0.1	0	0.3	0.58	57.74	0	57.74
244	69649	sp|P02008|HBAZ_HUMAN	21.56	5	1	1	TMT6plex	15637	Hemoglobin subunit zeta OS=Homo sapiens OX=9606 GN=HBZ PE=1 SV=2	1	0	2	1	0	0	0	0
321	69334	sp|P53999|TCP4_HUMAN	56.09	35	5	3	TMT6plex	14395	Activated RNA polymerase II transcriptional coactivator p15 OS=Homo sapiens OX=9606 GN=SUB1 PE=1 SV=3	1	0	2	0.5	0	0	0	0.71
433	1690	tr|C9JZW3|C9JZW3_HUMAN	33.21	18	2	2	TMT6plex	13443	Elongation factor 1-beta (Fragment) OS=Homo sapiens OX=9606 GN=EEF1B2 PE=1 SV=1	1	0	2	0	0	0	0	0
433	1688	tr|F8WF65|F8WF65_HUMAN	33.21	52	1	1	TMT6plex	3105	Elongation factor 1-beta OS=Homo sapiens OX=9606 GN=EEF1B2 PE=1 SV=1	1	0	2	0	0	0	0	0
433	1689	tr|F2Z2G2|F2Z2G2_HUMAN	33.21	22	1	1	TMT6plex	7559	Elongation factor 1-beta OS=Homo sapiens OX=9606 GN=EEF1B2 PE=1 SV=1	1	0	2	0	0	0	0	0
1103	69482	sp|P31040-2|SDHA_HUMAN	40.04	5	2	2	Carbamidomethylation; TMT6plex	67300	Isoform 2 of Succinate dehydrogenase [ubiquinone] flavoprotein subunit mitochondrial OS=Homo sapiens OX=9606 GN=SDHA	1	0	2	0	0	0	0	0
210	13470	tr|H0Y5F5|H0Y5F5_HUMAN	41.74	6	3	3	Carbamidomethylation; Deamidation (NQ); TMT6plex	60252	Polyadenylate-binding protein (Fragment) OS=Homo sapiens OX=9606 GN=PABPC4 PE=1 SV=1	1	0	1	1	0	0	0	0
11	69441	sp|Q58FG0|HS905_HUMAN	39.56	11	4	2	Carbamidomethylation; TMT6plex	38738	Putative heat shock protein HSP 90-alpha A5 OS=Homo sapiens OX=9606 GN=HSP90AA5P PE=2 SV=1	1	0	1	1	0.71	0	70.71	0.71
1107	69507	sp|Q8IZP2|ST134_HUMAN	28.69	7	2	2	TMT6plex	27407	Putative protein FAM10A4 OS=Homo sapiens OX=9606 GN=ST13P4 PE=5 SV=1	1	0	1	1	0	0	0	0
52	1786	tr|H0Y9M9|H0Y9M9_HUMAN	25.61	6	1	1		15800	C-terminal-binding protein 1 (Fragment) OS=Homo sapiens OX=9606 GN=CTBP1 PE=1 SV=1	1	0	1	0	0	0	0	0
52	1787	tr|D6RAX2|D6RAX2_HUMAN	25.61	5	1	1		20275	C-terminal-binding protein 1 (Fragment) OS=Homo sapiens OX=9606 GN=CTBP1 PE=1 SV=8	1	0	1	0	0	0	0	0
52	69603	sp|Q13363-2|CTBP1_HUMAN	25.61	2	1	1		46405	Isoform 2 of C-terminal-binding protein 1 OS=Homo sapiens OX=9606 GN=CTBP1	1	0	1	0	0	0	0	0
52	69604	sp|Q13363|CTBP1_HUMAN	25.61	2	1	1		47535	C-terminal-binding protein 1 OS=Homo sapiens OX=9606 GN=CTBP1 PE=1 SV=2	1	0	1	0	0	0	0	0
31	1436	tr|F8W026|F8W026_HUMAN	56.8	56	4	1	Deamidation (NQ); TMT6plex	5481	Endoplasmin (Fragment) OS=Homo sapiens OX=9606 GN=HSP90B1 PE=1 SV=8	1	0	1	0	0	0	0	0
322	69347	sp|Q96AG4|LRC59_HUMAN	45.08	22	6	5	Carbamidomethylation; TMT6plex	34930	Leucine-rich repeat-containing protein 59 OS=Homo sapiens OX=9606 GN=LRRC59 PE=1 SV=1	1	0	1	0	0	0	0	0
750	69519	sp|O75533|SF3B1_HUMAN	33.87	3	3	2	TMT6plex	145830	Splicing factor 3B subunit 1 OS=Homo sapiens OX=9606 GN=SF3B1 PE=1 SV=3	1	0	1	0	0	0	0	0
752	1615	tr|E7EM57|E7EM57_HUMAN	32.66	11	3	3	TMT6plex	36543	Glucose-6-phosphate 1-dehydrogenase (Fragment) OS=Homo sapiens OX=9606 GN=G6PD PE=1 SV=1	1	0	1	0	0	0	0	0
752	1616	tr|E7EUI8|E7EUI8_HUMAN	32.66	11	3	3	TMT6plex	38451	Glucose-6-phosphate 1-dehydrogenase (Fragment) OS=Homo sapiens OX=9606 GN=G6PD PE=1 SV=8	1	0	1	0	0	0	0	0
752	69529	sp|P11413|G6PD_HUMAN	32.66	7	3	3	TMT6plex	59257	Glucose-6-phosphate 1-dehydrogenase OS=Homo sapiens OX=9606 GN=G6PD PE=1 SV=4	1	0	1	0	0	0	0	0
752	69530	sp|P11413-3|G6PD_HUMAN	32.66	7	3	3	TMT6plex	62468	Isoform 3 of Glucose-6-phosphate 1-dehydrogenase OS=Homo sapiens OX=9606 GN=G6PD	1	0	1	0	0	0	0	0
752	69531	sp|P11413-2|G6PD_HUMAN	32.66	6	3	3	TMT6plex	63827	Isoform Long of Glucose-6-phosphate 1-dehydrogenase OS=Homo sapiens OX=9606 GN=G6PD	1	0	1	0	0	0	0	0
752	1627	tr|E9PD92|E9PD92_HUMAN	32.66	10	2	2	TMT6plex	29503	Glucose-6-phosphate 1-dehydrogenase (Fragment) OS=Homo sapiens OX=9606 GN=G6PD PE=1 SV=1	1	0	1	0	0	0	0	0
1683	69593	sp|P11388|TOP2A_HUMAN	28.41	1	1	1	TMT6plex	174384	DNA topoisomerase 2-alpha OS=Homo sapiens OX=9606 GN=TOP2A PE=1 SV=3	1	0	1	0	0	0	0	0
131	69085	sp|P68431|H31_HUMAN	71.79	50	8	2	Carbamidomethylation; Oxidation (M); TMT6plex	15404	Histone H3.1 OS=Homo sapiens OX=9606 GN=HIST1H3A PE=1 SV=2	1	0	0.833	0	0.58	0	0.58	0
1115	69575	sp|Q8TAA3-2|PSMA8_HUMAN	28.88	8	2	1	TMT6plex	23702	Isoform 2 of Proteasome subunit alpha-type 8 OS=Homo sapiens OX=9606 GN=PSMA8	1	0	0.5	1.5	0	0	0	0
1115	1715	tr|A0A087WYS6|A0A087WYS6_HUMAN	28.88	7	2	1	TMT6plex	25041	Proteasome endopeptidase complex OS=Homo sapiens OX=9606 GN=PSMA8 PE=1 SV=1	1	0	0.5	1.5	0	0	0	0
1115	69576	sp|Q8TAA3-5|PSMA8_HUMAN	28.88	6	2	1	TMT6plex	27843	Isoform 3 of Proteasome subunit alpha-type 8 OS=Homo sapiens OX=9606 GN=PSMA8	1	0	0.5	1.5	0	0	0	0
1115	69577	sp|Q8TAA3|PSMA8_HUMAN	28.88	6	2	1	TMT6plex	28530	Proteasome subunit alpha-type 8 OS=Homo sapiens OX=9606 GN=PSMA8 PE=2 SV=3	1	0	0.5	1.5	0	0	0	0
138	68995	sp|P34897-2|GLYM_HUMAN	75	41	14	13	Carbamidomethylation; TMT6plex	54863	Isoform 2 of Serine hydroxymethyltransferase mitochondrial OS=Homo sapiens OX=9606 GN=SHMT2	1	0	0.5	1	0.58	0	57.74	57.45
1681	1737	tr|A0A087WTZ5|A0A087WTZ5_HUMAN	29.59	7	1	1	Acetylation (Protein N-term)	27016	UBX domain-containing protein 1 OS=Homo sapiens OX=9606 GN=UBXN1 PE=1 SV=1	1	0	0.5	0.5	0	0	0	0
1681	1738	tr|E9PJ81|E9PJ81_HUMAN	29.59	6	1	1	Acetylation (Protein N-term)	32611	UBX domain-containing protein 1 (Fragment) OS=Homo sapiens OX=9606 GN=UBXN1 PE=1 SV=1	1	0	0.5	0.5	0	0	0	0
1681	1739	tr|E9PRQ7|E9PRQ7_HUMAN	29.59	5	1	1	Acetylation (Protein N-term)	32914	UBX domain-containing protein 1 OS=Homo sapiens OX=9606 GN=UBXN1 PE=1 SV=1	1	0	0.5	0.5	0	0	0	0
1681	69586	sp|Q04323|UBXN1_HUMAN	29.59	5	1	1	Acetylation (Protein N-term)	33325	UBX domain-containing protein 1 OS=Homo sapiens OX=9606 GN=UBXN1 PE=1 SV=2	1	0	0.5	0.5	0	0	0	0
1681	69587	sp|Q04323-2|UBXN1_HUMAN	29.59	5	1	1	Acetylation (Protein N-term)	35107	Isoform 2 of UBX domain-containing protein 1 OS=Homo sapiens OX=9606 GN=UBXN1	1	0	0.5	0.5	0	0	0	0
285	1122	tr|A0A0A0MSX9|A0A0A0MSX9_HUMAN	48.71	5	6	4	Carbamidomethylation; TMT6plex	142288	Isoleucine--tRNA ligase cytoplasmic OS=Homo sapiens OX=9606 GN=IARS PE=1 SV=1	1	0	0.5	0	0	0	0.71	0
285	69299	sp|P41252|SYIC_HUMAN	48.71	5	6	4	Carbamidomethylation; TMT6plex	144498	Isoleucine--tRNA ligase cytoplasmic OS=Homo sapiens OX=9606 GN=IARS PE=1 SV=2	1	0	0.5	0	0	0	0.71	0
763	69643	sp|O95340|PAPS2_HUMAN	21.04	5	3	1	TMT6plex	69501	Bifunctional 3'-phosphoadenosine 5'-phosphosulfate synthase 2 OS=Homo sapiens OX=9606 GN=PAPSS2 PE=1 SV=2	1	0	0.5	0	0	0	0	0
740	69465	sp|P61026|RAB10_HUMAN	40.14	14	3	1	TMT6plex	22541	Ras-related protein Rab-10 OS=Homo sapiens OX=9606 GN=RAB10 PE=1 SV=1	1	0	0.333	0	0	0	0	0
49	966	tr|H0YI37|H0YI37_HUMAN	69.08	39	3	3	Deamidation (NQ); TMT6plex	13907	ATP synthase F1 subunit beta (Fragment) OS=Homo sapiens OX=9606 GN=ATP5F1B PE=1 SV=1	1	0	0.333	0	0.58	0	0.58	0
353	69189	sp|Q04637-6|IF4G1_HUMAN	58.76	6	6	5	Carbamidomethylation; TMT6plex	154804	Isoform E of Eukaryotic translation initiation factor 4 gamma 1 OS=Homo sapiens OX=9606 GN=EIF4G1	1	0	0	10	0.58	0	0	57.74
353	69190	sp|Q04637-5|IF4G1_HUMAN	58.76	6	6	5	Carbamidomethylation; TMT6plex	158516	Isoform D of Eukaryotic translation initiation factor 4 gamma 1 OS=Homo sapiens OX=9606 GN=EIF4G1	1	0	0	10	0.58	0	0	57.74
353	69191	tr|E7EUU4|E7EUU4_HUMAN	58.76	5	6	5	Carbamidomethylation; TMT6plex	171641	Eukaryotic translation initiation factor 4 gamma 1 OS=Homo sapiens OX=9606 GN=EIF4G1 PE=1 SV=1	1	0	0	10	0.58	0	0	57.74
353	69192	sp|Q04637|IF4G1_HUMAN	58.76	5	6	5	Carbamidomethylation; TMT6plex	175490	Eukaryotic translation initiation factor 4 gamma 1 OS=Homo sapiens OX=9606 GN=EIF4G1 PE=1 SV=4	1	0	0	10	0.58	0	0	57.74
353	69193	sp|Q04637-8|IF4G1_HUMAN	58.76	5	6	5	Carbamidomethylation; TMT6plex	175618	Isoform 8 of Eukaryotic translation initiation factor 4 gamma 1 OS=Homo sapiens OX=9606 GN=EIF4G1	1	0	0	10	0.58	0	0	57.74
136	68987	sp|P26038|MOES_HUMAN	80.61	27	13	7	Carbamidomethylation; TMT6plex; Pyro-glu from Q	67820	Moesin OS=Homo sapiens OX=9606 GN=MSN PE=1 SV=3	1	0	0	2	0.71	0	0	70
29	634	tr|C9JDL2|C9JDL2_HUMAN	71.97	53	6	2	Carbamidomethylation; TMT6plex	13137	Tubulin alpha-4A chain (Fragment) OS=Homo sapiens OX=9606 GN=TUBA4A PE=1 SV=8	1	0	0	2	0.71	0	0	70
371	69388	sp|P41250|GARS_HUMAN	37.94	8	5	5	TMT6plex	83166	Glycine--tRNA ligase OS=Homo sapiens OX=9606 GN=GARS PE=1 SV=3	1	0	0	2	0.71	0	0	1.41
174	68989	sp|P43243|MATR3_HUMAN	85.03	14	8	8	TMT6plex	94623	Matrin-3 OS=Homo sapiens OX=9606 GN=MATR3 PE=1 SV=2	1	0	0	1	0.58	0	0	57.74
174	465	tr|A0A0R4J2E8|A0A0R4J2E8_HUMAN	85.03	14	8	8	TMT6plex	94623	Matrin-3 OS=Homo sapiens OX=9606 GN=MATR3 PE=1 SV=1	1	0	0	1	0.58	0	0	57.74
174	466	tr|A8MXP9|A8MXP9_HUMAN	85.03	13	8	8	TMT6plex	99967	Matrin-3 OS=Homo sapiens OX=9606 GN=MATR3 PE=1 SV=1	1	0	0	1	0.58	0	0	57.74
421	860	tr|C9JPM4|C9JPM4_HUMAN	67.35	38	4	1	TMT6plex	14553	ADP-ribosylation factor 4 (Fragment) OS=Homo sapiens OX=9606 GN=ARF4 PE=1 SV=1	1	0	0	1	0	0	0	0
421	69156	sp|P18085|ARF4_HUMAN	67.35	27	4	1	TMT6plex	20511	ADP-ribosylation factor 4 OS=Homo sapiens OX=9606 GN=ARF4 PE=1 SV=3	1	0	0	1	0	0	0	0
543	1681	tr|F8W1K5|F8W1K5_HUMAN	34.32	15	1	1	Carbamidomethylation; TMT6plex	11662	Protein canopy homolog 2 (Fragment) OS=Homo sapiens OX=9606 GN=CNPY2 PE=1 SV=1	1	0	0	1	0	0	0	0
279	13624	tr|M0QYL7|M0QYL7_HUMAN	27.84	17	2	1	TMT6plex	22011	Heterogeneous nuclear ribonucleoprotein L (Fragment) OS=Homo sapiens OX=9606 GN=HNRNPL PE=1 SV=1	1	0	0	1	0	0	0	0
132	1581	tr|F8WBP8|F8WBP8_HUMAN	25.56	19	2	1	Acetylation (Protein N-term); TMT6plex	8693	T-complex protein 1 subunit eta OS=Homo sapiens OX=9606 GN=CCT7 PE=1 SV=1	1	0	0	1	0	0	0	0
125	68945	sp|P48643-2|TCPE_HUMAN	85.39	31	9	6	Carbamidomethylation; TMT6plex; Pyro-glu from Q	49526	Isoform 2 of T-complex protein 1 subunit epsilon OS=Homo sapiens OX=9606 GN=CCT5	1	0	0	0.333	0.58	0	0	0.58
311	69179	sp|P42704|LPPRC_HUMAN	59.52	6	7	4	Carbamidomethylation; TMT6plex	157904	Leucine-rich PPR motif-containing protein mitochondrial OS=Homo sapiens OX=9606 GN=LRPPRC PE=1 SV=3	1	0	0	0	0.58	0	0	0
235	1082	tr|F8VRH0|F8VRH0_HUMAN	52.7	17	3	2	Carbamidomethylation; TMT6plex	32035	Poly(rC)-binding protein 2 (Fragment) OS=Homo sapiens OX=9606 GN=PCBP2 PE=1 SV=2	1	0	0	0	0.71	0	0	0
544	1330	tr|M0R0Y3|M0R0Y3_HUMAN	42.21	14	4	3	TMT6plex	38756	RuvB-like helicase OS=Homo sapiens OX=9606 GN=RUVBL2 PE=1 SV=1	1	0	0	0	0.71	0	0	0
544	69386	sp|Q9Y230-2|RUVB2_HUMAN	42.21	11	4	3	TMT6plex	46306	Isoform 2 of RuvB-like 2 OS=Homo sapiens OX=9606 GN=RUVBL2	1	0	0	0	0.71	0	0	0
544	69387	sp|Q9Y230|RUVB2_HUMAN	42.21	10	4	3	TMT6plex	51157	RuvB-like 2 OS=Homo sapiens OX=9606 GN=RUVBL2 PE=1 SV=3	1	0	0	0	0.71	0	0	0
550	69564	sp|O94808|GFPT2_HUMAN	38.21	3	1	1	TMT6plex	76931	Glutamine--fructose-6-phosphate aminotransferase [isomerizing] 2 OS=Homo sapiens OX=9606 GN=GFPT2 PE=1 SV=3	1	0	0	0	0	0	0	0
285	1376	tr|J3KR24|J3KR24_HUMAN	37.92	4	5	3	TMT6plex	131763	Isoleucine--tRNA ligase cytoplasmic OS=Homo sapiens OX=9606 GN=IARS PE=1 SV=1	1	0	0	0	0	0	0	0
280	69211	sp|P61313|RL15_HUMAN	52.82	27	6	6	TMT6plex	24146	60S ribosomal protein L15 OS=Homo sapiens OX=9606 GN=RPL15 PE=1 SV=2	1	0	0	0	0.58	0	0	0
352	69086	sp|O75367-2|H2AY_HUMAN	77.52	21	6	2	TMT6plex	39184	Isoform 1 of Core histone macro-H2A.1 OS=Homo sapiens OX=9606 GN=H2AFY	1	0	0	0	0	0	0	0
352	69087	sp|O75367-3|H2AY_HUMAN	77.52	20	6	2	TMT6plex	39489	Isoform 3 of Core histone macro-H2A.1 OS=Homo sapiens OX=9606 GN=H2AFY	1	0	0	0	0	0	0	0
352	69088	sp|O75367|H2AY_HUMAN	77.52	20	6	2	TMT6plex	39617	Core histone macro-H2A.1 OS=Homo sapiens OX=9606 GN=H2AFY PE=1 SV=4	1	0	0	0	0	0	0	0
352	771	tr|D6RCF2|D6RCF2_HUMAN	74.95	40	5	1	TMT6plex	17575	Histone H2A OS=Homo sapiens OX=9606 GN=H2AFY PE=1 SV=1	1	0	0	0	0	0	0	0
305	69096	sp|P30153|2AAA_HUMAN	70.92	15	6	5	Carbamidomethylation; Acetylation (Protein N-term); TMT6plex	65309	Serine/threonine-protein phosphatase 2A 65 kDa regulatory subunit A alpha isoform OS=Homo sapiens OX=9606 GN=PPP2R1A PE=1 SV=4	1	0	0	0	0.58	0	0	0
305	872	tr|B3KQV6|B3KQV6_HUMAN	66.16	16	4	4	Carbamidomethylation; TMT6plex	45604	Serine/threonine-protein phosphatase 2A 65 kDa regulatory subunit A alpha isoform OS=Homo sapiens OX=9606 GN=PPP2R1A PE=1 SV=1	1	0	0	0	0.58	0	0	0
305	1416	tr|H0YDG7|H0YDG7_HUMAN	52.88	16	2	2	Carbamidomethylation; TMT6plex	24763	Serine/threonine-protein phosphatase 2A 65 kDa regulatory subunit A beta isoform (Fragment) OS=Homo sapiens OX=9606 GN=PPP2R1B PE=1 SV=1	1	0	0	0	0.71	0	0	0
305	69452	sp|P30154-5|2AAB_HUMAN	52.88	7	2	2	Carbamidomethylation; TMT6plex	52214	Isoform 5 of Serine/threonine-protein phosphatase 2A 65 kDa regulatory subunit A beta isoform OS=Homo sapiens OX=9606 GN=PPP2R1B	1	0	0	0	0.71	0	0	0
305	69453	sp|P30154-4|2AAB_HUMAN	52.88	6	2	2	Carbamidomethylation; TMT6plex	61314	Isoform 4 of Serine/threonine-protein phosphatase 2A 65 kDa regulatory subunit A beta isoform OS=Homo sapiens OX=9606 GN=PPP2R1B	1	0	0	0	0.71	0	0	0
305	69454	sp|P30154|2AAB_HUMAN	52.88	6	2	2	Carbamidomethylation; TMT6plex	66214	Serine/threonine-protein phosphatase 2A 65 kDa regulatory subunit A beta isoform OS=Homo sapiens OX=9606 GN=PPP2R1B PE=1 SV=3	1	0	0	0	0.71	0	0	0
305	69455	sp|P30154-3|2AAB_HUMAN	52.88	6	2	2	Carbamidomethylation; TMT6plex	66617	Isoform 3 of Serine/threonine-protein phosphatase 2A 65 kDa regulatory subunit A beta isoform OS=Homo sapiens OX=9606 GN=PPP2R1B	1	0	0	0	0.71	0	0	0
305	69456	sp|P30154-2|2AAB_HUMAN	52.88	5	2	2	Carbamidomethylation; TMT6plex	73585	Isoform 2 of Serine/threonine-protein phosphatase 2A 65 kDa regulatory subunit A beta isoform OS=Homo sapiens OX=9606 GN=PPP2R1B	1	0	0	0	0.71	0	0	0
289	69509	sp|P15924-3|DESP_HUMAN	34.64	2	7	2	Deamidation (NQ); TMT6plex	278914	Isoform DSPIa of Desmoplakin OS=Homo sapiens OX=9606 GN=DSP	1	0	0	0	0	0	0	0
289	69513	sp|P15924|DESP_HUMAN	34.64	2	7	2	Deamidation (NQ); TMT6plex	331774	Desmoplakin OS=Homo sapiens OX=9606 GN=DSP PE=1 SV=3	1	0	0	0	0	0	0	0
289	69553	sp|P15924-2|DESP_HUMAN	34.64	2	6	2	TMT6plex	260116	Isoform DPII of Desmoplakin OS=Homo sapiens OX=9606 GN=DSP	1	0	0	0	0	0	0	0
1679	1683	tr|H0YJS4|H0YJS4_HUMAN	31.48	6	1	1	TMT6plex	28984	Eukaryotic translation initiation factor 2 subunit 1 (Fragment) OS=Homo sapiens OX=9606 GN=EIF2S1 PE=1 SV=1	1	0	0	0	0	0	0	0
1679	1684	tr|G3V4T5|G3V4T5_HUMAN	31.48	5	1	1	TMT6plex	31320	Eukaryotic translation initiation factor 2 subunit 1 (Fragment) OS=Homo sapiens OX=9606 GN=EIF2S1 PE=1 SV=1	1	0	0	0	0	0	0	0
1679	69581	sp|P05198|IF2A_HUMAN	31.48	5	1	1	TMT6plex	36112	Eukaryotic translation initiation factor 2 subunit 1 OS=Homo sapiens OX=9606 GN=EIF2S1 PE=1 SV=3	1	0	0	0	0	0	0	0
1686	69601	sp|P43686-2|PRS6B_HUMAN	26.02	3	1	1	Acetylation (Protein N-term); TMT6plex	43508	Isoform 2 of 26S proteasome regulatory subunit 6B OS=Homo sapiens OX=9606 GN=PSMC4	1	0	0	0	0	0	0	0
1686	69602	sp|P43686|PRS6B_HUMAN	26.02	2	1	1	Acetylation (Protein N-term); TMT6plex	47366	26S proteasome regulatory subunit 6B OS=Homo sapiens OX=9606 GN=PSMC4 PE=1 SV=2	1	0	0	0	0	0	0	0
1688	1817	tr|H3BMQ1|H3BMQ1_HUMAN	24.29	21	1	1	Acetylation (Protein N-term); TMT6plex	9535	Prefoldin subunit 5 OS=Homo sapiens OX=9606 GN=PFDN5 PE=1 SV=1	1	0	0	0	0	0	0	0
144	69647	sp|Q7Z7M8|B3GN8_HUMAN	22.03	2	1	1	Carbamidomethylation	43396	UDP-GlcNAc:betaGal beta-1 3-N-acetylglucosaminyltransferase 8 OS=Homo sapiens OX=9606 GN=B3GNT8 PE=1 SV=1	1	0	0	0	0	0	0	0
101	601	tr|H0Y8R5|H0Y8R5_HUMAN	68.44	45	5	5	Carbamidomethylation; TMT6plex	15209	Receptor of-activated protein C kinase 1 (Fragment) OS=Homo sapiens OX=9606 GN=RACK1 PE=1 SV=1	0	10000	10000	10000	0	0	0	0
272	1514	tr|J3KTJ3|J3KTJ3_HUMAN	38.57	22	3	2	TMT6plex	8899	60S ribosomal protein L23 OS=Homo sapiens OX=9606 GN=RPL23 PE=1 SV=1	0	10000	10000	10000	0	0	70.71	0
24	1586	tr|B1AH99|B1AH99_HUMAN	26.93	22	2	1	TMT6plex	11562	Myosin-9 (Fragment) OS=Homo sapiens OX=9606 GN=MYH9 PE=1 SV=1	0	10000	10000	10000	0	0	0	0
210	1862	tr|H0YAP2|H0YAP2_HUMAN	22.14	18	3	2	TMT6plex	15164	Polyadenylate-binding protein 1 (Fragment) OS=Homo sapiens OX=9606 GN=PABPC1 PE=1 SV=1	0	10000	10000	10000	0	0	0	0
92	68916	sp|P10412|H14_HUMAN	96.23	43	14	3	Acetylation (Protein N-term); TMT6plex	21865	Histone H1.4 OS=Homo sapiens OX=9606 GN=HIST1H1E PE=1 SV=2	0	10000	10000	10000	0	57.74	0	0
117	68980	sp|P12956|XRCC6_HUMAN	77.12	22	13	12	TMT6plex	69843	X-ray repair cross-complementing protein 6 OS=Homo sapiens OX=9606 GN=XRCC6 PE=1 SV=2	0	10000	10000	10000	0	57.74	0	57.74
117	529	tr|B1AHC9|B1AHC9_HUMAN	72.31	22	12	11	TMT6plex	64284	X-ray repair cross-complementing protein 6 OS=Homo sapiens OX=9606 GN=XRCC6 PE=1 SV=1	0	10000	10000	10000	0	0	0	57.74
117	69004	sp|P12956-2|XRCC6_HUMAN	71.02	21	11	10	TMT6plex	65149	Isoform 2 of X-ray repair cross-complementing protein 6 OS=Homo sapiens OX=9606 GN=XRCC6	0	10000	10000	10000	0	57.74	0	57.74
240	69107	sp|P30084|ECHM_HUMAN	66.74	33	8	7	Carbamidomethylation; TMT6plex	31387	Enoyl-CoA hydratase mitochondrial OS=Homo sapiens OX=9606 GN=ECHS1 PE=1 SV=4	0	10000	10000	10000	0	57.74	57.74	57.74
181	69115	sp|P62081|RS7_HUMAN	65.07	42	9	7	Acetylation (Protein N-term); TMT6plex	22127	40S ribosomal protein S7 OS=Homo sapiens OX=9606 GN=RPS7 PE=1 SV=1	0	10000	10000	10000	0	57.74	57.74	57.74
181	978	tr|B5MCP9|B5MCP9_HUMAN	61.5	37	8	6	Acetylation (Protein N-term); TMT6plex	21312	40S ribosomal protein S7 OS=Homo sapiens OX=9606 GN=RPS7 PE=1 SV=1	0	10000	10000	10000	0	57.74	57.74	57.74
114	69277	sp|Q8N0Y7|PGAM4_HUMAN	59.85	21	5	4	TMT6plex	28777	Probable phosphoglycerate mutase 4 OS=Homo sapiens OX=9606 GN=PGAM4 PE=3 SV=1	0	10000	10000	10000	0	57.74	57.74	0
1097	69448	sp|P62995-3|TRA2B_HUMAN	59.42	19	2	2	Carbamidomethylation; TMT6plex	21935	Isoform 3 of Transformer-2 protein homolog beta OS=Homo sapiens OX=9606 GN=TRA2B	0	10000	10000	10000	0	0	70.71	0
1097	69449	sp|P62995|TRA2B_HUMAN	59.42	12	2	2	Carbamidomethylation; TMT6plex	33666	Transformer-2 protein homolog beta OS=Homo sapiens OX=9606 GN=TRA2B PE=1 SV=1	0	10000	10000	10000	0	0	70.71	0
199	69306	sp|Q99729-4|ROAA_HUMAN	57.32	18	6	2	Carbamidomethylation; TMT6plex	30701	Isoform 4 of Heterogeneous nuclear ribonucleoprotein A/B OS=Homo sapiens OX=9606 GN=HNRNPAB	0	10000	10000	10000	0	70.71	0	70.71
199	69309	sp|Q99729|ROAA_HUMAN	57.32	16	6	2	Carbamidomethylation; TMT6plex	36225	Heterogeneous nuclear ribonucleoprotein A/B OS=Homo sapiens OX=9606 GN=HNRNPAB PE=1 SV=2	0	10000	10000	10000	0	70.71	0	70.71
314	69229	sp|P39748|FEN1_HUMAN	55.74	26	7	5	Carbamidomethylation; TMT6plex	42593	Flap endonuclease 1 OS=Homo sapiens OX=9606 GN=FEN1 PE=1 SV=1	0	10000	10000	10000	0	57.74	57.74	57.74
362	1068	tr|D3YTB1|D3YTB1_HUMAN	51.42	28	4	4	Carbamidomethylation; TMT6plex	15617	60S ribosomal protein L32 (Fragment) OS=Homo sapiens OX=9606 GN=RPL32 PE=1 SV=1	0	10000	10000	10000	0	57.74	57.74	0
362	69300	sp|P62910|RL32_HUMAN	51.42	27	4	4	Carbamidomethylation; TMT6plex	15860	60S ribosomal protein L32 OS=Homo sapiens OX=9606 GN=RPL32 PE=1 SV=2	0	10000	10000	10000	0	57.74	57.74	0
358	69252	sp|P09429|HMGB1_HUMAN	51.17	21	5	4	Carbamidomethylation; TMT6plex	24894	High mobility group protein B1 OS=Homo sapiens OX=9606 GN=HMGB1 PE=1 SV=3	0	10000	10000	10000	0	0	0	70.71
538	1435	tr|Q5SQT6|Q5SQT6_HUMAN	48.94	14	2	2	TMT6plex	19982	Inorganic pyrophosphatase OS=Homo sapiens OX=9606 GN=PPA1 PE=1 SV=1	0	10000	10000	10000	0	57.74	57.74	57.74
358	1513	tr|Q5T7C4|Q5T7C4_HUMAN	46.67	25	4	3	Carbamidomethylation; TMT6plex	18311	High mobility group protein B1 OS=Homo sapiens OX=9606 GN=HMGB1 PE=1 SV=1	0	10000	10000	10000	0	0	0	70.71
358	69319	sp|B2RPK0|HGB1A_HUMAN	46.67	19	4	3	Carbamidomethylation; TMT6plex	24238	Putative high mobility group protein B1-like 1 OS=Homo sapiens OX=9606 GN=HMGB1P1 PE=5 SV=1	0	10000	10000	10000	0	0	0	70.71
370	69380	sp|P26447|S10A4_HUMAN	40.86	32	4	3	TMT6plex	11729	Protein S100-A4 OS=Homo sapiens OX=9606 GN=S100A4 PE=1 SV=1	0	10000	10000	10000	0	0	0	0
537	1385	tr|E5RH77|E5RH77_HUMAN	40.79	22	3	2	TMT6plex	14295	40S ribosomal protein S14 OS=Homo sapiens OX=9606 GN=RPS14 PE=1 SV=1	0	10000	10000	10000	0	0	70.71	70.71
537	1463	tr|H0YB22|H0YB22_HUMAN	40.79	19	2	2	TMT6plex	12951	40S ribosomal protein S14 (Fragment) OS=Homo sapiens OX=9606 GN=RPS14 PE=1 SV=1	0	10000	10000	10000	0	0	70.71	70.71
101	1272	tr|D6RHJ5|D6RHJ5_HUMAN	37.38	71	3	3	Carbamidomethylation; Deamidation (NQ); TMT6plex	9500	Receptor of-activated protein C kinase 1 OS=Homo sapiens OX=9606 GN=RACK1 PE=1 SV=1	0	10000	10000	10000	0	0	0	0
1675	69565	sp|Q9NRX4-2|PHP14_HUMAN	35.6	16	1	1	Acetylation (Protein N-term); TMT6plex	13672	Isoform 2 of 14 kDa phosphohistidine phosphatase OS=Homo sapiens OX=9606 GN=PHPT1	0	10000	10000	10000	0	0	0	0
1675	69566	sp|Q9NRX4|PHP14_HUMAN	35.6	16	1	1	Acetylation (Protein N-term); TMT6plex	13833	14 kDa phosphohistidine phosphatase OS=Homo sapiens OX=9606 GN=PHPT1 PE=1 SV=1	0	10000	10000	10000	0	0	0	0
279	1548	tr|M0QYT0|M0QYT0_HUMAN	32.32	11	3	2	Carbamidomethylation; TMT6plex	36024	Uncharacterized protein (Fragment) OS=Homo sapiens OX=9606 PE=1 SV=1	0	10000	10000	10000	0	0	0	0
440	69475	sp|P46776|RL27A_HUMAN	29.5	25	4	3	Carbamidomethylation; TMT6plex	16561	60S ribosomal protein L27a OS=Homo sapiens OX=9606 GN=RPL27A PE=1 SV=2	0	10000	10000	10000	0	0	0	0
440	1507	tr|E9PLL6|E9PLL6_HUMAN	29.5	25	3	2	Carbamidomethylation; TMT6plex	12201	60S ribosomal protein L27a OS=Homo sapiens OX=9606 GN=RPL27A PE=1 SV=1	0	10000	10000	10000	0	0	0	0
440	1550	tr|E9PJD9|E9PJD9_HUMAN	29.5	35	3	3	Carbamidomethylation; TMT6plex	10127	60S ribosomal protein L27a OS=Homo sapiens OX=9606 GN=RPL27A PE=1 SV=1	0	10000	10000	10000	0	0	0	0
314	1614	tr|F5H1Y3|F5H1Y3_HUMAN	23.69	15	3	1	TMT6plex	18275	Flap endonuclease 1 (Fragment) OS=Homo sapiens OX=9606 GN=FEN1 PE=1 SV=1	0	10000	10000	10000	0	0	0	0
428	69291	sp|Q9NR30-2|DDX21_HUMAN	52.74	7	5	4	TMT6plex	79657	Isoform 2 of Nucleolar RNA helicase 2 OS=Homo sapiens OX=9606 GN=DDX21	0	10000	10000	10000	0	57.74	57.74	57.74
266	1234	tr|Q5VSR5|Q5VSR5_HUMAN	48.34	20	3	3	Carbamidomethylation; TMT6plex	22677	ATP-dependent 6-phosphofructokinase platelet type (Fragment) OS=Homo sapiens OX=9606 GN=PFKP PE=1 SV=1	0	10000	10000	10000	0	0	0	0
19	69314	sp|P02538|K2C6A_HUMAN	46.18	4	3	1	TMT6plex	60045	Keratin type II cytoskeletal 6A OS=Homo sapiens OX=9606 GN=KRT6A PE=1 SV=3	0	10000	10000	10000	0	0	0	0
19	69313	sp|P48668|K2C6C_HUMAN	46.18	4	3	1	TMT6plex	60025	Keratin type II cytoskeletal 6C OS=Homo sapiens OX=9606 GN=KRT6C PE=1 SV=3	0	10000	10000	10000	0	0	0	0
19	69312	sp|P04259|K2C6B_HUMAN	46.18	4	3	1	TMT6plex	60067	Keratin type II cytoskeletal 6B OS=Homo sapiens OX=9606 GN=KRT6B PE=1 SV=5	0	10000	10000	10000	0	0	0	0
540	69332	sp|P30040|ERP29_HUMAN	44.78	20	4	3	Carbamidomethylation; TMT6plex	28993	Endoplasmic reticulum resident protein 29 OS=Homo sapiens OX=9606 GN=ERP29 PE=1 SV=4	0	10000	10000	10000	0	70.71	70.71	70.71
19	1241	tr|Q8IWY7|Q8IWY7_HUMAN	43.6	3	6	3	TMT6plex	182466	Tau-tubulin kinase OS=Homo sapiens OX=9606 GN=TTBK2 PE=1 SV=1	0	10000	10000	10000	0	0	0	0
266	69476	sp|P17858|PFKAL_HUMAN	42.04	4	2	2	Carbamidomethylation; TMT6plex	85018	ATP-dependent 6-phosphofructokinase liver type OS=Homo sapiens OX=9606 GN=PFKL PE=1 SV=6	0	10000	10000	10000	0	0	0	0
266	69477	sp|P17858-2|PFKAL_HUMAN	42.04	4	2	2	Carbamidomethylation; TMT6plex	90203	Isoform 2 of ATP-dependent 6-phosphofructokinase liver type OS=Homo sapiens OX=9606 GN=PFKL	0	10000	10000	10000	0	0	0	0
266	1535	tr|V9GYV7|V9GYV7_HUMAN	41.9	28	2	2	Carbamidomethylation; TMT6plex	12133	ATP-dependent 6-phosphofructokinase platelet type (Fragment) OS=Homo sapiens OX=9606 GN=PFKP PE=1 SV=1	0	10000	10000	10000	0	0	0	0
1102	26018	tr|H7C469|H7C469_HUMAN	40.8	10	2	2	Carbamidomethylation; TMT6plex	35904	Uncharacterized protein (Fragment) OS=Homo sapiens OX=9606 PE=1 SV=7	0	10000	10000	10000	0	70.71	70.71	70.71
1102	26005	tr|A0A1B0GW44|A0A1B0GW44_HUMAN	40.8	9	2	2	Carbamidomethylation; TMT6plex	43688	Cathepsin D OS=Homo sapiens OX=9606 GN=CTSD PE=1 SV=1	0	10000	10000	10000	0	70.71	70.71	70.71
1102	26006	tr|A0A1B0GV23|A0A1B0GV23_HUMAN	40.8	9	2	2	Carbamidomethylation; TMT6plex	43831	Cathepsin D OS=Homo sapiens OX=9606 GN=CTSD PE=1 SV=1	0	10000	10000	10000	0	70.71	70.71	70.71
1102	26007	tr|A0A1B0GVD5|A0A1B0GVD5_HUMAN	40.8	9	2	2	Carbamidomethylation; TMT6plex	44238	Cathepsin D OS=Homo sapiens OX=9606 GN=CTSD PE=1 SV=1	0	10000	10000	10000	0	70.71	70.71	70.71
1102	26008	tr|A0A1B0GWE8|A0A1B0GWE8_HUMAN	40.8	9	2	2	Carbamidomethylation; TMT6plex	44353	Cathepsin D OS=Homo sapiens OX=9606 GN=CTSD PE=1 SV=1	0	10000	10000	10000	0	70.71	70.71	70.71
1102	69472	sp|P07339|CATD_HUMAN	40.8	8	2	2	Carbamidomethylation; TMT6plex	44552	Cathepsin D OS=Homo sapiens OX=9606 GN=CTSD PE=1 SV=1	0	10000	10000	10000	0	70.71	70.71	70.71
1102	26010	tr|A0A1B0GU92|A0A1B0GU92_HUMAN	40.8	6	2	2	Carbamidomethylation; TMT6plex	59860	Uncharacterized protein OS=Homo sapiens OX=9606 PE=1 SV=1	0	10000	10000	10000	0	70.71	70.71	70.71
1102	26011	tr|A0A1B0GU03|A0A1B0GU03_HUMAN	40.8	6	2	2	Carbamidomethylation; TMT6plex	62702	Uncharacterized protein OS=Homo sapiens OX=9606 PE=1 SV=1	0	10000	10000	10000	0	70.71	70.71	70.71
266	1671	tr|H0Y3Y3|H0Y3Y3_HUMAN	35.57	13	1	1	TMT6plex	17505	ATP-dependent 6-phosphofructokinase platelet type (Fragment) OS=Homo sapiens OX=9606 GN=PFKP PE=1 SV=1	0	10000	10000	10000	0	0	0	0
555	69501	sp|P29622|KAIN_HUMAN	30.34	5	2	2	TMT6plex	48542	Kallistatin OS=Homo sapiens OX=9606 GN=SERPINA4 PE=1 SV=3	0	10000	10000	10000	0	0	0	0
1102	26091	tr|H7C1V0|H7C1V0_HUMAN	21.89	10	1	1	Carbamidomethylation; TMT6plex	20371	Cathepsin D (Fragment) OS=Homo sapiens OX=9606 GN=CTSD PE=1 SV=1	0	10000	10000	10000	0	0	0	0
734	69308	sp|P20618|PSB1_HUMAN	54.98	23	3	3	TMT6plex	26489	Proteasome subunit beta type-1 OS=Homo sapiens OX=9606 GN=PSMB1 PE=1 SV=2	0	10000	10000	0	0	57.74	57.74	0
744	69473	sp|P36952|SPB5_HUMAN	39.74	9	3	3	Acetylation (Protein N-term); TMT6plex	42100	Serpin B5 OS=Homo sapiens OX=9606 GN=SERPINB5 PE=1 SV=2	0	10000	10000	0	0	0	0	0
436	1411	tr|F5GX11|F5GX11_HUMAN	33.92	19	5	5	Carbamidomethylation; TMT6plex	26505	Proteasome endopeptidase complex OS=Homo sapiens OX=9606 GN=PSMA1 PE=1 SV=1	0	10000	10000	0	0	70.71	70.71	0
436	69432	sp|P25786|PSA1_HUMAN	33.92	17	5	5	Carbamidomethylation; TMT6plex	29556	Proteasome subunit alpha type-1 OS=Homo sapiens OX=9606 GN=PSMA1 PE=1 SV=1	0	10000	10000	0	0	70.71	70.71	0
436	69433	sp|P25786-2|PSA1_HUMAN	33.92	17	5	5	Carbamidomethylation; TMT6plex	30239	Isoform Long of Proteasome subunit alpha type-1 OS=Homo sapiens OX=9606 GN=PSMA1	0	10000	10000	0	0	70.71	70.71	0
436	1437	tr|B4DEV8|B4DEV8_HUMAN	33.92	23	4	4	Carbamidomethylation; TMT6plex	18458	Proteasome subunit alpha type OS=Homo sapiens OX=9606 PE=2 SV=1	0	10000	10000	0	0	70.71	70.71	0
358	69417	sp|P26583|HMGB2_HUMAN	32.73	11	3	2	Carbamidomethylation; TMT6plex	24034	High mobility group protein B2 OS=Homo sapiens OX=9606 GN=HMGB2 PE=1 SV=2	0	10000	10000	0	0	0	0	0
744	1720	tr|C9JLM5|C9JLM5_HUMAN	30.39	13	1	1	Acetylation (Protein N-term); TMT6plex	14357	Serpin B5 (Fragment) OS=Homo sapiens OX=9606 GN=SERPINB5 PE=1 SV=1	0	10000	10000	0	0	0	0	0
744	69583	sp|P36952-2|SPB5_HUMAN	30.39	7	1	1	Acetylation (Protein N-term); TMT6plex	25763	Isoform 2 of Serpin B5 OS=Homo sapiens OX=9606 GN=SERPINB5	0	10000	10000	0	0	0	0	0
265	69504	sp|Q9Y277|VDAC3_HUMAN	30.26	6	2	1	TMT6plex	30659	Voltage-dependent anion-selective channel protein 3 OS=Homo sapiens OX=9606 GN=VDAC3 PE=1 SV=1	0	10000	10000	0	0	0	0	0
358	1716	tr|D6R9A6|D6R9A6_HUMAN	23.73	13	2	1	Carbamidomethylation; TMT6plex	15404	High mobility group protein B2 (Fragment) OS=Homo sapiens OX=9606 GN=HMGB2 PE=1 SV=1	0	10000	10000	0	0	0	0	0
120	69057	sp|P31947|1433S_HUMAN	71.69	46	11	4	Carbamidomethylation; TMT6plex	27774	14-3-3 protein sigma OS=Homo sapiens OX=9606 GN=SFN PE=1 SV=1	0	10000	10000	0	0	57.74	57.74	0
754	69534	sp|Q7KZF4|SND1_HUMAN	37.23	4	3	2	TMT6plex	101997	Staphylococcal nuclease domain-containing protein 1 OS=Homo sapiens OX=9606 GN=SND1 PE=1 SV=1	0	10000	10000	0	0	0	0	0
326	69481	sp|Q13151|ROA0_HUMAN	36.79	9	2	1	TMT6plex	30841	Heterogeneous nuclear ribonucleoprotein A0 OS=Homo sapiens OX=9606 GN=HNRNPA0 PE=1 SV=1	0	10000	10000	0	0	0	0	0
1682	69591	sp|Q9Y3D6|FIS1_HUMAN	29.2	11	1	1	Acetylation (Protein N-term); TMT6plex	16938	Mitochondrial fission 1 protein OS=Homo sapiens OX=9606 GN=FIS1 PE=1 SV=2	0	10000	0	10000	0	0	0	0
359	69279	sp|P35268|RL22_HUMAN	67.29	44	4	3	Carbamidomethylation; TMT6plex	14787	60S ribosomal protein L22 OS=Homo sapiens OX=9606 GN=RPL22 PE=1 SV=2	0	10000	0	10000	0	70.71	0	70.71
359	1530	tr|K7EMH1|K7EMH1_HUMAN	47.64	34	3	2	TMT6plex	10422	60S ribosomal protein L22 (Fragment) OS=Homo sapiens OX=9606 GN=RPL22 PE=1 SV=1	0	10000	0	10000	0	0	0	0
359	1531	tr|K7ERI7|K7ERI7_HUMAN	47.64	32	3	2	TMT6plex	11169	60S ribosomal protein L22 OS=Homo sapiens OX=9606 GN=RPL22 PE=1 SV=1	0	10000	0	10000	0	0	0	0
359	1526	tr|K7EJT5|K7EJT5_HUMAN	47.64	51	2	2	TMT6plex	5083	60S ribosomal protein L22 (Fragment) OS=Homo sapiens OX=9606 GN=RPL22 PE=1 SV=1	0	10000	0	10000	0	0	0	0
359	1527	tr|K7EP65|K7EP65_HUMAN	47.64	50	2	2	TMT6plex	5239	60S ribosomal protein L22 (Fragment) OS=Homo sapiens OX=9606 GN=RPL22 PE=1 SV=1	0	10000	0	10000	0	0	0	0
359	1528	tr|K7EKS7|K7EKS7_HUMAN	47.64	45	2	2	TMT6plex	5734	60S ribosomal protein L22 OS=Homo sapiens OX=9606 GN=RPL22 PE=1 SV=1	0	10000	0	10000	0	0	0	0
359	1529	tr|K7ELC4|K7ELC4_HUMAN	47.64	30	2	2	TMT6plex	9099	60S ribosomal protein L22 (Fragment) OS=Homo sapiens OX=9606 GN=RPL22 PE=1 SV=1	0	10000	0	10000	0	0	0	0
430	1270	tr|H0YN26|H0YN26_HUMAN	46.02	28	5	1	Carbamidomethylation; TMT6plex	19997	Acidic leucine-rich nuclear phosphoprotein 32 family member A OS=Homo sapiens OX=9606 GN=ANP32A PE=1 SV=1	0	10000	0	10000	0	0	0	0
430	69371	sp|P39687|AN32A_HUMAN	46.02	20	5	1	Carbamidomethylation; TMT6plex	28585	Acidic leucine-rich nuclear phosphoprotein 32 family member A OS=Homo sapiens OX=9606 GN=ANP32A PE=1 SV=1	0	10000	0	10000	0	0	0	0
430	69493	sp|O43423|AN32C_HUMAN	31.01	12	3	1	TMT6plex	26762	Acidic leucine-rich nuclear phosphoprotein 32 family member C OS=Homo sapiens OX=9606 GN=ANP32C PE=2 SV=1	0	10000	0	10000	0	0	0	0
554	69497	sp|P54577|SYYC_HUMAN	20.1	5	4	2	TMT6plex	59144	Tyrosine--tRNA ligase cytoplasmic OS=Homo sapiens OX=9606 GN=YARS PE=1 SV=4	0	10000	0	10000	0	0	0	0
554	69526	tr|A0A0C4DGZ5|A0A0C4DGZ5_HUMAN	20.1	5	3	2	TMT6plex	43905	Tyrosine--tRNA ligase OS=Homo sapiens OX=9606 GN=YARS PE=1 SV=1	0	10000	0	10000	0	0	0	0
212	69253	sp|P30044-4|PRDX5_HUMAN	60.83	54	6	5	Carbamidomethylation; TMT6plex	12897	Isoform 4 of Peroxiredoxin-5 mitochondrial OS=Homo sapiens OX=9606 GN=PRDX5	0	10000	0	10000	0	70.71	0	70.71
242	69111	sp|Q01518|CAP1_HUMAN	56.56	23	9	8	Carbamidomethylation; TMT6plex	51902	Adenylyl cyclase-associated protein 1 OS=Homo sapiens OX=9606 GN=CAP1 PE=1 SV=5	0	10000	0	10000	0	57.74	0	0
242	69151	sp|Q01518-2|CAP1_HUMAN	51.77	18	8	7	Carbamidomethylation; TMT6plex	51830	Isoform 2 of Adenylyl cyclase-associated protein 1 OS=Homo sapiens OX=9606 GN=CAP1	0	10000	0	10000	0	57.74	0	0
164	69202	sp|P55060|XPO2_HUMAN	56.32	13	10	8	Acetylation (Protein N-term); TMT6plex	110417	Exportin-2 OS=Homo sapiens OX=9606 GN=CSE1L PE=1 SV=3	0	10000	0	10000	0	70.71	0	70.71
164	69224	sp|P55060-3|XPO2_HUMAN	56.32	10	9	7	Acetylation (Protein N-term); TMT6plex	107777	Isoform 3 of Exportin-2 OS=Homo sapiens OX=9606 GN=CSE1L	0	10000	0	10000	0	70.71	0	70.71
276	69169	sp|P04264|K2C1_HUMAN	55.02	6	4	1	TMT6plex	66039	Keratin type II cytoskeletal 1 OS=Homo sapiens OX=9606 GN=KRT1 PE=1 SV=6	0	10000	0	10000	0	0	0	0
761	69594	sp|O75643-2|U520_HUMAN	28.06	2	2	1	Carbamidomethylation; TMT6plex	71472	Isoform 2 of U5 small nuclear ribonucleoprotein 200 kDa helicase OS=Homo sapiens OX=9606 GN=SNRNP200	0	10000	0	10000	0	0	0	0
104	69511	sp|A2RTX5-2|SYTC2_HUMAN	23.29	4	3	2	Deamidation (NQ); TMT6plex	81561	Isoform 2 of Probable threonine--tRNA ligase 2 cytoplasmic OS=Homo sapiens OX=9606 GN=TARSL2	0	10000	0	10000	0	0	0	0
250	69228	sp|P23381|SYWC_HUMAN	52.24	28	9	9	TMT6plex	53165	Tryptophan--tRNA ligase cytoplasmic OS=Homo sapiens OX=9606 GN=WARS PE=1 SV=2	0	10000	0	0	0	0	0	0
250	69227	sp|P23381-2|SYWC_HUMAN	52.24	26	8	8	TMT6plex	48852	Isoform 2 of Tryptophan--tRNA ligase cytoplasmic OS=Homo sapiens OX=9606 GN=WARS	0	10000	0	0	0	0	0	0
355	1653	tr|E5RIR1|E5RIR1_HUMAN	37.07	20	2	2	TMT6plex	17449	Protein NDRG1 (Fragment) OS=Homo sapiens OX=9606 GN=NDRG1 PE=1 SV=1	0	10000	0	0	0	0	0	0
355	1654	tr|E5RGM5|E5RGM5_HUMAN	37.07	19	2	2	TMT6plex	18158	Protein NDRG1 (Fragment) OS=Homo sapiens OX=9606 GN=NDRG1 PE=1 SV=1	0	10000	0	0	0	0	0	0
355	1655	tr|E5RIV1|E5RIV1_HUMAN	37.07	17	2	2	TMT6plex	21171	Protein NDRG1 (Fragment) OS=Homo sapiens OX=9606 GN=NDRG1 PE=1 SV=1	0	10000	0	0	0	0	0	0
355	1656	tr|E5RIM2|E5RIM2_HUMAN	37.07	15	2	2	TMT6plex	23641	Protein NDRG1 OS=Homo sapiens OX=9606 GN=NDRG1 PE=1 SV=1	0	10000	0	0	0	0	0	0
355	1652	tr|E5RG99|E5RG99_HUMAN	37.07	16	1	1	TMT6plex	10958	Protein NDRG1 (Fragment) OS=Homo sapiens OX=9606 GN=NDRG1 PE=1 SV=1	0	10000	0	0	0	0	0	0
1099	69578	sp|P42772|CDN2B_HUMAN	32.26	9	1	1	TMT6plex	14722	Cyclin-dependent kinase 4 inhibitor B OS=Homo sapiens OX=9606 GN=CDKN2B PE=1 SV=1	0	10000	0	0	0	0	0	0
556	69506	sp|P14174|MIF_HUMAN	29.52	74	3	3	Carbamidomethylation; TMT6plex	12476	Macrophage migration inhibitory factor OS=Homo sapiens OX=9606 GN=MIF PE=1 SV=4	0	10000	0	0	0	0	0	0
351	69077	sp|Q15029-2|U5S1_HUMAN	72.42	9	6	5	Carbamidomethylation; TMT6plex	105384	Isoform 2 of 116 kDa U5 small nuclear ribonucleoprotein component OS=Homo sapiens OX=9606 GN=EFTUD2	0	10000	0	0	0	57.74	0	0
351	69078	sp|Q15029-3|U5S1_HUMAN	72.42	9	6	5	Carbamidomethylation; TMT6plex	108283	Isoform 3 of 116 kDa U5 small nuclear ribonucleoprotein component OS=Homo sapiens OX=9606 GN=EFTUD2	0	10000	0	0	0	57.74	0	0
351	69079	sp|Q15029|U5S1_HUMAN	72.42	9	6	5	Carbamidomethylation; TMT6plex	109436	116 kDa U5 small nuclear ribonucleoprotein component OS=Homo sapiens OX=9606 GN=EFTUD2 PE=1 SV=1	0	10000	0	0	0	57.74	0	0
165	69295	sp|P51991-2|ROA3_HUMAN	66.76	14	7	3	Carbamidomethylation; TMT6plex	37029	Isoform 2 of Heterogeneous nuclear ribonucleoprotein A3 OS=Homo sapiens OX=9606 GN=HNRNPA3	0	10000	0	0	0	0	0	0
165	69296	sp|P51991|ROA3_HUMAN	66.76	13	7	3	Carbamidomethylation; TMT6plex	39595	Heterogeneous nuclear ribonucleoprotein A3 OS=Homo sapiens OX=9606 GN=HNRNPA3 PE=1 SV=2	0	10000	0	0	0	0	0	0
319	1292	tr|E7ETD8|E7ETD8_HUMAN	57.29	35	4	4	Carbamidomethylation; TMT6plex; Pyro-glu from Q	19588	Serine/threonine-protein phosphatase (Fragment) OS=Homo sapiens OX=9606 GN=PPP1CB PE=1 SV=1	0	10000	0	0	0	57.74	0	0
319	1293	tr|F8VR82|F8VR82_HUMAN	57.29	22	4	4	Carbamidomethylation; TMT6plex; Pyro-glu from Q	30987	Serine/threonine-protein phosphatase OS=Homo sapiens OX=9606 GN=PPP1CC PE=1 SV=1	0	10000	0	0	0	57.74	0	0
319	1294	tr|F8VYE8|F8VYE8_HUMAN	57.29	19	4	4	Carbamidomethylation; TMT6plex; Pyro-glu from Q	34950	Serine/threonine-protein phosphatase OS=Homo sapiens OX=9606 GN=PPP1CC PE=1 SV=1	0	10000	0	0	0	57.74	0	0
319	69356	sp|P36873|PP1G_HUMAN	57.29	18	4	4	Carbamidomethylation; TMT6plex; Pyro-glu from Q	36984	Serine/threonine-protein phosphatase PP1-gamma catalytic subunit OS=Homo sapiens OX=9606 GN=PPP1CC PE=1 SV=1	0	10000	0	0	0	57.74	0	0
319	69357	sp|P62140|PP1B_HUMAN	57.29	18	4	4	Carbamidomethylation; TMT6plex; Pyro-glu from Q	37187	Serine/threonine-protein phosphatase PP1-beta catalytic subunit OS=Homo sapiens OX=9606 GN=PPP1CB PE=1 SV=3	0	10000	0	0	0	57.74	0	0
319	69358	sp|P62136|PP1A_HUMAN	57.29	18	4	4	Carbamidomethylation; TMT6plex; Pyro-glu from Q	37512	Serine/threonine-protein phosphatase PP1-alpha catalytic subunit OS=Homo sapiens OX=9606 GN=PPP1CA PE=1 SV=1	0	10000	0	0	0	57.74	0	0
319	1298	tr|F8W0W8|F8W0W8_HUMAN	57.29	18	4	4	Carbamidomethylation; TMT6plex; Pyro-glu from Q	38250	Serine/threonine-protein phosphatase OS=Homo sapiens OX=9606 GN=PPP1CC PE=1 SV=1	0	10000	0	0	0	57.74	0	0
319	69359	sp|P36873-2|PP1G_HUMAN	57.29	18	4	4	Carbamidomethylation; TMT6plex; Pyro-glu from Q	38518	Isoform Gamma-2 of Serine/threonine-protein phosphatase PP1-gamma catalytic subunit OS=Homo sapiens OX=9606 GN=PPP1CC	0	10000	0	0	0	57.74	0	0
319	69360	sp|P62136-2|PP1A_HUMAN	57.29	17	4	4	Carbamidomethylation; TMT6plex; Pyro-glu from Q	38631	Isoform 2 of Serine/threonine-protein phosphatase PP1-alpha catalytic subunit OS=Homo sapiens OX=9606 GN=PPP1CA	0	10000	0	0	0	57.74	0	0
319	69483	tr|C9J9S3|C9J9S3_HUMAN	41.93	33	3	3	Carbamidomethylation; TMT6plex	14266	Serine/threonine-protein phosphatase (Fragment) OS=Homo sapiens OX=9606 GN=PPP1CB PE=1 SV=1	0	10000	0	0	0	0	0	0
319	69484	tr|C9JP48|C9JP48_HUMAN	41.93	30	3	3	Carbamidomethylation; TMT6plex	15798	Serine/threonine-protein phosphatase (Fragment) OS=Homo sapiens OX=9606 GN=PPP1CB PE=1 SV=1	0	10000	0	0	0	0	0	0
319	69485	tr|A0A087WYY5|A0A087WYY5_HUMAN	41.93	29	3	3	Carbamidomethylation; TMT6plex	16214	Serine/threonine-protein phosphatase OS=Homo sapiens OX=9606 GN=PPP1CC PE=1 SV=1	0	10000	0	0	0	0	0	0
319	69486	tr|E9PMD7|E9PMD7_HUMAN	41.93	16	3	3	Carbamidomethylation; TMT6plex	28898	Serine/threonine-protein phosphatase (Fragment) OS=Homo sapiens OX=9606 GN=PPP1CA PE=1 SV=1	0	10000	0	0	0	0	0	0
319	69571	tr|F8WE71|F8WE71_HUMAN	33.43	27	1	1	TMT6plex	6944	Serine/threonine-protein phosphatase PP1-beta catalytic subunit OS=Homo sapiens OX=9606 GN=PPP1CB PE=1 SV=1	0	10000	0	0	0	0	0	0
319	69572	tr|F5H1L6|F5H1L6_HUMAN	33.43	10	1	1	TMT6plex	18410	Serine/threonine-protein phosphatase PP1-alpha catalytic subunit (Fragment) OS=Homo sapiens OX=9606 GN=PPP1CA PE=1 SV=1	0	10000	0	0	0	0	0	0
319	69573	tr|F5H037|F5H037_HUMAN	33.43	9	1	1	TMT6plex	19202	Serine/threonine-protein phosphatase PP1-alpha catalytic subunit (Fragment) OS=Homo sapiens OX=9606 GN=PPP1CA PE=1 SV=8	0	10000	0	0	0	0	0	0
557	1595	tr|C9J3L8|C9J3L8_HUMAN	33.1	12	4	2	TMT6plex	29573	Translocon-associated protein subunit alpha OS=Homo sapiens OX=9606 GN=SSR1 PE=1 SV=1	0	10000	0	0	0	0	0	0
557	1596	tr|C9J5W0|C9J5W0_HUMAN	33.1	12	4	2	TMT6plex	29932	Translocon-associated protein subunit alpha OS=Homo sapiens OX=9606 GN=SSR1 PE=1 SV=1	0	10000	0	0	0	0	0	0
557	69516	sp|P43307|SSRA_HUMAN	33.1	12	4	2	TMT6plex	32235	Translocon-associated protein subunit alpha OS=Homo sapiens OX=9606 GN=SSR1 PE=1 SV=3	0	10000	0	0	0	0	0	0
557	1598	tr|E9PAL7|E9PAL7_HUMAN	33.1	11	4	2	TMT6plex	32895	Translocon-associated protein subunit alpha OS=Homo sapiens OX=9606 GN=SSR1 PE=1 SV=1	0	10000	0	0	0	0	0	0
557	1599	tr|C9IZQ1|C9IZQ1_HUMAN	33.1	11	4	2	TMT6plex	33887	Translocon-associated protein subunit alpha OS=Homo sapiens OX=9606 GN=SSR1 PE=1 SV=1	0	10000	0	0	0	0	0	0
557	69527	sp|P43307-2|SSRA_HUMAN	33.1	11	3	2	TMT6plex	29373	Isoform 2 of Translocon-associated protein subunit alpha OS=Homo sapiens OX=9606 GN=SSR1	0	10000	0	0	0	0	0	0
758	1795	tr|E9PMD4|E9PMD4_HUMAN	21.63	25	3	2	Carbamidomethylation; TMT6plex	19848	FACT complex subunit SSRP1 (Fragment) OS=Homo sapiens OX=9606 GN=SSRP1 PE=1 SV=2	0	10000	0	0	0	0	0	0
361	69298	sp|Q9Y490|TLN1_HUMAN	48.63	5	6	4	Carbamidomethylation; TMT6plex	269765	Talin-1 OS=Homo sapiens OX=9606 GN=TLN1 PE=1 SV=3	0	0	10000	10000	0	0	70.71	70.71
273	69280	sp|P55809-2|SCOT1_HUMAN	54.12	41	4	4	TMT6plex	13358	Isoform 2 of Succinyl-CoA:3-ketoacid coenzyme A transferase 1 mitochondrial OS=Homo sapiens OX=9606 GN=OXCT1	0	0	10000	10000	0	0	57.74	57.74
541	69333	sp|P49458|SRP09_HUMAN	44.81	37	4	3	Carbamidomethylation; TMT6plex	10112	Signal recognition particle 9 kDa protein OS=Homo sapiens OX=9606 GN=SRP9 PE=1 SV=2	0	0	10000	10000	0	0	0	0
551	69439	sp|P47914|RL29_HUMAN	31.39	21	4	2	TMT6plex	17752	60S ribosomal protein L29 OS=Homo sapiens OX=9606 GN=RPL29 PE=1 SV=2	0	0	10000	10000	0	0	0	0
149	1703	tr|E9PNH1|E9PNH1_HUMAN	29.59	8	1	1	TMT6plex	13163	Neutral alpha-glucosidase AB (Fragment) OS=Homo sapiens OX=9606 GN=GANAB PE=1 SV=1	0	0	10000	10000	0	0	0	0
177	1246	tr|H0Y9R4|H0Y9R4_HUMAN	47.76	49	3	3	TMT6plex	10164	60S ribosomal protein L9 (Fragment) OS=Homo sapiens OX=9606 GN=RPL9 PE=1 SV=1	0	0	10000	10000	0	0	70.71	70.71
367	69344	sp|P61254|RL26_HUMAN	42.25	30	6	5	TMT6plex	17258	60S ribosomal protein L26 OS=Homo sapiens OX=9606 GN=RPL26 PE=1 SV=1	0	0	10000	10000	0	0	0	0
1689	13543	tr|E7EWK4|E7EWK4_HUMAN	23.58	21	1	1	Acetylation (Protein N-term)	12898	Importin-5 (Fragment) OS=Homo sapiens OX=9606 GN=IPO5 PE=1 SV=1	0	0	10000	10000	0	0	0	0
141	684	tr|K7EK07|K7EK07_HUMAN	74.55	52	8	1	Carbamidomethylation; TMT6plex	14914	Histone H3 (Fragment) OS=Homo sapiens OX=9606 GN=H3F3B PE=1 SV=1	0	0	10000	0	0	0	70.71	0
141	69083	sp|P84243|H33_HUMAN	74.55	50	8	1	Carbamidomethylation; TMT6plex	15328	Histone H3.3 OS=Homo sapiens OX=9606 GN=H3F3A PE=1 SV=2	0	0	10000	0	0	0	70.71	0
168	69355	sp|P31150|GDIA_HUMAN	59.64	12	4	3	TMT6plex	50583	Rab GDP dissociation inhibitor alpha OS=Homo sapiens OX=9606 GN=GDI1 PE=1 SV=2	0	0	10000	0	0	0	57.74	0
739	69464	sp|O43776|SYNC_HUMAN	38.92	6	3	3	TMT6plex	62943	Asparagine--tRNA ligase cytoplasmic OS=Homo sapiens OX=9606 GN=NARS PE=1 SV=1	0	0	10000	0	0	0	70.71	0
436	1810	tr|F5H112|F5H112_HUMAN	23.31	64	1	1	TMT6plex	1419	Proteasome subunit alpha type-1 (Fragment) OS=Homo sapiens OX=9606 GN=PSMA1 PE=1 SV=1	0	0	10000	0	0	0	0	0
1123	1879	tr|E7EMC6|E7EMC6_HUMAN	21.12	5	2	2	Deamidation (NQ); TMT6plex	36963	Annexin OS=Homo sapiens OX=9606 GN=ANXA6 PE=1 SV=1	0	0	10000	0	0	0	0	0
1123	1880	tr|E5RK69|E5RK69_HUMAN	21.12	4	2	2	Deamidation (NQ); TMT6plex	51777	Annexin OS=Homo sapiens OX=9606 GN=ANXA6 PE=1 SV=1	0	0	10000	0	0	0	0	0
1123	69622	sp|P08133-2|ANXA6_HUMAN	21.12	3	2	2	Deamidation (NQ); TMT6plex	72424	Isoform 2 of Annexin A6 OS=Homo sapiens OX=9606 GN=ANXA6	0	0	10000	0	0	0	0	0
1123	69623	sp|P08133|ANXA6_HUMAN	21.12	3	2	2	Deamidation (NQ); TMT6plex	75873	Annexin A6 OS=Homo sapiens OX=9606 GN=ANXA6 PE=1 SV=3	0	0	10000	0	0	0	0	0
221	69270	sp|O14979-3|HNRDL_HUMAN	57.22	23	7	1	Carbamidomethylation; Acetylation (Protein N-term); TMT6plex	27191	Isoform 3 of Heterogeneous nuclear ribonucleoprotein D-like OS=Homo sapiens OX=9606 GN=HNRNPDL	0	0	10000	0	0	0	0	0
221	69272	sp|O14979-2|HNRDL_HUMAN	57.22	19	7	1	Carbamidomethylation; Acetylation (Protein N-term); TMT6plex	33589	Isoform 2 of Heterogeneous nuclear ribonucleoprotein D-like OS=Homo sapiens OX=9606 GN=HNRNPDL	0	0	10000	0	0	0	0	0
120	69119	sp|P31947-2|1433S_HUMAN	57.14	42	9	2	TMT6plex	24336	Isoform 2 of 14-3-3 protein sigma OS=Homo sapiens OX=9606 GN=SFN	0	0	10000	0	0	0	0	0
184	1132	tr|K7EJE8|K7EJE8_HUMAN	49.86	11	10	7	TMT6plex	93297	Lon protease homolog mitochondrial OS=Homo sapiens OX=9606 GN=LONP1 PE=1 SV=1	0	0	10000	0	0	0	70.71	0
184	69349	sp|P36776-2|LONM_HUMAN	49.86	11	10	7	TMT6plex	100397	Isoform 2 of Lon protease homolog mitochondrial OS=Homo sapiens OX=9606 GN=LONP1	0	0	10000	0	0	0	70.71	0
184	69350	sp|P36776|LONM_HUMAN	49.86	10	10	7	TMT6plex	106489	Lon protease homolog mitochondrial OS=Homo sapiens OX=9606 GN=LONP1 PE=1 SV=2	0	0	10000	0	0	0	70.71	0
310	1525	tr|I3L192|I3L192_HUMAN	38.37	28	4	4	TMT6plex	17247	Basigin (Fragment) OS=Homo sapiens OX=9606 GN=BSG PE=1 SV=8	0	0	10000	0	0	0	70.71	0
310	1524	tr|R4GMX5|R4GMX5_HUMAN	38.37	36	3	3	TMT6plex	9335	Basigin (Fragment) OS=Homo sapiens OX=9606 GN=BSG PE=1 SV=1	0	0	10000	0	0	0	70.71	0
248	1731	tr|M0QZU1|M0QZU1_HUMAN	28.62	24	1	1	Acetylation (Protein N-term)	4718	60S ribosomal protein L13a OS=Homo sapiens OX=9606 GN=RPL13A PE=1 SV=1	0	0	10000	0	0	0	0	0
248	1732	tr|A0A096LPE0|A0A096LPE0_HUMAN	28.62	23	1	1	Acetylation (Protein N-term)	5173	60S ribosomal protein L13a OS=Homo sapiens OX=9606 GN=RPL13A PE=1 SV=1	0	0	10000	0	0	0	0	0
1685	1670	tr|E9PIE4|E9PIE4_HUMAN	26.35	9	1	1	Acetylation (Protein N-term); TMT6plex	28549	Mitochondrial carrier homolog 2 (Fragment) OS=Homo sapiens OX=9606 GN=MTCH2 PE=1 SV=8	0	0	10000	0	0	0	0	0
1685	69599	sp|Q9Y6C9|MTCH2_HUMAN	26.35	8	1	1	Acetylation (Protein N-term); TMT6plex	33331	Mitochondrial carrier homolog 2 OS=Homo sapiens OX=9606 GN=MTCH2 PE=1 SV=1	0	0	10000	0	0	0	0	0
221	69600	tr|A0A087WU03|A0A087WU03_HUMAN	26.32	32	1	1	Acetylation (Protein N-term); TMT6plex	6722	Heterogeneous nuclear ribonucleoprotein D-like OS=Homo sapiens OX=9606 GN=HNRNPDL PE=1 SV=1	0	0	10000	0	0	0	0	0
174	661	tr|D6REM6|D6REM6_HUMAN	77.46	13	7	7	TMT6plex	88359	Matrin-3 OS=Homo sapiens OX=9606 GN=MATR3 PE=1 SV=1	0	0	0	10000	0	0	0	57.74
174	790	tr|D6R991|D6R991_HUMAN	73.75	20	5	5	TMT6plex	48159	Matrin-3 (Fragment) OS=Homo sapiens OX=9606 GN=MATR3 PE=1 SV=1	0	0	0	10000	0	0	0	57.74
142	69109	sp|Q04917|1433F_HUMAN	59.28	30	10	1	Carbamidomethylation; TMT6plex	28219	14-3-3 protein eta OS=Homo sapiens OX=9606 GN=YWHAH PE=1 SV=4	0	0	0	10000	0	0	0	0
14	1176	tr|H0Y5C6|H0Y5C6_HUMAN	57.07	16	3	2	TMT6plex	29859	Filamin-A (Fragment) OS=Homo sapiens OX=9606 GN=FLNA PE=1 SV=1	0	0	0	10000	0	0	0	70.71
535	1071	tr|A0A087X054|A0A087X054_HUMAN	56.33	8	4	3	TMT6plex	104779	Hypoxia up-regulated protein 1 OS=Homo sapiens OX=9606 GN=HYOU1 PE=1 SV=1	0	0	0	10000	0	0	0	57.74
535	69255	sp|Q9Y4L1|HYOU1_HUMAN	56.33	8	4	3	TMT6plex	111335	Hypoxia up-regulated protein 1 OS=Homo sapiens OX=9606 GN=HYOU1 PE=1 SV=1	0	0	0	10000	0	0	0	57.74
142	963	tr|A2IDB2|A2IDB2_HUMAN	50.48	35	8	1	Carbamidomethylation; TMT6plex	18675	14-3-3 protein eta (Fragment) OS=Homo sapiens OX=9606 GN=YWHAH PE=1 SV=1	0	0	0	10000	0	0	0	0
374	69437	sp|Q04837|SSBP_HUMAN	41.32	26	3	2	TMT6plex	17260	Single-stranded DNA-binding protein mitochondrial OS=Homo sapiens OX=9606 GN=SSBP1 PE=1 SV=1	0	0	0	10000	0	0	0	57.74
760	69567	sp|P12270|TPR_HUMAN	34.48	1	3	1	Deamidation (NQ); TMT6plex	267290	Nucleoprotein TPR OS=Homo sapiens OX=9606 GN=TPR PE=1 SV=3	0	0	0	10000	0	0	0	0
136	1113	tr|V9GZ54|V9GZ54_HUMAN	53.46	45	5	3	TMT6plex; Pyro-glu from Q	12123	Moesin (Fragment) OS=Homo sapiens OX=9606 GN=MSN PE=1 SV=1	0	0	0	10000	0	0	0	0
366	69338	sp|O75369-6|FLNB_HUMAN	48.69	2	5	1	TMT6plex	271411	Isoform 6 of Filamin-B OS=Homo sapiens OX=9606 GN=FLNB	0	0	0	10000	0	0	0	0
366	69339	sp|O75369-3|FLNB_HUMAN	48.69	2	5	1	TMT6plex	273906	Isoform 3 of Filamin-B OS=Homo sapiens OX=9606 GN=FLNB	0	0	0	10000	0	0	0	0
366	69340	sp|O75369-2|FLNB_HUMAN	48.69	2	5	1	TMT6plex	275666	Isoform 2 of Filamin-B OS=Homo sapiens OX=9606 GN=FLNB	0	0	0	10000	0	0	0	0
366	69341	sp|O75369-9|FLNB_HUMAN	48.69	2	5	1	TMT6plex	276936	Isoform 9 of Filamin-B OS=Homo sapiens OX=9606 GN=FLNB	0	0	0	10000	0	0	0	0
366	69342	sp|O75369|FLNB_HUMAN	48.69	2	5	1	TMT6plex	278162	Filamin-B OS=Homo sapiens OX=9606 GN=FLNB PE=1 SV=2	0	0	0	10000	0	0	0	0
366	69343	sp|O75369-8|FLNB_HUMAN	48.69	2	5	1	TMT6plex	281633	Isoform 8 of Filamin-B OS=Homo sapiens OX=9606 GN=FLNB	0	0	0	10000	0	0	0	0
366	69443	sp|O75369-5|FLNB_HUMAN	42.36	1	3	1	TMT6plex	230287	Isoform 5 of Filamin-B OS=Homo sapiens OX=9606 GN=FLNB	0	0	0	10000	0	0	0	0
366	69444	sp|O75369-4|FLNB_HUMAN	42.36	1	3	1	TMT6plex	230785	Isoform 4 of Filamin-B OS=Homo sapiens OX=9606 GN=FLNB	0	0	0	10000	0	0	0	0
542	69366	sp|P15328|FOLR1_HUMAN	40.96	10	3	3	Carbamidomethylation; TMT6plex	29819	Folate receptor alpha OS=Homo sapiens OX=9606 GN=FOLR1 PE=1 SV=3	0	0	0	10000	0	0	0	0
1113	1701	tr|J3KPP4|J3KPP4_HUMAN	31.89	5	2	2	Acetylation (Protein N-term)	58220	Cisplatin resistance-associated overexpressed protein isoform CRA_b OS=Homo sapiens OX=9606 GN=LUC7L3 PE=1 SV=1	0	0	0	10000	0	0	0	0
1113	1706	tr|E7EN55|E7EN55_HUMAN	31.89	26	1	1	Acetylation (Protein N-term)	6423	Luc7-like protein 3 OS=Homo sapiens OX=9606 GN=LUC7L3 PE=1 SV=1	0	0	0	10000	0	0	0	0
1113	69579	sp|O95232-2|LC7L3_HUMAN	31.89	18	1	1	Acetylation (Protein N-term)	9194	Isoform 2 of Luc7-like protein 3 OS=Homo sapiens OX=9606 GN=LUC7L3	0	0	0	10000	0	0	0	0
1113	1707	tr|C9JL41|C9JL41_HUMAN	31.89	18	1	1	Acetylation (Protein N-term)	9263	Luc7-like protein 3 OS=Homo sapiens OX=9606 GN=LUC7L3 PE=1 SV=1	0	0	0	10000	0	0	0	0
1113	1709	tr|D6RDI2|D6RDI2_HUMAN	31.89	8	1	1	Acetylation (Protein N-term)	20677	Luc7-like protein 3 (Fragment) OS=Homo sapiens OX=9606 GN=LUC7L3 PE=1 SV=1	0	0	0	10000	0	0	0	0
1113	69580	sp|O95232|LC7L3_HUMAN	31.89	3	1	1	Acetylation (Protein N-term)	51466	Luc7-like protein 3 OS=Homo sapiens OX=9606 GN=LUC7L3 PE=1 SV=2	0	0	0	10000	0	0	0	0
374	1744	tr|C9K0U8|C9K0U8_HUMAN	27.8	17	2	1	TMT6plex	14131	Single-stranded DNA-binding protein mitochondrial (Fragment) OS=Homo sapiens OX=9606 GN=SSBP1 PE=1 SV=1	0	0	0	10000	0	0	0	0
374	1745	tr|A0A0G2JLD8|A0A0G2JLD8_HUMAN	27.8	16	2	1	TMT6plex	15598	Single-stranded DNA-binding protein mitochondrial (Fragment) OS=Homo sapiens OX=9606 GN=SSBP1 PE=1 SV=1	0	0	0	10000	0	0	0	0
374	1746	tr|E7EUY5|E7EUY5_HUMAN	27.8	16	2	1	TMT6plex	15713	Single-stranded DNA-binding protein mitochondrial (Fragment) OS=Homo sapiens OX=9606 GN=SSBP1 PE=1 SV=1	0	0	0	10000	0	0	0	0
1694	1923	tr|A0A087WXV3|A0A087WXV3_HUMAN	20.08	14	1	1	Carbamidomethylation; TMT6plex	20128	TAR DNA-binding protein 43 (Fragment) OS=Homo sapiens OX=9606 GN=TARDBP PE=1 SV=1	0	0	0	10000	0	0	0	0

## Sheet: cell1_feature peptides
Protein Group	Protein ID	Protein Accession	Peptide	Unique	-10lgP	Mass	ppm	m/z	z	RT	Scan	#Spec	Untreated	Caerin 1.1	Caerin 1.9	Caerin 1.1+1.9	Start	End	PTM
133	821	tr|H0YJG0|H0YJG0_HUMAN	R.G(+229.16)TGGVDTAAVGGVFDVSNADR.L	Y	30.5	2193.09	-1.7	732.035	3	14.34	5851	1	-	-	-	-	119	139	TMT6plex
133	821	tr|H0YJG0|H0YJG0_HUMAN	R.L(+229.16)GFSEVELVQMVVDGVK(+229.16).L	Y	26.05	2306.3	-2.2	769.771	3	26.39	11001	1	1	0	1	1	140	156	TMT6plex
133	821	tr|H0YJG0|H0YJG0_HUMAN	K.L(+229.16)LIEMEQR.L	Y	22.55	1259.71	-0.5	630.862	2	14.57	5962	1	-	-	-	-	157	164	TMT6plex
133	821	tr|H0YJG0|H0YJG0_HUMAN	R.LGFSEVELVQMVVDGVK(+229.16).L	Y	22.45	2077.13	-7.8	693.38	3	24.69	10600	2	-	-	-	-	140	156	TMT6plex
133	821	tr|H0YJG0|H0YJG0_HUMAN	K.TFLVWVNEEDHLR.V	Y	18.72	1656.83	-2	553.282	3	15.25	6280	1	-	-	-	-	33	45
133	821	tr|H0YJG0|H0YJG0_HUMAN	R.G(+229.16)IWHNDNK(+229.16).T	N	18.33	1440.79	8.4	481.274	3	7.81	2777	1	1	2	1	2	25	32	TMT6plex
133	821	tr|H0YJG0|H0YJG0_HUMAN	R.V(+229.16)ISMQK(+229.16).G	Y	10.9	1162.71	0.6	582.365	2	10.97	4258	1	1	1.333	0.667	0	46	51	TMT6plex
133	821	tr|H0YJG0|H0YJG0_HUMAN	K.S(+229.16)K(+229.16)DYEFMWNPHLGYILTC(+57.02)PSNLGTGLR.A	Y	9.28	3626.84	-1.6	907.716	4	20.02	8529	1	-	-	-	-	64	90	TMT6plex; Carbamidomethylation
101	620	tr|D6RHH4|D6RHH4_HUMAN	R.LWDLTTGTTTR.R	Y	30.37	1263.65	-0.9	632.83	2	11.39	4456	1	1	0	0	0	89	99
101	620	tr|D6RHH4|D6RHH4_HUMAN	K.D(+229.16)VLSVAFSSDNR.Q	Y	27.72	1537.79	0.6	769.905	2	14.67	6008	1	1	2	2	1	107	118	TMT6plex
101	620	tr|D6RHH4|D6RHH4_HUMAN	R.L(+229.16)WDLTTGTTTR.R	Y	24.48	1492.81	0.7	747.412	2	15.2	6258	1	-	-	-	-	89	99	TMT6plex
101	620	tr|D6RHH4|D6RHH4_HUMAN	R.VWQVTIGTR	Y	22.97	1058.59	-1.9	530.3	2	10.69	4126	1	-	-	-	-	225	233
101	620	tr|D6RHH4|D6RHH4_HUMAN	K.LWNTLGVC(+57.02)K(+229.16).Y	Y	21.76	1318.73	-1.4	660.37	2	13.01	5224	1	-	-	-	-	131	139	Carbamidomethylation; TMT6plex
101	620	tr|D6RHH4|D6RHH4_HUMAN	K.VWNLANC(+57.02)K(+229.16).L	Y	21.27	1232.65	-0.6	617.334	2	10.56	4061	1	1	2	0	1	176	183	Carbamidomethylation; TMT6plex
101	620	tr|D6RHH4|D6RHH4_HUMAN	K.G(+229.16)HNGWVTQ(+.98)IATTPQFPDMILSASR.D	Y	17.4	2856.44	-3.6	715.115	4	20.3	8661	1	-	-	-	-	13	36	TMT6plex; Deamidation (NQ)
101	620	tr|D6RHH4|D6RHH4_HUMAN	K.TIIMWK(+229.16).L	Y	15.75	1019.6	-1	510.809	2	13.68	5536	1	-	-	-	-	39	44	TMT6plex
101	620	tr|D6RHH4|D6RHH4_HUMAN	R.D(+229.16)KTIIMWK(+229.16).L	Y	12.34	1491.89	-3.3	498.302	3	14.32	5843	1	1	0	1	1	37	44	TMT6plex
101	620	tr|D6RHH4|D6RHH4_HUMAN	K.T(+229.16)IIMWK(+229.16).L	Y	8.58	1248.77	1	625.391	2	16.42	6830	1	1	1.5	0	0	39	44	TMT6plex
101	620	tr|D6RHH4|D6RHH4_HUMAN	R.V(+229.16)WQVTIGTR	Y	8.05	1287.75	-0.5	644.882	2	14.1	5736	1	-	-	-	-	225	233	TMT6plex
53	293	tr|B0AZS6|B0AZS6_HUMAN	K.G(+229.16)IVDQSQQAYQEAFEISK(+229.16).K	Y	41.11	2498.31	-0.8	833.775	3	16.63	6931	1	-	-	-	-	63	80	TMT6plex
53	293	tr|B0AZS6|B0AZS6_HUMAN	K.TAFDEAIAELDTLSEESYK(+229.16).D	Y	38.56	2360.15	-0.6	787.723	3	22.5	9677	1	-	-	-	-	117	135	TMT6plex
53	293	tr|B0AZS6|B0AZS6_HUMAN	K.TAFDEAIAELDTLSEESYK(+229.16)DSTLIMQLLR.D	Y	38.34	3530.79	-3.4	883.702	4	31.84	11778	1	1	0	0	0	117	145	TMT6plex
53	293	tr|B0AZS6|B0AZS6_HUMAN	R.D(+229.16)NLTLWTSDTQGDEAEAGEGGEN	Y	36.13	2637.15	-1.6	880.056	3	15.15	6233	1	-	-	-	-	146	168	TMT6plex
53	293	tr|B0AZS6|B0AZS6_HUMAN	K.T(+229.16)AFDEAIAELDTLSEESYK(+229.16).D	Y	34.71	2589.31	-1.4	864.11	3	24.38	10492	1	1	0	2	1	117	135	TMT6plex
53	293	tr|B0AZS6|B0AZS6_HUMAN	K.T(+229.16)AFDEAIAELDTLSEESYK(+229.16)DSTLIMQLLR.D	Y	30.41	3759.95	-0.7	940.995	4	32.2	11817	1	-	-	-	-	117	145	TMT6plex
53	293	tr|B0AZS6|B0AZS6_HUMAN	K.E(+229.16)MQPTHPIR.L	N	28.59	1336.71	-2.4	446.577	3	5.47	1777	1	1	2	1	1	82	90	TMT6plex
53	293	tr|B0AZS6|B0AZS6_HUMAN	R.YLAEVAAGDDK(+229.16)K(+229.16).G	Y	26.16	1736.97	-2.1	579.996	3	8.7	3201	1	1	7	4	0	51	62	TMT6plex
53	293	tr|B0AZS6|B0AZS6_HUMAN	R.D(+229.16)IC(+57.02)NDVLSLLEK(+229.16).F	Y	25.87	1876.04	-2.5	626.352	3	22.02	9449	1	1	0	0	0	15	26	TMT6plex; Carbamidomethylation
53	293	tr|B0AZS6|B0AZS6_HUMAN	K.DSTLIMQLLR.D	N	25.15	1188.65	1.8	595.335	2	19.11	8100	1	1	1	0	1	136	145
53	293	tr|B0AZS6|B0AZS6_HUMAN	R.DIC(+57.02)NDVLSLLEK(+229.16).F	Y	22.88	1646.88	-2.3	549.964	3	22.19	9531	1	-	-	-	-	15	26	Carbamidomethylation; TMT6plex
53	293	tr|B0AZS6|B0AZS6_HUMAN	K.D(+229.16)STLIMQLLR.D	N	19.57	1417.82	1.3	709.916	2	20.01	8522	1	1	0	0	2	136	145	TMT6plex
53	293	tr|B0AZS6|B0AZS6_HUMAN	K.A(+229.16)C(+57.02)SLAK(+229.16).T	N	16.24	1106.65	-4.8	554.331	2	7.47	2612	1	1	0.556	0.333	0.111	111	116	TMT6plex; Carbamidomethylation
53	293	tr|B0AZS6|B0AZS6_HUMAN	K.VFYLK(+229.16).M	N	16.11	897.553	-1.7	449.783	2	11.28	4404	1	1	1	1	2	39	43	TMT6plex
53	293	tr|B0AZS6|B0AZS6_HUMAN	K.V(+229.16)FYLK(+229.16).M	N	11.87	1126.72	-1	564.365	2	15.13	6223	1	1	1.5	1	0.5	39	43	TMT6plex
53	293	tr|B0AZS6|B0AZS6_HUMAN	K.MK(+229.16)GDYYR.Y	N	11.13	1160.59	-3.5	387.868	3	4.4	1371	1	1	1	0	2	44	50	TMT6plex
53	293	tr|B0AZS6|B0AZS6_HUMAN	K.G(+229.16)DYYR.Y	N	10.88	901.45	-1	451.732	2	4.44	1387	1	1	0	1	0	46	50	TMT6plex
53	293	tr|B0AZS6|B0AZS6_HUMAN	Q.E(+229.16)AFEISK(+229.16).K	N	6.38	1280.74	-1	641.376	2	12	4747	1	1	0.5	0.5	0.5	74	80	TMT6plex
101	399	tr|D6R9Z1|D6R9Z1_HUMAN	K.HLYTLDGGDIINALC(+57.02)FSPNR.Y	Y	33.16	2275.11	-3.7	759.373	3	18.58	7854	1	-	-	-	-	212	231	Carbamidomethylation
101	399	tr|D6R9Z1|D6R9Z1_HUMAN	K.DGQAMLWDLNEGK(+229.16).H	Y	32.44	1704.83	-1.8	569.284	3	15.52	6404	1	-	-	-	-	199	211	TMT6plex
101	399	tr|D6R9Z1|D6R9Z1_HUMAN	R.LWDLTTGTTTR.R	Y	30.37	1263.65	-0.9	632.83	2	11.39	4456	1	1	0	0	0	75	85
101	399	tr|D6R9Z1|D6R9Z1_HUMAN	K.D(+229.16)GQAMLWDLNEGK(+229.16).H	Y	29.28	1934	-0.9	645.673	3	16.18	6718	1	-	-	-	-	199	211	TMT6plex
101	399	tr|D6R9Z1|D6R9Z1_HUMAN	K.D(+229.16)VLSVAFSSDNR.Q	Y	27.72	1537.79	0.6	769.905	2	14.67	6008	1	1	2	2	1	93	104	TMT6plex
101	399	tr|D6R9Z1|D6R9Z1_HUMAN	R.L(+229.16)WDLTTGTTTR.R	Y	24.48	1492.81	0.7	747.412	2	15.2	6258	1	-	-	-	-	75	85	TMT6plex
101	399	tr|D6R9Z1|D6R9Z1_HUMAN	K.LWNTLGVC(+57.02)K(+229.16).Y	Y	21.76	1318.73	-1.4	660.37	2	13.01	5224	1	-	-	-	-	117	125	Carbamidomethylation; TMT6plex
101	399	tr|D6R9Z1|D6R9Z1_HUMAN	K.VWNLANC(+57.02)K(+229.16).L	Y	21.27	1232.65	-0.6	617.334	2	10.56	4061	1	1	2	0	1	162	169	Carbamidomethylation; TMT6plex
101	399	tr|D6R9Z1|D6R9Z1_HUMAN	K.TIIMWK(+229.16).L	Y	15.75	1019.6	-1	510.809	2	13.68	5536	1	-	-	-	-	25	30	TMT6plex
101	399	tr|D6R9Z1|D6R9Z1_HUMAN	Q.D(+229.16)KTIIMWK(+229.16).L	Y	12.34	1491.89	-3.3	498.302	3	14.32	5843	1	1	0	1	1	23	30	TMT6plex
101	399	tr|D6R9Z1|D6R9Z1_HUMAN	K.T(+229.16)IIMWK(+229.16).L	Y	8.58	1248.77	1	625.391	2	16.42	6830	1	1	1.5	0	0	25	30	TMT6plex
101	400	tr|D6R9L0|D6R9L0_HUMAN	K.HLYTLDGGDIINALC(+57.02)FSPNR.Y	Y	33.16	2275.11	-3.7	759.373	3	18.58	7854	1	-	-	-	-	274	293	Carbamidomethylation
101	400	tr|D6R9L0|D6R9L0_HUMAN	K.DGQAMLWDLNEGK(+229.16).H	Y	32.44	1704.83	-1.8	569.284	3	15.52	6404	1	-	-	-	-	261	273	TMT6plex
101	400	tr|D6R9L0|D6R9L0_HUMAN	R.LWDLTTGTTTR.R	Y	30.37	1263.65	-0.9	632.83	2	11.39	4456	1	1	0	0	0	137	147
101	400	tr|D6R9L0|D6R9L0_HUMAN	K.D(+229.16)GQAMLWDLNEGK(+229.16).H	Y	29.28	1934	-0.9	645.673	3	16.18	6718	1	-	-	-	-	261	273	TMT6plex
101	400	tr|D6R9L0|D6R9L0_HUMAN	K.D(+229.16)VLSVAFSSDNR.Q	Y	27.72	1537.79	0.6	769.905	2	14.67	6008	1	1	2	2	1	155	166	TMT6plex
101	400	tr|D6R9L0|D6R9L0_HUMAN	R.L(+229.16)WDLTTGTTTR.R	Y	24.48	1492.81	0.7	747.412	2	15.2	6258	1	-	-	-	-	137	147	TMT6plex
101	400	tr|D6R9L0|D6R9L0_HUMAN	K.LWNTLGVC(+57.02)K(+229.16).Y	Y	21.76	1318.73	-1.4	660.37	2	13.01	5224	1	-	-	-	-	179	187	Carbamidomethylation; TMT6plex
101	400	tr|D6R9L0|D6R9L0_HUMAN	K.VWNLANC(+57.02)K(+229.16).L	Y	21.27	1232.65	-0.6	617.334	2	10.56	4061	1	1	2	0	1	224	231	Carbamidomethylation; TMT6plex
101	400	tr|D6R9L0|D6R9L0_HUMAN	K.TIIMWK(+229.16).L	Y	15.75	1019.6	-1	510.809	2	13.68	5536	1	-	-	-	-	87	92	TMT6plex
101	400	tr|D6R9L0|D6R9L0_HUMAN	T.D(+229.16)KTIIMWK(+229.16).L	Y	12.34	1491.89	-3.3	498.302	3	14.32	5843	1	1	0	1	1	85	92	TMT6plex
101	400	tr|D6R9L0|D6R9L0_HUMAN	K.T(+229.16)IIMWK(+229.16).L	Y	8.58	1248.77	1	625.391	2	16.42	6830	1	1	1.5	0	0	87	92	TMT6plex
101	603	tr|D6RFX4|D6RFX4_HUMAN	K.DGQAMLWDLNEGK(+229.16).H	Y	32.44	1704.83	-1.8	569.284	3	15.52	6404	1	-	-	-	-	172	184	TMT6plex
101	603	tr|D6RFX4|D6RFX4_HUMAN	R.LWDLTTGTTTR.R	Y	30.37	1263.65	-0.9	632.83	2	11.39	4456	1	1	0	0	0	48	58
101	603	tr|D6RFX4|D6RFX4_HUMAN	K.D(+229.16)GQAMLWDLNEGK(+229.16).H	Y	29.28	1934	-0.9	645.673	3	16.18	6718	1	-	-	-	-	172	184	TMT6plex
101	603	tr|D6RFX4|D6RFX4_HUMAN	K.D(+229.16)VLSVAFSSDNR.Q	Y	27.72	1537.79	0.6	769.905	2	14.67	6008	1	1	2	2	1	66	77	TMT6plex
101	603	tr|D6RFX4|D6RFX4_HUMAN	R.L(+229.16)WDLTTGTTTR.R	Y	24.48	1492.81	0.7	747.412	2	15.2	6258	1	-	-	-	-	48	58	TMT6plex
101	603	tr|D6RFX4|D6RFX4_HUMAN	K.LWNTLGVC(+57.02)K(+229.16).Y	Y	21.76	1318.73	-1.4	660.37	2	13.01	5224	1	-	-	-	-	90	98	Carbamidomethylation; TMT6plex
101	603	tr|D6RFX4|D6RFX4_HUMAN	K.VWNLANC(+57.02)K(+229.16).L	Y	21.27	1232.65	-0.6	617.334	2	10.56	4061	1	1	2	0	1	135	142	Carbamidomethylation; TMT6plex
101	809	tr|D6RAU2|D6RAU2_HUMAN	R.LWDLTTGTTTR.R	Y	30.37	1263.65	-0.9	632.83	2	11.39	4456	1	1	0	0	0	89	99
101	809	tr|D6RAU2|D6RAU2_HUMAN	K.D(+229.16)VLSVAFSSDNR.Q	Y	27.72	1537.79	0.6	769.905	2	14.67	6008	1	1	2	2	1	107	118	TMT6plex
101	809	tr|D6RAU2|D6RAU2_HUMAN	R.L(+229.16)WDLTTGTTTR.R	Y	24.48	1492.81	0.7	747.412	2	15.2	6258	1	-	-	-	-	89	99	TMT6plex
101	809	tr|D6RAU2|D6RAU2_HUMAN	K.LWNTLGVC(+57.02)K(+229.16).Y	Y	21.76	1318.73	-1.4	660.37	2	13.01	5224	1	-	-	-	-	131	139	Carbamidomethylation; TMT6plex
101	809	tr|D6RAU2|D6RAU2_HUMAN	K.G(+229.16)HNGWVTQ(+.98)IATTPQFPDMILSASR.D	Y	17.4	2856.44	-3.6	715.115	4	20.3	8661	1	-	-	-	-	13	36	TMT6plex; Deamidation (NQ)
101	809	tr|D6RAU2|D6RAU2_HUMAN	K.TIIMWK(+229.16).L	Y	15.75	1019.6	-1	510.809	2	13.68	5536	1	-	-	-	-	39	44	TMT6plex
101	809	tr|D6RAU2|D6RAU2_HUMAN	R.D(+229.16)KTIIMWK(+229.16).L	Y	12.34	1491.89	-3.3	498.302	3	14.32	5843	1	1	0	1	1	37	44	TMT6plex
101	809	tr|D6RAU2|D6RAU2_HUMAN	K.T(+229.16)IIMWK(+229.16).L	Y	8.58	1248.77	1	625.391	2	16.42	6830	1	1	1.5	0	0	39	44	TMT6plex
101	810	tr|E9PD14|E9PD14_HUMAN	R.LWDLTTGTTTR.R	Y	30.37	1263.65	-0.9	632.83	2	11.39	4456	1	1	0	0	0	89	99
101	810	tr|E9PD14|E9PD14_HUMAN	K.D(+229.16)VLSVAFSSDNR.Q	Y	27.72	1537.79	0.6	769.905	2	14.67	6008	1	1	2	2	1	107	118	TMT6plex
101	810	tr|E9PD14|E9PD14_HUMAN	R.L(+229.16)WDLTTGTTTR.R	Y	24.48	1492.81	0.7	747.412	2	15.2	6258	1	-	-	-	-	89	99	TMT6plex
101	810	tr|E9PD14|E9PD14_HUMAN	K.LWNTLGVC(+57.02)K(+229.16).Y	Y	21.76	1318.73	-1.4	660.37	2	13.01	5224	1	-	-	-	-	131	139	Carbamidomethylation; TMT6plex
101	810	tr|E9PD14|E9PD14_HUMAN	K.G(+229.16)HNGWVTQ(+.98)IATTPQFPDMILSASR.D	Y	17.4	2856.44	-3.6	715.115	4	20.3	8661	1	-	-	-	-	13	36	TMT6plex; Deamidation (NQ)
101	810	tr|E9PD14|E9PD14_HUMAN	K.TIIMWK(+229.16).L	Y	15.75	1019.6	-1	510.809	2	13.68	5536	1	-	-	-	-	39	44	TMT6plex
101	810	tr|E9PD14|E9PD14_HUMAN	R.D(+229.16)KTIIMWK(+229.16).L	Y	12.34	1491.89	-3.3	498.302	3	14.32	5843	1	1	0	1	1	37	44	TMT6plex
101	810	tr|E9PD14|E9PD14_HUMAN	K.T(+229.16)IIMWK(+229.16).L	Y	8.58	1248.77	1	625.391	2	16.42	6830	1	1	1.5	0	0	39	44	TMT6plex
101	811	tr|D6RFZ9|D6RFZ9_HUMAN	R.LWDLTTGTTTR.R	Y	30.37	1263.65	-0.9	632.83	2	11.39	4456	1	1	0	0	0	129	139
101	811	tr|D6RFZ9|D6RFZ9_HUMAN	K.D(+229.16)VLSVAFSSDNR.Q	Y	27.72	1537.79	0.6	769.905	2	14.67	6008	1	1	2	2	1	147	158	TMT6plex
101	811	tr|D6RFZ9|D6RFZ9_HUMAN	R.L(+229.16)WDLTTGTTTR.R	Y	24.48	1492.81	0.7	747.412	2	15.2	6258	1	-	-	-	-	129	139	TMT6plex
101	811	tr|D6RFZ9|D6RFZ9_HUMAN	K.LWNTLGVC(+57.02)K(+229.16).Y	Y	21.76	1318.73	-1.4	660.37	2	13.01	5224	1	-	-	-	-	171	179	Carbamidomethylation; TMT6plex
101	811	tr|D6RFZ9|D6RFZ9_HUMAN	K.G(+229.16)HNGWVTQ(+.98)IATTPQFPDMILSASR.V	Y	17.4	2856.44	-3.6	715.115	4	20.3	8661	1	-	-	-	-	13	36	TMT6plex; Deamidation (NQ)
101	811	tr|D6RFZ9|D6RFZ9_HUMAN	K.TIIMWK(+229.16).L	Y	15.75	1019.6	-1	510.809	2	13.68	5536	1	-	-	-	-	79	84	TMT6plex
101	811	tr|D6RFZ9|D6RFZ9_HUMAN	G.D(+229.16)KTIIMWK(+229.16).L	Y	12.34	1491.89	-3.3	498.302	3	14.32	5843	1	1	0	1	1	77	84	TMT6plex
101	811	tr|D6RFZ9|D6RFZ9_HUMAN	K.T(+229.16)IIMWK(+229.16).L	Y	8.58	1248.77	1	625.391	2	16.42	6830	1	1	1.5	0	0	79	84	TMT6plex
67	705	tr|E9PNX1|E9PNX1_HUMAN	K.D(+229.16)QAVENILVSPVVVASSLGLVSLGGK(+229.16).A	Y	39.29	3008.75	-2.9	753.193	4	28.34	11387	1	1	0	0	0	61	86	TMT6plex
67	705	tr|E9PNX1|E9PNX1_HUMAN	R.LYGPSSVSFADDFVR.S	Y	39.25	1658.79	1	830.405	2	16.01	6638	1	-	-	-	-	134	148
67	705	tr|E9PNX1|E9PNX1_HUMAN	R.L(+229.16)YGPSSVSFADDFVR.S	Y	34.99	1887.96	-1.4	630.325	3	18.04	7597	1	1	2	0	1	134	148	TMT6plex
67	705	tr|E9PNX1|E9PNX1_HUMAN	R.SAGLAFSLYQAMAK(+229.16).D	Y	33.53	1685.9	-1	843.957	2	18.68	7898	1	-	-	-	-	47	60	TMT6plex
67	705	tr|E9PNX1|E9PNX1_HUMAN	K.A(+229.16)VLSAEQLRDEEVHAGLGELLR.S	Y	33.35	2633.43	0.2	659.366	4	17.1	7151	1	1	0	0	0	95	116	TMT6plex
67	705	tr|E9PNX1|E9PNX1_HUMAN	R.S(+229.16)AGLAFSLYQAMAK(+229.16).D	Y	28.91	1915.06	-2.3	639.361	3	20.03	8534	1	-	-	-	-	47	60	TMT6plex
67	705	tr|E9PNX1|E9PNX1_HUMAN	K.DQAVENILVSPVVVASSLGLVSLGGK(+229.16).A	Y	25.42	2779.59	-0.3	927.537	3	27.86	11291	1	-	-	-	-	61	86	TMT6plex
67	705	tr|E9PNX1|E9PNX1_HUMAN	R.S(+229.16)ALQSINEWAAQTTDGK(+229.16)LPEVTK(+229.16).D	Y	25.16	3173.75	0.8	794.446	4	19.45	8259	1	-	-	-	-	168	190	TMT6plex
67	705	tr|E9PNX1|E9PNX1_HUMAN	R.SALQSINEWAAQTTDGK(+229.16)LPEVTK(+229.16).D	Y	10.14	2944.59	-1.2	982.537	3	18.26	7702	1	-	-	-	-	168	190	TMT6plex
67	705	tr|E9PNX1|E9PNX1_HUMAN	K.A(+229.16)ATLAER.S	Y	9.52	959.56	0	480.787	2	5.42	1752	1	1	4	2	2	40	46	TMT6plex
93	68933	sp|P23284|PPIB_HUMAN	K.HYGPGWVSMANAGK(+229.16).D	Y	35.24	1702.85	-2.3	568.621	3	10.88	4213	1	-	-	-	-	132	145	TMT6plex
93	68933	sp|P23284|PPIB_HUMAN	K.D(+229.16)FMIQGGDFTR.G	Y	31.58	1514.74	0.5	758.377	2	14.32	5841	1	-	-	-	-	99	109	TMT6plex
93	68933	sp|P23284|PPIB_HUMAN	K.TVDNFVALATGEK(+229.16).G	Y	29.54	1592.86	-1.4	531.96	3	15.37	6334	1	-	-	-	-	72	84	TMT6plex
93	68933	sp|P23284|PPIB_HUMAN	K.T(+229.16)VDNFVALATGEK(+229.16).G	Y	29.46	1822.02	-2.6	608.347	3	17.78	7471	1	1	0.5	0.5	1	72	84	TMT6plex
93	68933	sp|P23284|PPIB_HUMAN	K.IEVEK(+229.16)PFAIAK(+229.16).E	Y	26.05	1702.04	-1.8	568.354	3	13.78	5585	1	-	-	-	-	205	215	TMT6plex
93	68933	sp|P23284|PPIB_HUMAN	R.VIFGLFGK(+229.16).T	Y	24.42	1108.68	1.3	555.35	2	18.01	7579	1	1	1	2	2	60	67	TMT6plex
93	68933	sp|P23284|PPIB_HUMAN	R.V(+229.16)IK(+229.16)DFMIQGGDFTR.G	Y	24	2084.15	-0.8	695.723	3	17.4	7294	1	1	1.5	0.5	1	96	109	TMT6plex
93	68933	sp|P23284|PPIB_HUMAN	K.DTN(+.98)GSQFFITTVK(+229.16).T	Y	23.7	1686.87	-0.6	844.44	2	15.65	6470	1	-	-	-	-	146	158	Deamidation (NQ); TMT6plex
93	68933	sp|P23284|PPIB_HUMAN	K.HVVFGK(+229.16).V	N	22.19	914.554	0	458.284	2	6.33	2183	1	1	1	1	1	166	171	TMT6plex
93	68933	sp|P23284|PPIB_HUMAN	K.V(+229.16)LEGMEVVR.K	Y	19.24	1259.71	-3.1	630.861	2	13.69	5544	1	1	2	5	0	172	180	TMT6plex
93	68933	sp|P23284|PPIB_HUMAN	K.H(+229.16)VVFGK(+229.16).V	N	18.26	1143.72	-4.4	382.245	3	8.96	3319	1	1	1.25	0.75	1	166	171	TMT6plex
93	68933	sp|P23284|PPIB_HUMAN	K.VYFDLR.I	Y	16.96	811.423	-2	406.718	2	10.45	4012	1	-	-	-	-	46	51
93	68933	sp|P23284|PPIB_HUMAN	K.I(+229.16)EVEK(+229.16)PFAIAK(+229.16).E	Y	15.34	1931.21	-2.4	644.741	3	15.8	6538	1	1	1	1	1	205	215	TMT6plex
93	68933	sp|P23284|PPIB_HUMAN	K.T(+229.16)AWLDGK(+229.16).H	Y	15.17	1247.73	0.3	624.871	2	12.71	5082	1	1	0.333	1	0.667	159	165	TMT6plex
93	68933	sp|P23284|PPIB_HUMAN	K.V(+229.16)YFDLR.I	Y	14.13	1040.59	0.9	521.301	2	14.04	5707	1	1	0.667	0.667	0.333	46	51	TMT6plex
93	68933	sp|P23284|PPIB_HUMAN	K.GFGYK(+229.16).N	N	13.69	799.443	-2.2	400.728	2	6.76	2388	1	1	0	2	3	85	89	TMT6plex
93	68933	sp|P23284|PPIB_HUMAN	K.I(+229.16)EVEK(+229.16)PFAIAK(+229.16)E	Y	13.55	2060.25	-1.3	687.756	3	15.86	6566	1	1	3	2	2	205	216	TMT6plex
93	68933	sp|P23284|PPIB_HUMAN	K.D(+229.16)TN(+.98)GSQFFITTVK(+229.16).T	Y	11.2	1916.03	-0.6	959.021	2	16.33	6793	1	1	0	1	2	146	158	TMT6plex; Deamidation (NQ)
93	68933	sp|P23284|PPIB_HUMAN	K.VLEGMEVVR.K	Y	8.41	1030.55	-6.8	516.278	2	9.38	3519	1	1	0.5	2	2.25	172	180
93	68933	sp|P23284|PPIB_HUMAN	K.S(+229.16)IYGER.F	Y	7.11	952.518	-1.1	477.266	2	5.65	1862	1	-	-	-	-	117	122	TMT6plex
53	390	tr|H0YB80|H0YB80_HUMAN	K.G(+229.16)IVDQSQQAYQEAFEISK(+229.16).K	Y	41.11	2498.31	-0.8	833.775	3	16.63	6931	1	-	-	-	-	25	42	TMT6plex
53	390	tr|H0YB80|H0YB80_HUMAN	K.TAFDEAIAELDTLSEESYK(+229.16).D	Y	38.56	2360.15	-0.6	787.723	3	22.5	9677	1	-	-	-	-	79	97	TMT6plex
53	390	tr|H0YB80|H0YB80_HUMAN	K.TAFDEAIAELDTLSEESYK(+229.16)DSTLIMQLLR.D	Y	38.34	3530.79	-3.4	883.702	4	31.84	11778	1	1	0	0	0	79	107	TMT6plex
53	390	tr|H0YB80|H0YB80_HUMAN	R.D(+229.16)NLTLWTSDTQGDEAEAGEGGEN	Y	36.13	2637.15	-1.6	880.056	3	15.15	6233	1	-	-	-	-	108	130	TMT6plex
53	390	tr|H0YB80|H0YB80_HUMAN	K.T(+229.16)AFDEAIAELDTLSEESYK(+229.16).D	Y	34.71	2589.31	-1.4	864.11	3	24.38	10492	1	1	0	2	1	79	97	TMT6plex
53	390	tr|H0YB80|H0YB80_HUMAN	K.T(+229.16)AFDEAIAELDTLSEESYK(+229.16)DSTLIMQLLR.D	Y	30.41	3759.95	-0.7	940.995	4	32.2	11817	1	-	-	-	-	79	107	TMT6plex
53	390	tr|H0YB80|H0YB80_HUMAN	K.E(+229.16)MQPTHPIR.L	N	28.59	1336.71	-2.4	446.577	3	5.47	1777	1	1	2	1	1	44	52	TMT6plex
53	390	tr|H0YB80|H0YB80_HUMAN	R.YLAEVAAGDDK(+229.16)K(+229.16).G	Y	26.16	1736.97	-2.1	579.996	3	8.7	3201	1	1	7	4	0	13	24	TMT6plex
53	390	tr|H0YB80|H0YB80_HUMAN	K.DSTLIMQLLR.D	N	25.15	1188.65	1.8	595.335	2	19.11	8100	1	1	1	0	1	98	107
53	390	tr|H0YB80|H0YB80_HUMAN	K.D(+229.16)STLIMQLLR.D	N	19.57	1417.82	1.3	709.916	2	20.01	8522	1	1	0	0	2	98	107	TMT6plex
53	390	tr|H0YB80|H0YB80_HUMAN	K.A(+229.16)C(+57.02)SLAK(+229.16).T	N	16.24	1106.65	-4.8	554.331	2	7.47	2612	1	1	0.556	0.333	0.111	73	78	TMT6plex; Carbamidomethylation
53	390	tr|H0YB80|H0YB80_HUMAN	VFYLK(+229.16).M	N	16.11	897.553	-1.7	449.783	2	11.28	4404	1	1	1	1	2	1	5	TMT6plex
53	390	tr|H0YB80|H0YB80_HUMAN	V(+229.16)FYLK(+229.16).M	N	11.87	1126.72	-1	564.365	2	15.13	6223	1	1	1.5	1	0.5	1	5	TMT6plex
53	390	tr|H0YB80|H0YB80_HUMAN	K.MK(+229.16)GDYYR.Y	N	11.13	1160.59	-3.5	387.868	3	4.4	1371	1	1	1	0	2	6	12	TMT6plex
53	390	tr|H0YB80|H0YB80_HUMAN	K.G(+229.16)DYYR.Y	N	10.88	901.45	-1	451.732	2	4.44	1387	1	1	0	1	0	8	12	TMT6plex
53	390	tr|H0YB80|H0YB80_HUMAN	Q.E(+229.16)AFEISK(+229.16).K	N	6.38	1280.74	-1	641.376	2	12	4747	1	1	0.5	0.5	0.5	36	42	TMT6plex
53	68932	sp|P63104-2|1433Z_HUMAN	K.G(+229.16)IVDQSQQAYQEAFEISK(+229.16).K	Y	41.11	2498.31	-0.8	833.775	3	16.63	6931	1	-	-	-	-	65	82	TMT6plex
53	68932	sp|P63104-2|1433Z_HUMAN	K.TAFDEAIAELDTLSEESYK(+229.16).D	Y	38.56	2360.15	-0.6	787.723	3	22.5	9677	1	-	-	-	-	119	137	TMT6plex
53	68932	sp|P63104-2|1433Z_HUMAN	K.TAFDEAIAELDTLSEESYK(+229.16)DSTLIMQLLR.D	Y	38.34	3530.79	-3.4	883.702	4	31.84	11778	1	1	0	0	0	119	147	TMT6plex
53	68932	sp|P63104-2|1433Z_HUMAN	R.D(+229.16)NLTLWTSDTQGDEAEAGEGGEN	Y	36.13	2637.15	-1.6	880.056	3	15.15	6233	1	-	-	-	-	148	170	TMT6plex
53	68932	sp|P63104-2|1433Z_HUMAN	K.T(+229.16)AFDEAIAELDTLSEESYK(+229.16).D	Y	34.71	2589.31	-1.4	864.11	3	24.38	10492	1	1	0	2	1	119	137	TMT6plex
53	68932	sp|P63104-2|1433Z_HUMAN	K.T(+229.16)AFDEAIAELDTLSEESYK(+229.16)DSTLIMQLLR.D	Y	30.41	3759.95	-0.7	940.995	4	32.2	11817	1	-	-	-	-	119	147	TMT6plex
53	68932	sp|P63104-2|1433Z_HUMAN	K.E(+229.16)MQPTHPIR.L	N	28.59	1336.71	-2.4	446.577	3	5.47	1777	1	1	2	1	1	84	92	TMT6plex
53	68932	sp|P63104-2|1433Z_HUMAN	R.YLAEVAAGDDK(+229.16)K(+229.16).G	Y	26.16	1736.97	-2.1	579.996	3	8.7	3201	1	1	7	4	0	53	64	TMT6plex
53	68932	sp|P63104-2|1433Z_HUMAN	K.DSTLIMQLLR.D	N	25.15	1188.65	1.8	595.335	2	19.11	8100	1	1	1	0	1	138	147
53	68932	sp|P63104-2|1433Z_HUMAN	K.D(+229.16)STLIMQLLR.D	N	19.57	1417.82	1.3	709.916	2	20.01	8522	1	1	0	0	2	138	147	TMT6plex
53	68932	sp|P63104-2|1433Z_HUMAN	K.A(+229.16)C(+57.02)SLAK(+229.16).T	N	16.24	1106.65	-4.8	554.331	2	7.47	2612	1	1	0.556	0.333	0.111	113	118	TMT6plex; Carbamidomethylation
53	68932	sp|P63104-2|1433Z_HUMAN	K.VFYLK(+229.16).M	N	16.11	897.553	-1.7	449.783	2	11.28	4404	1	1	1	1	2	41	45	TMT6plex
53	68932	sp|P63104-2|1433Z_HUMAN	K.V(+229.16)FYLK(+229.16).M	N	11.87	1126.72	-1	564.365	2	15.13	6223	1	1	1.5	1	0.5	41	45	TMT6plex
53	68932	sp|P63104-2|1433Z_HUMAN	K.MK(+229.16)GDYYR.Y	N	11.13	1160.59	-3.5	387.868	3	4.4	1371	1	1	1	0	2	46	52	TMT6plex
53	68932	sp|P63104-2|1433Z_HUMAN	K.G(+229.16)DYYR.Y	N	10.88	901.45	-1	451.732	2	4.44	1387	1	1	0	1	0	48	52	TMT6plex
53	68932	sp|P63104-2|1433Z_HUMAN	Q.E(+229.16)AFEISK(+229.16).K	N	6.38	1280.74	-1	641.376	2	12	4747	1	1	0.5	0.5	0.5	76	82	TMT6plex
53	453	tr|B7Z2E6|B7Z2E6_HUMAN	K.G(+229.16)IVDQSQQAYQEAFEISK(+229.16).K	Y	41.11	2498.31	-0.8	833.775	3	16.63	6931	1	-	-	-	-	20	37	TMT6plex
53	453	tr|B7Z2E6|B7Z2E6_HUMAN	K.TAFDEAIAELDTLSEESYK(+229.16).D	Y	38.56	2360.15	-0.6	787.723	3	22.5	9677	1	-	-	-	-	74	92	TMT6plex
53	453	tr|B7Z2E6|B7Z2E6_HUMAN	K.TAFDEAIAELDTLSEESYK(+229.16)DSTLIMQLLR.D	Y	38.34	3530.79	-3.4	883.702	4	31.84	11778	1	1	0	0	0	74	102	TMT6plex
53	453	tr|B7Z2E6|B7Z2E6_HUMAN	R.D(+229.16)NLTLWTSDTQGDEAEAGEGGEN	Y	36.13	2637.15	-1.6	880.056	3	15.15	6233	1	-	-	-	-	103	125	TMT6plex
53	453	tr|B7Z2E6|B7Z2E6_HUMAN	K.T(+229.16)AFDEAIAELDTLSEESYK(+229.16).D	Y	34.71	2589.31	-1.4	864.11	3	24.38	10492	1	1	0	2	1	74	92	TMT6plex
53	453	tr|B7Z2E6|B7Z2E6_HUMAN	K.T(+229.16)AFDEAIAELDTLSEESYK(+229.16)DSTLIMQLLR.D	Y	30.41	3759.95	-0.7	940.995	4	32.2	11817	1	-	-	-	-	74	102	TMT6plex
53	453	tr|B7Z2E6|B7Z2E6_HUMAN	K.E(+229.16)MQPTHPIR.L	N	28.59	1336.71	-2.4	446.577	3	5.47	1777	1	1	2	1	1	39	47	TMT6plex
53	453	tr|B7Z2E6|B7Z2E6_HUMAN	R.YLAEVAAGDDK(+229.16)K(+229.16).G	Y	26.16	1736.97	-2.1	579.996	3	8.7	3201	1	1	7	4	0	8	19	TMT6plex
53	453	tr|B7Z2E6|B7Z2E6_HUMAN	K.DSTLIMQLLR.D	N	25.15	1188.65	1.8	595.335	2	19.11	8100	1	1	1	0	1	93	102
53	453	tr|B7Z2E6|B7Z2E6_HUMAN	K.D(+229.16)STLIMQLLR.D	N	19.57	1417.82	1.3	709.916	2	20.01	8522	1	1	0	0	2	93	102	TMT6plex
53	453	tr|B7Z2E6|B7Z2E6_HUMAN	K.A(+229.16)C(+57.02)SLAK(+229.16).T	N	16.24	1106.65	-4.8	554.331	2	7.47	2612	1	1	0.556	0.333	0.111	68	73	TMT6plex; Carbamidomethylation
53	453	tr|B7Z2E6|B7Z2E6_HUMAN	MK(+229.16)GDYYR.Y	N	11.13	1160.59	-3.5	387.868	3	4.4	1371	1	1	1	0	2	1	7	TMT6plex
53	453	tr|B7Z2E6|B7Z2E6_HUMAN	K.G(+229.16)DYYR.Y	N	10.88	901.45	-1	451.732	2	4.44	1387	1	1	0	1	0	3	7	TMT6plex
53	453	tr|B7Z2E6|B7Z2E6_HUMAN	Q.E(+229.16)AFEISK(+229.16).K	N	6.38	1280.74	-1	641.376	2	12	4747	1	1	0.5	0.5	0.5	31	37	TMT6plex
101	426	tr|H0YAM7|H0YAM7_HUMAN	K.HLYTLDGGDIINALC(+57.02)FSPNR.Y	Y	33.16	2275.11	-3.7	759.373	3	18.58	7854	1	-	-	-	-	133	152	Carbamidomethylation
101	426	tr|H0YAM7|H0YAM7_HUMAN	K.DGQAMLWDLNEGK(+229.16).H	Y	32.44	1704.83	-1.8	569.284	3	15.52	6404	1	-	-	-	-	120	132	TMT6plex
101	426	tr|H0YAM7|H0YAM7_HUMAN	K.D(+229.16)GQAMLWDLNEGK(+229.16).H	Y	29.28	1934	-0.9	645.673	3	16.18	6718	1	-	-	-	-	120	132	TMT6plex
101	426	tr|H0YAM7|H0YAM7_HUMAN	K.D(+229.16)VLSVAFSSDNR.Q	Y	27.72	1537.79	0.6	769.905	2	14.67	6008	1	1	2	2	1	14	25	TMT6plex
101	426	tr|H0YAM7|H0YAM7_HUMAN	R.YWLC(+57.02)AATGPSIK(+229.16).I	Y	27.14	1594.84	-0.9	532.619	3	14.3	5829	1	-	-	-	-	153	164	Carbamidomethylation; TMT6plex
101	426	tr|H0YAM7|H0YAM7_HUMAN	R.Y(+229.16)WLC(+57.02)AATGPSIK(+229.16).I	Y	24.69	1824	-0.6	609.007	3	16.53	6881	1	-	-	-	-	153	164	TMT6plex; Carbamidomethylation
101	426	tr|H0YAM7|H0YAM7_HUMAN	K.I(+229.16)IVDELK(+229.16)QEVISTSSK(+229.16).A	Y	22.23	2475.48	-2.5	826.164	3	20.22	8625	1	1	0	2	1	172	187	TMT6plex
101	426	tr|H0YAM7|H0YAM7_HUMAN	K.LWNTLGVC(+57.02)K(+229.16).Y	Y	21.76	1318.73	-1.4	660.37	2	13.01	5224	1	-	-	-	-	38	46	Carbamidomethylation; TMT6plex
101	426	tr|H0YAM7|H0YAM7_HUMAN	K.VWNLANC(+57.02)K(+229.16).L	Y	21.27	1232.65	-0.6	617.334	2	10.56	4061	1	1	2	0	1	83	90	Carbamidomethylation; TMT6plex
101	426	tr|H0YAM7|H0YAM7_HUMAN	K.I(+229.16)WDLEGK(+229.16).I	Y	15.79	1317.77	-1.4	659.891	2	15.82	6551	1	1	2	1	1	165	171	TMT6plex
101	542	tr|D6REE5|D6REE5_HUMAN	K.HLYTLDGGDIINALC(+57.02)FSPNR.Y	Y	33.16	2275.11	-3.7	759.373	3	18.58	7854	1	-	-	-	-	244	263	Carbamidomethylation
101	542	tr|D6REE5|D6REE5_HUMAN	K.DGQAMLWDLNEGK(+229.16).H	Y	32.44	1704.83	-1.8	569.284	3	15.52	6404	1	-	-	-	-	231	243	TMT6plex
101	542	tr|D6REE5|D6REE5_HUMAN	K.D(+229.16)GQAMLWDLNEGK(+229.16).H	Y	29.28	1934	-0.9	645.673	3	16.18	6718	1	-	-	-	-	231	243	TMT6plex
101	542	tr|D6REE5|D6REE5_HUMAN	R.YWLC(+57.02)AATGPSIK(+229.16).I	Y	27.14	1594.84	-0.9	532.619	3	14.3	5829	1	-	-	-	-	264	275	Carbamidomethylation; TMT6plex
101	542	tr|D6REE5|D6REE5_HUMAN	R.Y(+229.16)WLC(+57.02)AATGPSIK(+229.16).I	Y	24.69	1824	-0.6	609.007	3	16.53	6881	1	-	-	-	-	264	275	TMT6plex; Carbamidomethylation
101	542	tr|D6REE5|D6REE5_HUMAN	K.I(+229.16)IVDELK(+229.16)QEVISTSSK(+229.16).A	Y	22.23	2475.48	-2.5	826.164	3	20.22	8625	1	1	0	2	1	283	298	TMT6plex
101	542	tr|D6REE5|D6REE5_HUMAN	K.VWNLANC(+57.02)K(+229.16).L	Y	21.27	1232.65	-0.6	617.334	2	10.56	4061	1	1	2	0	1	194	201	Carbamidomethylation; TMT6plex
101	542	tr|D6REE5|D6REE5_HUMAN	K.G(+229.16)HNGWVTQ(+.98)IATTPQFPDMILSASR.D	Y	17.4	2856.44	-3.6	715.115	4	20.3	8661	1	-	-	-	-	13	36	TMT6plex; Deamidation (NQ)
101	542	tr|D6REE5|D6REE5_HUMAN	K.I(+229.16)WDLEGK(+229.16).I	Y	15.79	1317.77	-1.4	659.891	2	15.82	6551	1	1	2	1	1	276	282	TMT6plex
101	542	tr|D6REE5|D6REE5_HUMAN	K.TIIMWK(+229.16).L	Y	15.75	1019.6	-1	510.809	2	13.68	5536	1	-	-	-	-	39	44	TMT6plex
101	542	tr|D6REE5|D6REE5_HUMAN	R.D(+229.16)KTIIMWK(+229.16).L	Y	12.34	1491.89	-3.3	498.302	3	14.32	5843	1	1	0	1	1	37	44	TMT6plex
101	542	tr|D6REE5|D6REE5_HUMAN	K.T(+229.16)IIMWK(+229.16).L	Y	8.58	1248.77	1	625.391	2	16.42	6830	1	1	1.5	0	0	39	44	TMT6plex
101	806	tr|D6RF23|D6RF23_HUMAN	K.HLYTLDGGDIINALC(+57.02)FSPNR.Y	Y	33.16	2275.11	-3.7	759.373	3	18.58	7854	1	-	-	-	-	10	29	Carbamidomethylation
101	806	tr|D6RF23|D6RF23_HUMAN	R.YWLC(+57.02)AATGPSIK(+229.16).I	Y	27.14	1594.84	-0.9	532.619	3	14.3	5829	1	-	-	-	-	30	41	Carbamidomethylation; TMT6plex
101	806	tr|D6RF23|D6RF23_HUMAN	R.Y(+229.16)WLC(+57.02)AATGPSIK(+229.16).I	Y	24.69	1824	-0.6	609.007	3	16.53	6881	1	-	-	-	-	30	41	TMT6plex; Carbamidomethylation
101	806	tr|D6RF23|D6RF23_HUMAN	R.VWQVTIGTR	Y	22.97	1058.59	-1.9	530.3	2	10.69	4126	1	-	-	-	-	93	101
101	806	tr|D6RF23|D6RF23_HUMAN	K.I(+229.16)IVDELK(+229.16)QEVISTSSK(+229.16).A	Y	22.23	2475.48	-2.5	826.164	3	20.22	8625	1	1	0	2	1	49	64	TMT6plex
101	806	tr|D6RF23|D6RF23_HUMAN	K.A(+229.16)EPPQC(+57.02)TSLAWSADGQTLFAGYTDNLVR.V	Y	17.1	3296.6	-1.8	1099.87	3	20.25	8641	1	-	-	-	-	65	92	TMT6plex; Carbamidomethylation
101	806	tr|D6RF23|D6RF23_HUMAN	K.I(+229.16)WDLEGK(+229.16).I	Y	15.79	1317.77	-1.4	659.891	2	15.82	6551	1	1	2	1	1	42	48	TMT6plex
101	806	tr|D6RF23|D6RF23_HUMAN	R.V(+229.16)WQVTIGTR	Y	8.05	1287.75	-0.5	644.882	2	14.1	5736	1	-	-	-	-	93	101	TMT6plex
150	619	tr|Q5T8U3|Q5T8U3_HUMAN	K.NFGIGQDIQPK(+229.16).R	Y	34.45	1444.79	-0.5	723.401	2	11.68	4597	1	-	-	-	-	65	75	TMT6plex
150	619	tr|Q5T8U3|Q5T8U3_HUMAN	R.LK(+229.16)VPPAINQFTQALDR.Q	Y	32.08	2039.17	-0.3	680.731	3	17.49	7336	1	-	-	-	-	101	116	TMT6plex
150	619	tr|Q5T8U3|Q5T8U3_HUMAN	R.A(+229.16)GVNTVTTLVENK(+229.16).K	Y	29.51	1803.05	-1.9	602.023	3	14.96	6144	1	-	-	-	-	165	177	TMT6plex
150	619	tr|Q5T8U3|Q5T8U3_HUMAN	K.V(+229.16)APAPAVVK(+229.16).K	Y	25.04	1308.85	-2.4	655.432	2	10.88	4216	1	1	2	3	2	39	47	TMT6plex
150	619	tr|Q5T8U3|Q5T8U3_HUMAN	R.L(+229.16)K(+229.16)VPPAINQFTQALDR.Q	Y	23.21	2268.34	-5	757.115	3	19.06	8078	1	-	-	-	-	101	116	TMT6plex
150	619	tr|Q5T8U3|Q5T8U3_HUMAN	R.QTATQLLK(+229.16).L	Y	19.73	1130.69	-9.5	566.345	2	8.82	3258	1	1	0	2	2	117	124	TMT6plex
150	619	tr|Q5T8U3|Q5T8U3_HUMAN	R.Q(-17.03)TATQLLK(+229.16).L	Y	16.34	1113.66	-0.7	557.837	2	12.48	4970	1	1	0	0.5	1	117	124	Pyro-glu from Q; TMT6plex
150	619	tr|Q5T8U3|Q5T8U3_HUMAN	K.V(+229.16)VNPLFEK(+229.16).R	Y	10.51	1402.86	-0.4	702.437	2	15.74	6511	1	1	1	0	0	54	61	TMT6plex
150	619	tr|Q5T8U3|Q5T8U3_HUMAN	R.A(+229.16)ILYK(+229.16).R	N	9.83	1064.7	-0.7	533.357	2	11.58	4547	1	1	0.25	0.375	0.75	95	99	TMT6plex
150	619	tr|Q5T8U3|Q5T8U3_HUMAN	R.A(+229.16)GVNTVTTLVENK(+229.16)K(+229.16).A	Y	5.57	2160.31	-0.7	721.11	3	14.41	5883	1	-	-	-	-	165	178	TMT6plex
98	68882	sp|P08758|ANXA5_HUMAN	R.G(+229.16)TVTDFPGFDER.A	Y	40.58	1568.77	0.4	785.391	2	13.66	5531	1	1	1	1	0	7	18	TMT6plex
98	68882	sp|P08758|ANXA5_HUMAN	R.S(+229.16)IPAYLAETLYYAMK(+229.16).G	Y	31.55	2191.2	-0.4	731.407	3	26.31	10981	2	1	0	0	0	246	260	TMT6plex
98	68882	sp|P08758|ANXA5_HUMAN	K.G(+229.16)LGTDEESILTLLTSR.S	Y	31.2	1933.06	-3.4	645.357	3	22.02	9451	1	-	-	-	-	30	45	TMT6plex
98	68882	sp|P08758|ANXA5_HUMAN	K.NFATSLYSMIK(+229.16).G	Y	26.88	1502.8	0.5	752.408	2	19.27	8177	1	-	-	-	-	291	301	TMT6plex
98	68882	sp|P08758|ANXA5_HUMAN	R.ETSGNLEQLLLAVVK(+229.16).S	Y	25.5	1842.07	-3.7	615.027	3	23.71	10216	1	1	0	0	0	228	242	TMT6plex
98	68882	sp|P08758|ANXA5_HUMAN	R.E(+229.16)TSGNLEQLLLAVVK(+229.16).S	Y	25.34	2071.23	-3.3	691.415	3	24.43	10505	1	1	1	2	0	228	242	TMT6plex
98	68882	sp|P08758|ANXA5_HUMAN	K.V(+229.16)LTEIIASR.T	Y	24.97	1229.75	-1.3	615.884	2	15.82	6548	1	1	0.667	0.667	0	109	117	TMT6plex
98	68882	sp|P08758|ANXA5_HUMAN	R.S(+229.16)EIDLFNIR.K	Y	23.06	1334.74	-0.6	668.377	2	16.74	6982	1	-	-	-	-	277	285	TMT6plex
98	68882	sp|P08758|ANXA5_HUMAN	R.L(+229.16)YDAYELK(+229.16).H	Y	23.06	1471.83	0.9	736.924	2	14.64	5993	1	1	1	1	2	90	97	TMT6plex
98	68882	sp|P08758|ANXA5_HUMAN	K.FITIFGTR.S	Y	19.46	953.533	-1.2	477.773	2	14.38	5871	1	-	-	-	-	194	201
98	68882	sp|P08758|ANXA5_HUMAN	K.G(+229.16)AGTDDHTLIR.V	Y	19.37	1383.73	-5.1	462.249	3	6.03	2042	1	1	0.75	0.5	0.5	261	271	TMT6plex
98	68882	sp|P08758|ANXA5_HUMAN	R.D(+229.16)LLDDLK(+229.16)SELTGK(+229.16).F	Y	17.32	2133.25	-2.6	712.089	3	22.08	9479	1	1	0	2	1	64	76	TMT6plex
98	68882	sp|P08758|ANXA5_HUMAN	R.A(+229.16)DAETLR.K	Y	14.58	1003.55	-0.9	502.782	2	5.3	1695	1	1	0	2	1	19	25	TMT6plex
98	68882	sp|P08758|ANXA5_HUMAN	K.A(+229.16)LLLLC(+57.02)GEDD	Y	14.35	1346.7	-0.3	674.355	2	19.03	8062	1	-	-	-	-	311	320	TMT6plex; Carbamidomethylation
98	68882	sp|P08758|ANXA5_HUMAN	R.M(+229.16)LVVLLQANRDPDAGIDEAQVEQDAQALFQAGELK(+229.16).W	Y	12.1	4253.24	-2.8	1064.31	4	25.43	10786	1	-	-	-	-	152	186	TMT6plex
98	68882	sp|P08758|ANXA5_HUMAN	K.F(+229.16)ITIFGTR.S	Y	9.76	1182.7	0	592.356	2	18.19	7665	1	1	1	1	1.5	194	201	TMT6plex
98	68882	sp|P08758|ANXA5_HUMAN	R.SIPAYLAETLYYAMK(+229.16).G	Y	8.71	1962.04	-3.9	655.017	3	23.98	10329	1	-	-	-	-	246	260	TMT6plex
98	68882	sp|P08758|ANXA5_HUMAN	R.T(+229.16)PEELR.A	Y	7.68	972.544	0.1	487.279	2	6.01	2029	1	1	1	0.5	1	118	123	TMT6plex
98	478	tr|D6RBL5|D6RBL5_HUMAN	R.S(+229.16)IPAYLAETLYYAMK(+229.16).G	Y	31.55	2191.2	-0.4	731.407	3	26.31	10981	2	1	0	0	0	186	200	TMT6plex
98	478	tr|D6RBL5|D6RBL5_HUMAN	K.NFATSLYSMIK(+229.16).G	Y	26.88	1502.8	0.5	752.408	2	19.27	8177	1	-	-	-	-	231	241	TMT6plex
98	478	tr|D6RBL5|D6RBL5_HUMAN	R.ETSGNLEQLLLAVVK(+229.16).S	Y	25.5	1842.07	-3.7	615.027	3	23.71	10216	1	1	0	0	0	168	182	TMT6plex
98	478	tr|D6RBL5|D6RBL5_HUMAN	R.E(+229.16)TSGNLEQLLLAVVK(+229.16).S	Y	25.34	2071.23	-3.3	691.415	3	24.43	10505	1	1	1	2	0	168	182	TMT6plex
98	478	tr|D6RBL5|D6RBL5_HUMAN	K.V(+229.16)LTEIIASR.T	Y	24.97	1229.75	-1.3	615.884	2	15.82	6548	1	1	0.667	0.667	0	49	57	TMT6plex
98	478	tr|D6RBL5|D6RBL5_HUMAN	R.S(+229.16)EIDLFNIR.K	Y	23.06	1334.74	-0.6	668.377	2	16.74	6982	1	-	-	-	-	217	225	TMT6plex
98	478	tr|D6RBL5|D6RBL5_HUMAN	R.L(+229.16)YDAYELK(+229.16).H	Y	23.06	1471.83	0.9	736.924	2	14.64	5993	1	1	1	1	2	30	37	TMT6plex
98	478	tr|D6RBL5|D6RBL5_HUMAN	K.FITIFGTR.S	Y	19.46	953.533	-1.2	477.773	2	14.38	5871	1	-	-	-	-	134	141
98	478	tr|D6RBL5|D6RBL5_HUMAN	K.G(+229.16)AGTDDHTLIR.V	Y	19.37	1383.73	-5.1	462.249	3	6.03	2042	1	1	0.75	0.5	0.5	201	211	TMT6plex
98	478	tr|D6RBL5|D6RBL5_HUMAN	Q.D(+229.16)LLDDLK(+229.16)SELTGK(+229.16).F	Y	17.32	2133.25	-2.6	712.089	3	22.08	9479	1	1	0	2	1	4	16	TMT6plex
98	478	tr|D6RBL5|D6RBL5_HUMAN	K.A(+229.16)LLLLC(+57.02)GEDD	Y	14.35	1346.7	-0.3	674.355	2	19.03	8062	1	-	-	-	-	251	260	TMT6plex; Carbamidomethylation
98	478	tr|D6RBL5|D6RBL5_HUMAN	R.M(+229.16)LVVLLQANRDPDAGIDEAQVEQDAQALFQAGELK(+229.16).W	Y	12.1	4253.24	-2.8	1064.31	4	25.43	10786	1	-	-	-	-	92	126	TMT6plex
98	478	tr|D6RBL5|D6RBL5_HUMAN	K.F(+229.16)ITIFGTR.S	Y	9.76	1182.7	0	592.356	2	18.19	7665	1	1	1	1	1.5	134	141	TMT6plex
98	478	tr|D6RBL5|D6RBL5_HUMAN	R.SIPAYLAETLYYAMK(+229.16).G	Y	8.71	1962.04	-3.9	655.017	3	23.98	10329	1	-	-	-	-	186	200	TMT6plex
98	478	tr|D6RBL5|D6RBL5_HUMAN	R.T(+229.16)PEELR.A	Y	7.68	972.544	0.1	487.279	2	6.01	2029	1	1	1	0.5	1	58	63	TMT6plex
248	69176	sp|P40429|RL13A_HUMAN	M.A(+42.01)EVQVLVLDGR.G	Y	28.62	1239.68	-1.2	620.848	2	17.18	7190	1	-	-	-	-	2	12	Acetylation (Protein N-term)
248	69176	sp|P40429|RL13A_HUMAN	K.YQAVTATLEEK(+229.16).R	Y	26.38	1480.8	-1.1	741.405	2	10.3	3940	1	1	0	0	1	149	159	TMT6plex
248	69176	sp|P40429|RL13A_HUMAN	K.Y(+229.16)QAVTATLEEK(+229.16).R	Y	25.9	1709.96	-0.8	570.994	3	13.68	5540	1	1	1	0	1	149	159	TMT6plex
248	69176	sp|P40429|RL13A_HUMAN	R.M(+229.16)VVPAALK(+229.16).V	Y	21.58	1285.82	-0.8	643.917	2	14.69	6018	1	-	-	-	-	118	125	TMT6plex
248	69176	sp|P40429|RL13A_HUMAN	R.L(+229.16)AHEVGWK(+229.16).Y	Y	21.29	1396.82	-2.9	466.614	3	10.93	4237	1	1	5	2	6	141	148	TMT6plex
248	69176	sp|P40429|RL13A_HUMAN	K.YLAFLR.K	N	11.73	781.449	-1.3	391.731	2	12.17	4823	1	1	0	0	1	54	59
248	69176	sp|P40429|RL13A_HUMAN	R.G(+229.16)MLPHK(+229.16).T	Y	9.7	1139.69	-3.5	380.902	3	8.43	3068	1	1	1	1.5	0.5	86	91	TMT6plex
248	69176	sp|P40429|RL13A_HUMAN	K.F(+229.16)AYLGR.L	Y	9.23	954.549	-2.5	478.281	2	11.73	4616	1	-	-	-	-	135	140	TMT6plex
248	69176	sp|P40429|RL13A_HUMAN	K.Y(+229.16)LAFLR.K	N	7.49	1010.61	-0.7	506.313	2	16.17	6712	1	1	0	0	1	54	59	TMT6plex
248	1192	tr|M0QYS1|M0QYS1_HUMAN	K.YQAVTATLEEK(+229.16).R	Y	26.38	1480.8	-1.1	741.405	2	10.3	3940	1	1	0	0	1	156	166	TMT6plex
248	1192	tr|M0QYS1|M0QYS1_HUMAN	K.Y(+229.16)QAVTATLEEK(+229.16).R	Y	25.9	1709.96	-0.8	570.994	3	13.68	5540	1	1	1	0	1	156	166	TMT6plex
248	1192	tr|M0QYS1|M0QYS1_HUMAN	R.M(+229.16)VVPAALK(+229.16).V	Y	21.58	1285.82	-0.8	643.917	2	14.69	6018	1	-	-	-	-	125	132	TMT6plex
248	1192	tr|M0QYS1|M0QYS1_HUMAN	R.L(+229.16)AHEVGWK(+229.16).Y	Y	21.29	1396.82	-2.9	466.614	3	10.93	4237	1	1	5	2	6	148	155	TMT6plex
248	1192	tr|M0QYS1|M0QYS1_HUMAN	K.YLAFLR.K	N	11.73	781.449	-1.3	391.731	2	12.17	4823	1	1	0	0	1	53	58
248	1192	tr|M0QYS1|M0QYS1_HUMAN	A.G(+229.16)MLPHK(+229.16).T	Y	9.7	1139.69	-3.5	380.902	3	8.43	3068	1	1	1	1.5	0.5	93	98	TMT6plex
248	1192	tr|M0QYS1|M0QYS1_HUMAN	K.F(+229.16)AYLGR.L	Y	9.23	954.549	-2.5	478.281	2	11.73	4616	1	-	-	-	-	142	147	TMT6plex
248	1192	tr|M0QYS1|M0QYS1_HUMAN	K.Y(+229.16)LAFLR.K	N	7.49	1010.61	-0.7	506.313	2	16.17	6712	1	1	0	0	1	53	58	TMT6plex
248	1191	tr|Q8J015|Q8J015_HUMAN	K.YQAVTATLEEK(+229.16).R	Y	26.38	1480.8	-1.1	741.405	2	10.3	3940	1	1	0	0	1	88	98	TMT6plex
248	1191	tr|Q8J015|Q8J015_HUMAN	K.Y(+229.16)QAVTATLEEK(+229.16).R	Y	25.9	1709.96	-0.8	570.994	3	13.68	5540	1	1	1	0	1	88	98	TMT6plex
248	1191	tr|Q8J015|Q8J015_HUMAN	R.M(+229.16)VVPAALK(+229.16).V	Y	21.58	1285.82	-0.8	643.917	2	14.69	6018	1	-	-	-	-	57	64	TMT6plex
248	1191	tr|Q8J015|Q8J015_HUMAN	R.L(+229.16)AHEVGWK(+229.16).Y	Y	21.29	1396.82	-2.9	466.614	3	10.93	4237	1	1	5	2	6	80	87	TMT6plex
248	1191	tr|Q8J015|Q8J015_HUMAN	R.G(+229.16)MLPHK(+229.16).T	Y	9.7	1139.69	-3.5	380.902	3	8.43	3068	1	1	1	1.5	0.5	25	30	TMT6plex
248	1191	tr|Q8J015|Q8J015_HUMAN	K.F(+229.16)AYLGR.L	Y	9.23	954.549	-2.5	478.281	2	11.73	4616	1	-	-	-	-	74	79	TMT6plex
274	69127	sp|Q15084-3|PDIA6_HUMAN	R.A(+229.16)LDLFSDNAPPPELLEIINEDIAK(+229.16).R	Y	33.13	3094.68	-3.5	774.676	4	27.04	11136	1	1	1	1	0	262	285	TMT6plex
274	69127	sp|Q15084-3|PDIA6_HUMAN	K.L(+229.16)AAVDATVNQVLASR.Y	Y	32.78	1756	-1.3	586.341	3	19.11	8099	1	-	-	-	-	214	228	TMT6plex
274	69127	sp|Q15084-3|PDIA6_HUMAN	R.SGGYSSGK(+229.16).Q	Y	24.99	970.492	5.3	486.256	2	2.39	441	1	-	-	-	-	140	147	TMT6plex
274	69127	sp|Q15084-3|PDIA6_HUMAN	K.IFGSNK(+229.16).N	N	15.83	893.517	-2.9	447.765	2	6.39	2210	1	1	1	1	2	100	105	TMT6plex
274	69127	sp|Q15084-3|PDIA6_HUMAN	K.N(+229.16)LEPEWAAAASEVK(+229.16).E	Y	15.69	1972.07	-1.1	658.362	3	16.12	6691	1	-	-	-	-	192	205	TMT6plex
274	69127	sp|Q15084-3|PDIA6_HUMAN	R.TGEAIVDAALSALRQ(+.98)LVK(+229.16).D	Y	14.7	2084.2	-3.6	695.74	3	26.62	11050	1	1	0	0	1	116	133	Deamidation (NQ); TMT6plex
274	69127	sp|Q15084-3|PDIA6_HUMAN	R.L(+229.16)TPEWK(+229.16).K	Y	8.77	1230.74	-2.2	616.375	2	13.1	5266	1	1	0.5	0	0	58	63	TMT6plex
274	69127	sp|Q15084-3|PDIA6_HUMAN	Q.G(+229.16)FPTIK(+229.16).I	N	7.58	1119.71	-2.4	560.859	2	12.58	5021	1	1	3	2	2	94	99	TMT6plex
274	69128	sp|Q15084|PDIA6_HUMAN	R.A(+229.16)LDLFSDNAPPPELLEIINEDIAK(+229.16).R	Y	33.13	3094.68	-3.5	774.676	4	27.04	11136	1	1	1	1	0	265	288	TMT6plex
274	69128	sp|Q15084|PDIA6_HUMAN	K.L(+229.16)AAVDATVNQVLASR.Y	Y	32.78	1756	-1.3	586.341	3	19.11	8099	1	-	-	-	-	217	231	TMT6plex
274	69128	sp|Q15084|PDIA6_HUMAN	R.SGGYSSGK(+229.16).Q	Y	24.99	970.492	5.3	486.256	2	2.39	441	1	-	-	-	-	143	150	TMT6plex
274	69128	sp|Q15084|PDIA6_HUMAN	K.IFGSNK(+229.16).N	N	15.83	893.517	-2.9	447.765	2	6.39	2210	1	1	1	1	2	103	108	TMT6plex
274	69128	sp|Q15084|PDIA6_HUMAN	K.N(+229.16)LEPEWAAAASEVK(+229.16).E	Y	15.69	1972.07	-1.1	658.362	3	16.12	6691	1	-	-	-	-	195	208	TMT6plex
274	69128	sp|Q15084|PDIA6_HUMAN	R.TGEAIVDAALSALRQ(+.98)LVK(+229.16).D	Y	14.7	2084.2	-3.6	695.74	3	26.62	11050	1	1	0	0	1	119	136	Deamidation (NQ); TMT6plex
274	69128	sp|Q15084|PDIA6_HUMAN	R.L(+229.16)TPEWK(+229.16).K	Y	8.77	1230.74	-2.2	616.375	2	13.1	5266	1	1	0.5	0	0	61	66	TMT6plex
274	69128	sp|Q15084|PDIA6_HUMAN	Q.G(+229.16)FPTIK(+229.16).I	N	7.58	1119.71	-2.4	560.859	2	12.58	5021	1	1	3	2	2	97	102	TMT6plex
274	69129	sp|Q15084-4|PDIA6_HUMAN	R.A(+229.16)LDLFSDNAPPPELLEIINEDIAK(+229.16).R	Y	33.13	3094.68	-3.5	774.676	4	27.04	11136	1	1	1	1	0	270	293	TMT6plex
274	69129	sp|Q15084-4|PDIA6_HUMAN	K.L(+229.16)AAVDATVNQVLASR.Y	Y	32.78	1756	-1.3	586.341	3	19.11	8099	1	-	-	-	-	222	236	TMT6plex
274	69129	sp|Q15084-4|PDIA6_HUMAN	R.SGGYSSGK(+229.16).Q	Y	24.99	970.492	5.3	486.256	2	2.39	441	1	-	-	-	-	148	155	TMT6plex
274	69129	sp|Q15084-4|PDIA6_HUMAN	K.IFGSNK(+229.16).N	N	15.83	893.517	-2.9	447.765	2	6.39	2210	1	1	1	1	2	108	113	TMT6plex
274	69129	sp|Q15084-4|PDIA6_HUMAN	K.N(+229.16)LEPEWAAAASEVK(+229.16).E	Y	15.69	1972.07	-1.1	658.362	3	16.12	6691	1	-	-	-	-	200	213	TMT6plex
274	69129	sp|Q15084-4|PDIA6_HUMAN	R.TGEAIVDAALSALRQ(+.98)LVK(+229.16).D	Y	14.7	2084.2	-3.6	695.74	3	26.62	11050	1	1	0	0	1	124	141	Deamidation (NQ); TMT6plex
274	69129	sp|Q15084-4|PDIA6_HUMAN	R.L(+229.16)TPEWK(+229.16).K	Y	8.77	1230.74	-2.2	616.375	2	13.1	5266	1	1	0.5	0	0	66	71	TMT6plex
274	69129	sp|Q15084-4|PDIA6_HUMAN	Q.G(+229.16)FPTIK(+229.16).I	N	7.58	1119.71	-2.4	560.859	2	12.58	5021	1	1	3	2	2	102	107	TMT6plex
274	69130	sp|Q15084-5|PDIA6_HUMAN	R.A(+229.16)LDLFSDNAPPPELLEIINEDIAK(+229.16).R	Y	33.13	3094.68	-3.5	774.676	4	27.04	11136	1	1	1	1	0	313	336	TMT6plex
274	69130	sp|Q15084-5|PDIA6_HUMAN	K.L(+229.16)AAVDATVNQVLASR.Y	Y	32.78	1756	-1.3	586.341	3	19.11	8099	1	-	-	-	-	265	279	TMT6plex
274	69130	sp|Q15084-5|PDIA6_HUMAN	R.SGGYSSGK(+229.16).Q	Y	24.99	970.492	5.3	486.256	2	2.39	441	1	-	-	-	-	191	198	TMT6plex
274	69130	sp|Q15084-5|PDIA6_HUMAN	K.IFGSNK(+229.16).N	N	15.83	893.517	-2.9	447.765	2	6.39	2210	1	1	1	1	2	151	156	TMT6plex
274	69130	sp|Q15084-5|PDIA6_HUMAN	K.N(+229.16)LEPEWAAAASEVK(+229.16).E	Y	15.69	1972.07	-1.1	658.362	3	16.12	6691	1	-	-	-	-	243	256	TMT6plex
274	69130	sp|Q15084-5|PDIA6_HUMAN	R.TGEAIVDAALSALRQ(+.98)LVK(+229.16).D	Y	14.7	2084.2	-3.6	695.74	3	26.62	11050	1	1	0	0	1	167	184	Deamidation (NQ); TMT6plex
274	69130	sp|Q15084-5|PDIA6_HUMAN	R.L(+229.16)TPEWK(+229.16).K	Y	8.77	1230.74	-2.2	616.375	2	13.1	5266	1	1	0.5	0	0	109	114	TMT6plex
274	69130	sp|Q15084-5|PDIA6_HUMAN	Q.G(+229.16)FPTIK(+229.16).I	N	7.58	1119.71	-2.4	560.859	2	12.58	5021	1	1	3	2	2	145	150	TMT6plex
274	69131	sp|Q15084-2|PDIA6_HUMAN	R.A(+229.16)LDLFSDNAPPPELLEIINEDIAK(+229.16).R	Y	33.13	3094.68	-3.5	774.676	4	27.04	11136	1	1	1	1	0	317	340	TMT6plex
274	69131	sp|Q15084-2|PDIA6_HUMAN	K.L(+229.16)AAVDATVNQVLASR.Y	Y	32.78	1756	-1.3	586.341	3	19.11	8099	1	-	-	-	-	269	283	TMT6plex
274	69131	sp|Q15084-2|PDIA6_HUMAN	R.SGGYSSGK(+229.16).Q	Y	24.99	970.492	5.3	486.256	2	2.39	441	1	-	-	-	-	195	202	TMT6plex
274	69131	sp|Q15084-2|PDIA6_HUMAN	K.IFGSNK(+229.16).N	N	15.83	893.517	-2.9	447.765	2	6.39	2210	1	1	1	1	2	155	160	TMT6plex
274	69131	sp|Q15084-2|PDIA6_HUMAN	K.N(+229.16)LEPEWAAAASEVK(+229.16).E	Y	15.69	1972.07	-1.1	658.362	3	16.12	6691	1	-	-	-	-	247	260	TMT6plex
274	69131	sp|Q15084-2|PDIA6_HUMAN	R.TGEAIVDAALSALRQ(+.98)LVK(+229.16).D	Y	14.7	2084.2	-3.6	695.74	3	26.62	11050	1	1	0	0	1	171	188	Deamidation (NQ); TMT6plex
274	69131	sp|Q15084-2|PDIA6_HUMAN	R.L(+229.16)TPEWK(+229.16).K	Y	8.77	1230.74	-2.2	616.375	2	13.1	5266	1	1	0.5	0	0	113	118	TMT6plex
274	69131	sp|Q15084-2|PDIA6_HUMAN	Q.G(+229.16)FPTIK(+229.16).I	N	7.58	1119.71	-2.4	560.859	2	12.58	5021	1	1	3	2	2	149	154	TMT6plex
54	308	tr|H3BU78|H3BU78_HUMAN	K.I(+229.16)GEHTPSALAIMENANVLAR.Y	Y	45.58	2335.25	0.3	779.425	3	17.76	7462	1	-	-	-	-	99	118	TMT6plex
54	308	tr|H3BU78|H3BU78_HUMAN	K.F(+229.16)SHEEIAMATVTALR.R	Y	44.08	1904	-0.8	635.674	3	15.19	6253	1	1	2	0	1	161	175	TMT6plex
54	308	tr|H3BU78|H3BU78_HUMAN	K.IGEHTPSALAIMENANVLAR.Y	Y	42.11	2106.09	-2.3	703.035	3	16.53	6885	1	-	-	-	-	99	118
54	308	tr|H3BU78|H3BU78_HUMAN	R.V(+229.16)NPC(+57.02)IGGVILFHETLYQK(+229.16).A	Y	39.88	2545.41	0.8	849.479	3	19.06	8081	1	-	-	-	-	15	32	TMT6plex; Carbamidomethylation
54	308	tr|H3BU78|H3BU78_HUMAN	K.A(+229.16)DDGRPFPQVIK(+229.16).S	Y	26.76	1800.03	-2.8	601.016	3	12.09	4789	1	1	6	11	5	33	44	TMT6plex
54	308	tr|H3BU78|H3BU78_HUMAN	R.Q(+229.16)LLLTADDR.V	Y	26.65	1272.72	-1.3	637.369	2	11.74	4621	1	1	2	2	2	6	14	TMT6plex
54	308	tr|H3BU78|H3BU78_HUMAN	Q.VLAAVYK(+229.16).A	N	23.44	991.627	-2.2	496.82	2	9.11	3392	1	1	0.5	1	1.5	126	132	TMT6plex
54	308	tr|H3BU78|H3BU78_HUMAN	R.Q(-17.03)LLLTADDR.V	Y	22.3	1026.53	7.9	514.279	2	13.8	5594	1	1	2	0	2	6	14	Pyro-glu from Q
54	308	tr|H3BU78|H3BU78_HUMAN	R.QLLLTADDR.V	Y	20.91	1043.56	-1.2	522.787	2	8.61	3156	1	1	4	0	3	6	14
54	308	tr|H3BU78|H3BU78_HUMAN	K.G(+229.16)GVVGIK(+229.16).V	Y	19.05	1086.72	-0.4	544.365	2	9.97	3798	1	1	0.6	0.8	0.2	47	53	TMT6plex
54	308	tr|H3BU78|H3BU78_HUMAN	R.C(+57.02)AQYK(+229.16).K	N	13.92	897.458	-2.1	449.735	2	2.74	604	1	-	-	-	-	80	84	Carbamidomethylation; TMT6plex
54	308	tr|H3BU78|H3BU78_HUMAN	K.S(+229.16)K(+229.16)GGVVGIK(+229.16).V	Y	12.65	1531.01	-1.7	511.342	3	9.35	3505	1	1	0.5	0.5	0.5	45	53	TMT6plex
54	308	tr|H3BU78|H3BU78_HUMAN	K.D(+229.16)GADFAK(+229.16).W	N	11.08	1180.65	-0.4	591.332	2	8.53	3118	1	1	1	1.167	1	86	92	TMT6plex
54	308	tr|H3BU78|H3BU78_HUMAN	A.N(+.98)(+229.16)VLAR.Y	N	9.15	801.491	-0.2	401.753	2	5.76	1914	1	-	-	-	-	114	118	Deamidation (NQ); TMT6plex
54	308	tr|H3BU78|H3BU78_HUMAN	Q.V(+229.16)LAAVYK(+229.16).A	N	9.05	1220.79	-2.1	611.401	2	13.78	5586	1	1	2	2	2	126	132	TMT6plex
54	472	tr|H3BR04|H3BR04_HUMAN	K.I(+229.16)GEHTPSALAIMENANVLAR	Y	45.58	2335.25	0.3	779.425	3	17.76	7462	1	-	-	-	-	143	162	TMT6plex
54	472	tr|H3BR04|H3BR04_HUMAN	K.IGEHTPSALAIMENANVLAR	Y	42.11	2106.09	-2.3	703.035	3	16.53	6885	1	-	-	-	-	143	162
54	472	tr|H3BR04|H3BR04_HUMAN	R.V(+229.16)NPC(+57.02)IGGVILFHETLYQK(+229.16).A	Y	39.88	2545.41	0.8	849.479	3	19.06	8081	1	-	-	-	-	59	76	TMT6plex; Carbamidomethylation
54	472	tr|H3BR04|H3BR04_HUMAN	K.A(+229.16)DDGRPFPQVIK(+229.16).S	Y	26.76	1800.03	-2.8	601.016	3	12.09	4789	1	1	6	11	5	77	88	TMT6plex
54	472	tr|H3BR04|H3BR04_HUMAN	R.Q(+229.16)LLLTADDR.V	Y	26.65	1272.72	-1.3	637.369	2	11.74	4621	1	1	2	2	2	50	58	TMT6plex
54	472	tr|H3BR04|H3BR04_HUMAN	M.PYQYPALTPEQK(+229.16).K	Y	25.08	1662.88	-0.8	555.301	3	11.02	4284	1	1	1	1	2	2	13	TMT6plex
54	472	tr|H3BR04|H3BR04_HUMAN	R.Q(-17.03)LLLTADDR.V	Y	22.3	1026.53	7.9	514.279	2	13.8	5594	1	1	2	0	2	50	58	Pyro-glu from Q
54	472	tr|H3BR04|H3BR04_HUMAN	R.QLLLTADDR.V	Y	20.91	1043.56	-1.2	522.787	2	8.61	3156	1	1	4	0	3	50	58
54	472	tr|H3BR04|H3BR04_HUMAN	K.G(+229.16)GVVGIK(+229.16).V	Y	19.05	1086.72	-0.4	544.365	2	9.97	3798	1	1	0.6	0.8	0.2	91	97	TMT6plex
54	472	tr|H3BR04|H3BR04_HUMAN	R.C(+57.02)AQYK(+229.16).K	N	13.92	897.458	-2.1	449.735	2	2.74	604	1	-	-	-	-	124	128	Carbamidomethylation; TMT6plex
54	472	tr|H3BR04|H3BR04_HUMAN	L.S(+229.16)D(+14.02)IAHR.I	Y	13.8	940.529	-3	314.516	3	2.23	374	1	1	0.5	0.667	0.833	17	22	TMT6plex; Methyl ester
54	472	tr|H3BR04|H3BR04_HUMAN	K.S(+229.16)K(+229.16)GGVVGIK(+229.16).V	Y	12.65	1531.01	-1.7	511.342	3	9.35	3505	1	1	0.5	0.5	0.5	89	97	TMT6plex
54	472	tr|H3BR04|H3BR04_HUMAN	K.D(+229.16)GADFAK(+229.16).W	N	11.08	1180.65	-0.4	591.332	2	8.53	3118	1	1	1	1.167	1	130	136	TMT6plex
54	472	tr|H3BR04|H3BR04_HUMAN	A.N(+.98)(+229.16)VLAR	N	9.15	801.491	-0.2	401.753	2	5.76	1914	1	-	-	-	-	158	162	Deamidation (NQ); TMT6plex
54	622	tr|H3BMQ8|H3BMQ8_HUMAN	R.V(+229.16)NPC(+57.02)IGGVILFHETLYQK(+229.16).A	Y	39.88	2545.41	0.8	849.479	3	19.06	8081	1	-	-	-	-	59	76	TMT6plex; Carbamidomethylation
54	622	tr|H3BMQ8|H3BMQ8_HUMAN	K.A(+229.16)DDGRPFPQVIK(+229.16).S	Y	26.76	1800.03	-2.8	601.016	3	12.09	4789	1	1	6	11	5	77	88	TMT6plex
54	622	tr|H3BMQ8|H3BMQ8_HUMAN	R.Q(+229.16)LLLTADDR.V	Y	26.65	1272.72	-1.3	637.369	2	11.74	4621	1	1	2	2	2	50	58	TMT6plex
54	622	tr|H3BMQ8|H3BMQ8_HUMAN	M.PYQYPALTPEQK(+229.16).K	Y	25.08	1662.88	-0.8	555.301	3	11.02	4284	1	1	1	1	2	2	13	TMT6plex
54	622	tr|H3BMQ8|H3BMQ8_HUMAN	R.Q(-17.03)LLLTADDR.V	Y	22.3	1026.53	7.9	514.279	2	13.8	5594	1	1	2	0	2	50	58	Pyro-glu from Q
54	622	tr|H3BMQ8|H3BMQ8_HUMAN	R.QLLLTADDR.V	Y	20.91	1043.56	-1.2	522.787	2	8.61	3156	1	1	4	0	3	50	58
54	622	tr|H3BMQ8|H3BMQ8_HUMAN	K.G(+229.16)GVVGIK(+229.16).V	Y	19.05	1086.72	-0.4	544.365	2	9.97	3798	1	1	0.6	0.8	0.2	91	97	TMT6plex
54	622	tr|H3BMQ8|H3BMQ8_HUMAN	R.C(+57.02)AQYK(+229.16).K	N	13.92	897.458	-2.1	449.735	2	2.74	604	1	-	-	-	-	124	128	Carbamidomethylation; TMT6plex
54	622	tr|H3BMQ8|H3BMQ8_HUMAN	L.S(+229.16)D(+14.02)IAHR.I	Y	13.8	940.529	-3	314.516	3	2.23	374	1	1	0.5	0.667	0.833	17	22	TMT6plex; Methyl ester
54	622	tr|H3BMQ8|H3BMQ8_HUMAN	K.S(+229.16)K(+229.16)GGVVGIK(+229.16).V	Y	12.65	1531.01	-1.7	511.342	3	9.35	3505	1	1	0.5	0.5	0.5	89	97	TMT6plex
54	622	tr|H3BMQ8|H3BMQ8_HUMAN	K.D(+229.16)GADFAK(+229.16).W	N	11.08	1180.65	-0.4	591.332	2	8.53	3118	1	1	1	1.167	1	130	136	TMT6plex
266	69002	sp|Q01813-2|PFKAP_HUMAN	R.M(+229.16)GVEAVIALLEATPDTPAC(+57.02)VVSLNGN(+.98)HAVR.L	Y	39.02	3333.73	-3.3	834.436	4	25.78	10869	1	1	0	0	0	317	346	TMT6plex; Carbamidomethylation; Deamidation (NQ)
266	69002	sp|Q01813-2|PFKAP_HUMAN	K.E(+229.16)IGWTDVGGWTGQGGSILGTK(+229.16).R	Y	35.57	2576.36	-0.6	859.795	3	19.62	8344	1	-	-	-	-	452	472	TMT6plex
266	69002	sp|Q01813-2|PFKAP_HUMAN	R.G(+229.16)ITNLC(+57.02)VIGGDGSLTGANLFR.K	Y	32.45	2363.25	-0.5	788.756	3	19.92	8482	1	-	-	-	-	110	130	TMT6plex; Carbamidomethylation
266	69002	sp|Q01813-2|PFKAP_HUMAN	R.A(+229.16)MEWITAK(+229.16).L	Y	22.67	1406.8	-0.9	704.407	2	15.47	6383	1	1	1	2	2	685	692	TMT6plex
266	69002	sp|Q01813-2|PFKAP_HUMAN	R.TFVLEVMGR.H	Y	19.17	1050.55	0.1	526.284	2	14.21	5790	1	-	-	-	-	203	211
266	69002	sp|Q01813-2|PFKAP_HUMAN	K.EWSGLLEELAR.N	Y	18.88	1301.66	0.3	651.838	2	17.93	7542	1	1	0	0	0	132	142
266	69002	sp|Q01813-2|PFKAP_HUMAN	K.E(+229.16)QWWLK(+229.16).L	Y	8.87	1346.78	0	674.395	2	15.7	6492	1	1	4	0	1	740	745	TMT6plex
266	69002	sp|Q01813-2|PFKAP_HUMAN	G.VLHLR.G	N	7.21	636.407	-0.2	319.211	2	2.5	490	1	-	-	-	-	23	27
266	69003	sp|Q01813|PFKAP_HUMAN	R.M(+229.16)GVEAVIALLEATPDTPAC(+57.02)VVSLNGN(+.98)HAVR.L	Y	39.02	3333.73	-3.3	834.436	4	25.78	10869	1	1	0	0	0	325	354	TMT6plex; Carbamidomethylation; Deamidation (NQ)
266	69003	sp|Q01813|PFKAP_HUMAN	K.E(+229.16)IGWTDVGGWTGQGGSILGTK(+229.16).R	Y	35.57	2576.36	-0.6	859.795	3	19.62	8344	1	-	-	-	-	460	480	TMT6plex
266	69003	sp|Q01813|PFKAP_HUMAN	R.G(+229.16)ITNLC(+57.02)VIGGDGSLTGANLFR.K	Y	32.45	2363.25	-0.5	788.756	3	19.92	8482	1	-	-	-	-	118	138	TMT6plex; Carbamidomethylation
266	69003	sp|Q01813|PFKAP_HUMAN	R.A(+229.16)MEWITAK(+229.16).L	Y	22.67	1406.8	-0.9	704.407	2	15.47	6383	1	1	1	2	2	693	700	TMT6plex
266	69003	sp|Q01813|PFKAP_HUMAN	R.TFVLEVMGR.H	Y	19.17	1050.55	0.1	526.284	2	14.21	5790	1	-	-	-	-	211	219
266	69003	sp|Q01813|PFKAP_HUMAN	K.EWSGLLEELAR.N	Y	18.88	1301.66	0.3	651.838	2	17.93	7542	1	1	0	0	0	140	150
266	69003	sp|Q01813|PFKAP_HUMAN	K.E(+229.16)QWWLK(+229.16).L	Y	8.87	1346.78	0	674.395	2	15.7	6492	1	1	4	0	1	748	753	TMT6plex
192	870	tr|J3QSB4|J3QSB4_HUMAN	K.S(+229.16)TESLQANVQR.L	Y	26.45	1460.78	-0.6	731.396	2	6.69	2357	1	1	1	1	1	106	116	TMT6plex
192	870	tr|J3QSB4|J3QSB4_HUMAN	R.TIGISVDPR.R	Y	24.85	956.529	-3	479.27	2	8.72	3207	1	-	-	-	-	93	101
192	870	tr|J3QSB4|J3QSB4_HUMAN	R.V(+229.16)ATWFNQPAR.K	Y	21.79	1417.77	7.5	709.896	2	13.69	5546	1	-	-	-	-	22	31	TMT6plex
192	870	tr|J3QSB4|J3QSB4_HUMAN	R.G(+229.16)FSLEELR.V	Y	18.74	1178.65	0	590.332	2	14.25	5808	1	1	1.5	1	1	75	82	TMT6plex
192	870	tr|J3QSB4|J3QSB4_HUMAN	R.T(+229.16)IGISVDPR.R	Y	14.4	1185.69	-0.4	593.853	2	11.35	4439	1	1	1	0.667	0.667	93	101	TMT6plex
192	870	tr|J3QSB4|J3QSB4_HUMAN	R.PASGPIRPIVR.C	Y	14.21	1161.7	-2.8	388.239	3	6	2025	1	-	-	-	-	50	60
105	68948	sp|P05141|ADT2_HUMAN	L.Y(+229.16)FAGNLASGGAAGATSLC(+57.02)FVYPLDFAR.T	N	36.75	3024.5	0	1009.17	3	23.02	9918	1	-	-	-	-	112	138	TMT6plex; Carbamidomethylation
105	68948	sp|P05141|ADT2_HUMAN	K.L(+229.16)LLQVQHASK(+229.16).Q	N	32.16	1594	-3.2	532.338	3	12.41	4939	1	1	2	3	3	34	43	TMT6plex
105	68948	sp|P05141|ADT2_HUMAN	L.YFAGNLASGGAAGATSLC(+57.02)FVYPLDFAR.T	N	31.32	2795.34	5.6	932.792	3	21.74	9319	1	-	-	-	-	112	138	Carbamidomethylation
105	68948	sp|P05141|ADT2_HUMAN	K.D(+229.16)FLAGGVAAAISK(+229.16).T	Y	27.75	1676.99	-2	560.002	3	17.68	7426	1	-	-	-	-	11	23	TMT6plex
105	68948	sp|P05141|ADT2_HUMAN	K.LLLQVQHASK(+229.16).Q	N	27.27	1364.83	-3.6	455.95	3	8.84	3265	1	-	-	-	-	34	43	TMT6plex
105	68948	sp|P05141|ADT2_HUMAN	R.YFPTQALNFAFK(+229.16).D	N	25.69	1674.9	-0.1	838.456	2	19.32	8201	1	-	-	-	-	81	92	TMT6plex
105	68948	sp|P05141|ADT2_HUMAN	R.G(+229.16)LGDC(+57.02)LVK(+229.16).I	N	24.04	1318.77	-0.9	660.391	2	12.15	4818	1	1	1.091	0.273	1	156	163	TMT6plex; Carbamidomethylation
105	68948	sp|P05141|ADT2_HUMAN	K.EQGVLSFWR.G	N	23.11	1120.57	0.3	561.291	2	15.02	6170	1	-	-	-	-	64	72
105	68948	sp|P05141|ADT2_HUMAN	M.T(+42.01)DAAVSFAK(+229.16).D	Y	21.88	1179.63	4.5	590.827	2	12.44	4954	1	1	4	2	0	2	10	Acetylation (Protein N-term); TMT6plex
105	68948	sp|P05141|ADT2_HUMAN	R.G(+229.16)NLANVIR.Y	N	19.58	1084.66	-3.3	543.333	2	10.34	3959	1	1	1.5	1.5	1	73	80	TMT6plex
105	68948	sp|P05141|ADT2_HUMAN	K.Q(+229.16)IFLGGVDK(+229.16).R	N	19.04	1433.86	4.2	717.943	2	14.64	5992	1	1	2	1	0.5	97	105	TMT6plex
105	68948	sp|P05141|ADT2_HUMAN	R.L(+229.16)AADVGK(+229.16).A	N	18.68	1130.71	-1.9	566.359	2	9.97	3799	1	1	1	0.25	0.25	141	147	TMT6plex
105	68948	sp|P05141|ADT2_HUMAN	K.G(+229.16)MLPDPK(+229.16).N	N	17.77	1214.71	1.3	608.363	2	11.32	4425	1	-	-	-	-	200	206	TMT6plex
105	68948	sp|P05141|ADT2_HUMAN	K.DFLAGGVAAAISK(+229.16).T	Y	17.21	1447.82	-1.5	724.918	2	16.39	6817	1	1	4	2	2	11	23	TMT6plex
105	68948	sp|P05141|ADT2_HUMAN	K.TAVAPIER.V	N	14.09	855.481	-42.1	428.73	2	4.32	1332	1	1	2	1	0	24	31
105	68948	sp|P05141|ADT2_HUMAN	K.QITADK(+229.16).Q	Y	13.4	903.523	7.7	452.772	2	4	1181	1	-	-	-	-	44	49	TMT6plex
105	68948	sp|P05141|ADT2_HUMAN	K.QYK(+42.01)GIIDC(+57.02)VVR.I	Y	12.24	1391.72	31.9	464.93	3	9.52	3586	1	1	0	1	0	50	60	Acetylation (K); Carbamidomethylation
105	68948	sp|P05141|ADT2_HUMAN	K.Q(+229.16)IFLGGVDK(+229.16)R.T	Y	8.96	1589.97	-3.3	530.994	3	12.35	4912	1	1	0	1.5	1	97	106	TMT6plex
105	68948	sp|P05141|ADT2_HUMAN	K.G(+229.16)AWSNVLR.G	N	5.97	1130.64	-1.2	566.327	2	12.15	4814	1	1	0.667	0.333	1	273	280	TMT6plex
114	68876	sp|P18669|PGAM1_HUMAN	R.T(+229.16)LWTVLDAIDQMWLPVVR.T	Y	39.66	2384.31	-2.9	795.776	3	32.09	11805	1	1	0	0	0	66	83	TMT6plex
114	68876	sp|P18669|PGAM1_HUMAN	R.DAGYEFDIC(+57.02)FTSVQK(+229.16).R	Y	33.48	2007.95	-0.1	670.322	3	17.31	7250	1	-	-	-	-	47	61	Carbamidomethylation; TMT6plex
114	68876	sp|P18669|PGAM1_HUMAN	R.FSGWYDADLSPAGHEEAK(+229.16).R	Y	33.03	2208.03	0.2	737.018	3	12.75	5100	1	-	-	-	-	22	39	TMT6plex
114	68876	sp|P18669|PGAM1_HUMAN	R.D(+229.16)AGYEFDIC(+57.02)FTSVQK(+229.16).R	Y	31.83	2237.11	-0.3	746.71	3	17.75	7460	1	-	-	-	-	47	61	TMT6plex; Carbamidomethylation
114	68876	sp|P18669|PGAM1_HUMAN	R.F(+229.16)SGWYDADLSPAGHEEAK(+229.16)R.G	Y	30.99	2593.3	-3	649.33	4	13.72	5558	1	-	-	-	-	22	40	TMT6plex
114	68876	sp|P18669|PGAM1_HUMAN	R.TLWTVLDAIDQMWLPVVR.T	Y	29.61	2155.15	0	719.391	3	30.41	11628	1	-	-	-	-	66	83
114	68876	sp|P18669|PGAM1_HUMAN	K.HLEGLSEEAIMELNLPTGIPIVYELDK(+229.16).N	Y	28.99	3251.72	-2	1084.91	3	24.2	10419	1	-	-	-	-	196	222	TMT6plex
114	68876	sp|P18669|PGAM1_HUMAN	K.A(+229.16)MEAVAAQGK(+229.16).A	Y	26.86	1432.81	-1.6	717.412	2	9.33	3498	1	1	1	2	2	242	251	TMT6plex
114	68876	sp|P18669|PGAM1_HUMAN	R.A(+229.16)LPFWNEEIVPQIK(+229.16).E	Y	24.9	2141.23	-2.4	714.749	3	21.78	9336	1	-	-	-	-	163	176	TMT6plex
114	68876	sp|P18669|PGAM1_HUMAN	R.HYGGLTGLNK(+229.16).A	Y	23.2	1287.71	-1.8	430.244	3	8.13	2927	1	-	-	-	-	91	100	TMT6plex
114	68876	sp|P18669|PGAM1_HUMAN	K.H(+229.16)LEGLSEEAIMELNLPTGIPIVYELDK(+229.16).N	Y	22.3	3480.88	-0.9	1161.3	3	24.62	10570	1	1	0	0	0	196	222	TMT6plex
114	68876	sp|P18669|PGAM1_HUMAN	R.VLIAAHGNSLR.G	Y	19.94	1149.66	-1.3	384.227	3	5.7	1886	1	-	-	-	-	181	191
114	68876	sp|P18669|PGAM1_HUMAN	R.YADLTEDQLPSC(+57.02)ESLK(+229.16)DTIAR.A	Y	17.78	2653.31	0.8	885.445	3	14.67	6009	1	-	-	-	-	142	162	Carbamidomethylation; TMT6plex
114	68876	sp|P18669|PGAM1_HUMAN	K.NLK(+229.16)PIK(+229.16)PMQFLGDEETVR.K	Y	15.02	2572.45	-2.4	644.117	4	14.87	6102	1	1	0	0.5	0.5	223	240	TMT6plex
114	68876	sp|P18669|PGAM1_HUMAN	K.L(+229.16)VLIR.H	N	10.71	841.595	-1.7	421.804	2	13.23	5325	1	1	1.5	1.5	1	6	10	TMT6plex
114	68876	sp|P18669|PGAM1_HUMAN	R.Y(+229.16)ADLTEDQLPSC(+57.02)ESLK(+229.16)DTIAR.A	Y	9.43	2882.47	-0.4	961.832	3	15.98	6624	1	-	-	-	-	142	162	TMT6plex; Carbamidomethylation
114	68876	sp|P18669|PGAM1_HUMAN	R.G(+229.16)GQALR.D	Y	8.65	829.497	-1.3	415.755	2	3.87	1117	1	-	-	-	-	41	46	TMT6plex
114	69194	sp|P15259|PGAM2_HUMAN	K.A(+229.16)MEAVAAQGK(+229.16).A	Y	26.86	1432.81	-1.6	717.412	2	9.33	3498	1	1	1	2	2	242	251	TMT6plex
114	69194	sp|P15259|PGAM2_HUMAN	R.A(+229.16)LPFWNEEIVPQIK(+229.16).A	Y	24.9	2141.23	-2.4	714.749	3	21.78	9336	1	-	-	-	-	163	176	TMT6plex
114	69194	sp|P15259|PGAM2_HUMAN	R.HYGGLTGLNK(+229.16).A	Y	23.2	1287.71	-1.8	430.244	3	8.13	2927	1	-	-	-	-	91	100	TMT6plex
114	69194	sp|P15259|PGAM2_HUMAN	R.VLIAAHGNSLR.G	Y	19.94	1149.66	-1.3	384.227	3	5.7	1886	1	-	-	-	-	181	191
192	69041	sp|P26373|RL13_HUMAN	K.L(+229.16)ATQLTGPVMPVR.N	Y	33.94	1610.94	-2	537.986	3	15.46	6378	1	1	1	0	0	146	158	TMT6plex
192	69041	sp|P26373|RL13_HUMAN	K.S(+229.16)TESLQANVQR.L	Y	26.45	1460.78	-0.6	731.396	2	6.69	2357	1	1	1	1	1	106	116	TMT6plex
192	69041	sp|P26373|RL13_HUMAN	R.TIGISVDPR.R	Y	24.85	956.529	-3	479.27	2	8.72	3207	1	-	-	-	-	93	101
192	69041	sp|P26373|RL13_HUMAN	K.K(+229.16)GDSSAEELK(+229.16).L	Y	24.82	1520.85	-0.3	507.955	3	5.83	1948	1	1	0	0	0	136	145	TMT6plex
192	69041	sp|P26373|RL13_HUMAN	R.V(+229.16)ATWFNQPAR.K	Y	21.79	1417.77	7.5	709.896	2	13.69	5546	1	-	-	-	-	22	31	TMT6plex
192	69041	sp|P26373|RL13_HUMAN	R.G(+229.16)FSLEELR.V	Y	18.74	1178.65	0	590.332	2	14.25	5808	1	1	1.5	1	1	75	82	TMT6plex
192	69041	sp|P26373|RL13_HUMAN	R.T(+229.16)IGISVDPR.R	Y	14.4	1185.69	-0.4	593.853	2	11.35	4439	1	1	1	0.667	0.667	93	101	TMT6plex
192	69041	sp|P26373|RL13_HUMAN	R.PASGPIRPIVR.C	Y	14.21	1161.7	-2.8	388.239	3	6	2025	1	-	-	-	-	50	60
192	69041	sp|P26373|RL13_HUMAN	R.V(+229.16)ITEEEK(+229.16).N	Y	13.89	1304.76	-4.3	653.384	2	8.94	3315	1	1	1.333	1	1.667	168	174	TMT6plex
192	69041	sp|P26373|RL13_HUMAN	R.L(+229.16)FGIR.A	N	9.41	833.533	-1.9	417.773	2	13.29	5354	1	1	0	1	0	191	195	TMT6plex
192	69041	sp|P26373|RL13_HUMAN	K.L(+229.16)ILFPR.K	N	5.81	986.648	-1.3	494.331	2	16.88	7047	1	-	-	-	-	124	129	TMT6plex
309	69158	sp|P55209-2|NP1L1_HUMAN	K.NVDLLSDMVQEHDEPILK(+229.16).H	Y	31.26	2323.19	-2.1	775.403	3	17.67	7421	1	-	-	-	-	177	194	TMT6plex
309	69158	sp|P55209-2|NP1L1_HUMAN	K.G(+229.16)IPEFWLTVFK(+229.16).N	Y	28.57	1794.05	-0.4	898.031	2	25.18	10723	1	-	-	-	-	166	176	TMT6plex
309	69158	sp|P55209-2|NP1L1_HUMAN	K.F(+229.16)YEEVHDLER.K	Y	24.58	1564.77	-2.8	522.597	3	12.27	4871	1	-	-	-	-	95	104	TMT6plex
309	69158	sp|P55209-2|NP1L1_HUMAN	K.N(+229.16)VDLLSDMVQEHDEPILK(+229.16).H	Y	22.42	2552.36	-4.2	851.789	3	18.74	7926	1	1	2	1	0	177	194	TMT6plex
309	69158	sp|P55209-2|NP1L1_HUMAN	R.Q(+229.16)LTVQMMQNPQILAALQER.L	Y	17.74	2440.31	-2.2	814.443	3	19.62	8341	1	-	-	-	-	37	55	TMT6plex
309	69158	sp|P55209-2|NP1L1_HUMAN	K.NVTLK(+229.16).T	N	9.23	802.511	-8.3	402.26	2	5.91	1983	1	-	-	-	-	267	271	TMT6plex
309	69158	sp|P55209-2|NP1L1_HUMAN	K.NLQVK(+229.16).C	N	8.1	829.523	-0.4	415.768	2	5.53	1803	1	-	-	-	-	83	87	TMT6plex
309	849	tr|F8W0J6|F8W0J6_HUMAN	K.NVDLLSDMVQEHDEPILK(+229.16).H	Y	31.26	2323.19	-2.1	775.403	3	17.67	7421	1	-	-	-	-	188	205	TMT6plex
309	849	tr|F8W0J6|F8W0J6_HUMAN	K.G(+229.16)IPEFWLTVFK(+229.16).N	Y	28.57	1794.05	-0.4	898.031	2	25.18	10723	1	-	-	-	-	177	187	TMT6plex
309	849	tr|F8W0J6|F8W0J6_HUMAN	K.F(+229.16)YEEVHDLER.K	Y	24.58	1564.77	-2.8	522.597	3	12.27	4871	1	-	-	-	-	95	104	TMT6plex
309	849	tr|F8W0J6|F8W0J6_HUMAN	K.N(+229.16)VDLLSDMVQEHDEPILK(+229.16).H	Y	22.42	2552.36	-4.2	851.789	3	18.74	7926	1	1	2	1	0	188	205	TMT6plex
309	849	tr|F8W0J6|F8W0J6_HUMAN	R.Q(+229.16)LTVQMMQNPQILAALQER.L	Y	17.74	2440.31	-2.2	814.443	3	19.62	8341	1	-	-	-	-	37	55	TMT6plex
309	849	tr|F8W0J6|F8W0J6_HUMAN	K.NVTLK(+229.16).T	N	9.23	802.511	-8.3	402.26	2	5.91	1983	1	-	-	-	-	278	282	TMT6plex
309	849	tr|F8W0J6|F8W0J6_HUMAN	K.NLQVK(+229.16).C	N	8.1	829.523	-0.4	415.768	2	5.53	1803	1	-	-	-	-	83	87	TMT6plex
309	850	tr|F5H4R6|F5H4R6_HUMAN	K.NVDLLSDMVQEHDEPILK(+229.16).H	Y	31.26	2323.19	-2.1	775.403	3	17.67	7421	1	-	-	-	-	177	194	TMT6plex
309	850	tr|F5H4R6|F5H4R6_HUMAN	K.G(+229.16)IPEFWLTVFK(+229.16).N	Y	28.57	1794.05	-0.4	898.031	2	25.18	10723	1	-	-	-	-	166	176	TMT6plex
309	850	tr|F5H4R6|F5H4R6_HUMAN	K.F(+229.16)YEEVHDLER.K	Y	24.58	1564.77	-2.8	522.597	3	12.27	4871	1	-	-	-	-	95	104	TMT6plex
309	850	tr|F5H4R6|F5H4R6_HUMAN	K.N(+229.16)VDLLSDMVQEHDEPILK(+229.16).H	Y	22.42	2552.36	-4.2	851.789	3	18.74	7926	1	1	2	1	0	177	194	TMT6plex
309	850	tr|F5H4R6|F5H4R6_HUMAN	R.Q(+229.16)LTVQMMQNPQILAALQER.L	Y	17.74	2440.31	-2.2	814.443	3	19.62	8341	1	-	-	-	-	37	55	TMT6plex
309	850	tr|F5H4R6|F5H4R6_HUMAN	K.NVTLK(+229.16).T	N	9.23	802.511	-8.3	402.26	2	5.91	1983	1	-	-	-	-	267	271	TMT6plex
309	850	tr|F5H4R6|F5H4R6_HUMAN	K.NLQVK(+229.16).C	N	8.1	829.523	-0.4	415.768	2	5.53	1803	1	-	-	-	-	83	87	TMT6plex
309	851	tr|H0YIV4|H0YIV4_HUMAN	K.NVDLLSDMVQEHDEPILK(+229.16).H	Y	31.26	2323.19	-2.1	775.403	3	17.67	7421	1	-	-	-	-	171	188	TMT6plex
309	851	tr|H0YIV4|H0YIV4_HUMAN	K.G(+229.16)IPEFWLTVFK(+229.16).N	Y	28.57	1794.05	-0.4	898.031	2	25.18	10723	1	-	-	-	-	160	170	TMT6plex
309	851	tr|H0YIV4|H0YIV4_HUMAN	K.F(+229.16)YEEVHDLER.K	Y	24.58	1564.77	-2.8	522.597	3	12.27	4871	1	-	-	-	-	89	98	TMT6plex
309	851	tr|H0YIV4|H0YIV4_HUMAN	K.N(+229.16)VDLLSDMVQEHDEPILK(+229.16).H	Y	22.42	2552.36	-4.2	851.789	3	18.74	7926	1	1	2	1	0	171	188	TMT6plex
309	851	tr|H0YIV4|H0YIV4_HUMAN	R.Q(+229.16)LTVQMMQNPQILAALQER.L	Y	17.74	2440.31	-2.2	814.443	3	19.62	8341	1	-	-	-	-	31	49	TMT6plex
309	851	tr|H0YIV4|H0YIV4_HUMAN	K.NVTLK(+229.16).T	N	9.23	802.511	-8.3	402.26	2	5.91	1983	1	-	-	-	-	261	265	TMT6plex
309	851	tr|H0YIV4|H0YIV4_HUMAN	K.NLQVK(+229.16).C	N	8.1	829.523	-0.4	415.768	2	5.53	1803	1	-	-	-	-	77	81	TMT6plex
309	69159	sp|P55209|NP1L1_HUMAN	K.NVDLLSDMVQEHDEPILK(+229.16).H	Y	31.26	2323.19	-2.1	775.403	3	17.67	7421	1	-	-	-	-	177	194	TMT6plex
309	69159	sp|P55209|NP1L1_HUMAN	K.G(+229.16)IPEFWLTVFK(+229.16).N	Y	28.57	1794.05	-0.4	898.031	2	25.18	10723	1	-	-	-	-	166	176	TMT6plex
309	69159	sp|P55209|NP1L1_HUMAN	K.F(+229.16)YEEVHDLER.K	Y	24.58	1564.77	-2.8	522.597	3	12.27	4871	1	-	-	-	-	95	104	TMT6plex
309	69159	sp|P55209|NP1L1_HUMAN	K.N(+229.16)VDLLSDMVQEHDEPILK(+229.16).H	Y	22.42	2552.36	-4.2	851.789	3	18.74	7926	1	1	2	1	0	177	194	TMT6plex
309	69159	sp|P55209|NP1L1_HUMAN	R.Q(+229.16)LTVQMMQNPQILAALQER.L	Y	17.74	2440.31	-2.2	814.443	3	19.62	8341	1	-	-	-	-	37	55	TMT6plex
309	69159	sp|P55209|NP1L1_HUMAN	K.NVTLK(+229.16).T	N	9.23	802.511	-8.3	402.26	2	5.91	1983	1	-	-	-	-	267	271	TMT6plex
309	69159	sp|P55209|NP1L1_HUMAN	K.NLQVK(+229.16).C	N	8.1	829.523	-0.4	415.768	2	5.53	1803	1	-	-	-	-	83	87	TMT6plex
309	853	tr|F8W020|F8W020_HUMAN	K.NVDLLSDMVQEHDEPILK(+229.16).H	Y	31.26	2323.19	-2.1	775.403	3	17.67	7421	1	-	-	-	-	184	201	TMT6plex
309	853	tr|F8W020|F8W020_HUMAN	K.G(+229.16)IPEFWLTVFK(+229.16).N	Y	28.57	1794.05	-0.4	898.031	2	25.18	10723	1	-	-	-	-	173	183	TMT6plex
309	853	tr|F8W020|F8W020_HUMAN	K.F(+229.16)YEEVHDLER.K	Y	24.58	1564.77	-2.8	522.597	3	12.27	4871	1	-	-	-	-	95	104	TMT6plex
309	853	tr|F8W020|F8W020_HUMAN	K.N(+229.16)VDLLSDMVQEHDEPILK(+229.16).H	Y	22.42	2552.36	-4.2	851.789	3	18.74	7926	1	1	2	1	0	184	201	TMT6plex
309	853	tr|F8W020|F8W020_HUMAN	R.Q(+229.16)LTVQMMQNPQILAALQER.L	Y	17.74	2440.31	-2.2	814.443	3	19.62	8341	1	-	-	-	-	37	55	TMT6plex
309	853	tr|F8W020|F8W020_HUMAN	K.NLQVK(+229.16).C	N	8.1	829.523	-0.4	415.768	2	5.53	1803	1	-	-	-	-	83	87	TMT6plex
309	854	tr|F8VXI6|F8VXI6_HUMAN	K.NVDLLSDMVQEHDEPILK(+229.16).H	Y	31.26	2323.19	-2.1	775.403	3	17.67	7421	1	-	-	-	-	183	200	TMT6plex
309	854	tr|F8VXI6|F8VXI6_HUMAN	K.G(+229.16)IPEFWLTVFK(+229.16).N	Y	28.57	1794.05	-0.4	898.031	2	25.18	10723	1	-	-	-	-	172	182	TMT6plex
309	854	tr|F8VXI6|F8VXI6_HUMAN	K.F(+229.16)YEEVHDLER.K	Y	24.58	1564.77	-2.8	522.597	3	12.27	4871	1	-	-	-	-	95	104	TMT6plex
309	854	tr|F8VXI6|F8VXI6_HUMAN	K.N(+229.16)VDLLSDMVQEHDEPILK(+229.16).H	Y	22.42	2552.36	-4.2	851.789	3	18.74	7926	1	1	2	1	0	183	200	TMT6plex
309	854	tr|F8VXI6|F8VXI6_HUMAN	R.Q(+229.16)LTVQMMQNPQILAALQER.L	Y	17.74	2440.31	-2.2	814.443	3	19.62	8341	1	-	-	-	-	37	55	TMT6plex
309	854	tr|F8VXI6|F8VXI6_HUMAN	K.NLQVK(+229.16).C	N	8.1	829.523	-0.4	415.768	2	5.53	1803	1	-	-	-	-	83	87	TMT6plex
309	855	tr|F8VUX1|F8VUX1_HUMAN	K.NVDLLSDMVQEHDEPILK(+229.16).H	Y	31.26	2323.19	-2.1	775.403	3	17.67	7421	1	-	-	-	-	150	167	TMT6plex
309	855	tr|F8VUX1|F8VUX1_HUMAN	K.G(+229.16)IPEFWLTVFK(+229.16).N	Y	28.57	1794.05	-0.4	898.031	2	25.18	10723	1	-	-	-	-	139	149	TMT6plex
309	855	tr|F8VUX1|F8VUX1_HUMAN	K.F(+229.16)YEEVHDLER.K	Y	24.58	1564.77	-2.8	522.597	3	12.27	4871	1	-	-	-	-	95	104	TMT6plex
309	855	tr|F8VUX1|F8VUX1_HUMAN	K.N(+229.16)VDLLSDMVQEHDEPILK(+229.16).H	Y	22.42	2552.36	-4.2	851.789	3	18.74	7926	1	1	2	1	0	150	167	TMT6plex
309	855	tr|F8VUX1|F8VUX1_HUMAN	R.Q(+229.16)LTVQMMQNPQILAALQER.L	Y	17.74	2440.31	-2.2	814.443	3	19.62	8341	1	-	-	-	-	37	55	TMT6plex
309	855	tr|F8VUX1|F8VUX1_HUMAN	K.NLQVK(+229.16).C	N	8.1	829.523	-0.4	415.768	2	5.53	1803	1	-	-	-	-	83	87	TMT6plex
309	856	tr|F8VY35|F8VY35_HUMAN	K.NVDLLSDMVQEHDEPILK(+229.16).H	Y	31.26	2323.19	-2.1	775.403	3	17.67	7421	1	-	-	-	-	177	194	TMT6plex
309	856	tr|F8VY35|F8VY35_HUMAN	K.G(+229.16)IPEFWLTVFK(+229.16).N	Y	28.57	1794.05	-0.4	898.031	2	25.18	10723	1	-	-	-	-	166	176	TMT6plex
309	856	tr|F8VY35|F8VY35_HUMAN	K.F(+229.16)YEEVHDLER.K	Y	24.58	1564.77	-2.8	522.597	3	12.27	4871	1	-	-	-	-	95	104	TMT6plex
309	856	tr|F8VY35|F8VY35_HUMAN	K.N(+229.16)VDLLSDMVQEHDEPILK(+229.16).H	Y	22.42	2552.36	-4.2	851.789	3	18.74	7926	1	1	2	1	0	177	194	TMT6plex
309	856	tr|F8VY35|F8VY35_HUMAN	R.Q(+229.16)LTVQMMQNPQILAALQER.L	Y	17.74	2440.31	-2.2	814.443	3	19.62	8341	1	-	-	-	-	37	55	TMT6plex
309	856	tr|F8VY35|F8VY35_HUMAN	K.NLQVK(+229.16).C	N	8.1	829.523	-0.4	415.768	2	5.53	1803	1	-	-	-	-	83	87	TMT6plex
309	69271	sp|P55209-3|NP1L1_HUMAN	K.NVDLLSDMVQEHDEPILK(+229.16).H	Y	31.26	2323.19	-2.1	775.403	3	17.67	7421	1	-	-	-	-	109	126	TMT6plex
309	69271	sp|P55209-3|NP1L1_HUMAN	K.G(+229.16)IPEFWLTVFK(+229.16).N	Y	28.57	1794.05	-0.4	898.031	2	25.18	10723	1	-	-	-	-	98	108	TMT6plex
309	69271	sp|P55209-3|NP1L1_HUMAN	K.F(+229.16)YEEVHDLER.K	Y	24.58	1564.77	-2.8	522.597	3	12.27	4871	1	-	-	-	-	54	63	TMT6plex
309	69271	sp|P55209-3|NP1L1_HUMAN	K.N(+229.16)VDLLSDMVQEHDEPILK(+229.16).H	Y	22.42	2552.36	-4.2	851.789	3	18.74	7926	1	1	2	1	0	109	126	TMT6plex
309	69271	sp|P55209-3|NP1L1_HUMAN	K.NVTLK(+229.16).T	N	9.23	802.511	-8.3	402.26	2	5.91	1983	1	-	-	-	-	199	203	TMT6plex
309	69271	sp|P55209-3|NP1L1_HUMAN	K.NLQVK(+229.16).C	N	8.1	829.523	-0.4	415.768	2	5.53	1803	1	-	-	-	-	42	46	TMT6plex
309	1013	tr|F8VV59|F8VV59_HUMAN	K.NVDLLSDMVQEHDEPILK(+229.16).H	Y	31.26	2323.19	-2.1	775.403	3	17.67	7421	1	-	-	-	-	136	153	TMT6plex
309	1013	tr|F8VV59|F8VV59_HUMAN	K.G(+229.16)IPEFWLTVFK(+229.16).N	Y	28.57	1794.05	-0.4	898.031	2	25.18	10723	1	-	-	-	-	125	135	TMT6plex
309	1013	tr|F8VV59|F8VV59_HUMAN	K.F(+229.16)YEEVHDLER.K	Y	24.58	1564.77	-2.8	522.597	3	12.27	4871	1	-	-	-	-	54	63	TMT6plex
309	1013	tr|F8VV59|F8VV59_HUMAN	K.N(+229.16)VDLLSDMVQEHDEPILK(+229.16).H	Y	22.42	2552.36	-4.2	851.789	3	18.74	7926	1	1	2	1	0	136	153	TMT6plex
309	1013	tr|F8VV59|F8VV59_HUMAN	K.NVTLK(+229.16).T	N	9.23	802.511	-8.3	402.26	2	5.91	1983	1	-	-	-	-	226	230	TMT6plex
309	1013	tr|F8VV59|F8VV59_HUMAN	K.NLQVK(+229.16).C	N	8.1	829.523	-0.4	415.768	2	5.53	1803	1	-	-	-	-	42	46	TMT6plex
309	1014	tr|F8W543|F8W543_HUMAN	K.NVDLLSDMVQEHDEPILK(+229.16).H	Y	31.26	2323.19	-2.1	775.403	3	17.67	7421	1	-	-	-	-	114	131	TMT6plex
309	1014	tr|F8W543|F8W543_HUMAN	K.G(+229.16)IPEFWLTVFK(+229.16).N	Y	28.57	1794.05	-0.4	898.031	2	25.18	10723	1	-	-	-	-	103	113	TMT6plex
309	1014	tr|F8W543|F8W543_HUMAN	K.F(+229.16)YEEVHDLER.K	Y	24.58	1564.77	-2.8	522.597	3	12.27	4871	1	-	-	-	-	32	41	TMT6plex
309	1014	tr|F8W543|F8W543_HUMAN	K.N(+229.16)VDLLSDMVQEHDEPILK(+229.16).H	Y	22.42	2552.36	-4.2	851.789	3	18.74	7926	1	1	2	1	0	114	131	TMT6plex
309	1014	tr|F8W543|F8W543_HUMAN	K.NVTLK(+229.16).T	N	9.23	802.511	-8.3	402.26	2	5.91	1983	1	-	-	-	-	204	208	TMT6plex
309	1014	tr|F8W543|F8W543_HUMAN	K.NLQVK(+229.16).C	N	8.1	829.523	-0.4	415.768	2	5.53	1803	1	-	-	-	-	20	24	TMT6plex
309	1015	tr|B7Z9C2|B7Z9C2_HUMAN	K.NVDLLSDMVQEHDEPILK(+229.16).H	Y	31.26	2323.19	-2.1	775.403	3	17.67	7421	1	-	-	-	-	135	152	TMT6plex
309	1015	tr|B7Z9C2|B7Z9C2_HUMAN	K.G(+229.16)IPEFWLTVFK(+229.16).N	Y	28.57	1794.05	-0.4	898.031	2	25.18	10723	1	-	-	-	-	124	134	TMT6plex
309	1015	tr|B7Z9C2|B7Z9C2_HUMAN	K.F(+229.16)YEEVHDLER.K	Y	24.58	1564.77	-2.8	522.597	3	12.27	4871	1	-	-	-	-	54	63	TMT6plex
309	1015	tr|B7Z9C2|B7Z9C2_HUMAN	K.N(+229.16)VDLLSDMVQEHDEPILK(+229.16).H	Y	22.42	2552.36	-4.2	851.789	3	18.74	7926	1	1	2	1	0	135	152	TMT6plex
309	1015	tr|B7Z9C2|B7Z9C2_HUMAN	K.NVTLK(+229.16).T	N	9.23	802.511	-8.3	402.26	2	5.91	1983	1	-	-	-	-	225	229	TMT6plex
309	1015	tr|B7Z9C2|B7Z9C2_HUMAN	K.NLQVK(+229.16).C	N	8.1	829.523	-0.4	415.768	2	5.53	1803	1	-	-	-	-	42	46	TMT6plex
309	1016	tr|H0YH88|H0YH88_HUMAN	K.NVDLLSDMVQEHDEPILK(+229.16).H	Y	31.26	2323.19	-2.1	775.403	3	17.67	7421	1	-	-	-	-	117	134	TMT6plex
309	1016	tr|H0YH88|H0YH88_HUMAN	K.G(+229.16)IPEFWLTVFK(+229.16).N	Y	28.57	1794.05	-0.4	898.031	2	25.18	10723	1	-	-	-	-	106	116	TMT6plex
309	1016	tr|H0YH88|H0YH88_HUMAN	K.F(+229.16)YEEVHDLER.K	Y	24.58	1564.77	-2.8	522.597	3	12.27	4871	1	-	-	-	-	35	44	TMT6plex
309	1016	tr|H0YH88|H0YH88_HUMAN	K.N(+229.16)VDLLSDMVQEHDEPILK(+229.16).H	Y	22.42	2552.36	-4.2	851.789	3	18.74	7926	1	1	2	1	0	117	134	TMT6plex
309	1016	tr|H0YH88|H0YH88_HUMAN	K.NLQVK(+229.16).C	N	8.1	829.523	-0.4	415.768	2	5.53	1803	1	-	-	-	-	23	27	TMT6plex
309	923	tr|H0YHC3|H0YHC3_HUMAN	K.NVDLLSDMVQEHDEPILK(+229.16).H	Y	31.26	2323.19	-2.1	775.403	3	17.67	7421	1	-	-	-	-	138	155	TMT6plex
309	923	tr|H0YHC3|H0YHC3_HUMAN	K.G(+229.16)IPEFWLTVFK(+229.16).N	Y	28.57	1794.05	-0.4	898.031	2	25.18	10723	1	-	-	-	-	127	137	TMT6plex
309	923	tr|H0YHC3|H0YHC3_HUMAN	K.F(+229.16)YEEVHDLER.K	Y	24.58	1564.77	-2.8	522.597	3	12.27	4871	1	-	-	-	-	57	66	TMT6plex
309	923	tr|H0YHC3|H0YHC3_HUMAN	K.N(+229.16)VDLLSDMVQEHDEPILK(+229.16).H	Y	22.42	2552.36	-4.2	851.789	3	18.74	7926	1	1	2	1	0	138	155	TMT6plex
309	923	tr|H0YHC3|H0YHC3_HUMAN	K.NLQVK(+229.16).C	N	8.1	829.523	-0.4	415.768	2	5.53	1803	1	-	-	-	-	45	49	TMT6plex
309	1017	tr|F8W118|F8W118_HUMAN	K.NVDLLSDMVQEHDEPILK(+229.16).H	Y	31.26	2323.19	-2.1	775.403	3	17.67	7421	1	-	-	-	-	136	153	TMT6plex
309	1017	tr|F8W118|F8W118_HUMAN	K.G(+229.16)IPEFWLTVFK(+229.16).N	Y	28.57	1794.05	-0.4	898.031	2	25.18	10723	1	-	-	-	-	125	135	TMT6plex
309	1017	tr|F8W118|F8W118_HUMAN	K.F(+229.16)YEEVHDLER.K	Y	24.58	1564.77	-2.8	522.597	3	12.27	4871	1	-	-	-	-	54	63	TMT6plex
309	1017	tr|F8W118|F8W118_HUMAN	K.N(+229.16)VDLLSDMVQEHDEPILK(+229.16).H	Y	22.42	2552.36	-4.2	851.789	3	18.74	7926	1	1	2	1	0	136	153	TMT6plex
309	1017	tr|F8W118|F8W118_HUMAN	K.NLQVK(+229.16).C	N	8.1	829.523	-0.4	415.768	2	5.53	1803	1	-	-	-	-	42	46	TMT6plex
199	775	tr|D6R9P3|D6R9P3_HUMAN	K.FGEVVDC(+57.02)TIK(+229.16).M	N	36.25	1395.73	0.5	698.871	2	11.62	4568	2	1	0	1	0	93	102	Carbamidomethylation; TMT6plex
199	775	tr|D6R9P3|D6R9P3_HUMAN	K.I(+229.16)FVGGLNPEATEEK(+229.16).I	Y	29.63	1961.09	-1.6	654.702	3	16.26	6758	1	1	1	0	0	156	169	TMT6plex
199	775	tr|D6R9P3|D6R9P3_HUMAN	R.E(+229.16)YFGEFGEIEAIELPMDPK(+229.16).L	Y	28.62	2671.35	0.8	891.458	3	22.72	9779	1	-	-	-	-	172	190	TMT6plex
199	775	tr|D6R9P3|D6R9P3_HUMAN	K.F(+229.16)GEVVDC(+57.02)TIK(+229.16).M	N	26.79	1624.89	0.2	813.452	2	14.82	6079	1	1	0	0	0.667	93	102	TMT6plex; Carbamidomethylation
199	775	tr|D6R9P3|D6R9P3_HUMAN	R.G(+229.16)FGFILFK(+229.16).D	Y	20.28	1385.85	-1.2	693.93	2	21.87	9381	1	-	-	-	-	112	119	TMT6plex
199	775	tr|D6R9P3|D6R9P3_HUMAN	R.EYFGEFGEIEAIELPMDPK(+229.16).L	Y	9.51	2442.19	-5.3	815.065	3	21.79	9342	1	-	-	-	-	172	190	TMT6plex
199	775	tr|D6R9P3|D6R9P3_HUMAN	K.V(+229.16)AQPK(+229.16).E	N	8.48	999.648	0.5	500.832	2	5.77	1920	1	1	0.5	0.5	0	228	232	TMT6plex
199	775	tr|D6R9P3|D6R9P3_HUMAN	K.V(+229.16)LDQK(+229.16).E	N	8.21	1059.67	-2.3	530.841	2	8.58	3143	1	1	1	1	1	127	131	TMT6plex
199	775	tr|D6R9P3|D6R9P3_HUMAN	K.VLDQK(+229.16).E	N	6.61	830.506	-2.4	416.26	2	4.05	1206	1	-	-	-	-	127	131	TMT6plex
199	775	tr|D6R9P3|D6R9P3_HUMAN	R.V(+229.16)IDPK(+229.16).K	N	6.37	1028.66	-1.7	515.338	2	9.38	3518	1	1	1	2.111	0.444	139	143	TMT6plex
199	776	tr|D6RD18|D6RD18_HUMAN	K.FGEVVDC(+57.02)TIK(+229.16).M	N	36.25	1395.73	0.5	698.871	2	11.62	4568	2	1	0	1	0	93	102	Carbamidomethylation; TMT6plex
199	776	tr|D6RD18|D6RD18_HUMAN	K.I(+229.16)FVGGLNPEATEEK(+229.16).I	Y	29.63	1961.09	-1.6	654.702	3	16.26	6758	1	1	1	0	0	156	169	TMT6plex
199	776	tr|D6RD18|D6RD18_HUMAN	R.E(+229.16)YFGEFGEIEAIELPMDPK(+229.16).L	Y	28.62	2671.35	0.8	891.458	3	22.72	9779	1	-	-	-	-	172	190	TMT6plex
199	776	tr|D6RD18|D6RD18_HUMAN	K.F(+229.16)GEVVDC(+57.02)TIK(+229.16).M	N	26.79	1624.89	0.2	813.452	2	14.82	6079	1	1	0	0	0.667	93	102	TMT6plex; Carbamidomethylation
199	776	tr|D6RD18|D6RD18_HUMAN	R.G(+229.16)FGFILFK(+229.16).D	Y	20.28	1385.85	-1.2	693.93	2	21.87	9381	1	-	-	-	-	112	119	TMT6plex
199	776	tr|D6RD18|D6RD18_HUMAN	R.EYFGEFGEIEAIELPMDPK(+229.16).L	Y	9.51	2442.19	-5.3	815.065	3	21.79	9342	1	-	-	-	-	172	190	TMT6plex
199	776	tr|D6RD18|D6RD18_HUMAN	K.V(+229.16)AQPK(+229.16).E	N	8.48	999.648	0.5	500.832	2	5.77	1920	1	1	0.5	0.5	0	228	232	TMT6plex
199	776	tr|D6RD18|D6RD18_HUMAN	K.V(+229.16)LDQK(+229.16).E	N	8.21	1059.67	-2.3	530.841	2	8.58	3143	1	1	1	1	1	127	131	TMT6plex
199	776	tr|D6RD18|D6RD18_HUMAN	K.VLDQK(+229.16).E	N	6.61	830.506	-2.4	416.26	2	4.05	1206	1	-	-	-	-	127	131	TMT6plex
199	776	tr|D6RD18|D6RD18_HUMAN	R.V(+229.16)IDPK(+229.16).K	N	6.37	1028.66	-1.7	515.338	2	9.38	3518	1	1	1	2.111	0.444	139	143	TMT6plex
199	69133	sp|Q99729-3|ROAA_HUMAN	K.FGEVVDC(+57.02)TIK(+229.16).M	N	36.25	1395.73	0.5	698.871	2	11.62	4568	2	1	0	1	0	93	102	Carbamidomethylation; TMT6plex
199	69133	sp|Q99729-3|ROAA_HUMAN	K.I(+229.16)FVGGLNPEATEEK(+229.16).I	Y	29.63	1961.09	-1.6	654.702	3	16.26	6758	1	1	1	0	0	156	169	TMT6plex
199	69133	sp|Q99729-3|ROAA_HUMAN	R.E(+229.16)YFGEFGEIEAIELPMDPK(+229.16).L	Y	28.62	2671.35	0.8	891.458	3	22.72	9779	1	-	-	-	-	172	190	TMT6plex
199	69133	sp|Q99729-3|ROAA_HUMAN	K.F(+229.16)GEVVDC(+57.02)TIK(+229.16).M	N	26.79	1624.89	0.2	813.452	2	14.82	6079	1	1	0	0	0.667	93	102	TMT6plex; Carbamidomethylation
199	69133	sp|Q99729-3|ROAA_HUMAN	R.G(+229.16)FGFILFK(+229.16).D	Y	20.28	1385.85	-1.2	693.93	2	21.87	9381	1	-	-	-	-	112	119	TMT6plex
199	69133	sp|Q99729-3|ROAA_HUMAN	R.EYFGEFGEIEAIELPMDPK(+229.16).L	Y	9.51	2442.19	-5.3	815.065	3	21.79	9342	1	-	-	-	-	172	190	TMT6plex
199	69133	sp|Q99729-3|ROAA_HUMAN	K.V(+229.16)AQPK(+229.16).E	N	8.48	999.648	0.5	500.832	2	5.77	1920	1	1	0.5	0.5	0	228	232	TMT6plex
199	69133	sp|Q99729-3|ROAA_HUMAN	K.V(+229.16)LDQK(+229.16).E	N	8.21	1059.67	-2.3	530.841	2	8.58	3143	1	1	1	1	1	127	131	TMT6plex
199	69133	sp|Q99729-3|ROAA_HUMAN	K.VLDQK(+229.16).E	N	6.61	830.506	-2.4	416.26	2	4.05	1206	1	-	-	-	-	127	131	TMT6plex
199	69133	sp|Q99729-3|ROAA_HUMAN	R.V(+229.16)IDPK(+229.16).K	N	6.37	1028.66	-1.7	515.338	2	9.38	3518	1	1	1	2.111	0.444	139	143	TMT6plex
199	778	tr|D6RBZ0|D6RBZ0_HUMAN	K.FGEVVDC(+57.02)TIK(+229.16).M	N	36.25	1395.73	0.5	698.871	2	11.62	4568	2	1	0	1	0	93	102	Carbamidomethylation; TMT6plex
199	778	tr|D6RBZ0|D6RBZ0_HUMAN	K.I(+229.16)FVGGLNPEATEEK(+229.16).I	Y	29.63	1961.09	-1.6	654.702	3	16.26	6758	1	1	1	0	0	156	169	TMT6plex
199	778	tr|D6RBZ0|D6RBZ0_HUMAN	R.E(+229.16)YFGEFGEIEAIELPMDPK(+229.16).L	Y	28.62	2671.35	0.8	891.458	3	22.72	9779	1	-	-	-	-	172	190	TMT6plex
199	778	tr|D6RBZ0|D6RBZ0_HUMAN	K.F(+229.16)GEVVDC(+57.02)TIK(+229.16).M	N	26.79	1624.89	0.2	813.452	2	14.82	6079	1	1	0	0	0.667	93	102	TMT6plex; Carbamidomethylation
199	778	tr|D6RBZ0|D6RBZ0_HUMAN	R.G(+229.16)FGFILFK(+229.16).D	Y	20.28	1385.85	-1.2	693.93	2	21.87	9381	1	-	-	-	-	112	119	TMT6plex
199	778	tr|D6RBZ0|D6RBZ0_HUMAN	R.EYFGEFGEIEAIELPMDPK(+229.16).L	Y	9.51	2442.19	-5.3	815.065	3	21.79	9342	1	-	-	-	-	172	190	TMT6plex
199	778	tr|D6RBZ0|D6RBZ0_HUMAN	K.V(+229.16)AQPK(+229.16).E	N	8.48	999.648	0.5	500.832	2	5.77	1920	1	1	0.5	0.5	0	228	232	TMT6plex
199	778	tr|D6RBZ0|D6RBZ0_HUMAN	K.V(+229.16)LDQK(+229.16).E	N	8.21	1059.67	-2.3	530.841	2	8.58	3143	1	1	1	1	1	127	131	TMT6plex
199	778	tr|D6RBZ0|D6RBZ0_HUMAN	K.VLDQK(+229.16).E	N	6.61	830.506	-2.4	416.26	2	4.05	1206	1	-	-	-	-	127	131	TMT6plex
199	778	tr|D6RBZ0|D6RBZ0_HUMAN	R.V(+229.16)IDPK(+229.16).K	N	6.37	1028.66	-1.7	515.338	2	9.38	3518	1	1	1	2.111	0.444	139	143	TMT6plex
199	69134	sp|Q99729-2|ROAA_HUMAN	K.FGEVVDC(+57.02)TIK(+229.16).M	N	36.25	1395.73	0.5	698.871	2	11.62	4568	2	1	0	1	0	93	102	Carbamidomethylation; TMT6plex
199	69134	sp|Q99729-2|ROAA_HUMAN	K.I(+229.16)FVGGLNPEATEEK(+229.16).I	Y	29.63	1961.09	-1.6	654.702	3	16.26	6758	1	1	1	0	0	156	169	TMT6plex
199	69134	sp|Q99729-2|ROAA_HUMAN	R.E(+229.16)YFGEFGEIEAIELPMDPK(+229.16).L	Y	28.62	2671.35	0.8	891.458	3	22.72	9779	1	-	-	-	-	172	190	TMT6plex
199	69134	sp|Q99729-2|ROAA_HUMAN	K.F(+229.16)GEVVDC(+57.02)TIK(+229.16).M	N	26.79	1624.89	0.2	813.452	2	14.82	6079	1	1	0	0	0.667	93	102	TMT6plex; Carbamidomethylation
199	69134	sp|Q99729-2|ROAA_HUMAN	R.G(+229.16)FGFILFK(+229.16).D	Y	20.28	1385.85	-1.2	693.93	2	21.87	9381	1	-	-	-	-	112	119	TMT6plex
199	69134	sp|Q99729-2|ROAA_HUMAN	R.EYFGEFGEIEAIELPMDPK(+229.16).L	Y	9.51	2442.19	-5.3	815.065	3	21.79	9342	1	-	-	-	-	172	190	TMT6plex
199	69134	sp|Q99729-2|ROAA_HUMAN	K.V(+229.16)AQPK(+229.16).E	N	8.48	999.648	0.5	500.832	2	5.77	1920	1	1	0.5	0.5	0	228	232	TMT6plex
199	69134	sp|Q99729-2|ROAA_HUMAN	K.V(+229.16)LDQK(+229.16).E	N	8.21	1059.67	-2.3	530.841	2	8.58	3143	1	1	1	1	1	127	131	TMT6plex
199	69134	sp|Q99729-2|ROAA_HUMAN	K.VLDQK(+229.16).E	N	6.61	830.506	-2.4	416.26	2	4.05	1206	1	-	-	-	-	127	131	TMT6plex
199	69134	sp|Q99729-2|ROAA_HUMAN	R.V(+229.16)IDPK(+229.16).K	N	6.37	1028.66	-1.7	515.338	2	9.38	3518	1	1	1	2.111	0.444	139	143	TMT6plex
100	68897	sp|P06744|G6PI_HUMAN	K.T(+229.16)LAQLNPESSLFIIASK(+229.16).T	Y	38.4	2289.34	-2.1	764.117	3	21.96	9424	1	-	-	-	-	195	211	TMT6plex
100	68897	sp|P06744|G6PI_HUMAN	K.I(+229.16)LLANFLAQTEALMR.G	Y	36.85	1932.11	-1.7	645.042	3	27.68	11251	1	-	-	-	-	424	438	TMT6plex
100	68897	sp|P06744|G6PI_HUMAN	K.ILLANFLAQTEALMR.G	Y	34.96	1702.94	-4.1	568.653	3	24.37	10487	1	-	-	-	-	424	438
100	68897	sp|P06744|G6PI_HUMAN	R.V(+229.16)WYVSNIDGTHIAK(+229.16).T	Y	33	2060.15	-1.4	687.722	3	15.17	6244	1	-	-	-	-	181	194	TMT6plex
100	68897	sp|P06744|G6PI_HUMAN	K.EWFLQAAK(+229.16).D	Y	27.93	1220.68	0.7	611.346	2	14.52	5935	1	-	-	-	-	227	234	TMT6plex
100	68897	sp|P06744|G6PI_HUMAN	R.V(+229.16)DHQ(+.98)TGPIVWGEPGTNGQHAFYQLIHQGTK(+229.16).M	Y	24.48	3773.93	-3.6	755.791	5	17.49	7338	1	-	-	-	-	371	400	TMT6plex; Deamidation (NQ)
100	68897	sp|P06744|G6PI_HUMAN	R.MLVDLAK(+229.16).S	Y	23.59	1017.61	-0.6	509.812	2	12.44	4950	1	1	1	0.5	0	67	73	TMT6plex
100	68897	sp|P06744|G6PI_HUMAN	K.M(+229.16)IPC(+57.02)DFLIPVQTQHPIR.K	Y	19.48	2293.23	-6.5	765.412	3	18.73	7924	1	-	-	-	-	401	417	TMT6plex; Carbamidomethylation
100	68897	sp|P06744|G6PI_HUMAN	K.E(+229.16)LQAAGK(+229.16).S	Y	18.88	1173.71	-1.5	587.862	2	7.56	2656	1	1	3	3	1	448	454	TMT6plex
100	68897	sp|P06744|G6PI_HUMAN	K.S(+229.16)PEDLER.L	Y	16.96	1073.56	-0.3	537.785	2	6.22	2131	1	-	-	-	-	455	461	TMT6plex
100	68897	sp|P06744|G6PI_HUMAN	R.M(+229.16)LVDLAK(+229.16).S	Y	16.42	1246.77	-0.3	624.393	2	15.79	6535	1	1	1.5	2	0.5	67	73	TMT6plex
100	68897	sp|P06744|G6PI_HUMAN	F.MLGALVAMYEHK(+229.16).I	Y	16.27	1590.85	0	531.289	3	15.46	6376	1	-	-	-	-	486	497	TMT6plex
100	68897	sp|P06744|G6PI_HUMAN	K.I(+229.16)NYTEGR.A	Y	15.92	1080.58	-1.3	541.295	2	6.69	2353	1	1	2	2	2	90	96	TMT6plex
100	68897	sp|P06744|G6PI_HUMAN	R.MFN(+.98)GEK(+229.16).I	Y	15.19	954.468	0	478.241	2	6.36	2195	1	-	-	-	-	84	89	Deamidation (NQ); TMT6plex
100	68897	sp|P06744|G6PI_HUMAN	K.M(+229.16)IPC(+57.02)DFLIPVQTQHPIRK(+229.16).G	Y	14.81	2650.49	-1.9	663.627	4	17.49	7335	1	1	0	0	0	401	418	TMT6plex; Carbamidomethylation
100	68897	sp|P06744|G6PI_HUMAN	R.SGDWK(+229.16).G	Y	13.86	820.428	-1.4	411.221	2	5.06	1580	1	-	-	-	-	138	142	TMT6plex
100	68897	sp|P06744|G6PI_HUMAN	R.L(+229.16)LPHK(+229.16).V	N	9.71	1064.71	-3.3	355.91	3	9.4	3528	1	1	1	1	1.5	462	466	TMT6plex
100	68897	sp|P06744|G6PI_HUMAN	K.T(+229.16)ITDVINIGIGGSDLGPLMVTEALK(+229.16)PYSSGGPR.V	Y	8.88	3786.06	-4.9	947.519	4	25.22	10735	1	-	-	-	-	148	180	TMT6plex
100	68897	sp|P06744|G6PI_HUMAN	R.TTPLEK(+229.16).N	Y	6.44	916.543	-1.4	459.278	2	5.89	1973	1	1	0	1	0	309	314	TMT6plex
100	356	tr|A0A0A0MTS2|A0A0A0MTS2_HUMAN	K.T(+229.16)LAQLNPESSLFIIASK(+229.16).T	Y	38.4	2289.34	-2.1	764.117	3	21.96	9424	1	-	-	-	-	210	226	TMT6plex
100	356	tr|A0A0A0MTS2|A0A0A0MTS2_HUMAN	K.I(+229.16)LLANFLAQTEALMR.G	Y	36.85	1932.11	-1.7	645.042	3	27.68	11251	1	-	-	-	-	439	453	TMT6plex
100	356	tr|A0A0A0MTS2|A0A0A0MTS2_HUMAN	K.ILLANFLAQTEALMR.G	Y	34.96	1702.94	-4.1	568.653	3	24.37	10487	1	-	-	-	-	439	453
100	356	tr|A0A0A0MTS2|A0A0A0MTS2_HUMAN	R.V(+229.16)WYVSNIDGTHIAK(+229.16).T	Y	33	2060.15	-1.4	687.722	3	15.17	6244	1	-	-	-	-	196	209	TMT6plex
100	356	tr|A0A0A0MTS2|A0A0A0MTS2_HUMAN	K.EWFLQAAK(+229.16).D	Y	27.93	1220.68	0.7	611.346	2	14.52	5935	1	-	-	-	-	242	249	TMT6plex
100	356	tr|A0A0A0MTS2|A0A0A0MTS2_HUMAN	R.V(+229.16)DHQ(+.98)TGPIVWGEPGTNGQHAFYQLIHQGTK(+229.16).M	Y	24.48	3773.93	-3.6	755.791	5	17.49	7338	1	-	-	-	-	386	415	TMT6plex; Deamidation (NQ)
100	356	tr|A0A0A0MTS2|A0A0A0MTS2_HUMAN	R.MLVDLAK(+229.16).S	Y	23.59	1017.61	-0.6	509.812	2	12.44	4950	1	1	1	0.5	0	82	88	TMT6plex
100	356	tr|A0A0A0MTS2|A0A0A0MTS2_HUMAN	K.M(+229.16)IPC(+57.02)DFLIPVQTQHPIR.K	Y	19.48	2293.23	-6.5	765.412	3	18.73	7924	1	-	-	-	-	416	432	TMT6plex; Carbamidomethylation
100	356	tr|A0A0A0MTS2|A0A0A0MTS2_HUMAN	K.E(+229.16)LQAAGK(+229.16).S	Y	18.88	1173.71	-1.5	587.862	2	7.56	2656	1	1	3	3	1	463	469	TMT6plex
100	356	tr|A0A0A0MTS2|A0A0A0MTS2_HUMAN	K.S(+229.16)PEDLER.L	Y	16.96	1073.56	-0.3	537.785	2	6.22	2131	1	-	-	-	-	470	476	TMT6plex
100	356	tr|A0A0A0MTS2|A0A0A0MTS2_HUMAN	R.M(+229.16)LVDLAK(+229.16).S	Y	16.42	1246.77	-0.3	624.393	2	15.79	6535	1	1	1.5	2	0.5	82	88	TMT6plex
100	356	tr|A0A0A0MTS2|A0A0A0MTS2_HUMAN	F.MLGALVAMYEHK(+229.16).I	Y	16.27	1590.85	0	531.289	3	15.46	6376	1	-	-	-	-	501	512	TMT6plex
100	356	tr|A0A0A0MTS2|A0A0A0MTS2_HUMAN	K.I(+229.16)NYTEGR.A	Y	15.92	1080.58	-1.3	541.295	2	6.69	2353	1	1	2	2	2	105	111	TMT6plex
100	356	tr|A0A0A0MTS2|A0A0A0MTS2_HUMAN	R.MFN(+.98)GEK(+229.16).I	Y	15.19	954.468	0	478.241	2	6.36	2195	1	-	-	-	-	99	104	Deamidation (NQ); TMT6plex
100	356	tr|A0A0A0MTS2|A0A0A0MTS2_HUMAN	K.M(+229.16)IPC(+57.02)DFLIPVQTQHPIRK(+229.16).G	Y	14.81	2650.49	-1.9	663.627	4	17.49	7335	1	1	0	0	0	416	433	TMT6plex; Carbamidomethylation
100	356	tr|A0A0A0MTS2|A0A0A0MTS2_HUMAN	R.SGDWK(+229.16).G	Y	13.86	820.428	-1.4	411.221	2	5.06	1580	1	-	-	-	-	153	157	TMT6plex
100	356	tr|A0A0A0MTS2|A0A0A0MTS2_HUMAN	R.L(+229.16)LPHK(+229.16).V	N	9.71	1064.71	-3.3	355.91	3	9.4	3528	1	1	1	1	1.5	477	481	TMT6plex
100	356	tr|A0A0A0MTS2|A0A0A0MTS2_HUMAN	K.T(+229.16)ITDVINIGIGGSDLGPLMVTEALK(+229.16)PYSSGGPR.V	Y	8.88	3786.06	-4.9	947.519	4	25.22	10735	1	-	-	-	-	163	195	TMT6plex
100	356	tr|A0A0A0MTS2|A0A0A0MTS2_HUMAN	R.TTPLEK(+229.16).N	Y	6.44	916.543	-1.4	459.278	2	5.89	1973	1	1	0	1	0	324	329	TMT6plex
100	68898	sp|P06744-2|G6PI_HUMAN	K.T(+229.16)LAQLNPESSLFIIASK(+229.16).T	Y	38.4	2289.34	-2.1	764.117	3	21.96	9424	1	-	-	-	-	206	222	TMT6plex
100	68898	sp|P06744-2|G6PI_HUMAN	K.I(+229.16)LLANFLAQTEALMR.G	Y	36.85	1932.11	-1.7	645.042	3	27.68	11251	1	-	-	-	-	435	449	TMT6plex
100	68898	sp|P06744-2|G6PI_HUMAN	K.ILLANFLAQTEALMR.G	Y	34.96	1702.94	-4.1	568.653	3	24.37	10487	1	-	-	-	-	435	449
100	68898	sp|P06744-2|G6PI_HUMAN	R.V(+229.16)WYVSNIDGTHIAK(+229.16).T	Y	33	2060.15	-1.4	687.722	3	15.17	6244	1	-	-	-	-	192	205	TMT6plex
100	68898	sp|P06744-2|G6PI_HUMAN	K.EWFLQAAK(+229.16).D	Y	27.93	1220.68	0.7	611.346	2	14.52	5935	1	-	-	-	-	238	245	TMT6plex
100	68898	sp|P06744-2|G6PI_HUMAN	R.V(+229.16)DHQ(+.98)TGPIVWGEPGTNGQHAFYQLIHQGTK(+229.16).M	Y	24.48	3773.93	-3.6	755.791	5	17.49	7338	1	-	-	-	-	382	411	TMT6plex; Deamidation (NQ)
100	68898	sp|P06744-2|G6PI_HUMAN	R.MLVDLAK(+229.16).S	Y	23.59	1017.61	-0.6	509.812	2	12.44	4950	1	1	1	0.5	0	106	112	TMT6plex
100	68898	sp|P06744-2|G6PI_HUMAN	K.M(+229.16)IPC(+57.02)DFLIPVQTQHPIR.K	Y	19.48	2293.23	-6.5	765.412	3	18.73	7924	1	-	-	-	-	412	428	TMT6plex; Carbamidomethylation
100	68898	sp|P06744-2|G6PI_HUMAN	K.E(+229.16)LQAAGK(+229.16).S	Y	18.88	1173.71	-1.5	587.862	2	7.56	2656	1	1	3	3	1	459	465	TMT6plex
100	68898	sp|P06744-2|G6PI_HUMAN	K.S(+229.16)PEDLER.L	Y	16.96	1073.56	-0.3	537.785	2	6.22	2131	1	-	-	-	-	466	472	TMT6plex
100	68898	sp|P06744-2|G6PI_HUMAN	R.M(+229.16)LVDLAK(+229.16).S	Y	16.42	1246.77	-0.3	624.393	2	15.79	6535	1	1	1.5	2	0.5	106	112	TMT6plex
100	68898	sp|P06744-2|G6PI_HUMAN	F.MLGALVAMYEHK(+229.16).I	Y	16.27	1590.85	0	531.289	3	15.46	6376	1	-	-	-	-	497	508	TMT6plex
100	68898	sp|P06744-2|G6PI_HUMAN	K.I(+229.16)NYTEGR.A	Y	15.92	1080.58	-1.3	541.295	2	6.69	2353	1	1	2	2	2	129	135	TMT6plex
100	68898	sp|P06744-2|G6PI_HUMAN	R.MFN(+.98)GEK(+229.16).I	Y	15.19	954.468	0	478.241	2	6.36	2195	1	-	-	-	-	123	128	Deamidation (NQ); TMT6plex
100	68898	sp|P06744-2|G6PI_HUMAN	K.M(+229.16)IPC(+57.02)DFLIPVQTQHPIRK(+229.16).G	Y	14.81	2650.49	-1.9	663.627	4	17.49	7335	1	1	0	0	0	412	429	TMT6plex; Carbamidomethylation
100	68898	sp|P06744-2|G6PI_HUMAN	R.L(+229.16)LPHK(+229.16).V	N	9.71	1064.71	-3.3	355.91	3	9.4	3528	1	1	1	1	1.5	473	477	TMT6plex
100	68898	sp|P06744-2|G6PI_HUMAN	R.TTPLEK(+229.16).N	Y	6.44	916.543	-1.4	459.278	2	5.89	1973	1	1	0	1	0	320	325	TMT6plex
100	358	tr|K7EQ48|K7EQ48_HUMAN	K.T(+229.16)LAQLNPESSLFIIASK(+229.16).T	Y	38.4	2289.34	-2.1	764.117	3	21.96	9424	1	-	-	-	-	195	211	TMT6plex
100	358	tr|K7EQ48|K7EQ48_HUMAN	K.I(+229.16)LLANFLAQTEALMR.G	Y	36.85	1932.11	-1.7	645.042	3	27.68	11251	1	-	-	-	-	424	438	TMT6plex
100	358	tr|K7EQ48|K7EQ48_HUMAN	K.ILLANFLAQTEALMR.G	Y	34.96	1702.94	-4.1	568.653	3	24.37	10487	1	-	-	-	-	424	438
100	358	tr|K7EQ48|K7EQ48_HUMAN	R.V(+229.16)WYVSNIDGTHIAK(+229.16).T	Y	33	2060.15	-1.4	687.722	3	15.17	6244	1	-	-	-	-	181	194	TMT6plex
100	358	tr|K7EQ48|K7EQ48_HUMAN	K.EWFLQAAK(+229.16).D	Y	27.93	1220.68	0.7	611.346	2	14.52	5935	1	-	-	-	-	227	234	TMT6plex
100	358	tr|K7EQ48|K7EQ48_HUMAN	R.V(+229.16)DHQ(+.98)TGPIVWGEPGTNGQHAFYQLIHQGTK(+229.16).M	Y	24.48	3773.93	-3.6	755.791	5	17.49	7338	1	-	-	-	-	371	400	TMT6plex; Deamidation (NQ)
100	358	tr|K7EQ48|K7EQ48_HUMAN	R.MLVDLAK(+229.16).S	Y	23.59	1017.61	-0.6	509.812	2	12.44	4950	1	1	1	0.5	0	67	73	TMT6plex
100	358	tr|K7EQ48|K7EQ48_HUMAN	K.M(+229.16)IPC(+57.02)DFLIPVQTQHPIR.K	Y	19.48	2293.23	-6.5	765.412	3	18.73	7924	1	-	-	-	-	401	417	TMT6plex; Carbamidomethylation
100	358	tr|K7EQ48|K7EQ48_HUMAN	K.E(+229.16)LQAAGK(+229.16).S	Y	18.88	1173.71	-1.5	587.862	2	7.56	2656	1	1	3	3	1	448	454	TMT6plex
100	358	tr|K7EQ48|K7EQ48_HUMAN	K.S(+229.16)PEDLER.L	Y	16.96	1073.56	-0.3	537.785	2	6.22	2131	1	-	-	-	-	455	461	TMT6plex
100	358	tr|K7EQ48|K7EQ48_HUMAN	R.M(+229.16)LVDLAK(+229.16).S	Y	16.42	1246.77	-0.3	624.393	2	15.79	6535	1	1	1.5	2	0.5	67	73	TMT6plex
100	358	tr|K7EQ48|K7EQ48_HUMAN	K.I(+229.16)NYTEGR.A	Y	15.92	1080.58	-1.3	541.295	2	6.69	2353	1	1	2	2	2	90	96	TMT6plex
100	358	tr|K7EQ48|K7EQ48_HUMAN	R.MFN(+.98)GEK(+229.16).I	Y	15.19	954.468	0	478.241	2	6.36	2195	1	-	-	-	-	84	89	Deamidation (NQ); TMT6plex
100	358	tr|K7EQ48|K7EQ48_HUMAN	K.M(+229.16)IPC(+57.02)DFLIPVQTQHPIRK(+229.16).G	Y	14.81	2650.49	-1.9	663.627	4	17.49	7335	1	1	0	0	0	401	418	TMT6plex; Carbamidomethylation
100	358	tr|K7EQ48|K7EQ48_HUMAN	R.SGDWK(+229.16).G	Y	13.86	820.428	-1.4	411.221	2	5.06	1580	1	-	-	-	-	138	142	TMT6plex
100	358	tr|K7EQ48|K7EQ48_HUMAN	R.L(+229.16)LPHK(+229.16).S	N	9.71	1064.71	-3.3	355.91	3	9.4	3528	1	1	1	1	1.5	462	466	TMT6plex
100	358	tr|K7EQ48|K7EQ48_HUMAN	K.T(+229.16)ITDVINIGIGGSDLGPLMVTEALK(+229.16)PYSSGGPR.V	Y	8.88	3786.06	-4.9	947.519	4	25.22	10735	1	-	-	-	-	148	180	TMT6plex
100	358	tr|K7EQ48|K7EQ48_HUMAN	R.TTPLEK(+229.16).N	Y	6.44	916.543	-1.4	459.278	2	5.89	1973	1	1	0	1	0	309	314	TMT6plex
100	612	tr|A0A0J9YXP8|A0A0J9YXP8_HUMAN	K.T(+229.16)LAQLNPESSLFIIASK(+229.16).T	Y	38.4	2289.34	-2.1	764.117	3	21.96	9424	1	-	-	-	-	195	211	TMT6plex
100	612	tr|A0A0J9YXP8|A0A0J9YXP8_HUMAN	R.V(+229.16)WYVSNIDGTHIAK(+229.16).T	Y	33	2060.15	-1.4	687.722	3	15.17	6244	1	-	-	-	-	181	194	TMT6plex
100	612	tr|A0A0J9YXP8|A0A0J9YXP8_HUMAN	K.EWFLQAAK(+229.16).D	Y	27.93	1220.68	0.7	611.346	2	14.52	5935	1	-	-	-	-	227	234	TMT6plex
100	612	tr|A0A0J9YXP8|A0A0J9YXP8_HUMAN	R.MLVDLAK(+229.16).S	Y	23.59	1017.61	-0.6	509.812	2	12.44	4950	1	1	1	0.5	0	67	73	TMT6plex
100	612	tr|A0A0J9YXP8|A0A0J9YXP8_HUMAN	R.M(+229.16)LVDLAK(+229.16).S	Y	16.42	1246.77	-0.3	624.393	2	15.79	6535	1	1	1.5	2	0.5	67	73	TMT6plex
100	612	tr|A0A0J9YXP8|A0A0J9YXP8_HUMAN	K.I(+229.16)NYTEGR.A	Y	15.92	1080.58	-1.3	541.295	2	6.69	2353	1	1	2	2	2	90	96	TMT6plex
100	612	tr|A0A0J9YXP8|A0A0J9YXP8_HUMAN	R.MFN(+.98)GEK(+229.16).I	Y	15.19	954.468	0	478.241	2	6.36	2195	1	-	-	-	-	84	89	Deamidation (NQ); TMT6plex
100	612	tr|A0A0J9YXP8|A0A0J9YXP8_HUMAN	R.SGDWK(+229.16).G	Y	13.86	820.428	-1.4	411.221	2	5.06	1580	1	-	-	-	-	138	142	TMT6plex
100	612	tr|A0A0J9YXP8|A0A0J9YXP8_HUMAN	K.T(+229.16)ITDVINIGIGGSDLGPLMVTEALK(+229.16)PYSSGGPR.V	Y	8.88	3786.06	-4.9	947.519	4	25.22	10735	1	-	-	-	-	148	180	TMT6plex
100	613	tr|A0A0J9YYH3|A0A0J9YYH3_HUMAN	K.T(+229.16)LAQLNPESSLFIIASK(+229.16).T	Y	38.4	2289.34	-2.1	764.117	3	21.96	9424	1	-	-	-	-	210	226	TMT6plex
100	613	tr|A0A0J9YYH3|A0A0J9YYH3_HUMAN	R.V(+229.16)WYVSNIDGTHIAK(+229.16).T	Y	33	2060.15	-1.4	687.722	3	15.17	6244	1	-	-	-	-	196	209	TMT6plex
100	613	tr|A0A0J9YYH3|A0A0J9YYH3_HUMAN	K.EWFLQAAK(+229.16).D	Y	27.93	1220.68	0.7	611.346	2	14.52	5935	1	-	-	-	-	242	249	TMT6plex
100	613	tr|A0A0J9YYH3|A0A0J9YYH3_HUMAN	R.MLVDLAK(+229.16).S	Y	23.59	1017.61	-0.6	509.812	2	12.44	4950	1	1	1	0.5	0	82	88	TMT6plex
100	613	tr|A0A0J9YYH3|A0A0J9YYH3_HUMAN	R.M(+229.16)LVDLAK(+229.16).S	Y	16.42	1246.77	-0.3	624.393	2	15.79	6535	1	1	1.5	2	0.5	82	88	TMT6plex
100	613	tr|A0A0J9YYH3|A0A0J9YYH3_HUMAN	K.I(+229.16)NYTEGR.A	Y	15.92	1080.58	-1.3	541.295	2	6.69	2353	1	1	2	2	2	105	111	TMT6plex
100	613	tr|A0A0J9YYH3|A0A0J9YYH3_HUMAN	R.MFN(+.98)GEK(+229.16).I	Y	15.19	954.468	0	478.241	2	6.36	2195	1	-	-	-	-	99	104	Deamidation (NQ); TMT6plex
100	613	tr|A0A0J9YYH3|A0A0J9YYH3_HUMAN	R.SGDWK(+229.16).G	Y	13.86	820.428	-1.4	411.221	2	5.06	1580	1	-	-	-	-	153	157	TMT6plex
100	613	tr|A0A0J9YYH3|A0A0J9YYH3_HUMAN	K.T(+229.16)ITDVINIGIGGSDLGPLMVTEALK(+229.16)PYSSGGPR.V	Y	8.88	3786.06	-4.9	947.519	4	25.22	10735	1	-	-	-	-	163	195	TMT6plex
100	638	tr|A0A0J9YX90|A0A0J9YX90_HUMAN	K.T(+229.16)LAQLNPESSLFIIASK(+229.16).T	Y	38.4	2289.34	-2.1	764.117	3	21.96	9424	1	-	-	-	-	206	222	TMT6plex
100	638	tr|A0A0J9YX90|A0A0J9YX90_HUMAN	R.V(+229.16)WYVSNIDGTHIAK(+229.16).T	Y	33	2060.15	-1.4	687.722	3	15.17	6244	1	-	-	-	-	192	205	TMT6plex
100	638	tr|A0A0J9YX90|A0A0J9YX90_HUMAN	K.EWFLQAAK(+229.16).D	Y	27.93	1220.68	0.7	611.346	2	14.52	5935	1	-	-	-	-	238	245	TMT6plex
100	638	tr|A0A0J9YX90|A0A0J9YX90_HUMAN	R.MLVDLAK(+229.16).S	Y	23.59	1017.61	-0.6	509.812	2	12.44	4950	1	1	1	0.5	0	106	112	TMT6plex
100	638	tr|A0A0J9YX90|A0A0J9YX90_HUMAN	R.M(+229.16)LVDLAK(+229.16).S	Y	16.42	1246.77	-0.3	624.393	2	15.79	6535	1	1	1.5	2	0.5	106	112	TMT6plex
100	638	tr|A0A0J9YX90|A0A0J9YX90_HUMAN	K.I(+229.16)NYTEGR.A	Y	15.92	1080.58	-1.3	541.295	2	6.69	2353	1	1	2	2	2	129	135	TMT6plex
100	638	tr|A0A0J9YX90|A0A0J9YX90_HUMAN	R.MFN(+.98)GEK(+229.16).I	Y	15.19	954.468	0	478.241	2	6.36	2195	1	-	-	-	-	123	128	Deamidation (NQ); TMT6plex
429	69335	sp|P62280|RS11_HUMAN	R.D(+229.16)VQIGDIVTVGEC(+57.02)RPLSK(+229.16).T	Y	23.62	2443.35	-1.5	611.844	4	16.17	6713	1	-	-	-	-	119	136	TMT6plex; Carbamidomethylation
429	69335	sp|P62280|RS11_HUMAN	R.V(+229.16)LLGETGK(+229.16).E	Y	20.45	1273.8	-0.4	637.908	2	12.33	4902	1	1	2	1	1	23	30	TMT6plex
429	69335	sp|P62280|RS11_HUMAN	K.NIGLGFK(+229.16).T	Y	17.84	976.591	-1.4	489.302	2	12.03	4758	1	-	-	-	-	39	45	TMT6plex
429	69335	sp|P62280|RS11_HUMAN	R.I(+229.16)LSGVVTK(+229.16).M	Y	16.86	1273.84	0.5	637.926	2	14.31	5837	1	-	-	-	-	72	79	TMT6plex
429	69335	sp|P62280|RS11_HUMAN	R.T(+229.16)IVIR.R	N	8.62	829.559	-1.3	415.786	2	8.78	3236	1	1	0	1.5	1.5	85	89	TMT6plex
135	68970	sp|P13010|XRCC5_HUMAN	K.Y(+229.16)APTEAQLNAVDALIDSMSLAK(+229.16).K	Y	44.02	2778.49	-1.4	927.169	3	25.51	10802	1	-	-	-	-	444	465	TMT6plex
135	68970	sp|P13010|XRCC5_HUMAN	K.E(+229.16)TVYC(+57.02)LNDDDETEVLK(+229.16)EDIIQGFR.Y	Y	39.69	3358.66	0.9	840.674	4	20.9	8945	1	-	-	-	-	292	315	TMT6plex; Carbamidomethylation
135	68970	sp|P13010|XRCC5_HUMAN	K.Q(-17.03)LNHFWEIVVQDGITLITK(+229.16).E	Y	39.24	2465.35	-4.5	822.788	3	31.24	11714	1	-	-	-	-	670	688	Pyro-glu from Q; TMT6plex
135	68970	sp|P13010|XRCC5_HUMAN	K.YAPTEAQLNAVDALIDSMSLAK(+229.16).K	Y	39.11	2549.32	-3	850.78	3	24.41	10498	1	1	0	0	0	444	465	TMT6plex
135	68970	sp|P13010|XRCC5_HUMAN	R.L(+229.16)FQC(+57.02)LLHR.A	Y	29.41	1314.74	-0.9	439.255	3	15.19	6249	1	-	-	-	-	490	497	TMT6plex; Carbamidomethylation
135	68970	sp|P13010|XRCC5_HUMAN	K.I(+229.16)QPGSQQADFLDALIVSMDVIQHETIGK(+229.16).K	Y	24.42	3510.88	-1.7	878.726	4	29.17	11493	1	-	-	-	-	98	125	TMT6plex
135	68970	sp|P13010|XRCC5_HUMAN	K.TLFPLIEAK(+229.16).K	Y	23.05	1259.77	-2.5	630.89	2	17.42	7303	1	-	-	-	-	535	543	TMT6plex
135	68970	sp|P13010|XRCC5_HUMAN	K.A(+229.16)SFEEASNQLINHIEQFLDTNETPYFMK(+229.16).S	Y	21.11	3773.87	-3.1	944.471	4	28.07	11343	1	1	0	0	0	607	634	TMT6plex
135	68970	sp|P13010|XRCC5_HUMAN	K.K(+229.16)(+229.16)YAPTEAQLNAVDALIDSMSLAK(+229.16).K	Y	19.82	3135.75	-2.4	784.942	4	23.54	10145	1	-	-	-	-	443	465	TMT6plex
135	68970	sp|P13010|XRCC5_HUMAN	R.HLMLPDFDLLEDIESK(+229.16).I	Y	18.63	2143.11	-17.7	715.364	3	22.58	9715	1	-	-	-	-	82	97	TMT6plex
135	68970	sp|P13010|XRCC5_HUMAN	R.D(+229.16)DEAAAVALSSLIHALDDLDMVAIVR.Y	Y	11.81	2951.55	-0.5	984.856	3	31.88	11784	1	-	-	-	-	369	394	TMT6plex
135	68970	sp|P13010|XRCC5_HUMAN	K.D(+229.16)K(+229.16)PSGDTAAVFEEGGDVDDLLDMI	Y	10.3	2966.45	1.6	989.825	3	23.49	10125	1	-	-	-	-	709	732	TMT6plex
135	68970	sp|P13010|XRCC5_HUMAN	K.S(+229.16)IDC(+57.02)IR.A	Y	10.09	991.532	4.7	496.776	2	7.52	2635	1	1	0	1	1	635	640	TMT6plex; Carbamidomethylation
135	68970	sp|P13010|XRCC5_HUMAN	K.E(+229.16)GLEIVK(+229.16).M	Y	8.48	1244.77	3.4	623.397	2	12.53	4998	1	-	-	-	-	203	209	TMT6plex
135	68970	sp|P13010|XRCC5_HUMAN	K.T(+229.16)LFPLIEAK(+229.16).K	Y	5.56	1488.93	2	745.475	2	19.5	8285	1	1	0	0	0.167	535	543	TMT6plex
320	69328	sp|P62328|TYB4_HUMAN	K.NPLPSK(+229.16)ETIEQEK(+229.16).Q	Y	29.13	1970.11	-4.5	657.707	3	10.27	3925	1	-	-	-	-	27	39	TMT6plex
320	69328	sp|P62328|TYB4_HUMAN	K.TETQEK(+229.16)NPLPSK(+229.16).E	Y	22.84	1829.03	-2.9	610.682	3	7.94	2839	1	1	2	4	2	21	32	TMT6plex
320	69328	sp|P62328|TYB4_HUMAN	M.S(+42.01)DK(+229.16)PDMAEIEK(+229.16).F	Y	20.02	1761.92	-2.1	588.313	3	11.67	4589	1	1	2	2	5	2	12	Acetylation (Protein N-term); TMT6plex
320	69328	sp|P62328|TYB4_HUMAN	K.E(+229.16)TIEQEK(+229.16).Q	N	16.71	1333.75	0.5	667.882	2	7.1	2497	1	1	0.333	1.167	1.083	33	39	TMT6plex
320	69328	sp|P62328|TYB4_HUMAN	K.ETIEQEK(+229.16).Q	N	16.41	1104.59	3.7	553.303	2	4.56	1449	1	-	-	-	-	33	39	TMT6plex
320	69328	sp|P62328|TYB4_HUMAN	K.NPLPSK(+229.16).E	Y	12.16	883.533	-1.7	442.773	2	6.12	2084	1	-	-	-	-	27	32	TMT6plex
320	69328	sp|P62328|TYB4_HUMAN	K.N(+229.16)PLPSK(+229.16).E	Y	6.92	1112.7	-1.3	557.355	2	8.79	3244	1	1	0.667	0.5	0.333	27	32	TMT6plex
55	68817	sp|P23396|RS3_HUMAN	K.F(+229.16)VDGLMIHSGDPVNYYVDTAVR.H	Y	37.33	2696.35	-2.4	899.788	3	18.89	7996	1	-	-	-	-	152	173	TMT6plex
55	68817	sp|P23396|RS3_HUMAN	R.G(+229.16)LC(+57.02)AIAQAESLR.Y	Y	36.69	1516.82	0.3	759.419	2	13.66	5529	1	-	-	-	-	95	106	TMT6plex; Carbamidomethylation
55	68817	sp|P23396|RS3_HUMAN	K.D(+229.16)EILPTTPISEQK(+229.16).G	Y	36	1928.09	-0.3	643.703	3	14.4	5881	1	-	-	-	-	215	227	TMT6plex
55	68817	sp|P23396|RS3_HUMAN	R.E(+229.16)LAEDGYSGVEVR.V	Y	32.19	1651.83	-2.7	826.918	2	10.68	4121	1	1	2	2	1	28	40	TMT6plex
55	68817	sp|P23396|RS3_HUMAN	K.FVDGLMIHSGDPVNYYVDTAVR.H	Y	28.19	2467.18	0.2	823.402	3	16.78	7001	1	-	-	-	-	152	173
55	68817	sp|P23396|RS3_HUMAN	R.TQNVLGEK(+229.16).G	Y	27.48	1116.63	0.4	559.325	2	6.86	2438	1	1	2	2	0	55	62	TMT6plex
55	68817	sp|P23396|RS3_HUMAN	K.I(+229.16)MLPWDPTGK(+229.16).I	Y	27.17	1614.92	0.1	808.468	2	19.75	8401	1	-	-	-	-	188	197	TMT6plex
55	68817	sp|P23396|RS3_HUMAN	R.TEIIILATR.T	Y	25.93	1028.62	-1.9	515.318	2	12.38	4924	1	1	2	2	0	46	54
55	68817	sp|P23396|RS3_HUMAN	R.FGFPEGSVELYAEK(+229.16).V	Y	25.34	1800.91	2.8	901.467	2	16.51	6877	2	1	0	0	0	77	90	TMT6plex
55	68817	sp|P23396|RS3_HUMAN	K.G(+229.16)C(+57.02)EVVVSGK(+229.16).L	Y	25.05	1391.78	-1.6	696.899	2	8.77	3232	1	1	1	2	2	133	141	TMT6plex; Carbamidomethylation
55	68817	sp|P23396|RS3_HUMAN	K.FVADGIFK(+229.16).A	Y	24.18	1124.64	-1	563.328	2	13.68	5539	1	-	-	-	-	11	18	TMT6plex
55	68817	sp|P23396|RS3_HUMAN	R.F(+229.16)IMESGAK(+229.16).G	Y	21.77	1339.76	-0.5	670.886	2	12.78	5112	1	1	3	2	3	125	132	TMT6plex
55	68817	sp|P23396|RS3_HUMAN	R.F(+229.16)GFPEGSVELYAEK(+229.16).V	Y	21.57	2030.08	-4	677.697	3	18.34	7739	1	1	0.5	0	0	77	90	TMT6plex
55	68817	sp|P23396|RS3_HUMAN	R.ELTAVVQK(+229.16).R	Y	21.2	1115.68	-2.3	558.844	2	8.91	3299	1	1	1	0	1	68	75	TMT6plex
55	68817	sp|P23396|RS3_HUMAN	K.F(+229.16)VADGIFK(+229.16).A	Y	18.61	1353.81	0	677.91	2	16.86	7038	1	1	0.75	2	1	11	18	TMT6plex
55	68817	sp|P23396|RS3_HUMAN	R.T(+229.16)EIIILATR.T	Y	17.84	1257.79	-1.7	629.899	2	15.34	6325	1	1	1	0.5	0	46	54	TMT6plex
55	68817	sp|P23396|RS3_HUMAN	K.LLGGLAVR.R	Y	17.64	797.512	1.3	399.764	2	9.87	3752	1	-	-	-	-	109	116
55	68817	sp|P23396|RS3_HUMAN	K.A(+229.16)ELNEFLTR.E	Y	17	1320.72	0.4	661.37	2	14.34	5850	2	1	0.4	0.4	0.4	19	27	TMT6plex
55	68817	sp|P23396|RS3_HUMAN	R.QGVLGIK(+229.16).V	N	16.15	942.606	-5.1	472.308	2	10.13	3858	2	1	0	1	1.5	179	185	TMT6plex
55	68817	sp|P23396|RS3_HUMAN	K.G(+229.16)GK(+229.16)PEPPAMPQPVPTA	Y	15.59	2031.12	-0.6	678.048	3	12.57	5015	1	-	-	-	-	228	243	TMT6plex
55	68817	sp|P23396|RS3_HUMAN	K.L(+229.16)LGGLAVR.R	Y	14.05	1026.68	-0.5	514.345	2	14.51	5928	1	1	0	0.5	1	109	116	TMT6plex
55	68817	sp|P23396|RS3_HUMAN	R.E(+229.16)LTAVVQK(+229.16).R	Y	11.98	1344.84	-8.6	673.421	2	11.95	4722	1	-	-	-	-	68	75	TMT6plex
55	68817	sp|P23396|RS3_HUMAN	R.A(+229.16)C(+57.02)YGVLR.F	Y	11.35	1066.58	4.3	534.299	2	8.73	3213	1	1	1.333	1.333	1	118	124	TMT6plex; Carbamidomethylation
55	68817	sp|P23396|RS3_HUMAN	R.Q(-17.03)GVLGIK(+229.16).V	N	10.9	925.58	-0.2	463.797	2	13.85	5619	1	1	0	1	1	179	185	Pyro-glu from Q; TMT6plex
55	68817	sp|P23396|RS3_HUMAN	K.IMLPWDPTGK(+229.16).I	Y	9.19	1385.76	-1.4	693.885	2	17.28	7235	1	-	-	-	-	188	197	TMT6plex
55	68817	sp|P23396|RS3_HUMAN	N.VLGEK(+229.16).G	N	7.57	773.485	-2.1	387.749	2	4.77	1473	1	1	0	2	2	58	62	TMT6plex
55	68821	sp|P23396-2|RS3_HUMAN	K.F(+229.16)VDGLMIHSGDPVNYYVDTAVR.H	Y	37.33	2696.35	-2.4	899.788	3	18.89	7996	1	-	-	-	-	168	189	TMT6plex
55	68821	sp|P23396-2|RS3_HUMAN	R.G(+229.16)LC(+57.02)AIAQAESLR.Y	Y	36.69	1516.82	0.3	759.419	2	13.66	5529	1	-	-	-	-	111	122	TMT6plex; Carbamidomethylation
55	68821	sp|P23396-2|RS3_HUMAN	K.D(+229.16)EILPTTPISEQK(+229.16).G	Y	36	1928.09	-0.3	643.703	3	14.4	5881	1	-	-	-	-	231	243	TMT6plex
55	68821	sp|P23396-2|RS3_HUMAN	R.E(+229.16)LAEDGYSGVEVR.V	Y	32.19	1651.83	-2.7	826.918	2	10.68	4121	1	1	2	2	1	28	40	TMT6plex
55	68821	sp|P23396-2|RS3_HUMAN	K.FVDGLMIHSGDPVNYYVDTAVR.H	Y	28.19	2467.18	0.2	823.402	3	16.78	7001	1	-	-	-	-	168	189
55	68821	sp|P23396-2|RS3_HUMAN	R.TQNVLGEK(+229.16).G	Y	27.48	1116.63	0.4	559.325	2	6.86	2438	1	1	2	2	0	55	62	TMT6plex
55	68821	sp|P23396-2|RS3_HUMAN	K.I(+229.16)MLPWDPTGK(+229.16).I	Y	27.17	1614.92	0.1	808.468	2	19.75	8401	1	-	-	-	-	204	213	TMT6plex
55	68821	sp|P23396-2|RS3_HUMAN	R.TEIIILATR.T	Y	25.93	1028.62	-1.9	515.318	2	12.38	4924	1	1	2	2	0	46	54
55	68821	sp|P23396-2|RS3_HUMAN	K.G(+229.16)C(+57.02)EVVVSGK(+229.16).L	Y	25.05	1391.78	-1.6	696.899	2	8.77	3232	1	1	1	2	2	149	157	TMT6plex; Carbamidomethylation
55	68821	sp|P23396-2|RS3_HUMAN	K.FVADGIFK(+229.16).A	Y	24.18	1124.64	-1	563.328	2	13.68	5539	1	-	-	-	-	11	18	TMT6plex
55	68821	sp|P23396-2|RS3_HUMAN	R.F(+229.16)IMESGAK(+229.16).G	Y	21.77	1339.76	-0.5	670.886	2	12.78	5112	1	1	3	2	3	141	148	TMT6plex
55	68821	sp|P23396-2|RS3_HUMAN	R.ELTAVVQK(+229.16).R	Y	21.2	1115.68	-2.3	558.844	2	8.91	3299	1	1	1	0	1	68	75	TMT6plex
55	68821	sp|P23396-2|RS3_HUMAN	K.F(+229.16)VADGIFK(+229.16).A	Y	18.61	1353.81	0	677.91	2	16.86	7038	1	1	0.75	2	1	11	18	TMT6plex
55	68821	sp|P23396-2|RS3_HUMAN	R.T(+229.16)EIIILATR.T	Y	17.84	1257.79	-1.7	629.899	2	15.34	6325	1	1	1	0.5	0	46	54	TMT6plex
55	68821	sp|P23396-2|RS3_HUMAN	K.LLGGLAVR.R	Y	17.64	797.512	1.3	399.764	2	9.87	3752	1	-	-	-	-	125	132
55	68821	sp|P23396-2|RS3_HUMAN	K.A(+229.16)ELNEFLTR.E	Y	17	1320.72	0.4	661.37	2	14.34	5850	2	1	0.4	0.4	0.4	19	27	TMT6plex
55	68821	sp|P23396-2|RS3_HUMAN	R.QGVLGIK(+229.16).V	N	16.15	942.606	-5.1	472.308	2	10.13	3858	2	1	0	1	1.5	195	201	TMT6plex
55	68821	sp|P23396-2|RS3_HUMAN	K.G(+229.16)GK(+229.16)PEPPAMPQPVPTA	Y	15.59	2031.12	-0.6	678.048	3	12.57	5015	1	-	-	-	-	244	259	TMT6plex
55	68821	sp|P23396-2|RS3_HUMAN	K.L(+229.16)LGGLAVR.R	Y	14.05	1026.68	-0.5	514.345	2	14.51	5928	1	1	0	0.5	1	125	132	TMT6plex
55	68821	sp|P23396-2|RS3_HUMAN	R.E(+229.16)LTAVVQK(+229.16).R	Y	11.98	1344.84	-8.6	673.421	2	11.95	4722	1	-	-	-	-	68	75	TMT6plex
55	68821	sp|P23396-2|RS3_HUMAN	R.A(+229.16)C(+57.02)YGVLR.F	Y	11.35	1066.58	4.3	534.299	2	8.73	3213	1	1	1.333	1.333	1	134	140	TMT6plex; Carbamidomethylation
55	68821	sp|P23396-2|RS3_HUMAN	R.Q(-17.03)GVLGIK(+229.16).V	N	10.9	925.58	-0.2	463.797	2	13.85	5619	1	1	0	1	1	195	201	Pyro-glu from Q; TMT6plex
55	68821	sp|P23396-2|RS3_HUMAN	K.IMLPWDPTGK(+229.16).I	Y	9.19	1385.76	-1.4	693.885	2	17.28	7235	1	-	-	-	-	204	213	TMT6plex
55	68821	sp|P23396-2|RS3_HUMAN	N.VLGEK(+229.16).G	N	7.57	773.485	-2.1	387.749	2	4.77	1473	1	1	0	2	2	58	62	TMT6plex
55	448	tr|F2Z2S8|F2Z2S8_HUMAN	R.G(+229.16)LC(+57.02)AIAQAESLR.Y	Y	36.69	1516.82	0.3	759.419	2	13.66	5529	1	-	-	-	-	95	106	TMT6plex; Carbamidomethylation
55	448	tr|F2Z2S8|F2Z2S8_HUMAN	R.E(+229.16)LAEDGYSGVEVR.V	Y	32.19	1651.83	-2.7	826.918	2	10.68	4121	1	1	2	2	1	28	40	TMT6plex
55	448	tr|F2Z2S8|F2Z2S8_HUMAN	R.TQNVLGEK(+229.16).G	Y	27.48	1116.63	0.4	559.325	2	6.86	2438	1	1	2	2	0	55	62	TMT6plex
55	448	tr|F2Z2S8|F2Z2S8_HUMAN	R.TEIIILATR.T	Y	25.93	1028.62	-1.9	515.318	2	12.38	4924	1	1	2	2	0	46	54
55	448	tr|F2Z2S8|F2Z2S8_HUMAN	R.FGFPEGSVELYAEK(+229.16).V	Y	25.34	1800.91	2.8	901.467	2	16.51	6877	2	1	0	0	0	77	90	TMT6plex
55	448	tr|F2Z2S8|F2Z2S8_HUMAN	K.FVADGIFK(+229.16).A	Y	24.18	1124.64	-1	563.328	2	13.68	5539	1	-	-	-	-	11	18	TMT6plex
55	448	tr|F2Z2S8|F2Z2S8_HUMAN	R.F(+229.16)GFPEGSVELYAEK(+229.16).V	Y	21.57	2030.08	-4	677.697	3	18.34	7739	1	1	0.5	0	0	77	90	TMT6plex
55	448	tr|F2Z2S8|F2Z2S8_HUMAN	R.ELTAVVQK(+229.16).R	Y	21.2	1115.68	-2.3	558.844	2	8.91	3299	1	1	1	0	1	68	75	TMT6plex
55	448	tr|F2Z2S8|F2Z2S8_HUMAN	K.F(+229.16)VADGIFK(+229.16).A	Y	18.61	1353.81	0	677.91	2	16.86	7038	1	1	0.75	2	1	11	18	TMT6plex
55	448	tr|F2Z2S8|F2Z2S8_HUMAN	R.T(+229.16)EIIILATR.T	Y	17.84	1257.79	-1.7	629.899	2	15.34	6325	1	1	1	0.5	0	46	54	TMT6plex
55	448	tr|F2Z2S8|F2Z2S8_HUMAN	K.LLGGLAVR.R	Y	17.64	797.512	1.3	399.764	2	9.87	3752	1	-	-	-	-	109	116
55	448	tr|F2Z2S8|F2Z2S8_HUMAN	K.A(+229.16)ELNEFLTR.E	Y	17	1320.72	0.4	661.37	2	14.34	5850	2	1	0.4	0.4	0.4	19	27	TMT6plex
55	448	tr|F2Z2S8|F2Z2S8_HUMAN	K.L(+229.16)LGGLAVR.R	Y	14.05	1026.68	-0.5	514.345	2	14.51	5928	1	1	0	0.5	1	109	116	TMT6plex
55	448	tr|F2Z2S8|F2Z2S8_HUMAN	R.E(+229.16)LTAVVQK(+229.16).R	Y	11.98	1344.84	-8.6	673.421	2	11.95	4722	1	-	-	-	-	68	75	TMT6plex
55	448	tr|F2Z2S8|F2Z2S8_HUMAN	N.VLGEK(+229.16).G	N	7.57	773.485	-2.1	387.749	2	4.77	1473	1	1	0	2	2	58	62	TMT6plex
55	449	tr|H0YCJ7|H0YCJ7_HUMAN	R.G(+229.16)LC(+57.02)AIAQAESLR.Y	Y	36.69	1516.82	0.3	759.419	2	13.66	5529	1	-	-	-	-	92	103	TMT6plex; Carbamidomethylation
55	449	tr|H0YCJ7|H0YCJ7_HUMAN	R.E(+229.16)LAEDGYSGVEVR.V	Y	32.19	1651.83	-2.7	826.918	2	10.68	4121	1	1	2	2	1	25	37	TMT6plex
55	449	tr|H0YCJ7|H0YCJ7_HUMAN	R.TQNVLGEK(+229.16).G	Y	27.48	1116.63	0.4	559.325	2	6.86	2438	1	1	2	2	0	52	59	TMT6plex
55	449	tr|H0YCJ7|H0YCJ7_HUMAN	R.TEIIILATR.T	Y	25.93	1028.62	-1.9	515.318	2	12.38	4924	1	1	2	2	0	43	51
55	449	tr|H0YCJ7|H0YCJ7_HUMAN	R.FGFPEGSVELYAEK(+229.16).V	Y	25.34	1800.91	2.8	901.467	2	16.51	6877	2	1	0	0	0	74	87	TMT6plex
55	449	tr|H0YCJ7|H0YCJ7_HUMAN	K.FVADGIFK(+229.16).A	Y	24.18	1124.64	-1	563.328	2	13.68	5539	1	-	-	-	-	8	15	TMT6plex
55	449	tr|H0YCJ7|H0YCJ7_HUMAN	R.F(+229.16)GFPEGSVELYAEK(+229.16).V	Y	21.57	2030.08	-4	677.697	3	18.34	7739	1	1	0.5	0	0	74	87	TMT6plex
55	449	tr|H0YCJ7|H0YCJ7_HUMAN	R.ELTAVVQK(+229.16).R	Y	21.2	1115.68	-2.3	558.844	2	8.91	3299	1	1	1	0	1	65	72	TMT6plex
55	449	tr|H0YCJ7|H0YCJ7_HUMAN	K.F(+229.16)VADGIFK(+229.16).A	Y	18.61	1353.81	0	677.91	2	16.86	7038	1	1	0.75	2	1	8	15	TMT6plex
55	449	tr|H0YCJ7|H0YCJ7_HUMAN	R.T(+229.16)EIIILATR.T	Y	17.84	1257.79	-1.7	629.899	2	15.34	6325	1	1	1	0.5	0	43	51	TMT6plex
55	449	tr|H0YCJ7|H0YCJ7_HUMAN	K.LLGGLAVR.R	Y	17.64	797.512	1.3	399.764	2	9.87	3752	1	-	-	-	-	106	113
55	449	tr|H0YCJ7|H0YCJ7_HUMAN	K.A(+229.16)ELNEFLTR.E	Y	17	1320.72	0.4	661.37	2	14.34	5850	2	1	0.4	0.4	0.4	16	24	TMT6plex
55	449	tr|H0YCJ7|H0YCJ7_HUMAN	K.L(+229.16)LGGLAVR.R	Y	14.05	1026.68	-0.5	514.345	2	14.51	5928	1	1	0	0.5	1	106	113	TMT6plex
55	449	tr|H0YCJ7|H0YCJ7_HUMAN	R.E(+229.16)LTAVVQK(+229.16).R	Y	11.98	1344.84	-8.6	673.421	2	11.95	4722	1	-	-	-	-	65	72	TMT6plex
55	449	tr|H0YCJ7|H0YCJ7_HUMAN	N.VLGEK(+229.16).G	N	7.57	773.485	-2.1	387.749	2	4.77	1473	1	1	0	2	2	55	59	TMT6plex
55	470	tr|H0YF32|H0YF32_HUMAN	R.G(+229.16)LC(+57.02)AIAQAESLR.Y	Y	36.69	1516.82	0.3	759.419	2	13.66	5529	1	-	-	-	-	85	96	TMT6plex; Carbamidomethylation
55	470	tr|H0YF32|H0YF32_HUMAN	R.E(+229.16)LAEDGYSGVEVR.V	Y	32.19	1651.83	-2.7	826.918	2	10.68	4121	1	1	2	2	1	18	30	TMT6plex
55	470	tr|H0YF32|H0YF32_HUMAN	R.TQNVLGEK(+229.16).G	Y	27.48	1116.63	0.4	559.325	2	6.86	2438	1	1	2	2	0	45	52	TMT6plex
55	470	tr|H0YF32|H0YF32_HUMAN	R.TEIIILATR.T	Y	25.93	1028.62	-1.9	515.318	2	12.38	4924	1	1	2	2	0	36	44
55	470	tr|H0YF32|H0YF32_HUMAN	R.FGFPEGSVELYAEK(+229.16).V	Y	25.34	1800.91	2.8	901.467	2	16.51	6877	2	1	0	0	0	67	80	TMT6plex
55	470	tr|H0YF32|H0YF32_HUMAN	R.F(+229.16)GFPEGSVELYAEK(+229.16).V	Y	21.57	2030.08	-4	677.697	3	18.34	7739	1	1	0.5	0	0	67	80	TMT6plex
55	470	tr|H0YF32|H0YF32_HUMAN	R.ELTAVVQK(+229.16).R	Y	21.2	1115.68	-2.3	558.844	2	8.91	3299	1	1	1	0	1	58	65	TMT6plex
55	470	tr|H0YF32|H0YF32_HUMAN	R.T(+229.16)EIIILATR.T	Y	17.84	1257.79	-1.7	629.899	2	15.34	6325	1	1	1	0.5	0	36	44	TMT6plex
55	470	tr|H0YF32|H0YF32_HUMAN	K.LLGGLAVR.R	Y	17.64	797.512	1.3	399.764	2	9.87	3752	1	-	-	-	-	99	106
55	470	tr|H0YF32|H0YF32_HUMAN	K.A(+229.16)ELNEFLTR.E	Y	17	1320.72	0.4	661.37	2	14.34	5850	2	1	0.4	0.4	0.4	9	17	TMT6plex
55	470	tr|H0YF32|H0YF32_HUMAN	K.L(+229.16)LGGLAVR.R	Y	14.05	1026.68	-0.5	514.345	2	14.51	5928	1	1	0	0.5	1	99	106	TMT6plex
55	470	tr|H0YF32|H0YF32_HUMAN	R.E(+229.16)LTAVVQK(+229.16).R	Y	11.98	1344.84	-8.6	673.421	2	11.95	4722	1	-	-	-	-	58	65	TMT6plex
55	470	tr|H0YF32|H0YF32_HUMAN	N.VLGEK(+229.16).G	N	7.57	773.485	-2.1	387.749	2	4.77	1473	1	1	0	2	2	48	52	TMT6plex
198	726	tr|C9JW96|C9JW96_HUMAN	R.A(+229.16)ATFGLILDDVSLTHLTFGK(+229.16).E	Y	33.56	2576.46	-2.2	859.826	3	24.41	10499	1	-	-	-	-	158	177	TMT6plex
198	726	tr|C9JW96|C9JW96_HUMAN	K.A(+229.16)AELIANSLATAGDGLIELR.K	Y	25.97	2226.24	-3.6	743.085	3	23.89	10304	1	-	-	-	-	220	239	TMT6plex
198	726	tr|C9JW96|C9JW96_HUMAN	K.A(+229.16)AIISAEGDSK(+229.16).A	Y	20.89	1518.87	-1.9	760.439	2	10.39	3982	1	1	2	1	0	209	219	TMT6plex
198	726	tr|C9JW96|C9JW96_HUMAN	R.V(+229.16)LPSITTEILK(+229.16).S	Y	19.63	1671.06	0.2	836.537	2	19.95	8499	1	1	2	3	2	118	128	TMT6plex
198	726	tr|C9JW96|C9JW96_HUMAN	K.VFESIGK(+229.16).F	Y	18.38	1007.59	-0.9	504.8	2	9.08	3381	1	1	3	1	0	5	11	TMT6plex
198	726	tr|C9JW96|C9JW96_HUMAN	K.D(+229.16)LQNVNITLR.I	Y	17.97	1413.81	-0.8	707.914	2	13.08	5255	1	-	-	-	-	84	93	TMT6plex
198	726	tr|C9JW96|C9JW96_HUMAN	R.FVVEK(+229.16).A	N	11.21	849.516	-1.9	425.765	2	8.16	2942	1	1	0	0.5	0	198	202	TMT6plex
198	726	tr|C9JW96|C9JW96_HUMAN	K.V(+229.16)FESIGK(+229.16).F	Y	10.72	1236.75	-0.3	619.381	2	13.36	5386	1	-	-	-	-	5	11	TMT6plex
198	726	tr|C9JW96|C9JW96_HUMAN	R.A(+229.16)VIFDR.F	Y	9.94	948.559	-2.4	475.286	2	10.61	4085	1	1	2	2	3	36	41	TMT6plex
198	726	tr|C9JW96|C9JW96_HUMAN	R.F(+229.16)VVEK(+229.16).A	N	8.95	1078.68	-2.9	540.345	2	11.85	4673	1	1	4	1	3	198	202	TMT6plex
198	726	tr|C9JW96|C9JW96_HUMAN	R.G(+229.16)VQDIVVGEGTHFLIPWVQK(+229.16)PIIFDC(+57.02)R.S	Y	6.76	3580.96	-1.2	896.247	4	23.4	10088	1	-	-	-	-	44	70	TMT6plex; Carbamidomethylation
198	69118	sp|P35232|PHB_HUMAN	R.A(+229.16)ATFGLILDDVSLTHLTFGK(+229.16).E	Y	33.56	2576.46	-2.2	859.826	3	24.41	10499	1	-	-	-	-	158	177	TMT6plex
198	69118	sp|P35232|PHB_HUMAN	K.A(+229.16)AELIANSLATAGDGLIELR.K	Y	25.97	2226.24	-3.6	743.085	3	23.89	10304	1	-	-	-	-	220	239	TMT6plex
198	69118	sp|P35232|PHB_HUMAN	K.A(+229.16)AIISAEGDSK(+229.16).A	Y	20.89	1518.87	-1.9	760.439	2	10.39	3982	1	1	2	1	0	209	219	TMT6plex
198	69118	sp|P35232|PHB_HUMAN	R.V(+229.16)LPSITTEILK(+229.16).S	Y	19.63	1671.06	0.2	836.537	2	19.95	8499	1	1	2	3	2	118	128	TMT6plex
198	69118	sp|P35232|PHB_HUMAN	K.VFESIGK(+229.16).F	Y	18.38	1007.59	-0.9	504.8	2	9.08	3381	1	1	3	1	0	5	11	TMT6plex
198	69118	sp|P35232|PHB_HUMAN	K.D(+229.16)LQNVNITLR.I	Y	17.97	1413.81	-0.8	707.914	2	13.08	5255	1	-	-	-	-	84	93	TMT6plex
198	69118	sp|P35232|PHB_HUMAN	R.FVVEK(+229.16).A	N	11.21	849.516	-1.9	425.765	2	8.16	2942	1	1	0	0.5	0	198	202	TMT6plex
198	69118	sp|P35232|PHB_HUMAN	K.V(+229.16)FESIGK(+229.16).F	Y	10.72	1236.75	-0.3	619.381	2	13.36	5386	1	-	-	-	-	5	11	TMT6plex
198	69118	sp|P35232|PHB_HUMAN	R.A(+229.16)VIFDR.F	Y	9.94	948.559	-2.4	475.286	2	10.61	4085	1	1	2	2	3	36	41	TMT6plex
198	69118	sp|P35232|PHB_HUMAN	R.F(+229.16)VVEK(+229.16).A	N	8.95	1078.68	-2.9	540.345	2	11.85	4673	1	1	4	1	3	198	202	TMT6plex
198	69118	sp|P35232|PHB_HUMAN	R.G(+229.16)VQDIVVGEGTHFLIPWVQK(+229.16)PIIFDC(+57.02)R.S	Y	6.76	3580.96	-1.2	896.247	4	23.4	10088	1	-	-	-	-	44	70	TMT6plex; Carbamidomethylation
157	68883	sp|Q14974|IMB1_HUMAN	R.A(+229.16)AVENLPTFLVELSR.V	Y	36.78	1887.07	-0.8	630.029	3	22.55	9700	1	-	-	-	-	28	42	TMT6plex
157	68883	sp|Q14974|IMB1_HUMAN	R.I(+229.16)QFNDLQSLLC(+57.02)ATLQNVLR.K	Y	35.17	2474.35	-0.9	825.79	3	30.45	11633	1	-	-	-	-	575	593	TMT6plex; Carbamidomethylation
157	68883	sp|Q14974|IMB1_HUMAN	K.L(+229.16)AATNALLNSLEFTK(+229.16).A	Y	34.16	2063.2	-1.2	688.741	3	21.45	9188	1	-	-	-	-	192	206	TMT6plex
157	68883	sp|Q14974|IMB1_HUMAN	K.SNEILTAIIQGMR.K	Y	29.95	1444.77	-0.3	723.393	2	19.65	8354	1	-	-	-	-	170	182
157	68883	sp|Q14974|IMB1_HUMAN	K.G(+229.16)ALQYLVPILTQTLTK(+229.16).Q	Y	29.79	2216.36	-1.8	739.791	3	26.39	11000	1	-	-	-	-	317	332	TMT6plex
157	68883	sp|Q14974|IMB1_HUMAN	K.LAATNALLNSLEFTK(+229.16).A	Y	25.35	1834.04	-2.8	612.352	3	19.05	8071	1	-	-	-	-	192	206	TMT6plex
157	68883	sp|Q14974|IMB1_HUMAN	M(+42.01)ELITILEK(+229.16).T	Y	22.29	1359.79	-1	680.901	2	26.51	11023	1	1	1	1	1	1	9	Acetylation (Protein N-term); TMT6plex
157	68883	sp|Q14974|IMB1_HUMAN	R.A(+229.16)LQSNIIPFC(+57.02)DEVMQLLLENLGNENVHR.S	Y	22.13	3494.79	-4.4	1165.93	3	27.85	11289	1	-	-	-	-	680	707	TMT6plex; Carbamidomethylation
157	68883	sp|Q14974|IMB1_HUMAN	R.S(+229.16)SAYESLMEIVK(+229.16).N	Y	19.36	1813.99	-2.4	605.669	3	19.02	8060	1	-	-	-	-	526	537	TMT6plex
157	68883	sp|Q14974|IMB1_HUMAN	K.AKTLATWATK(+229.16).E	Y	13.26	1318.78	-19.2	660.385	2	12.45	4957	1	-	-	-	-	858	867	TMT6plex
157	68883	sp|Q14974|IMB1_HUMAN	R.E(+229.16)SC(+57.02)LEAYTGIVQGLK(+229.16).G	Y	9.6	2125.15	57.3	709.431	3	18.2	7673	1	1	2	2	2	763	777	TMT6plex; Carbamidomethylation
157	68883	sp|Q14974|IMB1_HUMAN	A.TKELR.K	N	7.32	645.381	29.9	323.707	2	2.88	664	1	1	0.5	0.5	1	866	870
157	68883	sp|Q14974|IMB1_HUMAN	MELITILEK(+229.16).T	Y	7.31	1317.78	10.9	659.904	2	20.45	8730	1	1	1	1	0	1	9	TMT6plex
157	1458	tr|J3QR48|J3QR48_HUMAN	R.A(+229.16)AVENLPTFLVELSR.V	Y	36.78	1887.07	-0.8	630.029	3	22.55	9700	1	-	-	-	-	28	42	TMT6plex
157	1458	tr|J3QR48|J3QR48_HUMAN	M(+42.01)ELITILEK(+229.16).T	Y	22.29	1359.79	-1	680.901	2	26.51	11023	1	1	1	1	1	1	9	Acetylation (Protein N-term); TMT6plex
157	1458	tr|J3QR48|J3QR48_HUMAN	MELITILEK(+229.16).T	Y	7.31	1317.78	10.9	659.904	2	20.45	8730	1	1	1	1	0	1	9	TMT6plex
7	84	tr|H3BR70|H3BR70_HUMAN	R.RFDEILEASDGIMVAR.G	Y	39.38	1820.91	-1.1	607.976	3	15.34	6322	1	-	-	-	-	114	129
7	84	tr|H3BR70|H3BR70_HUMAN	M.S(+42.01)K(+229.16)PHSEAGTAFIQTQQLHAAMADTFLEHMC(+57.02)R.L	Y	38.36	3783.81	-2.3	757.768	5	17.19	7196	1	-	-	-	-	2	32	Acetylation (Protein N-term); TMT6plex; Carbamidomethylation
7	84	tr|H3BR70|H3BR70_HUMAN	R.A(+229.16)GK(+229.16)PVIC(+57.02)ATQMLESMIK(+229.16).K	Y	37.36	2563.45	-3.5	855.488	3	21.97	9428	2	1	0	1	0	155	171	TMT6plex; Carbamidomethylation
7	84	tr|H3BR70|H3BR70_HUMAN	K.FGVEQDVDMVFASFIR.K	Y	36.61	1858.89	-2.8	930.451	2	24.44	10510	1	-	-	-	-	66	81
7	84	tr|H3BR70|H3BR70_HUMAN	K.G(+229.16)VNLPGAAVDLPAVSEK(+229.16).D	Y	34.85	2094.21	-0.8	699.076	3	17.15	7176	1	1	3	2	1	43	59	TMT6plex
7	84	tr|H3BR70|H3BR70_HUMAN	R.A(+229.16)EGSDVANAVLDGADC(+57.02)IMLSGETAK(+229.16).G	Y	33.92	2951.46	-0.9	984.827	3	20.79	8893	1	-	-	-	-	178	202	TMT6plex; Carbamidomethylation
7	84	tr|H3BR70|H3BR70_HUMAN	R.VNFAMNVGK(+229.16).A	Y	32.9	1207.66	-0.3	604.836	2	11.44	4480	1	1	0	1	1.5	325	333	TMT6plex
7	84	tr|H3BR70|H3BR70_HUMAN	R.G(+229.16)IFPVLC(+57.02)K(+229.16)DPVQEAWAEDVDLR.V	Y	32.55	3014.59	0.5	1005.87	3	21.06	9019	1	-	-	-	-	303	324	TMT6plex; Carbamidomethylation
7	84	tr|H3BR70|H3BR70_HUMAN	K.F(+229.16)GVEQDVDMVFASFIR.K	Y	31.89	2088.06	-1.5	697.025	3	26.12	10954	1	-	-	-	-	66	81	TMT6plex
7	84	tr|H3BR70|H3BR70_HUMAN	R.G(+229.16)DLGIEIPAEK(+229.16).V	Y	30.34	1598.93	0.7	800.472	2	15	6161	1	1	2.667	2.333	1	130	140	TMT6plex
7	84	tr|H3BR70|H3BR70_HUMAN	K.A(+229.16)SDVHEVR.K	Y	29.76	1140.61	-2.9	381.209	3	3.09	763	1	1	0	0.667	1	83	90	TMT6plex
7	84	tr|H3BR70|H3BR70_HUMAN	K.K(+229.16)(+229.16)GVNLPGAAVDLPAVSEK(+229.16).D	Y	29.25	2451.47	-5	613.871	4	15.69	6489	1	-	-	-	-	42	59	TMT6plex
7	84	tr|H3BR70|H3BR70_HUMAN	R.F(+229.16)DEILEASDGIMVAR.G	Y	28.88	1893.97	-4.1	632.328	3	20.5	8755	1	-	-	-	-	115	129	TMT6plex
7	84	tr|H3BR70|H3BR70_HUMAN	K.F(+229.16)GVEQDVDM(+15.99)VFASFIR.K	Y	28.25	2104.05	3.1	702.36	3	24.66	10586	2	-	-	-	-	66	81	TMT6plex; Oxidation (M)
7	84	tr|H3BR70|H3BR70_HUMAN	R.AEGSDVANAVLDGADC(+57.02)IMLSGETAK(+229.16).G	Y	27.54	2722.3	-0.1	908.44	3	19.9	8473	1	1	0	0	0	178	202	Carbamidomethylation; TMT6plex
7	84	tr|H3BR70|H3BR70_HUMAN	R.V(+229.16)NFAMNVGK(+229.16).A	Y	27.17	1436.82	1.4	719.419	2	14.17	5771	1	1	3.333	1.333	3.667	325	333	TMT6plex
7	84	tr|H3BR70|H3BR70_HUMAN	K.K(+229.16)GDVVIVLTGWRPGSGFTNTMR.V	Y	26.38	2619.42	0.2	655.861	4	16.83	7025	1	1	0	0	0	340	361	TMT6plex
7	84	tr|H3BR70|H3BR70_HUMAN	K.G(+229.16)DYPLEAVR.M	Y	25.34	1247.67	-0.3	624.843	2	10.73	4144	1	1	4.333	3.333	2	203	211	TMT6plex
7	84	tr|H3BR70|H3BR70_HUMAN	R.AGK(+229.16)PVIC(+57.02)ATQMLESMIK(+229.16).K	Y	25.14	2334.29	-1	779.102	3	20.6	8800	1	-	-	-	-	155	171	TMT6plex; Carbamidomethylation
7	84	tr|H3BR70|H3BR70_HUMAN	R.R(+229.16)FDEILEASDGIMVAR.G	Y	23.91	2050.07	-2.8	684.363	3	17.37	7278	1	-	-	-	-	114	129	TMT6plex
7	84	tr|H3BR70|H3BR70_HUMAN	R.M(+229.16)QHLIAR.E	Y	22.94	1096.64	-3.5	366.552	3	7.57	2661	1	1	1.2	1.4	0.4	212	218	TMT6plex
7	84	tr|H3BR70|H3BR70_HUMAN	R.GDLGIEIPAEK(+229.16).V	Y	20.93	1369.77	-0.7	685.889	2	13.48	5444	1	-	-	-	-	130	140	TMT6plex
7	84	tr|H3BR70|H3BR70_HUMAN	R.G(+229.16)IFPVLC(+57.02)K(+229.16).D	Y	20.48	1390.84	-2.4	696.426	2	17.52	7348	1	1	1	0.5	1.75	303	310	TMT6plex; Carbamidomethylation
7	84	tr|H3BR70|H3BR70_HUMAN	R.A(+229.16)EGSDVANAVLDGADC(+57.02)IMLSGETAK(+229.16)GDYPLEAVR.M	Y	19.48	3951.96	-0.2	988.997	4	22.03	9459	1	-	-	-	-	178	211	TMT6plex; Carbamidomethylation
7	84	tr|H3BR70|H3BR70_HUMAN	R.Q(-17.03)AHLYR.G	Y	18.68	769.387	-2.5	385.7	2	3.65	1030	2	-	-	-	-	297	302	Pyro-glu from Q
7	84	tr|H3BR70|H3BR70_HUMAN	K.VFLAQK(+229.16).M	Y	15.86	933.585	-2.4	467.799	2	8.78	3238	1	1	0.25	0.5	0.25	141	146	TMT6plex
7	84	tr|H3BR70|H3BR70_HUMAN	R.A(+229.16)PIIAVTR.N	Y	15.83	1068.69	-1.2	535.35	2	11.17	4352	1	1	0.4	0.4	1.8	283	290	TMT6plex
7	84	tr|H3BR70|H3BR70_HUMAN	K.G(+229.16)VNLPGAAVDLPAVSEK(+229.16)DIQDLK(+229.16).F	Y	14.76	3035.75	-3.7	759.941	4	19.32	8199	1	-	-	-	-	43	65	TMT6plex
7	84	tr|H3BR70|H3BR70_HUMAN	R.M(+15.99)(+229.16)QHLIAR.E	Y	13.63	1112.63	-2.6	371.884	3	4.37	1358	1	-	-	-	-	212	218	Oxidation (M); TMT6plex
7	84	tr|H3BR70|H3BR70_HUMAN	K.MMIGR.C	Y	12.87	606.298	-0.3	304.156	2	3.93	1145	1	-	-	-	-	147	151
7	84	tr|H3BR70|H3BR70_HUMAN	K.V(+229.16)FLAQK(+229.16).M	Y	8.55	1162.75	-2.3	582.38	2	12.8	5122	1	1	2.333	1.333	0.333	141	146	TMT6plex
7	84	tr|H3BR70|H3BR70_HUMAN	K.F(+229.16)GVEQDVDMVFASF.I	Y	8.48	1818.87	4.8	910.447	2	25.83	10880	1	-	-	-	-	66	79	TMT6plex
7	84	tr|H3BR70|H3BR70_HUMAN	K.VLGEK(+229.16).G	N	7.57	773.485	-2.1	387.749	2	4.77	1473	1	1	0	2	2	92	96	TMT6plex
7	84	tr|H3BR70|H3BR70_HUMAN	R.N(+229.16)PQTAR.Q	Y	7.46	914.514	-0.2	458.264	2	1.84	284	1	1	1	1.5	1.5	291	296	TMT6plex
236	637	tr|A6NLN1|A6NLN1_HUMAN	R.I(+229.16)AIPGLAGAGNSVLLVSNLNPER.V	Y	50.84	2503.43	-3	835.482	3	22.11	9494	1	-	-	-	-	322	344	TMT6plex
236	637	tr|A6NLN1|A6NLN1_HUMAN	R.V(+229.16)TPQSLFILFGVYGDVQR.V	Y	35.36	2267.25	-2.3	756.756	3	25.82	10877	1	1	0	0	0	345	362	TMT6plex
236	637	tr|A6NLN1|A6NLN1_HUMAN	K.VLFSSN(+.98)GGVVK(+229.16).G	Y	26.56	1335.76	0	668.887	2	12.24	4860	1	-	-	-	-	468	478	Deamidation (NQ); TMT6plex
236	637	tr|A6NLN1|A6NLN1_HUMAN	K.LTSLNVK(+229.16).Y	N	22.8	1002.63	0.9	502.322	2	8.5	3102	1	-	-	-	-	230	236	TMT6plex
236	637	tr|A6NLN1|A6NLN1_HUMAN	K.IITFTK(+229.16).N	N	17.27	950.6	-4.2	476.305	2	10.75	4155	1	1	1	0	0	183	188	TMT6plex
236	637	tr|A6NLN1|A6NLN1_HUMAN	K.FGTVLK(+229.16).I	Y	14.81	892.558	-1.5	447.286	2	9.28	3473	1	1	1	1	2.5	177	182	TMT6plex
236	637	tr|A6NLN1|A6NLN1_HUMAN	R.A(+229.16)QAALQAVNSVQSGNLALAASAAAVDAGMAMAGQSPVLR.I	Y	12.28	3909.04	0.7	978.268	4	25.87	10890	1	-	-	-	-	117	155	TMT6plex
236	637	tr|A6NLN1|A6NLN1_HUMAN	R.VIHIR.K	N	7.21	636.407	-0.2	319.211	2	2.5	490	1	-	-	-	-	30	34
355	69199	sp|Q92597|NDRG1_HUMAN	K.S(+229.16)IIGMGTGAGAYILTR.F	Y	37.07	1809	-2.9	604.006	3	17.66	7416	1	-	-	-	-	133	148	TMT6plex
355	69199	sp|Q92597|NDRG1_HUMAN	K.ISGWTQALPDMVVSHLFGK(+229.16).E	Y	30.16	2314.23	2.9	772.421	3	23.15	9977	1	1	1	0	0	180	198	TMT6plex
355	69199	sp|Q92597|NDRG1_HUMAN	K.M(+229.16)ADC(+57.02)GGLPQISQPAK(+229.16).L	Y	26.79	2030.07	-0.6	677.697	3	13.13	5280	1	-	-	-	-	286	300	TMT6plex; Carbamidomethylation
355	69199	sp|Q92597|NDRG1_HUMAN	K.SIIGMGTGAGAYILTR.F	Y	18.73	1579.84	-0.4	790.927	2	15.97	6621	1	-	-	-	-	133	148
355	69199	sp|Q92597|NDRG1_HUMAN	K.TTLLK(+229.16).M	N	13.89	803.532	-1.2	402.773	2	7.54	2646	1	1	1	2	0	281	285	TMT6plex
355	69199	sp|Q92597|NDRG1_HUMAN	R.E(+229.16)MQDVDLAEVK(+229.16)PLVEK(+229.16).G	Y	10.01	2529.43	-1.8	844.15	3	17.08	7143	1	1	2	3	2	4	19	TMT6plex
355	69200	sp|Q92597-3|NDRG1_HUMAN	K.S(+229.16)IIGMGTGAGAYILTR.F	Y	37.07	1809	-2.9	604.006	3	17.66	7416	1	-	-	-	-	52	67	TMT6plex
355	69200	sp|Q92597-3|NDRG1_HUMAN	K.ISGWTQALPDMVVSHLFGK(+229.16).E	Y	30.16	2314.23	2.9	772.421	3	23.15	9977	1	1	1	0	0	99	117	TMT6plex
355	69200	sp|Q92597-3|NDRG1_HUMAN	K.M(+229.16)ADC(+57.02)GGLPQISQPAK(+229.16).L	Y	26.79	2030.07	-0.6	677.697	3	13.13	5280	1	-	-	-	-	205	219	TMT6plex; Carbamidomethylation
355	69200	sp|Q92597-3|NDRG1_HUMAN	K.SIIGMGTGAGAYILTR.F	Y	18.73	1579.84	-0.4	790.927	2	15.97	6621	1	-	-	-	-	52	67
355	69200	sp|Q92597-3|NDRG1_HUMAN	K.TTLLK(+229.16).M	N	13.89	803.532	-1.2	402.773	2	7.54	2646	1	1	1	2	0	200	204	TMT6plex
355	69201	sp|Q92597-2|NDRG1_HUMAN	K.S(+229.16)IIGMGTGAGAYILTR.F	Y	37.07	1809	-2.9	604.006	3	17.66	7416	1	-	-	-	-	67	82	TMT6plex
355	69201	sp|Q92597-2|NDRG1_HUMAN	K.ISGWTQALPDMVVSHLFGK(+229.16).E	Y	30.16	2314.23	2.9	772.421	3	23.15	9977	1	1	1	0	0	114	132	TMT6plex
355	69201	sp|Q92597-2|NDRG1_HUMAN	K.M(+229.16)ADC(+57.02)GGLPQISQPAK(+229.16).L	Y	26.79	2030.07	-0.6	677.697	3	13.13	5280	1	-	-	-	-	220	234	TMT6plex; Carbamidomethylation
355	69201	sp|Q92597-2|NDRG1_HUMAN	K.SIIGMGTGAGAYILTR.F	Y	18.73	1579.84	-0.4	790.927	2	15.97	6621	1	-	-	-	-	67	82
355	69201	sp|Q92597-2|NDRG1_HUMAN	K.TTLLK(+229.16).M	N	13.89	803.532	-1.2	402.773	2	7.54	2646	1	1	1	2	0	215	219	TMT6plex
101	1542	tr|H0Y9P0|H0Y9P0_HUMAN	R.YWLC(+57.02)AATGPSIK(+229.16).I	Y	27.14	1594.84	-0.9	532.619	3	14.3	5829	1	-	-	-	-	20	31	Carbamidomethylation; TMT6plex
101	1542	tr|H0Y9P0|H0Y9P0_HUMAN	R.Y(+229.16)WLC(+57.02)AATGPSIK(+229.16).I	Y	24.69	1824	-0.6	609.007	3	16.53	6881	1	-	-	-	-	20	31	TMT6plex; Carbamidomethylation
101	1542	tr|H0Y9P0|H0Y9P0_HUMAN	K.I(+229.16)IVDELK(+229.16)QEVISTSSK(+229.16).A	Y	22.23	2475.48	-2.5	826.164	3	20.22	8625	1	1	0	2	1	39	54	TMT6plex
101	1542	tr|H0Y9P0|H0Y9P0_HUMAN	K.I(+229.16)WDLEGK(+229.16).I	Y	15.79	1317.77	-1.4	659.891	2	15.82	6551	1	1	2	1	1	32	38	TMT6plex
116	68921	sp|P15880|RS2_HUMAN	K.L(+229.16)LMMAGIDDC(+57.02)YTSAR.G	Y	42.64	1944.93	-0.8	649.317	3	18.22	7681	1	-	-	-	-	213	227	TMT6plex; Carbamidomethylation
116	68921	sp|P15880|RS2_HUMAN	R.G(+229.16)TGIVSAPVPK(+229.16).K	Y	31.45	1482.92	-1.1	742.465	2	11.71	4611	1	1	1	2.5	1.5	201	211	TMT6plex
116	68921	sp|P15880|RS2_HUMAN	K.S(+229.16)PYQEFTDHLVK(+229.16).T	Y	29.71	1921.04	-0.9	641.352	3	14.42	5891	1	1	1	2	2	264	275	TMT6plex
116	68921	sp|P15880|RS2_HUMAN	R.G(+229.16)C(+57.02)TATLGNFAK(+229.16).A	Y	27.54	1596.87	-2.1	533.296	3	11.96	4728	1	1	2	1	2	228	238	TMT6plex; Carbamidomethylation
116	68921	sp|P15880|RS2_HUMAN	K.E(+229.16)SEIIDFFLGASLK(+229.16)DEVLK(+229.16).I	Y	23.84	2839.62	-0.8	947.546	3	25.49	10800	1	1	0.333	0.333	0	90	108	TMT6plex
116	68921	sp|P15880|RS2_HUMAN	K.A(+229.16)TFDAISK(+229.16).T	Y	22.85	1309.76	-1	655.889	2	11.98	4735	1	-	-	-	-	239	246	TMT6plex
116	68921	sp|P15880|RS2_HUMAN	K.TYSYLTPDLWK(+229.16).E	Y	22.76	1614.85	12.7	808.442	2	17.13	7169	2	1	2	2	1	247	257	TMT6plex
116	68921	sp|P15880|RS2_HUMAN	K.A(+229.16)FVAIGDYN(+.98)GHVGLGVK(+229.16).C	Y	19.31	2175.21	-2.2	726.075	3	16.86	7042	1	-	-	-	-	126	142	TMT6plex; Deamidation (NQ)
116	68921	sp|P15880|RS2_HUMAN	K.A(+229.16)EDK(+229.16)EWMPVTK(+229.16).L	Y	17.66	2020.13	-2.6	674.381	3	12.81	5127	1	1	1.333	1.333	2	55	65	TMT6plex
116	68921	sp|P15880|RS2_HUMAN	K.L(+229.16)SIVPVR.R	Y	17.41	1011.66	-0.3	506.839	2	13.35	5381	1	1	2	3	0	160	166	TMT6plex
116	68921	sp|P15880|RS2_HUMAN	K.S(+229.16)LEEIYLFSLPIK(+229.16).E	Y	14.86	2009.19	-3.7	670.733	3	23.83	10275	1	-	-	-	-	77	89	TMT6plex
116	68921	sp|P15880|RS2_HUMAN	R.G(+229.16)AIILAK(+229.16).L	Y	14.06	1142.78	-2.3	572.396	2	12.92	5178	1	1	0.333	0.333	1.667	153	159	TMT6plex
116	68921	sp|P15880|RS2_HUMAN	K.E(+229.16)TVFTK(+229.16).S	Y	8.89	1181.71	-1.5	591.86	2	10.55	4060	1	1	0.667	1.333	2.333	258	263	TMT6plex
116	68921	sp|P15880|RS2_HUMAN	K.IMPVQK(+229.16).Q	Y	8.41	943.573	-11.2	472.788	2	7.38	2571	1	1	0.6	0.2	0.4	109	114	TMT6plex
116	68921	sp|P15880|RS2_HUMAN	R.G(+229.16)YWGNK(+229.16).I	Y	8.4	1181.66	-1.6	591.836	2	9.59	3619	1	1	1	1	1.5	168	173	TMT6plex
116	68921	sp|P15880|RS2_HUMAN	R.L(+229.16)IPAPR.G	Y	5.72	894.585	-4.1	448.298	2	10.4	3984	1	1	1	1	1	195	200	TMT6plex
116	406	tr|E9PQD7|E9PQD7_HUMAN	K.L(+229.16)LMMAGIDDC(+57.02)YTSAR.G	Y	42.64	1944.93	-0.8	649.317	3	18.22	7681	1	-	-	-	-	155	169	TMT6plex; Carbamidomethylation
116	406	tr|E9PQD7|E9PQD7_HUMAN	R.G(+229.16)TGIVSAPVPK(+229.16).K	Y	31.45	1482.92	-1.1	742.465	2	11.71	4611	1	1	1	2.5	1.5	143	153	TMT6plex
116	406	tr|E9PQD7|E9PQD7_HUMAN	K.S(+229.16)PYQEFTDHLVK(+229.16).T	Y	29.71	1921.04	-0.9	641.352	3	14.42	5891	1	1	1	2	2	206	217	TMT6plex
116	406	tr|E9PQD7|E9PQD7_HUMAN	R.G(+229.16)C(+57.02)TATLGNFAK(+229.16).A	Y	27.54	1596.87	-2.1	533.296	3	11.96	4728	1	1	2	1	2	170	180	TMT6plex; Carbamidomethylation
116	406	tr|E9PQD7|E9PQD7_HUMAN	K.E(+229.16)SEIIDFFLGASLK(+229.16)DEVLK(+229.16).I	Y	23.84	2839.62	-0.8	947.546	3	25.49	10800	1	1	0.333	0.333	0	90	108	TMT6plex
116	406	tr|E9PQD7|E9PQD7_HUMAN	K.A(+229.16)TFDAISK(+229.16).T	Y	22.85	1309.76	-1	655.889	2	11.98	4735	1	-	-	-	-	181	188	TMT6plex
116	406	tr|E9PQD7|E9PQD7_HUMAN	K.TYSYLTPDLWK(+229.16).E	Y	22.76	1614.85	12.7	808.442	2	17.13	7169	2	1	2	2	1	189	199	TMT6plex
116	406	tr|E9PQD7|E9PQD7_HUMAN	K.A(+229.16)EDK(+229.16)EWMPVTK(+229.16).L	Y	17.66	2020.13	-2.6	674.381	3	12.81	5127	1	1	1.333	1.333	2	55	65	TMT6plex
116	406	tr|E9PQD7|E9PQD7_HUMAN	K.S(+229.16)LEEIYLFSLPIK(+229.16).E	Y	14.86	2009.19	-3.7	670.733	3	23.83	10275	1	-	-	-	-	77	89	TMT6plex
116	406	tr|E9PQD7|E9PQD7_HUMAN	K.E(+229.16)TVFTK(+229.16).S	Y	8.89	1181.71	-1.5	591.86	2	10.55	4060	1	1	0.667	1.333	2.333	200	205	TMT6plex
116	406	tr|E9PQD7|E9PQD7_HUMAN	K.IMPVQK(+229.16).Q	Y	8.41	943.573	-11.2	472.788	2	7.38	2571	1	1	0.6	0.2	0.4	109	114	TMT6plex
116	406	tr|E9PQD7|E9PQD7_HUMAN	R.L(+229.16)IPAPR.G	Y	5.72	894.585	-4.1	448.298	2	10.4	3984	1	1	1	1	1	137	142	TMT6plex
116	369	tr|H0YEN5|H0YEN5_HUMAN	K.L(+229.16)LMMAGIDDC(+57.02)YTSAR.G	Y	42.64	1944.93	-0.8	649.317	3	18.22	7681	1	-	-	-	-	115	129	TMT6plex; Carbamidomethylation
116	369	tr|H0YEN5|H0YEN5_HUMAN	R.G(+229.16)TGIVSAPVPK(+229.16).K	Y	31.45	1482.92	-1.1	742.465	2	11.71	4611	1	1	1	2.5	1.5	103	113	TMT6plex
116	369	tr|H0YEN5|H0YEN5_HUMAN	K.S(+229.16)PYQEFTDHLVK(+229.16).T	Y	29.71	1921.04	-0.9	641.352	3	14.42	5891	1	1	1	2	2	166	177	TMT6plex
116	369	tr|H0YEN5|H0YEN5_HUMAN	R.G(+229.16)C(+57.02)TATLGNFAK(+229.16).A	Y	27.54	1596.87	-2.1	533.296	3	11.96	4728	1	1	2	1	2	130	140	TMT6plex; Carbamidomethylation
116	369	tr|H0YEN5|H0YEN5_HUMAN	K.A(+229.16)TFDAISK(+229.16).T	Y	22.85	1309.76	-1	655.889	2	11.98	4735	1	-	-	-	-	141	148	TMT6plex
116	369	tr|H0YEN5|H0YEN5_HUMAN	K.TYSYLTPDLWK(+229.16).E	Y	22.76	1614.85	12.7	808.442	2	17.13	7169	2	1	2	2	1	149	159	TMT6plex
116	369	tr|H0YEN5|H0YEN5_HUMAN	K.A(+229.16)FVAIGDYN(+.98)GHVGLGVK(+229.16).C	Y	19.31	2175.21	-2.2	726.075	3	16.86	7042	1	-	-	-	-	28	44	TMT6plex; Deamidation (NQ)
116	369	tr|H0YEN5|H0YEN5_HUMAN	K.L(+229.16)SIVPVR.R	Y	17.41	1011.66	-0.3	506.839	2	13.35	5381	1	1	2	3	0	62	68	TMT6plex
116	369	tr|H0YEN5|H0YEN5_HUMAN	K.S(+229.16)LEEIYLFSLPIK(+229.16).A	Y	14.86	2009.19	-3.7	670.733	3	23.83	10275	1	-	-	-	-	15	27	TMT6plex
116	369	tr|H0YEN5|H0YEN5_HUMAN	R.G(+229.16)AIILAK(+229.16).L	Y	14.06	1142.78	-2.3	572.396	2	12.92	5178	1	1	0.333	0.333	1.667	55	61	TMT6plex
116	369	tr|H0YEN5|H0YEN5_HUMAN	K.E(+229.16)TVFTK(+229.16).S	Y	8.89	1181.71	-1.5	591.86	2	10.55	4060	1	1	0.667	1.333	2.333	160	165	TMT6plex
116	369	tr|H0YEN5|H0YEN5_HUMAN	R.G(+229.16)YWGNK(+229.16).I	Y	8.4	1181.66	-1.6	591.836	2	9.59	3619	1	1	1	1	1.5	70	75	TMT6plex
116	369	tr|H0YEN5|H0YEN5_HUMAN	R.L(+229.16)IPAPR.G	Y	5.72	894.585	-4.1	448.298	2	10.4	3984	1	1	1	1	1	97	102	TMT6plex
273	69075	sp|P55809|SCOT1_HUMAN	K.G(+229.16)LTLIELWEGLTVDDVQK(+229.16).S	Y	34.68	2486.4	-5.2	829.804	3	26.75	11077	1	-	-	-	-	483	500	TMT6plex
273	69075	sp|P55809|SCOT1_HUMAN	R.G(+229.16)GHVDLTMLGAMQVSK(+229.16).Y	Y	33.65	2101.14	-8.9	701.382	3	15.91	6593	1	1	3	1	0	391	406	TMT6plex
273	69075	sp|P55809|SCOT1_HUMAN	K.YGDLANWMIPGK(+229.16).M	Y	25.49	1592.82	-1.6	797.417	2	17.25	7225	1	-	-	-	-	407	418	TMT6plex
273	69075	sp|P55809|SCOT1_HUMAN	K.G(+229.16)MGGAMDLVSSAK(+229.16).T	Y	20.06	1680.89	-1.9	561.304	3	14.42	5889	1	-	-	-	-	422	434	TMT6plex
273	69075	sp|P55809|SCOT1_HUMAN	K.G(+229.16)LTAVSNNAGVDNFGLGLLLR.S	Y	18.26	2329.3	-1.3	777.438	3	22.26	9563	1	1	0.5	0.5	0.5	84	104	TMT6plex
273	69075	sp|P55809|SCOT1_HUMAN	K.A(+229.16)VFDVDK(+229.16).K	Y	13.43	1250.73	4.5	626.374	2	12.59	5023	1	1	3	5	2	474	480	TMT6plex
273	69075	sp|P55809|SCOT1_HUMAN	K.D(+229.16)IPDGATVLVGGFGLC(+57.02)GIPENLIDALLK(+229.16).T	Y	11.66	3324.84	-1.9	832.216	4	30.9	11679	1	-	-	-	-	52	79	TMT6plex; Carbamidomethylation
273	69075	sp|P55809|SCOT1_HUMAN	K.TGVKGLTAVSN(+.98)N(+.98)AGVDNFGLGLLLR.S	Y	5.08	2487.33	-4.6	830.115	3	21.61	9259	1	-	-	-	-	80	104	Deamidation (NQ)
273	13528	tr|E9PDW2|E9PDW2_HUMAN	K.G(+229.16)LTLIELWEGLTVDDVQK(+229.16).S	Y	34.68	2486.4	-5.2	829.804	3	26.75	11077	1	-	-	-	-	297	314	TMT6plex
273	13528	tr|E9PDW2|E9PDW2_HUMAN	R.G(+229.16)GHVDLTMLGAMQVSK(+229.16).Y	Y	33.65	2101.14	-8.9	701.382	3	15.91	6593	1	1	3	1	0	205	220	TMT6plex
273	13528	tr|E9PDW2|E9PDW2_HUMAN	K.YGDLANWMIPGK(+229.16).M	Y	25.49	1592.82	-1.6	797.417	2	17.25	7225	1	-	-	-	-	221	232	TMT6plex
273	13528	tr|E9PDW2|E9PDW2_HUMAN	K.G(+229.16)MGGAMDLVSSAK(+229.16).T	Y	20.06	1680.89	-1.9	561.304	3	14.42	5889	1	-	-	-	-	236	248	TMT6plex
273	13528	tr|E9PDW2|E9PDW2_HUMAN	K.A(+229.16)VFDVDK(+229.16).K	Y	13.43	1250.73	4.5	626.374	2	12.59	5023	1	1	3	5	2	288	294	TMT6plex
54	256	tr|H3BPS8|H3BPS8_HUMAN	K.I(+229.16)GEHTPSALAIMENANVLAR.Y	Y	45.58	2335.25	0.3	779.425	3	17.76	7462	1	-	-	-	-	208	227	TMT6plex
54	256	tr|H3BPS8|H3BPS8_HUMAN	K.IGEHTPSALAIMENANVLAR.Y	Y	42.11	2106.09	-2.3	703.035	3	16.53	6885	1	-	-	-	-	208	227
54	256	tr|H3BPS8|H3BPS8_HUMAN	R.V(+229.16)NPC(+57.02)IGGVILFHETLYQK(+229.16).A	Y	39.88	2545.41	0.8	849.479	3	19.06	8081	1	-	-	-	-	124	141	TMT6plex; Carbamidomethylation
54	256	tr|H3BPS8|H3BPS8_HUMAN	K.G(+229.16)ILAADESTGSIAK(+229.16).R	Y	32.04	1790.02	-1.6	597.679	3	12.89	5166	1	1	1	1.5	2	83	96	TMT6plex
54	256	tr|H3BPS8|H3BPS8_HUMAN	K.A(+229.16)DDGRPFPQVIK(+229.16).S	Y	26.76	1800.03	-2.8	601.016	3	12.09	4789	1	1	6	11	5	142	153	TMT6plex
54	256	tr|H3BPS8|H3BPS8_HUMAN	R.Q(+229.16)LLLTADDR.V	Y	26.65	1272.72	-1.3	637.369	2	11.74	4621	1	1	2	2	2	115	123	TMT6plex
54	256	tr|H3BPS8|H3BPS8_HUMAN	M.PYQYPALTPEQK(+229.16).K	Y	25.08	1662.88	-0.8	555.301	3	11.02	4284	1	1	1	1	2	56	67	TMT6plex
54	256	tr|H3BPS8|H3BPS8_HUMAN	R.C(+57.02)QYVTEK(+229.16).V	N	24.63	1155.58	0.7	578.798	2	5.42	1754	1	-	-	-	-	256	262	Carbamidomethylation; TMT6plex
54	256	tr|H3BPS8|H3BPS8_HUMAN	K.VLAAVYK(+229.16).A	N	23.44	991.627	-2.2	496.82	2	9.11	3392	1	1	0.5	1	1.5	263	269	TMT6plex
54	256	tr|H3BPS8|H3BPS8_HUMAN	R.Q(-17.03)LLLTADDR.V	Y	22.3	1026.53	7.9	514.279	2	13.8	5594	1	1	2	0	2	115	123	Pyro-glu from Q
54	256	tr|H3BPS8|H3BPS8_HUMAN	R.QLLLTADDR.V	Y	20.91	1043.56	-1.2	522.787	2	8.61	3156	1	1	4	0	3	115	123
54	256	tr|H3BPS8|H3BPS8_HUMAN	K.G(+229.16)GVVGIK(+229.16).V	Y	19.05	1086.72	-0.4	544.365	2	9.97	3798	1	1	0.6	0.8	0.2	156	162	TMT6plex
54	256	tr|H3BPS8|H3BPS8_HUMAN	R.C(+57.02)AQYK(+229.16).K	N	13.92	897.458	-2.1	449.735	2	2.74	604	1	-	-	-	-	189	193	Carbamidomethylation; TMT6plex
54	256	tr|H3BPS8|H3BPS8_HUMAN	L.S(+229.16)D(+14.02)IAHR.I	Y	13.8	940.529	-3	314.516	3	2.23	374	1	1	0.5	0.667	0.833	71	76	TMT6plex; Methyl ester
54	256	tr|H3BPS8|H3BPS8_HUMAN	K.S(+229.16)K(+229.16)GGVVGIK(+229.16).V	Y	12.65	1531.01	-1.7	511.342	3	9.35	3505	1	1	0.5	0.5	0.5	154	162	TMT6plex
54	256	tr|H3BPS8|H3BPS8_HUMAN	R.IVAPGK(+229.16).G	N	12.16	812.532	-1.6	407.273	2	5.56	1818	1	-	-	-	-	77	82	TMT6plex
54	256	tr|H3BPS8|H3BPS8_HUMAN	K.D(+229.16)GADFAK(+229.16).W	N	11.08	1180.65	-0.4	591.332	2	8.53	3118	1	1	1	1.167	1	195	201	TMT6plex
54	256	tr|H3BPS8|H3BPS8_HUMAN	A.N(+.98)(+229.16)VLAR.Y	N	9.15	801.491	-0.2	401.753	2	5.76	1914	1	-	-	-	-	223	227	Deamidation (NQ); TMT6plex
54	256	tr|H3BPS8|H3BPS8_HUMAN	K.V(+229.16)LAAVYK(+229.16).A	N	9.05	1220.79	-2.1	611.401	2	13.78	5586	1	1	2	2	2	263	269	TMT6plex
54	256	tr|H3BPS8|H3BPS8_HUMAN	R.I(+229.16)VAPGK(+229.16).G	N	8.49	1041.7	-0.5	521.855	2	9.47	3561	1	1	0.4	0.6	0.4	77	82	TMT6plex
54	471	tr|H3BUH7|H3BUH7_HUMAN	R.V(+229.16)NPC(+57.02)IGGVILFHETLYQK(+229.16).A	Y	39.88	2545.41	0.8	849.479	3	19.06	8081	1	-	-	-	-	70	87	TMT6plex; Carbamidomethylation
54	471	tr|H3BUH7|H3BUH7_HUMAN	K.G(+229.16)ILAADESTGSIAK(+229.16).R	Y	32.04	1790.02	-1.6	597.679	3	12.89	5166	1	1	1	1.5	2	29	42	TMT6plex
54	471	tr|H3BUH7|H3BUH7_HUMAN	K.A(+229.16)DDGRPFPQVIK(+229.16).S	Y	26.76	1800.03	-2.8	601.016	3	12.09	4789	1	1	6	11	5	88	99	TMT6plex
54	471	tr|H3BUH7|H3BUH7_HUMAN	R.Q(+229.16)LLLTADDR.V	Y	26.65	1272.72	-1.3	637.369	2	11.74	4621	1	1	2	2	2	61	69	TMT6plex
54	471	tr|H3BUH7|H3BUH7_HUMAN	M.PYQYPALTPEQK(+229.16).K	Y	25.08	1662.88	-0.8	555.301	3	11.02	4284	1	1	1	1	2	2	13	TMT6plex
54	471	tr|H3BUH7|H3BUH7_HUMAN	R.Q(-17.03)LLLTADDR.V	Y	22.3	1026.53	7.9	514.279	2	13.8	5594	1	1	2	0	2	61	69	Pyro-glu from Q
54	471	tr|H3BUH7|H3BUH7_HUMAN	R.QLLLTADDR.V	Y	20.91	1043.56	-1.2	522.787	2	8.61	3156	1	1	4	0	3	61	69
54	471	tr|H3BUH7|H3BUH7_HUMAN	K.G(+229.16)GVVGIK(+229.16).V	Y	19.05	1086.72	-0.4	544.365	2	9.97	3798	1	1	0.6	0.8	0.2	102	108	TMT6plex
54	471	tr|H3BUH7|H3BUH7_HUMAN	R.C(+57.02)AQYK(+229.16).K	N	13.92	897.458	-2.1	449.735	2	2.74	604	1	-	-	-	-	135	139	Carbamidomethylation; TMT6plex
54	471	tr|H3BUH7|H3BUH7_HUMAN	L.S(+229.16)D(+14.02)IAHR.I	Y	13.8	940.529	-3	314.516	3	2.23	374	1	1	0.5	0.667	0.833	17	22	TMT6plex; Methyl ester
54	471	tr|H3BUH7|H3BUH7_HUMAN	K.S(+229.16)K(+229.16)GGVVGIK(+229.16).V	Y	12.65	1531.01	-1.7	511.342	3	9.35	3505	1	1	0.5	0.5	0.5	100	108	TMT6plex
54	471	tr|H3BUH7|H3BUH7_HUMAN	R.IVAPGK(+229.16).G	N	12.16	812.532	-1.6	407.273	2	5.56	1818	1	-	-	-	-	23	28	TMT6plex
54	471	tr|H3BUH7|H3BUH7_HUMAN	K.D(+229.16)GADFAK(+229.16).W	N	11.08	1180.65	-0.4	591.332	2	8.53	3118	1	1	1	1.167	1	141	147	TMT6plex
54	471	tr|H3BUH7|H3BUH7_HUMAN	R.I(+229.16)VAPGK(+229.16).G	N	8.49	1041.7	-0.5	521.855	2	9.47	3561	1	1	0.4	0.6	0.4	23	28	TMT6plex
12	557	tr|E9PS65|E9PS65_HUMAN	K.NSLESYAFNMK(+229.16).A	Y	37.14	1531.75	-2.9	511.591	3	13.82	5606	1	1	0	0	1	131	141	TMT6plex
12	557	tr|E9PS65|E9PS65_HUMAN	K.VC(+57.02)NPIITK(+229.16).L	Y	27.91	1172.68	-2.4	587.345	2	9.47	3564	1	-	-	-	-	193	200	Carbamidomethylation; TMT6plex
12	557	tr|E9PS65|E9PS65_HUMAN	K.N(+229.16)SLESYAFNMK(+229.16).A	Y	26.54	1760.92	-1.6	587.979	3	15.31	6306	1	-	-	-	-	131	141	TMT6plex
12	557	tr|E9PS65|E9PS65_HUMAN	K.ITITNDK(+229.16).G	N	25.67	1032.6	0.7	517.308	2	6.57	2297	2	1	0	2	2	92	98	TMT6plex
12	557	tr|E9PS65|E9PS65_HUMAN	K.C(+57.02)NEIINWLDK(+229.16).N	Y	24.56	1532.79	-0.2	767.4	2	17.07	7141	1	-	-	-	-	165	174	Carbamidomethylation; TMT6plex
12	557	tr|E9PS65|E9PS65_HUMAN	R.MVQEAEK(+229.16).Y	N	20.77	1062.56	-1.2	532.286	2	4	1183	1	-	-	-	-	109	115	TMT6plex
12	557	tr|E9PS65|E9PS65_HUMAN	K.FELTGIPPAPR(+14.02).G	Y	20.35	1210.67	2.1	606.344	2	13.24	5331	1	-	-	-	-	50	60	Methyl ester
12	557	tr|E9PS65|E9PS65_HUMAN	R.LSK(+229.16)EDIER.M	Y	19.07	1217.68	2	406.902	3	6.41	2220	1	1	0	1	1	101	108	TMT6plex
12	557	tr|E9PS65|E9PS65_HUMAN	R.M(+229.16)VQEAEK(+229.16).Y	N	18.26	1291.72	6.4	646.872	2	7.94	2840	1	1	1.143	1.429	0.286	109	115	TMT6plex
12	557	tr|E9PS65|E9PS65_HUMAN	K.DNNLLGK(+229.16).F	N	18.05	1001.57	-5.7	501.79	2	8.9	3296	1	1	2	1	1	43	49	TMT6plex
12	557	tr|E9PS65|E9PS65_HUMAN	K.V(+229.16)C(+57.02)NPIITK(+229.16).L	Y	15.87	1401.84	-1.1	468.287	3	12.17	4825	1	1	1	0.5	0.5	193	200	TMT6plex; Carbamidomethylation
12	557	tr|E9PS65|E9PS65_HUMAN	K.I(+229.16)TITNDK(+229.16).G	N	15.57	1261.76	-1.8	631.889	2	10.41	3994	1	1	0.286	2	0.286	92	98	TMT6plex
12	557	tr|E9PS65|E9PS65_HUMAN	R.NTTIPTK(+229.16).Q	N	15.44	1002.59	-0.2	502.303	2	6.15	2100	1	1	1	1	1.5	8	14	TMT6plex
12	557	tr|E9PS65|E9PS65_HUMAN	M.TKDNNLLGK(+229.16).F	N	14.73	1230.71	22.4	616.378	2	10.41	3992	1	1	0.286	0.571	1.143	41	49	TMT6plex
12	557	tr|E9PS65|E9PS65_HUMAN	R.L(+229.16)SK(+229.16)EDIER.M	Y	10.08	1446.84	-2.9	483.287	3	8.9	3295	1	1	0.5	0.75	1.25	101	108	TMT6plex
12	557	tr|E9PS65|E9PS65_HUMAN	R.N(+229.16)TTIPTK(+229.16).Q	N	8.8	1231.75	-2.1	616.883	2	8.38	3050	1	-	-	-	-	8	14	TMT6plex
372	69425	sp|P62847-2|RS24_HUMAN	K.T(+229.16)TGFGMIYDSLDYAK(+229.16).K	Y	34.49	2139.1	-2.4	714.038	3	19.32	8198	1	-	-	-	-	69	83	TMT6plex
372	69425	sp|P62847-2|RS24_HUMAN	K.TTGFGMIYDSLDYAK(+229.16).K	Y	30.79	1909.93	-3	637.65	3	18.16	7652	1	1	3	1	2	69	83	TMT6plex
372	69425	sp|P62847-2|RS24_HUMAN	K.T(+229.16)TPDVIFVFGFR.T	Y	21.78	1626.9	-4.9	543.304	3	21.81	9349	1	-	-	-	-	50	61	TMT6plex
372	69425	sp|P62847-2|RS24_HUMAN	K.TTPDVIFVFGFR.T	Y	18.23	1397.73	-1.9	699.873	2	20.54	8772	1	-	-	-	-	50	61
372	69425	sp|P62847-2|RS24_HUMAN	K.A(+229.16)NVGAGK(+229.16).K	Y	9.99	1073.66	-1.2	537.837	2	5.66	1865	1	-	-	-	-	123	129	TMT6plex
372	69425	sp|P62847-2|RS24_HUMAN	K.A(+229.16)TVPK(+229.16).T	N	9.2	972.637	-1.5	487.325	2	6.77	2394	1	1	1	1.5	2	33	37	TMT6plex
372	1439	tr|E7ETK0|E7ETK0_HUMAN	K.T(+229.16)TGFGMIYDSLDYAK(+229.16).K	Y	34.49	2139.1	-2.4	714.038	3	19.32	8198	1	-	-	-	-	69	83	TMT6plex
372	1439	tr|E7ETK0|E7ETK0_HUMAN	K.TTGFGMIYDSLDYAK(+229.16).K	Y	30.79	1909.93	-3	637.65	3	18.16	7652	1	1	3	1	2	69	83	TMT6plex
372	1439	tr|E7ETK0|E7ETK0_HUMAN	K.T(+229.16)TPDVIFVFGFR.T	Y	21.78	1626.9	-4.9	543.304	3	21.81	9349	1	-	-	-	-	50	61	TMT6plex
372	1439	tr|E7ETK0|E7ETK0_HUMAN	K.TTPDVIFVFGFR.T	Y	18.23	1397.73	-1.9	699.873	2	20.54	8772	1	-	-	-	-	50	61
372	1439	tr|E7ETK0|E7ETK0_HUMAN	K.A(+229.16)NVGAGK(+229.16).K	Y	9.99	1073.66	-1.2	537.837	2	5.66	1865	1	-	-	-	-	123	129	TMT6plex
372	1439	tr|E7ETK0|E7ETK0_HUMAN	K.A(+229.16)TVPK(+229.16).T	N	9.2	972.637	-1.5	487.325	2	6.77	2394	1	1	1	1.5	2	33	37	TMT6plex
372	69426	sp|P62847-3|RS24_HUMAN	K.T(+229.16)TGFGMIYDSLDYAK(+229.16).K	Y	34.49	2139.1	-2.4	714.038	3	19.32	8198	1	-	-	-	-	69	83	TMT6plex
372	69426	sp|P62847-3|RS24_HUMAN	K.TTGFGMIYDSLDYAK(+229.16).K	Y	30.79	1909.93	-3	637.65	3	18.16	7652	1	1	3	1	2	69	83	TMT6plex
372	69426	sp|P62847-3|RS24_HUMAN	K.T(+229.16)TPDVIFVFGFR.T	Y	21.78	1626.9	-4.9	543.304	3	21.81	9349	1	-	-	-	-	50	61	TMT6plex
372	69426	sp|P62847-3|RS24_HUMAN	K.TTPDVIFVFGFR.T	Y	18.23	1397.73	-1.9	699.873	2	20.54	8772	1	-	-	-	-	50	61
372	69426	sp|P62847-3|RS24_HUMAN	K.A(+229.16)NVGAGK(+229.16).K	Y	9.99	1073.66	-1.2	537.837	2	5.66	1865	1	-	-	-	-	123	129	TMT6plex
372	69426	sp|P62847-3|RS24_HUMAN	K.A(+229.16)TVPK(+229.16).T	N	9.2	972.637	-1.5	487.325	2	6.77	2394	1	1	1	1.5	2	33	37	TMT6plex
[truncated: 15,335 more rows]

## Sheet: cell2_proteins
Protein Group	Protein ID	Accession	-10lgP	Coverage (%)	#Peptides	#Unique	PTM	Avg. Mass	Description	Ratio 126	Ratio 127	Ratio 128	Ratio 129	SD 126	SD 127	SD 128	SD 129
[truncated: 838 more rows]

[truncated: 5 more sheets: cell2_feature peptides, cell3_proteins, cell3_feature peptides,  Quantified protein group ratio, Log2 ratio for heatmap]
