# Supplementary material for: Host-Defense Peptides Caerin 1.1 and 1.9 Stimulate TNF-Alpha-Dependent Apoptotic Signals in Human Cervical Cancer HeLa Cells
Source: Front Cell Dev Biol. 2020 Jul 31;8:676. doi: 10.3389/fcell.2020.00676 (PMC7412766; doi:10.3389/fcell.2020.00676)
Supplement: TABLE S5 — Protein quantitation results of three biological replicates of HeLa cell growth envrionment treated by caerin 1.1., 1.9 and 1.1/1.9. For each replicate, there are protein identified and supporting peptides. For each replicate, there are all TMT labelled proteins and significantly regulated proteins. [file Table_5.XLSX]

## Sheet: super1_proteins
Protein Group	Protein ID	Accession	-10lgP	Coverage (%)	#Peptides	#Unique	PTM	Avg. Mass	Description	Ratio 127	Ratio 128	Ratio 129	Ratio 130	SD 127	SD 128	SD 129	SD 130
1	396	tr|A0A0C4DGB6|A0A0C4DGB6_HUMAN	227.34	46	62	53	Carbamidomethylation; Oxidation (M); Deamidation (NQ); TMT6plex; Methyl ester; 5 more	69227	Serum albumin OS=Homo sapiens OX=9606 GN=ALB PE=1 SV=1	1	0.988	0.993	1.113	198.42	183.21	149.35	204.49
1	68955	sp|P02768|ALBU_HUMAN	227.34	44	61	52	Carbamidomethylation; Deamidation (NQ); TMT6plex; Methyl ester; Hydroxylation; 4 more	69367	Serum albumin OS=Homo sapiens OX=9606 GN=ALB PE=1 SV=2	1	0.988	0.993	1.113	198.42	183.21	149.35	204.49
1	384	tr|H0YA55|H0YA55_HUMAN	216.38	46	46	39	Carbamidomethylation; Deamidation (NQ); TMT6plex; Methyl ester; Hydroxylation; 2 more	51578	Serum albumin (Fragment) OS=Homo sapiens OX=9606 GN=ALB PE=1 SV=1	1	0.978	0.925	1.112	274.52	260.62	240.79	284.98
1	386	tr|D6RHD5|D6RHD5_HUMAN	216.38	45	46	39	Carbamidomethylation; Deamidation (NQ); TMT6plex; Methyl ester; Hydroxylation; 2 more	52059	Serum albumin OS=Homo sapiens OX=9606 GN=ALB PE=1 SV=1	1	0.978	0.925	1.112	274.52	260.62	240.79	284.98
1	387	tr|B7WNR0|B7WNR0_HUMAN	216.38	42	46	39	Carbamidomethylation; Deamidation (NQ); TMT6plex; Methyl ester; Hydroxylation; 2 more	56212	Serum albumin OS=Homo sapiens OX=9606 GN=ALB PE=1 SV=1	1	0.978	0.925	1.112	274.52	260.62	240.79	284.98
1	69006	sp|P02768-2|ALBU_HUMAN	209.86	42	39	34	Carbamidomethylation; Deamidation (NQ); TMT6plex; Methyl ester; Hydroxylation; 2 more	47361	Isoform 2 of Serum albumin OS=Homo sapiens OX=9606 GN=ALB	1	1.071	1.025	1.258	266.45	266.2	270.87	320.99
1	523	tr|C9JKR2|C9JKR2_HUMAN	209.86	42	39	34	Carbamidomethylation; Deamidation (NQ); TMT6plex; Methyl ester; Hydroxylation; 2 more	47287	Albumin isoform CRA_k OS=Homo sapiens OX=9606 GN=ALB PE=1 SV=1	1	1.071	1.025	1.258	266.45	266.2	270.87	320.99
1	69337	sp|P02768-3|ALBU_HUMAN	205.89	41	42	37	Carbamidomethylation; Deamidation (NQ); TMT6plex; Methyl ester; Hydroxylation; 4 more	45160	Isoform 3 of Serum albumin OS=Homo sapiens OX=9606 GN=ALB	1	1.208	1.183	1.334	96.03	199.32	121.14	155.74
1	1196	tr|A0A087WWT3|A0A087WWT3_HUMAN	205.89	41	42	37	Carbamidomethylation; Deamidation (NQ); TMT6plex; Methyl ester; Hydroxylation; 4 more	45148	Serum albumin OS=Homo sapiens OX=9606 GN=ALB PE=1 SV=1	1	1.208	1.183	1.334	96.03	199.32	121.14	155.74
7	82364	sp|P01024|CO3_HUMAN	160.68	14	21	18	Carbamidomethylation; Oxidation (M); Deamidation (NQ); TMT6plex; Methyl ester; 3 more	187147	Complement C3 OS=Homo sapiens OX=9606 GN=C3 PE=1 SV=2	1	1.5	0.833	1.167	0	57.74	0	0
3	69365	sp|P01023|A2MG_HUMAN	154.49	16	26	15	Carbamidomethylation; Oxidation (M); Deamidation (NQ); TMT6plex; Methyl ester; 5 more	163290	Alpha-2-macroglobulin OS=Homo sapiens OX=9606 GN=A2M PE=1 SV=3	1	1.217	0.883	1.1	0	0	0	0
4	1334	tr|Q5T985|Q5T985_HUMAN	146.52	16	19	17	Carbamidomethylation; Oxidation (M); TMT6plex; Methyl ester; Hydroxylation	105216	Inter-alpha-trypsin inhibitor heavy chain H2 OS=Homo sapiens OX=9606 GN=ITIH2 PE=1 SV=1	1	1.267	1.467	1.2	0	0	0	0
4	69390	sp|P19823|ITIH2_HUMAN	146.52	16	19	17	Carbamidomethylation; Oxidation (M); TMT6plex; Methyl ester; Hydroxylation	106463	Inter-alpha-trypsin inhibitor heavy chain H2 OS=Homo sapiens OX=9606 GN=ITIH2 PE=1 SV=2	1	1.267	1.467	1.2	0	0	0	0
15	106991	sp|P02774|VTDB_HUMAN	139.04	19	9	9	Carbamidomethylation; TMT6plex; Methyl ester; Phosphorylation (STY); Dihydroxy	52964	Vitamin D-binding protein OS=Homo sapiens OX=9606 GN=GC PE=1 SV=1	1	1.167	0.778	1.056	0	0	0	0
15	39349	tr|D6RF35|D6RF35_HUMAN	139.04	19	9	9	Carbamidomethylation; TMT6plex; Methyl ester; Phosphorylation (STY); Dihydroxy	53021	Vitamin D-binding protein OS=Homo sapiens OX=9606 GN=GC PE=1 SV=1	1	1.167	0.778	1.056	0	0	0	0
15	106992	sp|P02774-3|VTDB_HUMAN	139.04	18	9	9	Carbamidomethylation; TMT6plex; Methyl ester; Phosphorylation (STY); Dihydroxy	55123	Isoform 3 of Vitamin D-binding protein OS=Homo sapiens OX=9606 GN=GC	1	1.167	0.778	1.056	0	0	0	0
16	69584	sp|P02647|APOA1_HUMAN	135.28	28	9	5	TMT6plex; Methyl ester; Dihydroxy	30778	Apolipoprotein A-I OS=Homo sapiens OX=9606 GN=APOA1 PE=1 SV=1	1	1.071	1.071	1.857	56.58	56.58	54.85	54.85
16	1763	tr|F8W696|F8W696_HUMAN	131.07	22	7	4	TMT6plex; Methyl ester; Dihydroxy	27909	Apolipoprotein A-I OS=Homo sapiens OX=9606 GN=APOA1 PE=1 SV=1	1	0.8	0.867	1.2	56.58	56.58	54.85	54.85
1	1735	tr|H7C013|H7C013_HUMAN	127.38	42	21	17	Carbamidomethylation; Deamidation (NQ); TMT6plex; Methyl ester; Hydroxylation; 4 more	22859	Serum albumin (Fragment) OS=Homo sapiens OX=9606 GN=ALB PE=1 SV=1	1	1.103	1.01	1.111	190.46	151.02	71.84	105.03
2	69311	sp|P02765|FETUA_HUMAN	127.23	16	12	5	Carbamidomethylation; Deamidation (NQ); TMT6plex; Hydroxylation; Phosphorylation (STY); Pyro-glu from Q	39325	Alpha-2-HS-glycoprotein OS=Homo sapiens OX=9606 GN=AHSG PE=1 SV=1	1	1.403	1.159	1.271	0	0	0	0
15	106993	sp|P02774-2|VTDB_HUMAN	125.27	16	5	5	Carbamidomethylation; TMT6plex; Dihydroxy	39542	Isoform 2 of Vitamin D-binding protein OS=Homo sapiens OX=9606 GN=GC	1	0.533	0.933	0.933	0	0	0	0
8	69164	sp|P02771|FETA_HUMAN	122	18	15	12	Carbamidomethylation; Deamidation (NQ); TMT6plex; Hydroxylation; Dihydroxy	68678	Alpha-fetoprotein OS=Homo sapiens OX=9606 GN=AFP PE=1 SV=1	1	0.847	1.047	0.847	0	0	0	0
8	864	tr|J3KMX3|J3KMX3_HUMAN	122	18	15	12	Carbamidomethylation; Deamidation (NQ); TMT6plex; Hydroxylation; Dihydroxy	70450	Alpha-fetoprotein OS=Homo sapiens OX=9606 GN=AFP PE=1 SV=1	1	0.847	1.047	0.847	0	0	0	0
15	39357	tr|D6RBJ7|D6RBJ7_HUMAN	118.66	21	7	7	Carbamidomethylation; TMT6plex; Methyl ester; Phosphorylation (STY); Dihydroxy	38797	Vitamin D-binding protein OS=Homo sapiens OX=9606 GN=GC PE=1 SV=1	1	1.167	0.778	1.056	0	0	0	0
13	106997	sp|P01008|ANT3_HUMAN	118.18	30	12	11	Carbamidomethylation; Oxidation (M); TMT6plex; Methyl ester; Hydroxylation	52602	Antithrombin-III OS=Homo sapiens OX=9606 GN=SERPINC1 PE=1 SV=1	1	1.714	1.286	0.857	0	0	0	0
5	69442	sp|P02787|TRFE_HUMAN	114.53	15	16	8	Carbamidomethylation; TMT6plex; Hydroxylation; Acetylation (K); Dihydroxy	77064	Serotransferrin OS=Homo sapiens OX=9606 GN=TF PE=1 SV=3	1	0.545	0.614	0.682	0	0	0	0
14	69143	sp|P69905|HBA_HUMAN	114.03	38	6	5	Oxidation (M); TMT6plex	15258	Hemoglobin subunit alpha OS=Homo sapiens OX=9606 GN=HBA1 PE=1 SV=2	1	1.118	0.765	1.353	53.69	54.85	56.58	53.69
6	1127	tr|E7EQB2|E7EQB2_HUMAN	109.35	19	15	9	Carbamidomethylation; Deamidation (NQ); TMT6plex; Methyl ester; Hydroxylation; Dihydroxy	76626	Lactotransferrin (Fragment) OS=Homo sapiens OX=9606 GN=LTF PE=1 SV=1	1	0.737	0.684	1.039	0	57.74	57.74	57.74
6	1129	tr|E7ER44|E7ER44_HUMAN	109.35	19	15	9	Carbamidomethylation; Deamidation (NQ); TMT6plex; Methyl ester; Hydroxylation; Dihydroxy	77970	Lactotransferrin OS=Homo sapiens OX=9606 GN=LTF PE=1 SV=1	1	0.737	0.684	1.039	0	57.74	57.74	57.74
6	69307	sp|P02788|TRFL_HUMAN	109.35	19	15	9	Carbamidomethylation; Deamidation (NQ); TMT6plex; Methyl ester; Hydroxylation; Dihydroxy	78182	Lactotransferrin OS=Homo sapiens OX=9606 GN=LTF PE=1 SV=6	1	0.737	0.684	1.039	0	57.74	57.74	57.74
6	69305	sp|P02788-2|TRFL_HUMAN	109.35	18	14	8	Carbamidomethylation; Deamidation (NQ); TMT6plex; Methyl ester; Hydroxylation; Dihydroxy	73161	Isoform DeltaLf of Lactotransferrin OS=Homo sapiens OX=9606 GN=LTF	1	0.737	0.684	1.039	0	57.74	57.74	57.74
13	39359	tr|Q8TCE1|Q8TCE1_HUMAN	100.56	37	8	7	Carbamidomethylation; Oxidation (M); TMT6plex; Methyl ester; Hydroxylation	29092	Antithrombin-III OS=Homo sapiens OX=9606 GN=SERPINC1 PE=1 SV=1	1	1.733	0.8	0.867	0	0	0	0
11	106996	sp|Q06033-2|ITIH3_HUMAN	98.47	19	21	4	Deamidation (NQ); TMT6plex; Methyl ester; Hydroxylation; Acetylation (K); Phosphorylation (STY)	99328	Isoform 2 of Inter-alpha-trypsin inhibitor heavy chain H3 OS=Homo sapiens OX=9606 GN=ITIH3	1	0.667	0.667	1.333	70.71	70.71	70.71	70.71
11	84573	sp|Q06033|ITIH3_HUMAN	98.47	19	21	4	Deamidation (NQ); TMT6plex; Methyl ester; Hydroxylation; Acetylation (K); Phosphorylation (STY)	99849	Inter-alpha-trypsin inhibitor heavy chain H3 OS=Homo sapiens OX=9606 GN=ITIH3 PE=1 SV=2	1	0.667	0.667	1.333	70.71	70.71	70.71	70.71
12	39353	tr|A0A087WW43|A0A087WW43_HUMAN	97.71	23	18	1	Carbamidomethylation; Deamidation (NQ); TMT6plex; Methyl ester; Hydroxylation; 3 more	75078	Inter-alpha-trypsin inhibitor heavy chain H3 OS=Homo sapiens OX=9606 GN=ITIH3 PE=1 SV=1	0	10000	0	0	0	0	0	0
14	1131	tr|G3V1N2|G3V1N2_HUMAN	97.45	31	4	4	Oxidation (M); TMT6plex	11948	HCG1745306 isoform CRA_a OS=Homo sapiens OX=9606 GN=HBA2 PE=1 SV=1	1	1.118	0.765	1.353	53.69	54.85	56.58	53.69
20	106994	sp|P36955|PEDF_HUMAN	95.68	20	8	7	Deamidation (NQ); TMT6plex; Methyl ester	46312	Pigment epithelium-derived factor OS=Homo sapiens OX=9606 GN=SERPINF1 PE=1 SV=4	1	1.5	1.333	1.5	0	0	57.74	0
10	69324	sp|P20742|PZP_HUMAN	95.27	9	15	6	Carbamidomethylation; Oxidation (M); TMT6plex; Methyl ester; Hydroxylation; 2 more	163862	Pregnancy zone protein OS=Homo sapiens OX=9606 GN=PZP PE=1 SV=4	1	1.091	1.273	0.909	57.74	57.74	0	0
11	39358	tr|E7ET33|E7ET33_HUMAN	91.59	19	18	3	Deamidation (NQ); TMT6plex; Methyl ester; Phosphorylation (STY)	78130	Inter-alpha-trypsin inhibitor heavy chain H3 OS=Homo sapiens OX=9606 GN=ITIH3 PE=1 SV=1	1	0.667	0.667	1.333	70.71	70.71	70.71	70.71
33	69617	sp|P68871|HBB_HUMAN	89.49	21	5	2	TMT6plex; Methyl ester; Hydroxylation	15998	Hemoglobin subunit beta OS=Homo sapiens OX=9606 GN=HBB PE=1 SV=2	1	1.429	0.857	1.714	56.35	53.69	56	53.69
10	69440	sp|P20742-2|PZP_HUMAN	88.33	8	12	3	Carbamidomethylation; Oxidation (M); TMT6plex; Methyl ester; Hydroxylation; Dihydroxy	140367	Isoform 2 of Pregnancy zone protein OS=Homo sapiens OX=9606 GN=PZP	1	1.091	1	0.727	0	0	0	0
32	106995	sp|P05543|THBG_HUMAN	87.27	12	6	6	Deamidation (NQ); TMT6plex	46325	Thyroxine-binding globulin OS=Homo sapiens OX=9606 GN=SERPINA7 PE=1 SV=2	1	2.8	1.8	2	0	0	0	0
4	39356	tr|Q5T987|Q5T987_HUMAN	86.4	16	5	4	TMT6plex	26821	Inter-alpha-trypsin inhibitor heavy chain H2 (Fragment) OS=Homo sapiens OX=9606 GN=ITIH2 PE=1 SV=1	1	0.964	1.143	1.107	0	0	57.74	0
5	1885	tr|C9JVG0|C9JVG0_HUMAN	84.72	19	4	2	Carbamidomethylation; TMT6plex; Hydroxylation	14691	Serotransferrin (Fragment) OS=Homo sapiens OX=9606 GN=TF PE=1 SV=1	1	0.667	0.333	0.75	55.82	54.85	57.16	56.58
33	1797	tr|F8W6P5|F8W6P5_HUMAN	81.45	26	4	2	TMT6plex; Methyl ester; Hydroxylation	9670	Hemoglobin subunit beta (Fragment) OS=Homo sapiens OX=9606 GN=HBB PE=1 SV=1	1	1.429	0.857	1.714	56.35	53.69	56	53.69
5	1477	tr|H7C5E8|H7C5E8_HUMAN	77.96	23	6	2	Carbamidomethylation; TMT6plex; Dihydroxy	15847	Serotransferrin (Fragment) OS=Homo sapiens OX=9606 GN=TF PE=1 SV=1	1	0.909	0.909	0.364	57.74	57.74	0	0
277	68878	sp|P18206-2|VINC_HUMAN	77.79	5	3	3	TMT6plex; Methyl ester	116722	Isoform 1 of Vinculin OS=Homo sapiens OX=9606 GN=VCL	1	1	2	1	70.71	70.71	70.71	70.71
277	68879	sp|P18206|VINC_HUMAN	77.79	5	3	3	TMT6plex; Methyl ester	123799	Vinculin OS=Homo sapiens OX=9606 GN=VCL PE=1 SV=4	1	1	2	1	70.71	70.71	70.71	70.71
541	106999	sp|P04732|MT1E_HUMAN	76.38	33	2	2	Carbamidomethylation; TMT6plex	6014	Metallothionein-1E OS=Homo sapiens OX=9606 GN=MT1E PE=1 SV=1	0	10000	10000	0	0	70.71	70.71	0
69	107000	sp|P00747|PLMN_HUMAN	72.29	6	5	3	Carbamidomethylation; TMT6plex; Methyl ester	90569	Plasminogen OS=Homo sapiens OX=9606 GN=PLG PE=1 SV=2	1	3	0	4	57.74	57.74	0	57.74
52	106998	sp|P02749|APOH_HUMAN	72.01	20	6	6	Carbamidomethylation; TMT6plex; Methyl ester; Hydroxylation	38298	Beta-2-glycoprotein 1 OS=Homo sapiens OX=9606 GN=APOH PE=1 SV=3	1	0.87	0.783	0.87	0	0	57.74	0
41	69616	sp|P02100|HBE_HUMAN	67.01	25	6	3	Deamidation (NQ); TMT6plex; Hydroxylation; Acetylation (K)	16203	Hemoglobin subunit epsilon OS=Homo sapiens OX=9606 GN=HBE1 PE=1 SV=2	0	10000	10000	10000	0	70.71	70.71	70.71
21	69501	sp|P29622|KAIN_HUMAN	63.97	9	4	4	Deamidation (NQ); TMT6plex	48542	Kallistatin OS=Homo sapiens OX=9606 GN=SERPINA4 PE=1 SV=3	1	0.929	0.929	1.071	0	0	0	0
20	39368	tr|I3L3Z3|I3L3Z3_HUMAN	63.54	32	2	2	Deamidation (NQ); TMT6plex	11763	Pigment epithelium-derived factor (Fragment) OS=Homo sapiens OX=9606 GN=SERPINF1 PE=1 SV=1	1	1	1	1	57.74	57.74	57.74	57.74
20	39369	tr|I3L4Z0|I3L4Z0_HUMAN	63.54	28	2	2	Deamidation (NQ); TMT6plex	13803	Pigment epithelium-derived factor (Fragment) OS=Homo sapiens OX=9606 GN=SERPINF1 PE=1 SV=1	1	1	1	1	57.74	57.74	57.74	57.74
20	39370	tr|I3L2R7|I3L2R7_HUMAN	63.54	27	2	2	Deamidation (NQ); TMT6plex	14016	Pigment epithelium-derived factor (Fragment) OS=Homo sapiens OX=9606 GN=SERPINF1 PE=1 SV=1	1	1	1	1	57.74	57.74	57.74	57.74
34	107021	sp|P06396-2|GELS_HUMAN	62.18	16	9	8	Carbamidomethylation; Deamidation (NQ); TMT6plex	80641	Isoform 2 of Gelsolin OS=Homo sapiens OX=9606 GN=GSN	1	0.933	0.511	0.844	0	0	0	0
34	107022	sp|P06396-4|GELS_HUMAN	62.18	16	9	8	Carbamidomethylation; Deamidation (NQ); TMT6plex	81485	Isoform 4 of Gelsolin OS=Homo sapiens OX=9606 GN=GSN	1	0.933	0.511	0.844	0	0	0	0
34	107023	sp|P06396-3|GELS_HUMAN	62.18	16	9	8	Carbamidomethylation; Deamidation (NQ); TMT6plex	81941	Isoform 3 of Gelsolin OS=Homo sapiens OX=9606 GN=GSN	1	0.933	0.511	0.844	0	0	0	0
34	39364	tr|A0A0A0MS51|A0A0A0MS51_HUMAN	62.18	16	9	8	Carbamidomethylation; Deamidation (NQ); TMT6plex	82526	Gelsolin OS=Homo sapiens OX=9606 GN=GSN PE=1 SV=1	1	0.933	0.511	0.844	0	0	0	0
34	39365	tr|A0A0A0MT01|A0A0A0MT01_HUMAN	62.18	16	9	8	Carbamidomethylation; Deamidation (NQ); TMT6plex	84745	Gelsolin OS=Homo sapiens OX=9606 GN=GSN PE=1 SV=1	1	0.933	0.511	0.844	0	0	0	0
34	107024	sp|P06396|GELS_HUMAN	62.18	15	9	8	Carbamidomethylation; Deamidation (NQ); TMT6plex	85697	Gelsolin OS=Homo sapiens OX=9606 GN=GSN PE=1 SV=1	1	0.933	0.511	0.844	0	0	0	0
54	83047	sp|Q14624-3|ITIH4_HUMAN	62.13	5	6	6	Carbamidomethylation; TMT6plex; Hydroxylation; Phosphorylation (STY)	99857	Isoform 3 of Inter-alpha-trypsin inhibitor heavy chain H4 OS=Homo sapiens OX=9606 GN=ITIH4	1	1.75	0.75	1.75	57.74	57.74	57.74	0
54	83057	sp|Q14624-2|ITIH4_HUMAN	62.13	5	6	6	Carbamidomethylation; TMT6plex; Hydroxylation; Phosphorylation (STY)	101241	Isoform 2 of Inter-alpha-trypsin inhibitor heavy chain H4 OS=Homo sapiens OX=9606 GN=ITIH4	1	1.75	0.75	1.75	57.74	57.74	57.74	0
54	83065	sp|Q14624|ITIH4_HUMAN	62.13	5	6	6	Carbamidomethylation; TMT6plex; Hydroxylation; Phosphorylation (STY)	103357	Inter-alpha-trypsin inhibitor heavy chain H4 OS=Homo sapiens OX=9606 GN=ITIH4 PE=1 SV=4	1	1.75	0.75	1.75	57.74	57.74	57.74	0
54	14293	tr|B7ZKJ8|B7ZKJ8_HUMAN	62.13	5	6	6	Carbamidomethylation; TMT6plex; Hydroxylation; Phosphorylation (STY)	103881	ITIH4 protein OS=Homo sapiens OX=9606 GN=ITIH4 PE=1 SV=1	1	1.75	0.75	1.75	57.74	57.74	57.74	0
71	68727	sp|P04406-2|G3P_HUMAN	62.02	15	5	5	Deamidation (NQ); TMT6plex; Pyro-glu from Q	31548	Isoform 2 of Glyceraldehyde-3-phosphate dehydrogenase OS=Homo sapiens OX=9606 GN=GAPDH	1	1	2	1.5	1.15	57.45	57.17	57.74
71	68725	sp|P04406|G3P_HUMAN	62.02	13	5	5	Deamidation (NQ); TMT6plex; Pyro-glu from Q	36053	Glyceraldehyde-3-phosphate dehydrogenase OS=Homo sapiens OX=9606 GN=GAPDH PE=1 SV=3	1	1	2	1.5	1.15	57.45	57.17	57.74
278	39371	tr|Q5VY30|Q5VY30_HUMAN	58.21	17	2	2	Carbamidomethylation; TMT6plex	22974	Retinol-binding protein OS=Homo sapiens OX=9606 GN=RBP4 PE=1 SV=2	0	10000	10000	10000	0	57.74	57.74	57.74
278	107001	sp|P02753|RET4_HUMAN	58.21	16	2	2	Carbamidomethylation; TMT6plex	23010	Retinol-binding protein 4 OS=Homo sapiens OX=9606 GN=RBP4 PE=1 SV=3	0	10000	10000	10000	0	57.74	57.74	57.74
22	72171	sp|P0C0L4|CO4A_HUMAN	57.77	5	10	10	Carbamidomethylation; Deamidation (NQ); TMT6plex; Hydroxylation; Phosphorylation (STY); Dihydroxy	192784	Complement C4-A OS=Homo sapiens OX=9606 GN=C4A PE=1 SV=2	0	10000	10000	10000	0	57.74	57.74	57.74
22	3554	tr|A0A0G2JPR0|A0A0G2JPR0_HUMAN	57.77	5	10	10	Carbamidomethylation; Deamidation (NQ); TMT6plex; Hydroxylation; Phosphorylation (STY); Dihydroxy	192874	Complement C4-A OS=Homo sapiens OX=9606 GN=C4A PE=1 SV=1	0	10000	10000	10000	0	57.74	57.74	57.74
22	3499	tr|A0A140TA49|A0A140TA49_HUMAN	57.77	5	9	9	Carbamidomethylation; Deamidation (NQ); TMT6plex; Hydroxylation; Phosphorylation (STY); Dihydroxy	187793	Complement C4-A OS=Homo sapiens OX=9606 GN=C4A PE=1 SV=1	0	10000	10000	10000	0	57.74	57.74	57.74
22	3498	tr|A0A140TA32|A0A140TA32_HUMAN	57.77	5	9	9	Carbamidomethylation; Deamidation (NQ); TMT6plex; Hydroxylation; Phosphorylation (STY); Dihydroxy	187763	Complement C4-A OS=Homo sapiens OX=9606 GN=C4A PE=1 SV=1	0	10000	10000	10000	0	57.74	57.74	57.74
22	3495	tr|A0A140TA44|A0A140TA44_HUMAN	57.77	5	9	9	Carbamidomethylation; Deamidation (NQ); TMT6plex; Hydroxylation; Phosphorylation (STY); Dihydroxy	187659	Complement C4-A OS=Homo sapiens OX=9606 GN=C4A PE=1 SV=1	0	10000	10000	10000	0	57.74	57.74	57.74
22	71837	sp|P0C0L4-2|CO4A_HUMAN	57.77	5	9	9	Carbamidomethylation; Deamidation (NQ); TMT6plex; Hydroxylation; Phosphorylation (STY); Dihydroxy	187702	Isoform 2 of Complement C4-A OS=Homo sapiens OX=9606 GN=C4A	0	10000	10000	10000	0	57.74	57.74	57.74
147	107002	sp|P23142|FBLN1_HUMAN	57.54	6	4	1	Carbamidomethylation; Deamidation (NQ); TMT6plex	77214	Fibulin-1 OS=Homo sapiens OX=9606 GN=FBLN1 PE=1 SV=4	1	0	1	1	0	0	0	0
54	83021	sp|Q14624-4|ITIH4_HUMAN	52.92	5	5	5	Carbamidomethylation; TMT6plex; Phosphorylation (STY)	93852	Isoform 4 of Inter-alpha-trypsin inhibitor heavy chain H4 OS=Homo sapiens OX=9606 GN=ITIH4	1	1.75	0.75	1.75	57.74	57.74	57.74	0
71	8	tr|E7EUT5|E7EUT5_HUMAN	49.38	12	4	4	Deamidation (NQ); TMT6plex	27871	Glyceraldehyde-3-phosphate dehydrogenase OS=Homo sapiens OX=9606 GN=GAPDH PE=1 SV=1	1	0.667	1.333	0	57.17	57.45	56.58	0
55	107006	sp|P08697|A2AP_HUMAN	49.19	10	5	4	Carbamidomethylation; Deamidation (NQ); TMT6plex	54566	Alpha-2-antiplasmin OS=Homo sapiens OX=9606 GN=SERPINF2 PE=1 SV=3	1	0.471	0.412	0.176	61.52	66.47	4.95	2.12
55	107007	sp|P08697-2|A2AP_HUMAN	49.19	10	4	4	Carbamidomethylation; Deamidation (NQ); TMT6plex	47907	Isoform 2 of Alpha-2-antiplasmin OS=Homo sapiens OX=9606 GN=SERPINF2	1	0.471	0.412	0.176	61.52	66.47	4.95	2.12
55	39380	tr|A0A0G2JPA8|A0A0G2JPA8_HUMAN	49.19	10	4	4	Carbamidomethylation; Deamidation (NQ); TMT6plex	47937	Alpha-2-antiplasmin OS=Homo sapiens OX=9606 GN=SERPINF2 PE=1 SV=1	1	0.471	0.412	0.176	61.52	66.47	4.95	2.12
55	39378	tr|C9JMH6|C9JMH6_HUMAN	49.19	16	4	3	Carbamidomethylation; TMT6plex	27823	Alpha-2-antiplasmin (Fragment) OS=Homo sapiens OX=9606 GN=SERPINF2 PE=1 SV=1	1	0.471	0.412	0.176	61.52	66.47	4.95	2.12
55	39377	tr|A0A0J9YY65|A0A0J9YY65_HUMAN	49.19	16	4	3	Carbamidomethylation; TMT6plex	27853	Alpha-2-antiplasmin (Fragment) OS=Homo sapiens OX=9606 GN=SERPINF2 PE=1 SV=1	1	0.471	0.412	0.176	61.52	66.47	4.95	2.12
101	107018	sp|P01042-3|KNG1_HUMAN	47.59	8	3	2	Carbamidomethylation; TMT6plex	43822	Isoform 3 of Kininogen-1 OS=Homo sapiens OX=9606 GN=KNG1	1	3	1.25	1.25	0	0	0	0
101	107019	sp|P01042-2|KNG1_HUMAN	47.59	7	3	2	Carbamidomethylation; TMT6plex	47883	Isoform LMW of Kininogen-1 OS=Homo sapiens OX=9606 GN=KNG1	1	3	1.25	1.25	0	0	0	0
20	39391	tr|I3L425|I3L425_HUMAN	44.53	16	1	1	Deamidation (NQ)	9103	Pigment epithelium-derived factor (Fragment) OS=Homo sapiens OX=9606 GN=SERPINF1 PE=1 SV=1	1	1	1	1	70.71	70.71	70.71	0
20	39392	tr|I3L1U4|I3L1U4_HUMAN	44.53	12	1	1	Deamidation (NQ)	12026	Pigment epithelium-derived factor OS=Homo sapiens OX=9606 GN=SERPINF1 PE=1 SV=1	1	1	1	1	70.71	70.71	70.71	0
280	73927	sp|P04114|APOB_HUMAN	42.79	1	3	2	TMT6plex	515611	Apolipoprotein B-100 OS=Homo sapiens OX=9606 GN=APOB PE=1 SV=2	1	0.667	0	0	0	0	0	0
280	39396	tr|A8MUN2|A8MUN2_HUMAN	42.79	3	2	2	TMT6plex	92619	Apolipoprotein B-100 OS=Homo sapiens OX=9606 GN=APOB PE=1 SV=2	1	0.667	0	0	0	0	0	0
279	16347	tr|E9PIT3|E9PIT3_HUMAN	41.37	4	3	1	Carbamidomethylation; TMT6plex	65409	Prothrombin OS=Homo sapiens OX=9606 GN=F2 PE=1 SV=1	0	10000	10000	10000	0	0	0	0
279	107008	sp|P00734|THRB_HUMAN	41.37	3	3	1	Carbamidomethylation; TMT6plex	70037	Prothrombin OS=Homo sapiens OX=9606 GN=F2 PE=1 SV=2	0	10000	10000	10000	0	0	0	0
279	39395	tr|C9JV37|C9JV37_HUMAN	41.37	4	2	1	Carbamidomethylation; TMT6plex	35932	Prothrombin (Fragment) OS=Homo sapiens OX=9606 GN=F2 PE=1 SV=1	0	10000	10000	10000	0	0	0	0
15	39404	tr|D6RF20|D6RF20_HUMAN	41.33	6	2	2	Carbamidomethylation; TMT6plex	16083	Vitamin D-binding protein (Fragment) OS=Homo sapiens OX=9606 GN=GC PE=1 SV=1	1	1.636	0.909	1	0	0	0	57.74
102	107026	sp|P01031|CO5_HUMAN	39.99	4	4	3	Oxidation (M); Deamidation (NQ); TMT6plex	188304	Complement C5 OS=Homo sapiens OX=9606 GN=C5 PE=1 SV=4	0	0	10000	0	0	0	0	0
541	39397	tr|H3BU80|H3BU80_HUMAN	39.01	21	1	1	Carbamidomethylation; TMT6plex	3786	Metallothionein OS=Homo sapiens OX=9606 GN=MT1E PE=3 SV=1	0	10000	10000	0	0	0	0	0
541	107017	sp|P04733|MT1F_HUMAN	39.01	13	1	1	Carbamidomethylation; TMT6plex	6086	Metallothionein-1F OS=Homo sapiens OX=9606 GN=MT1F PE=1 SV=1	0	10000	10000	0	0	0	0	0
541	107016	sp|Q93083|MT1L_HUMAN	39.01	13	1	1	Carbamidomethylation; TMT6plex	6062	Metallothionein-1L OS=Homo sapiens OX=9606 GN=MT1L PE=2 SV=1	0	10000	10000	0	0	0	0	0
541	107015	sp|P07438|MT1B_HUMAN	39.01	13	1	1	Carbamidomethylation; TMT6plex	6115	Metallothionein-1B OS=Homo sapiens OX=9606 GN=MT1B PE=3 SV=1	0	10000	10000	0	0	0	0	0
101	107020	sp|P01042|KNG1_HUMAN	36.48	4	2	2	Carbamidomethylation; TMT6plex	71957	Kininogen-1 OS=Homo sapiens OX=9606 GN=KNG1 PE=1 SV=2	1	3	1.25	1.25	0	0	0	0
23	2216	tr|G3V2B9|G3V2B9_HUMAN	36.1	13	4	2	Deamidation (NQ); TMT6plex	11798	Alpha-1-antitrypsin (Fragment) OS=Homo sapiens OX=9606 GN=SERPINA1 PE=1 SV=1	1	2.35	1.2	1.4	0	0	0	0
23	69830	sp|P01009-3|A1AT_HUMAN	36.1	5	4	2	Deamidation (NQ); TMT6plex	34755	Isoform 3 of Alpha-1-antitrypsin OS=Homo sapiens OX=9606 GN=SERPINA1	1	2.35	1.2	1.4	0	0	0	0
23	2220	tr|A0A0G2JRN3|A0A0G2JRN3_HUMAN	36.1	4	4	2	Deamidation (NQ); TMT6plex	40235	Alpha-1-antitrypsin OS=Homo sapiens OX=9606 GN=SERPINA1 PE=1 SV=1	1	2.35	1.2	1.4	0	0	0	0
23	69832	sp|P01009-2|A1AT_HUMAN	36.1	4	4	2	Deamidation (NQ); TMT6plex	40263	Isoform 2 of Alpha-1-antitrypsin OS=Homo sapiens OX=9606 GN=SERPINA1	1	2.35	1.2	1.4	0	0	0	0
23	69833	sp|P01009|A1AT_HUMAN	36.1	3	4	2	Deamidation (NQ); TMT6plex	46737	Alpha-1-antitrypsin OS=Homo sapiens OX=9606 GN=SERPINA1 PE=1 SV=3	1	2.35	1.2	1.4	0	0	0	0
23	2221	tr|A0A024R6I7|A0A024R6I7_HUMAN	36.1	3	4	2	Deamidation (NQ); TMT6plex	46709	Alpha-1-antitrypsin OS=Homo sapiens OX=9606 GN=SERPINA1 PE=1 SV=1	1	2.35	1.2	1.4	0	0	0	0
22	3500	tr|F5GXS0|F5GXS0_HUMAN	35.94	2	4	4	TMT6plex	187668	Complement C4-B OS=Homo sapiens OX=9606 GN=C4B PE=1 SV=1	0	0	10000	0	0	0	70.71	0
22	3497	tr|A0A0G2JL54|A0A0G2JL54_HUMAN	35.94	2	4	4	TMT6plex	187715	Complement C4-B OS=Homo sapiens OX=9606 GN=C4B_2 PE=1 SV=1	0	0	10000	0	0	0	70.71	0
22	3496	tr|A0A140TA29|A0A140TA29_HUMAN	35.94	2	4	4	TMT6plex	187665	Complement C4-B OS=Homo sapiens OX=9606 GN=C4B PE=1 SV=1	0	0	10000	0	0	0	70.71	0
22	72170	sp|P0C0L5|CO4B_HUMAN	35.94	2	4	4	TMT6plex	192750	Complement C4-B OS=Homo sapiens OX=9606 GN=C4B PE=1 SV=2	0	0	10000	0	0	0	70.71	0
150	82582	sp|Q6YHK3-2|CD109_HUMAN	32.43	1	3	1	TMT6plex	152662	Isoform 2 of CD109 antigen OS=Homo sapiens OX=9606 GN=CD109	1	0.571	0.857	0.857	0	0	0	0
150	82583	sp|Q6YHK3-4|CD109_HUMAN	32.43	1	3	1	TMT6plex	159695	Isoform 4 of CD109 antigen OS=Homo sapiens OX=9606 GN=CD109	1	0.571	0.857	0.857	0	0	0	0
150	82584	sp|Q6YHK3|CD109_HUMAN	32.43	1	3	1	TMT6plex	161688	CD109 antigen OS=Homo sapiens OX=9606 GN=CD109 PE=1 SV=2	1	0.571	0.857	0.857	0	0	0	0
150	107025	sp|Q6YHK3-3|CD109_HUMAN	32.43	2	2	1	TMT6plex	74411	Isoform 3 of CD109 antigen OS=Homo sapiens OX=9606 GN=CD109	1	0.571	0.857	0.857	0	0	0	0
104	69729	sp|Q9H0L4|CSTFT_HUMAN	32.26	6	3	3	Deamidation (NQ); TMT6plex	64436	Cleavage stimulation factor subunit 2 tau variant OS=Homo sapiens OX=9606 GN=CSTF2T PE=1 SV=1	1	1.268	1.08	1.435	0	57.74	57.74	0
104	1989	tr|A0A0A0MT56|A0A0A0MT56_HUMAN	32.26	4	2	2	TMT6plex	24717	Cleavage stimulation factor subunit 2 (Fragment) OS=Homo sapiens OX=9606 GN=CSTF2 PE=1 SV=1	1	1.268	1.08	1.435	0	57.74	57.74	0
104	1990	tr|E9PID8|E9PID8_HUMAN	32.26	2	2	2	TMT6plex	46666	Cleavage stimulation factor subunit 2 OS=Homo sapiens OX=9606 GN=CSTF2 PE=1 SV=1	1	1.268	1.08	1.435	0	57.74	57.74	0
104	69727	sp|P33240-2|CSTF2_HUMAN	32.26	1	2	2	TMT6plex	59251	Isoform 2 of Cleavage stimulation factor subunit 2 OS=Homo sapiens OX=9606 GN=CSTF2	1	1.268	1.08	1.435	0	57.74	57.74	0
104	69728	sp|P33240|CSTF2_HUMAN	32.26	1	2	2	TMT6plex	60959	Cleavage stimulation factor subunit 2 OS=Homo sapiens OX=9606 GN=CSTF2 PE=1 SV=1	1	1.268	1.08	1.435	0	57.74	57.74	0
104	1993	tr|E7EWR4|E7EWR4_HUMAN	32.26	1	2	2	TMT6plex	62943	Cleavage stimulation factor subunit 2 OS=Homo sapiens OX=9606 GN=CSTF2 PE=1 SV=1	1	1.268	1.08	1.435	0	57.74	57.74	0
548	107058	sp|P19827|ITIH1_HUMAN	32.05	3	2	2	TMT6plex	101389	Inter-alpha-trypsin inhibitor heavy chain H1 OS=Homo sapiens OX=9606 GN=ITIH1 PE=1 SV=3	1	0	0	0	70.71	0	0	0
1162	107027	tr|G3XAP6|G3XAP6_HUMAN	29.86	1	1	1	TMT6plex	79697	Cartilage oligomeric matrix protein OS=Homo sapiens OX=9606 GN=COMP PE=1 SV=1	1	0	2	0	0	0	0	0
544	13758	tr|H0YMA2|H0YMA2_HUMAN	29.26	6	1	1	TMT6plex	12399	Tropomodulin-2 (Fragment) OS=Homo sapiens OX=9606 GN=TMOD2 PE=1 SV=1	1	1.333	1.111	1.278	0	70.71	0	0
544	13759	tr|G5EA42|G5EA42_HUMAN	29.26	2	1	1	TMT6plex	34492	Tropomodulin 2 (Neuronal) isoform CRA_a OS=Homo sapiens OX=9606 GN=TMOD2 PE=1 SV=1	1	1.333	1.111	1.278	0	70.71	0	0
544	82484	sp|Q9NZR1-2|TMOD2_HUMAN	29.26	2	1	1	TMT6plex	35648	Isoform 2 of Tropomodulin-2 OS=Homo sapiens OX=9606 GN=TMOD2	1	1.333	1.111	1.278	0	70.71	0	0
544	82486	sp|Q9NZR1|TMOD2_HUMAN	29.26	2	1	1	TMT6plex	39595	Tropomodulin-2 OS=Homo sapiens OX=9606 GN=TMOD2 PE=1 SV=1	1	1.333	1.111	1.278	0	70.71	0	0
1163	107029	sp|B9A064|IGLL5_HUMAN	29.06	4	1	1	TMT6plex	23063	Immunoglobulin lambda-like polypeptide 5 OS=Homo sapiens OX=9606 GN=IGLL5 PE=2 SV=2	1	1	1	2	0	0	0	0
1163	39410	tr|A0A0B4J231|A0A0B4J231_HUMAN	29.06	4	1	1	TMT6plex	23150	Immunoglobulin lambda-like polypeptide 5 OS=Homo sapiens OX=9606 GN=IGLL5 PE=1 SV=1	1	1	1	2	0	0	0	0
546	70854	sp|Q03181-4|PPARD_HUMAN	26.69	2	1	1	TMT6plex	38855	Isoform 4 of Peroxisome proliferator-activated receptor delta OS=Homo sapiens OX=9606 GN=PPARD	0	10000	10000	10000	0	0	0	0
546	70862	sp|Q03181-2|PPARD_HUMAN	26.69	2	1	1	TMT6plex	40406	Isoform 2 of Peroxisome proliferator-activated receptor delta OS=Homo sapiens OX=9606 GN=PPARD	0	10000	10000	10000	0	0	0	0
546	70886	sp|Q03181-3|PPARD_HUMAN	26.69	2	1	1	TMT6plex	45764	Isoform 3 of Peroxisome proliferator-activated receptor delta OS=Homo sapiens OX=9606 GN=PPARD	0	10000	10000	10000	0	0	0	0
546	70910	sp|Q03181|PPARD_HUMAN	26.69	2	1	1	TMT6plex	49903	Peroxisome proliferator-activated receptor delta OS=Homo sapiens OX=9606 GN=PPARD PE=1 SV=1	0	10000	10000	10000	0	0	0	0
546	70250	sp|Q07869|PPARA_HUMAN	26.69	1	1	1	TMT6plex	52225	Peroxisome proliferator-activated receptor alpha OS=Homo sapiens OX=9606 GN=PPARA PE=1 SV=2	0	10000	10000	10000	0	0	0	0
7	39412	tr|M0QYC8|M0QYC8_HUMAN	26.51	5	1	1	TMT6plex	21740	Complement C3 (Fragment) OS=Homo sapiens OX=9606 GN=C3 PE=1 SV=1	1	0	0	0	0	0	0	0
545	39415	tr|F5GZZ9|F5GZZ9_HUMAN	25.97	2	2	2	Carbamidomethylation; TMT6plex	120322	Scavenger receptor cysteine-rich type 1 protein M130 OS=Homo sapiens OX=9606 GN=CD163 PE=1 SV=1	0	10000	0	0	0	0	0	0
545	107033	sp|Q86VB7-3|C163A_HUMAN	25.97	2	2	2	Carbamidomethylation; TMT6plex	121609	Isoform 3 of Scavenger receptor cysteine-rich type 1 protein M130 OS=Homo sapiens OX=9606 GN=CD163	0	10000	0	0	0	0	0	0
545	107034	sp|Q86VB7-4|C163A_HUMAN	25.97	2	2	2	Carbamidomethylation; TMT6plex	124958	Isoform 4 of Scavenger receptor cysteine-rich type 1 protein M130 OS=Homo sapiens OX=9606 GN=CD163	0	10000	0	0	0	0	0	0
545	39417	tr|C9JHR8|C9JHR8_HUMAN	25.97	2	2	2	Carbamidomethylation; TMT6plex	124932	Scavenger receptor cysteine-rich type 1 protein M130 OS=Homo sapiens OX=9606 GN=CD163 PE=1 SV=1	0	10000	0	0	0	0	0	0
545	73155	sp|Q86VB7|C163A_HUMAN	25.97	2	2	2	Carbamidomethylation; TMT6plex	125451	Scavenger receptor cysteine-rich type 1 protein M130 OS=Homo sapiens OX=9606 GN=CD163 PE=1 SV=2	0	10000	0	0	0	0	0	0
545	107035	sp|Q86VB7-2|C163A_HUMAN	25.97	2	2	2	Carbamidomethylation; TMT6plex	125982	Isoform 2 of Scavenger receptor cysteine-rich type 1 protein M130 OS=Homo sapiens OX=9606 GN=CD163	0	10000	0	0	0	0	0	0
282	82665	sp|Q8NGI9|OR5A2_HUMAN	25.47	3	1	1	TMT6plex	36016	Olfactory receptor 5A2 OS=Homo sapiens OX=9606 GN=OR5A2 PE=2 SV=1	1	1.19	0.714	1.143	70.71	0	0	0
7	39411	tr|M0QXZ3|M0QXZ3_HUMAN	25.43	11	1	1	Carbamidomethylation; TMT6plex	11696	Complement C3 (Fragment) OS=Homo sapiens OX=9606 GN=C3 PE=1 SV=1	0	0	0	10000	0	0	0	0
607	107352	sp|Q8WWL7|CCNB3_HUMAN	24.34	1	2	1	TMT6plex	157915	G2/mitotic-specific cyclin-B3 OS=Homo sapiens OX=9606 GN=CCNB3 PE=1 SV=2	1	0.769	1	1.077	0	0	0	0
283	107036	sp|P05546|HEP2_HUMAN	24.05	4	2	2	Deamidation (NQ); TMT6plex	57071	Heparin cofactor 2 OS=Homo sapiens OX=9606 GN=SERPIND1 PE=1 SV=3	0	10000	10000	0	0	0	0	0
103	107038	sp|Q86XT4-2|TRI50_HUMAN	24.05	6	3	3	TMT6plex	54646	Isoform Beta of E3 ubiquitin-protein ligase TRIM50 OS=Homo sapiens OX=9606 GN=TRIM50	1	2	1	1.5	0	0	0	0
103	107039	sp|Q86XT4|TRI50_HUMAN	24.05	6	3	3	TMT6plex	54774	E3 ubiquitin-protein ligase TRIM50 OS=Homo sapiens OX=9606 GN=TRIM50 PE=1 SV=1	1	2	1	1.5	0	0	0	0
103	48915	tr|C9JQH3|C9JQH3_HUMAN	24.05	7	1	1	TMT6plex	13906	Tripartite motif-containing protein 73 OS=Homo sapiens OX=9606 GN=TRIM73 PE=4 SV=1	1	2	1	1.5	0	0	0	0
103	48917	tr|I3L0H3|I3L0H3_HUMAN	24.05	3	1	1	TMT6plex	28389	Tripartite motif-containing protein 73 OS=Homo sapiens OX=9606 GN=TRIM73 PE=4 SV=1	1	2	1	1.5	0	0	0	0
103	107041	sp|Q86UV6-2|TRI74_HUMAN	24.05	3	1	1	TMT6plex	28419	Isoform 2 of Tripartite motif-containing protein 74 OS=Homo sapiens OX=9606 GN=TRIM74	1	2	1	1.5	0	0	0	0
103	107043	sp|Q86UV7|TRI73_HUMAN	24.05	3	1	1	TMT6plex	28517	Tripartite motif-containing protein 73 OS=Homo sapiens OX=9606 GN=TRIM73 PE=2 SV=1	1	2	1	1.5	0	0	0	0
103	107042	sp|Q86UV6|TRI74_HUMAN	24.05	3	1	1	TMT6plex	28547	Tripartite motif-containing protein 74 OS=Homo sapiens OX=9606 GN=TRIM74 PE=1 SV=1	1	2	1	1.5	0	0	0	0
103	48920	tr|J3KQW6|J3KQW6_HUMAN	24.05	3	1	1	TMT6plex	32255	Tripartite motif-containing protein 73 OS=Homo sapiens OX=9606 GN=TRIM73 PE=4 SV=1	1	2	1	1.5	0	0	0	0
152	72434	sp|Q9Y2I6|NINL_HUMAN	23.61	1	2	1	TMT6plex	156343	Ninein-like protein OS=Homo sapiens OX=9606 GN=NINL PE=1 SV=2	1	0	0	0	0	0	0	0
158	70321	sp|Q8WXG9|GPR98_HUMAN	23.46	0	4	3	Deamidation (NQ); TMT6plex	693082	G-protein coupled receptor 98 OS=Homo sapiens OX=9606 GN=GPR98 PE=1 SV=2	1	0.333	0.667	0.667	0	70.71	0	70.71
158	40597	tr|A0A1W2PRC7|A0A1W2PRC7_HUMAN	23.46	1	2	1	Deamidation (NQ); TMT6plex	222925	Adhesion G protein-coupled receptor V1 (Fragment) OS=Homo sapiens OX=9606 GN=ADGRV1 PE=4 SV=1	1	0.5	0.5	0	0	0	0	0
1166	107063	sp|Q9H0B3-5|IQCN_HUMAN	22.38	1	1	1		122900	Isoform 5 of IQ domain-containing protein N OS=Homo sapiens OX=9606 GN=IQCN	0	10000	0	10000	0	0	0	0
1165	107062	sp|P0DOY2|IGLC2_HUMAN	22.37	22	1	1	Carbamidomethylation; TMT6plex	11294	Immunoglobulin lambda constant 2 OS=Homo sapiens OX=9606 GN=IGLC2 PE=1 SV=1	0	0	0	10000	0	0	0	0
1165	107061	sp|P0DOY3|IGLC3_HUMAN	22.37	22	1	1	Carbamidomethylation; TMT6plex	11266	Immunoglobulin lambda constant 3 OS=Homo sapiens OX=9606 GN=IGLC3 PE=1 SV=1	0	0	0	10000	0	0	0	0
1167	39673	tr|K7EL01|K7EL01_HUMAN	22.35	5	1	1	TMT6plex	18607	F-box/WD repeat-containing protein 9 OS=Homo sapiens OX=9606 GN=FBXW9 PE=1 SV=1	1	2	1	0	0	0	0	0
1167	107064	sp|Q5XUX1-3|FBXW9_HUMAN	22.35	2	1	1	TMT6plex	50760	Isoform 3 of F-box/WD repeat-containing protein 9 OS=Homo sapiens OX=9606 GN=FBXW9	1	2	1	0	0	0	0	0
1167	107065	sp|Q5XUX1-2|FBXW9_HUMAN	22.35	2	1	1	TMT6plex	52975	Isoform 2 of F-box/WD repeat-containing protein 9 OS=Homo sapiens OX=9606 GN=FBXW9	1	2	1	0	0	0	0	0
1167	107066	sp|Q5XUX1|FBXW9_HUMAN	22.35	2	1	1	TMT6plex	54115	F-box/WD repeat-containing protein 9 OS=Homo sapiens OX=9606 GN=FBXW9 PE=1 SV=2	1	2	1	0	0	0	0	0
549	84174	sp|Q8N4C6-9|NIN_HUMAN	22.09	1	2	1	Carbamidomethylation; Deamidation (NQ); TMT6plex	238939	Isoform 8 of Ninein OS=Homo sapiens OX=9606 GN=NIN	1	0	0	1	0	0	0	0
549	3596	tr|E9PN67|E9PN67_HUMAN	22.09	0	1	1	Carbamidomethylation; Deamidation (NQ); TMT6plex	231096	Ninein OS=Homo sapiens OX=9606 GN=NIN PE=1 SV=1	1	0	0	1	0	0	0	0
57	39434	tr|K7ENL9|K7ENL9_HUMAN	21.89	4	2	2	TMT6plex	69390	Regulator of MON1-CCZ1 complex OS=Homo sapiens OX=9606 GN=RMC1 PE=1 SV=1	1	1.625	1.5	1.375	0	0	0	0
57	96063	sp|Q96DM3|RMC1_HUMAN	21.89	2	1	1	TMT6plex	74975	Regulator of MON1-CCZ1 complex OS=Homo sapiens OX=9606 GN=RMC1 PE=1 SV=2	1	1.625	1.5	1.375	0	0	0	0
32	107044	sp|Q86U17|SPA11_HUMAN	20.94	2	1	1	TMT6plex	46989	Serpin A11 OS=Homo sapiens OX=9606 GN=SERPINA11 PE=2 SV=2	1	1.5	0.5	0	0	0	0	0
296	85629	sp|Q9H5I5|PIEZ2_HUMAN	20.79	0	1	1	TMT6plex	318063	Piezo-type mechanosensitive ion channel component 2 OS=Homo sapiens OX=9606 GN=PIEZO2 PE=1 SV=2	0	10000	10000	10000	0	0	0	0
296	85631	sp|Q9H5I5-4|PIEZ2_HUMAN	20.79	0	1	1	TMT6plex	320889	Isoform 4 of Piezo-type mechanosensitive ion channel component 2 OS=Homo sapiens OX=9606 GN=PIEZO2	0	10000	10000	10000	0	0	0	0
302	39631	tr|C9JQI3|C9JQI3_HUMAN	20.62	14	1	1	Acetylation (Protein N-term)	7658	Acyl-coenzyme A oxidase-like protein (Fragment) OS=Homo sapiens OX=9606 GN=ACOXL PE=4 SV=1	1	1	1	1	0	0	0	0
302	82775	sp|Q9NUZ1-3|ACOXL_HUMAN	20.62	4	1	1	Acetylation (Protein N-term)	30737	Isoform 3 of Acyl-coenzyme A oxidase-like protein OS=Homo sapiens OX=9606 GN=ACOXL	1	1	1	1	0	0	0	0
302	71219	sp|Q9NUZ1-2|ACOXL_HUMAN	20.62	2	1	1	Acetylation (Protein N-term)	58428	Isoform 2 of Acyl-coenzyme A oxidase-like protein OS=Homo sapiens OX=9606 GN=ACOXL	1	1	1	1	0	0	0	0
302	82810	sp|Q9NUZ1|ACOXL_HUMAN	20.62	2	1	1	Acetylation (Protein N-term)	61796	Acyl-coenzyme A oxidase-like protein OS=Homo sapiens OX=9606 GN=ACOXL PE=2 SV=3	1	1	1	1	0	0	0	0
302	82905	sp|Q9NUZ1-4|ACOXL_HUMAN	20.62	2	1	1	Acetylation (Protein N-term)	65457	Isoform 4 of Acyl-coenzyme A oxidase-like protein OS=Homo sapiens OX=9606 GN=ACOXL	1	1	1	1	0	0	0	0
562	14983	tr|Q9BS19|Q9BS19_HUMAN	20.01	2	1	1	TMT6plex	28630	HPX protein OS=Homo sapiens OX=9606 GN=HPX PE=1 SV=1	1	1.25	1.25	2	70.71	0	0	0
562	82998	sp|P02790|HEMO_HUMAN	20.01	1	1	1	TMT6plex	51676	Hemopexin OS=Homo sapiens OX=9606 GN=HPX PE=1 SV=2	1	1.25	1.25	2	70.71	0	0	0
561	107205	sp|Q7LBC6|KDM3B_HUMAN	19.66	0	2	2	TMT6plex	191580	Lysine-specific demethylase 3B OS=Homo sapiens OX=9606 GN=KDM3B PE=1 SV=2	1	1.385	0.692	0.692	0	0	0	0
1173	39842	tr|A0A0J9YY54|A0A0J9YY54_HUMAN	19.15	2	1	1		78886	TEX13 family member D OS=Homo sapiens OX=9606 GN=TEX13D PE=1 SV=1	1	1	1	2	0	0	0	0
155	107078	sp|Q7Z407-3|CSMD3_HUMAN	18.92	1	4	2	Carbamidomethylation; Deamidation (NQ); TMT6plex	387330	Isoform 3 of CUB and sushi domain-containing protein 3 OS=Homo sapiens OX=9606 GN=CSMD3	1	1	0.333	1	0	0	0	0
155	71797	sp|Q7Z407-4|CSMD3_HUMAN	18.92	1	4	2	Carbamidomethylation; Deamidation (NQ); TMT6plex	398454	Isoform 4 of CUB and sushi domain-containing protein 3 OS=Homo sapiens OX=9606 GN=CSMD3	1	1	0.333	1	0	0	0	0
155	107080	sp|Q7Z407|CSMD3_HUMAN	18.92	1	4	2	Carbamidomethylation; Deamidation (NQ); TMT6plex	406001	CUB and sushi domain-containing protein 3 OS=Homo sapiens OX=9606 GN=CSMD3 PE=2 SV=3	1	1	0.333	1	0	0	0	0
155	107076	tr|H7BXX0|H7BXX0_HUMAN	18.92	1	3	2	Carbamidomethylation; Deamidation (NQ); TMT6plex	325598	CUB and sushi domain-containing protein 3 (Fragment) OS=Homo sapiens OX=9606 GN=CSMD3 PE=1 SV=1	1	1	0.333	1	0	0	0	0
155	107079	sp|Q7Z407-2|CSMD3_HUMAN	18.92	1	3	2	Carbamidomethylation; Deamidation (NQ); TMT6plex	401591	Isoform 2 of CUB and sushi domain-containing protein 3 OS=Homo sapiens OX=9606 GN=CSMD3	1	1	0.333	1	0	0	0	0
154	73578	sp|O75592-2|MYCB2_HUMAN	18.86	1	4	4	Deamidation (NQ); TMT6plex	509714	Isoform 2 of E3 ubiquitin-protein ligase MYCBP2 OS=Homo sapiens OX=9606 GN=MYCBP2	1	0.5	0.333	0.333	0	0	0	0
154	73579	sp|O75592|MYCB2_HUMAN	18.86	1	4	4	Deamidation (NQ); TMT6plex	510091	E3 ubiquitin-protein ligase MYCBP2 OS=Homo sapiens OX=9606 GN=MYCBP2 PE=1 SV=3	1	0.5	0.333	0.333	0	0	0	0
557	107174	sp|O95497|VNN1_HUMAN	18.07	2	2	1	Carbamidomethylation; TMT6plex	57012	Pantetheinase OS=Homo sapiens OX=9606 GN=VNN1 PE=1 SV=2	1	0	0	0	0	0	0	0
45	73238	sp|Q03001-8|DYST_HUMAN	17.9	1	5	2	Deamidation (NQ); TMT6plex	591043	Isoform 2 of Dystonin OS=Homo sapiens OX=9606 GN=DST	1	1.267	0.867	1.4	0	0	0	0
45	73261	sp|Q03001-14|DYST_HUMAN	17.9	1	7	4	Deamidation (NQ); TMT6plex	615661	Isoform 9 of Dystonin OS=Homo sapiens OX=9606 GN=DST	1	1.333	1	1.4	57.74	0	0	57.74
45	6368	tr|E9PHM6|E9PHM6_HUMAN	17.9	1	7	4	Deamidation (NQ); TMT6plex	629794	Dystonin OS=Homo sapiens OX=9606 GN=DST PE=1 SV=3	1	1.333	1	1.4	57.74	0	0	57.74
45	6369	tr|F6QMI7|F6QMI7_HUMAN	17.9	1	7	4	Deamidation (NQ); TMT6plex	633674	Dystonin OS=Homo sapiens OX=9606 GN=DST PE=1 SV=2	1	1.333	1	1.4	57.74	0	0	57.74
45	6384	tr|F8W9J4|F8W9J4_HUMAN	17.9	1	7	4	Deamidation (NQ); TMT6plex	847987	Dystonin OS=Homo sapiens OX=9606 GN=DST PE=1 SV=1	1	1.333	1	1.4	57.74	0	0	57.74
45	73373	sp|Q03001|DYST_HUMAN	17.9	1	7	4	Deamidation (NQ); TMT6plex	860679	Dystonin OS=Homo sapiens OX=9606 GN=DST PE=1 SV=4	1	1.333	1	1.4	57.74	0	0	57.74
580	39717	tr|F5H8J8|F5H8J8_HUMAN	17.65	4	1	1		25482	Guanine nucleotide-binding protein G(I)/G(S)/G(T) subunit beta-3 (Fragment) OS=Homo sapiens OX=9606 GN=GNB3 PE=1 SV=1	1	1.009	0.738	1.098	0	0	0	0
580	39716	tr|F5H100|F5H100_HUMAN	17.65	4	1	1		25482	Guanine nucleotide-binding protein G(I)/G(S)/G(T) subunit beta-3 (Fragment) OS=Homo sapiens OX=9606 GN=GNB3 PE=1 SV=2	1	1.009	0.738	1.098	0	0	0	0
580	39718	tr|B3KVK2|B3KVK2_HUMAN	17.65	4	1	1		25935	Guanine nucleotide-binding protein G(I)/G(S)/G(T) subunit beta-1 OS=Homo sapiens OX=9606 GN=GNB1 PE=1 SV=1	1	1.009	0.738	1.098	0	0	0	0
580	107257	sp|P16520-2|GBB3_HUMAN	17.65	3	1	1		32633	Isoform 2 of Guanine nucleotide-binding protein G(I)/G(S)/G(T) subunit beta-3 OS=Homo sapiens OX=9606 GN=GNB3	1	1.009	0.738	1.098	0	0	0	0
580	107258	sp|P62873-2|GBB1_HUMAN	17.65	3	1	1		36298	Isoform 2 of Guanine nucleotide-binding protein G(I)/G(S)/G(T) subunit beta-1 OS=Homo sapiens OX=9606 GN=GNB1	1	1.009	0.738	1.098	0	0	0	0
580	39721	tr|E9PCP0|E9PCP0_HUMAN	17.65	3	1	1		37118	Guanine nucleotide-binding protein G(I)/G(S)/G(T) subunit beta-3 OS=Homo sapiens OX=9606 GN=GNB3 PE=1 SV=2	1	1.009	0.738	1.098	0	0	0	0
580	107260	sp|P16520|GBB3_HUMAN	17.65	3	1	1		37221	Guanine nucleotide-binding protein G(I)/G(S)/G(T) subunit beta-3 OS=Homo sapiens OX=9606 GN=GNB3 PE=1 SV=1	1	1.009	0.738	1.098	0	0	0	0
580	107259	sp|P62873|GBB1_HUMAN	17.65	3	1	1		37377	Guanine nucleotide-binding protein G(I)/G(S)/G(T) subunit beta-1 OS=Homo sapiens OX=9606 GN=GNB1 PE=1 SV=3	1	1.009	0.738	1.098	0	0	0	0
300	40106	tr|M0QZX2|M0QZX2_HUMAN	17.6	3	2	1	Carbamidomethylation	56157	Transmembrane protein 145 OS=Homo sapiens OX=9606 GN=TMEM145 PE=4 SV=1	1	0.125	0.375	0.625	0	0	0	0
300	107163	sp|Q8NBT3|TM145_HUMAN	17.6	3	2	1	Carbamidomethylation	55534	Transmembrane protein 145 OS=Homo sapiens OX=9606 GN=TMEM145 PE=2 SV=2	1	0.125	0.375	0.625	0	0	0	0
157	72354	sp|O15078-2|CE290_HUMAN	17.54	2	4	1	Deamidation (NQ); TMT6plex	180065	Isoform 2 of Centrosomal protein of 290 kDa OS=Homo sapiens OX=9606 GN=CEP290	1	1.5	1.5	1	0	0	0	0
157	73837	sp|O15078|CE290_HUMAN	17.54	1	4	1	Deamidation (NQ); TMT6plex	290384	Centrosomal protein of 290 kDa OS=Homo sapiens OX=9606 GN=CEP290 PE=1 SV=2	1	1.5	1.5	1	0	0	0	0
157	4199	tr|J3KNF5|J3KNF5_HUMAN	17.54	1	4	1	Deamidation (NQ); TMT6plex	290542	Centrosomal protein of 290 kDa OS=Homo sapiens OX=9606 GN=CEP290 PE=1 SV=1	1	1.5	1.5	1	0	0	0	0
307	107180	sp|Q5SVQ8-2|ZBT41_HUMAN	17.35	3	2	1	Deamidation (NQ); TMT6plex	72945	Isoform 2 of Zinc finger and BTB domain-containing protein 41 OS=Homo sapiens OX=9606 GN=ZBTB41	1	1.056	0.966	1.182	0	0	0	0
307	107204	sp|Q5SVQ8|ZBT41_HUMAN	17.35	2	2	1	Deamidation (NQ); TMT6plex	105192	Zinc finger and BTB domain-containing protein 41 OS=Homo sapiens OX=9606 GN=ZBTB41 PE=1 SV=1	1	1.056	0.966	1.182	0	0	0	0
563	107209	sp|Q9HAU0-5|PKHA5_HUMAN	17.25	2	2	1	Deamidation (NQ); TMT6plex	121272	Isoform 5 of Pleckstrin homology domain-containing family A member 5 OS=Homo sapiens OX=9606 GN=PLEKHA5	1	1.667	0.667	0.333	0	0	0	0
563	107212	sp|Q9HAU0|PKHA5_HUMAN	17.25	2	2	1	Deamidation (NQ); TMT6plex	127464	Pleckstrin homology domain-containing family A member 5 OS=Homo sapiens OX=9606 GN=PLEKHA5 PE=1 SV=1	1	1.667	0.667	0.333	0	0	0	0
251	107980	sp|Q9Y5W7-2|SNX14_HUMAN	17.21	1	2	1	Deamidation (NQ); TMT6plex	103794	Isoform 2 of Sorting nexin-14 OS=Homo sapiens OX=9606 GN=SNX14	1	1.03	0.854	1.144	0	0	0	0
251	108119	sp|Q9Y5W7-4|SNX14_HUMAN	17.21	1	2	1	Deamidation (NQ); TMT6plex	109191	Isoform 4 of Sorting nexin-14 OS=Homo sapiens OX=9606 GN=SNX14	1	1.03	0.854	1.144	0	0	0	0
251	108150	sp|Q9Y5W7|SNX14_HUMAN	17.21	1	2	1	Deamidation (NQ); TMT6plex	110182	Sorting nexin-14 OS=Homo sapiens OX=9606 GN=SNX14 PE=1 SV=3	1	1.03	0.854	1.144	0	0	0	0
162	107100	sp|P43652|AFAM_HUMAN	17.21	4	4	2	Carbamidomethylation; TMT6plex	69069	Afamin OS=Homo sapiens OX=9606 GN=AFM PE=1 SV=1	1	3.556	1.963	3.778	0	0	0	0
20	39730	tr|I3L4F9|I3L4F9_HUMAN	17.11	13	1	1	TMT6plex	10212	Pigment epithelium-derived factor (Fragment) OS=Homo sapiens OX=9606 GN=SERPINF1 PE=1 SV=8	0	10000	10000	0	0	0	0	0
20	39731	tr|I3L107|I3L107_HUMAN	17.11	12	1	1	TMT6plex	11219	Pigment epithelium-derived factor (Fragment) OS=Homo sapiens OX=9606 GN=SERPINF1 PE=1 SV=1	0	10000	10000	0	0	0	0	0
20	39732	tr|I3L4N7|I3L4N7_HUMAN	17.11	9	1	1	TMT6plex	15920	Pigment epithelium-derived factor (Fragment) OS=Homo sapiens OX=9606 GN=SERPINF1 PE=1 SV=1	0	10000	10000	0	0	0	0	0
160	72119	sp|Q12955|ANK3_HUMAN	17.09	1	4	3	TMT6plex	480416	Ankyrin-3 OS=Homo sapiens OX=9606 GN=ANK3 PE=1 SV=3	1	2.143	0.571	1.071	0	0	0	0
1184	82592	sp|Q8IZQ1-2|WDFY3_HUMAN	17.07	0	1	1		393369	Isoform 2 of WD repeat and FYVE domain-containing protein 3 OS=Homo sapiens OX=9606 GN=WDFY3	1	0	0	3	0	0	0	0
1184	107301	sp|Q8IZQ1|WDFY3_HUMAN	17.07	0	1	1		395260	WD repeat and FYVE domain-containing protein 3 OS=Homo sapiens OX=9606 GN=WDFY3 PE=1 SV=2	1	0	0	3	0	0	0	0
1180	107283	sp|Q14406-4|CSHL_HUMAN	17.02	12	1	1	Acetylation (Protein N-term); Deamidation (NQ)	14875	Isoform 4 of Chorionic somatomammotropin hormone-like 1 OS=Homo sapiens OX=9606 GN=CSHL1	0	0	0	10000	0	0	0	0
1182	39890	tr|H7C173|H7C173_HUMAN	17.01	5	1	1	TMT6plex	12514	Mitotic-spindle organizing protein 2B (Fragment) OS=Homo sapiens OX=9606 GN=MZT2B PE=1 SV=1	0	10000	0	10000	0	0	0	0
1182	39930	tr|G3V2M1|G3V2M1_HUMAN	17.01	3	1	1	TMT6plex	25813	Plasma serine protease inhibitor (Fragment) OS=Homo sapiens OX=9606 GN=SERPINA5 PE=1 SV=1	0	10000	0	10000	0	0	0	0
1182	39946	tr|G3V5Q9|G3V5Q9_HUMAN	17.01	2	1	1	TMT6plex	34121	Plasma serine protease inhibitor (Fragment) OS=Homo sapiens OX=9606 GN=SERPINA5 PE=1 SV=1	0	10000	0	10000	0	0	0	0
1182	107336	sp|P05154|IPSP_HUMAN	17.01	1	1	1	TMT6plex	45675	Plasma serine protease inhibitor OS=Homo sapiens OX=9606 GN=SERPINA5 PE=1 SV=3	0	10000	0	10000	0	0	0	0
1183	69812	sp|Q92526-3|TCPW_HUMAN	16.95	1	1	1	TMT6plex	53587	Isoform 3 of T-complex protein 1 subunit zeta-2 OS=Homo sapiens OX=9606 GN=CCT6B	0	0	0	10000	0	0	0	0
316	14586	tr|A0A0A0MRE5|A0A0A0MRE5_HUMAN	16.74	2	2	1	TMT6plex	124772	Arf-GAP with SH3 domain ANK repeat and PH domain-containing protein 1 OS=Homo sapiens OX=9606 GN=ASAP1 PE=1 SV=1	1	0.8	0.6	0.8	0	0	0	0
316	95122	sp|Q9ULH1|ASAP1_HUMAN	16.74	2	2	1	TMT6plex	125498	Arf-GAP with SH3 domain ANK repeat and PH domain-containing protein 1 OS=Homo sapiens OX=9606 GN=ASAP1 PE=1 SV=4	1	0.8	0.6	0.8	0	0	0	0
316	95124	sp|Q9ULH1-2|ASAP1_HUMAN	16.74	2	2	1	TMT6plex	125897	Isoform 1 of Arf-GAP with SH3 domain ANK repeat and PH domain-containing protein 1 OS=Homo sapiens OX=9606 GN=ASAP1	1	0.8	0.6	0.8	0	0	0	0
342	39961	tr|B4DTR1|B4DTR1_HUMAN	16.73	1	2	1		107571	Receptor protein-tyrosine kinase OS=Homo sapiens OX=9606 GN=ERBB2 PE=1 SV=1	1	0	0	1	0	0	0	0
342	39962	tr|J3QLU9|J3QLU9_HUMAN	16.73	1	2	1		117103	Receptor protein-tyrosine kinase OS=Homo sapiens OX=9606 GN=ERBB2 PE=1 SV=1	1	0	0	1	0	0	0	0
342	107294	sp|P04626-5|ERBB2_HUMAN	16.73	1	2	1		134856	Isoform 5 of Receptor tyrosine-protein kinase erbB-2 OS=Homo sapiens OX=9606 GN=ERBB2	1	0	0	1	0	0	0	0
342	107295	sp|P04626-4|ERBB2_HUMAN	16.73	1	2	1		136501	Isoform 4 of Receptor tyrosine-protein kinase erbB-2 OS=Homo sapiens OX=9606 GN=ERBB2	1	0	0	1	0	0	0	0
342	107297	sp|P04626|ERBB2_HUMAN	16.73	1	2	1		137910	Receptor tyrosine-protein kinase erbB-2 OS=Homo sapiens OX=9606 GN=ERBB2 PE=1 SV=1	1	0	0	1	0	0	0	0
191	39694	tr|F6X344|F6X344_HUMAN	16.71	3	2	1	Deamidation (NQ); TMT6plex	64302	Membrane-spanning 4-domains subfamily A member 14 OS=Homo sapiens OX=9606 GN=MS4A14 PE=4 SV=1	1	2	1.5	1.5	0	0	0	0
191	107195	sp|Q96JA4-2|M4A14_HUMAN	16.71	2	2	1	Deamidation (NQ); TMT6plex	74658	Isoform 2 of Membrane-spanning 4-domains subfamily A member 14 OS=Homo sapiens OX=9606 GN=MS4A14	1	2	1.5	1.5	0	0	0	0
191	107196	sp|Q96JA4|M4A14_HUMAN	16.71	2	2	1	Deamidation (NQ); TMT6plex	76580	Membrane-spanning 4-domains subfamily A member 14 OS=Homo sapiens OX=9606 GN=MS4A14 PE=2 SV=2	1	2	1.5	1.5	0	0	0	0
191	39697	tr|A0A0A0MS57|A0A0A0MS57_HUMAN	16.71	2	2	1	Deamidation (NQ); TMT6plex	78261	Membrane-spanning 4-domains subfamily A member 14 OS=Homo sapiens OX=9606 GN=MS4A14 PE=4 SV=1	1	2	1.5	1.5	0	0	0	0
191	107201	sp|Q96JA4-5|M4A14_HUMAN	16.71	2	2	1	Deamidation (NQ); TMT6plex	80183	Isoform 4 of Membrane-spanning 4-domains subfamily A member 14 OS=Homo sapiens OX=9606 GN=MS4A14	1	2	1.5	1.5	0	0	0	0
1185	39897	tr|A0A1B0GX98|A0A1B0GX98_HUMAN	16.62	3	1	1	TMT6plex	33195	Zinc finger protein basonuclin-2 (Fragment) OS=Homo sapiens OX=9606 GN=BNC2 PE=1 SV=1	1	0.714	0.714	1	0	0	0	0
1185	39476	tr|F5H586|F5H586_HUMAN	16.62	1	1	1	TMT6plex	81530	Zinc finger protein basonuclin-2 OS=Homo sapiens OX=9606 GN=BNC2 PE=1 SV=2	1	0.714	0.714	1	0	0	0	0
1185	2739	tr|H0Y6W5|H0Y6W5_HUMAN	16.62	1	1	1	TMT6plex	96521	Zinc finger protein basonuclin-2 (Fragment) OS=Homo sapiens OX=9606 GN=BNC2 PE=1 SV=1	1	0.714	0.714	1	0	0	0	0
1185	70516	sp|Q6ZN30-2|BNC2_HUMAN	16.62	1	1	1	TMT6plex	101333	Isoform 2 of Zinc finger protein basonuclin-2 OS=Homo sapiens OX=9606 GN=BNC2	1	0.714	0.714	1	0	0	0	0
1185	39501	tr|B1APH0|B1APH0_HUMAN	16.62	1	1	1	TMT6plex	114535	Zinc finger protein basonuclin-2 OS=Homo sapiens OX=9606 GN=BNC2 PE=1 SV=1	1	0.714	0.714	1	0	0	0	0
1185	107311	sp|Q6ZN30|BNC2_HUMAN	16.62	1	1	1	TMT6plex	122330	Zinc finger protein basonuclin-2 OS=Homo sapiens OX=9606 GN=BNC2 PE=1 SV=1	1	0.714	0.714	1	0	0	0	0
1187	14261	tr|K7ERJ6|K7ERJ6_HUMAN	16.6	1	1	1		99649	Zinc finger SWIM domain-containing protein 4 (Fragment) OS=Homo sapiens OX=9606 GN=ZSWIM4 PE=4 SV=1	0	0	10000	10000	0	0	0	0
1187	83366	sp|Q9H7M6|ZSWM4_HUMAN	16.6	1	1	1		110138	Zinc finger SWIM domain-containing protein 4 OS=Homo sapiens OX=9606 GN=ZSWIM4 PE=2 SV=3	0	0	10000	10000	0	0	0	0
593	97490	sp|A6H8Y1-6|BDP1_HUMAN	16.55	0	1	1	Carbamidomethylation; TMT6plex	291766	Isoform 6 of Transcription factor TFIIIB component B'' homolog OS=Homo sapiens OX=9606 GN=BDP1	1	0.667	1.667	1.333	0	0	0	0
1186	39804	tr|A0A087WYB3|A0A087WYB3_HUMAN	16.54	2	1	1	TMT6plex	35764	Glutamate receptor-interacting protein 2 (Fragment) OS=Homo sapiens OX=9606 GN=GRIP2 PE=4 SV=2	0	0	0	10000	0	0	0	0
1186	107313	sp|Q9C0E4-2|GRIP2_HUMAN	16.54	1	1	1	TMT6plex	93696	Isoform 2 of Glutamate receptor-interacting protein 2 OS=Homo sapiens OX=9606 GN=GRIP2	0	0	0	10000	0	0	0	0
1186	107315	sp|Q9C0E4|GRIP2_HUMAN	16.54	1	1	1	TMT6plex	112573	Glutamate receptor-interacting protein 2 OS=Homo sapiens OX=9606 GN=GRIP2 PE=1 SV=4	0	0	0	10000	0	0	0	0
1186	39819	tr|A0A1B0GWJ3|A0A1B0GWJ3_HUMAN	16.54	1	1	1	TMT6plex	113392	Glutamate receptor-interacting protein 2 OS=Homo sapiens OX=9606 GN=GRIP2 PE=1 SV=1	0	0	0	10000	0	0	0	0
1186	39821	tr|A0A087WX15|A0A087WX15_HUMAN	16.54	1	1	1	TMT6plex	122768	Glutamate receptor-interacting protein 2 OS=Homo sapiens OX=9606 GN=GRIP2 PE=1 SV=1	0	0	0	10000	0	0	0	0
346	84660	sp|Q8N7Z5|ANR31_HUMAN	16.54	1	2	2	TMT6plex	210814	Putative ankyrin repeat domain-containing protein 31 OS=Homo sapiens OX=9606 GN=ANKRD31 PE=5 SV=2	1	1.963	1.296	1.259	0	0	0	0
346	15123	tr|D6RJB7|D6RJB7_HUMAN	16.54	1	2	2	TMT6plex	217505	Putative ankyrin repeat domain-containing protein 31 OS=Homo sapiens OX=9606 GN=ANKRD31 PE=4 SV=2	1	1.963	1.296	1.259	0	0	0	0
92	69027	sp|Q09666|AHNK_HUMAN	16.5	1	6	4	Oxidation (M); TMT6plex	629114	Neuroblast differentiation-associated protein AHNAK OS=Homo sapiens OX=9606 GN=AHNAK PE=1 SV=2	1	0	0.5	0.5	0	0	0	0
1188	14679	tr|G3V4V5|G3V4V5_HUMAN	16.41	1	1	1	Deamidation (NQ); TMT6plex	102013	E3 ubiquitin-protein ligase HECTD1 (Fragment) OS=Homo sapiens OX=9606 GN=HECTD1 PE=1 SV=1	1	1.421	3.474	1.368	0	0	0	0
1189	96365	sp|P78347-4|GTF2I_HUMAN	16.39	1	1	1	TMT6plex	110106	Isoform 4 of General transcription factor II-I OS=Homo sapiens OX=9606 GN=GTF2I	1	1	0.5	0.5	0	0	0	0
115	70005	sp|Q96RW7-2|HMCN1_HUMAN	16.24	1	4	3	Deamidation (NQ); TMT6plex	600103	Isoform 2 of Hemicentin-1 OS=Homo sapiens OX=9606 GN=HMCN1	1	0.8	0.4	1.4	0	0	0	0
115	70008	sp|Q96RW7|HMCN1_HUMAN	16.24	1	4	3	Deamidation (NQ); TMT6plex	613396	Hemicentin-1 OS=Homo sapiens OX=9606 GN=HMCN1 PE=1 SV=2	1	0.8	0.4	1.4	0	0	0	0
182	107158	sp|Q9BWT7|CAR10_HUMAN	16.22	2	2	2	Carbamidomethylation; TMT6plex	115931	Caspase recruitment domain-containing protein 10 OS=Homo sapiens OX=9606 GN=CARD10 PE=1 SV=2	1	1	0.781	1.125	0	0	0	0
182	40411	tr|B0QYC4|B0QYC4_HUMAN	16.22	2	1	1	Carbamidomethylation; TMT6plex	53095	Caspase recruitment domain-containing protein 10 (Fragment) OS=Homo sapiens OX=9606 GN=CARD10 PE=1 SV=1	1	1	0.781	1.125	0	0	0	0
182	107325	sp|Q9BWT7-2|CAR10_HUMAN	16.22	2	1	1	Carbamidomethylation; TMT6plex	82541	Isoform 2 of Caspase recruitment domain-containing protein 10 OS=Homo sapiens OX=9606 GN=CARD10	1	1	0.781	1.125	0	0	0	0
579	49716	tr|A0A0A6YYA3|A0A0A6YYA3_HUMAN	16.19	4	2	2	Deamidation (NQ); TMT6plex	65165	Cadherin-related family member 1 (Fragment) OS=Homo sapiens OX=9606 GN=CDHR1 PE=1 SV=1	1	2.5	2.917	1.667	0	0	0	0
313	14500	tr|E5RH37|E5RH37_HUMAN	16.18	2	3	3	Carbamidomethylation; TMT6plex	112153	Zinc finger protein ZFAT OS=Homo sapiens OX=9606 GN=ZFAT PE=1 SV=1	1	1	0.333	0	0	0	70.71	0
313	39617	tr|F8W7M8|F8W7M8_HUMAN	16.18	2	3	3	Carbamidomethylation; TMT6plex	129419	Zinc finger protein ZFAT OS=Homo sapiens OX=9606 GN=ZFAT PE=1 SV=1	1	1	0.333	0	0	0	70.71	0
105	70336	sp|Q8IVF2-3|AHNK2_HUMAN	16.02	1	4	4	TMT6plex	605660	Isoform 3 of Protein AHNAK2 OS=Homo sapiens OX=9606 GN=AHNAK2	1	0.979	0.818	1.329	60.1	63.64	63.99	61.16
105	70337	sp|Q8IVF2|AHNK2_HUMAN	16.02	1	4	4	TMT6plex	616641	Protein AHNAK2 OS=Homo sapiens OX=9606 GN=AHNAK2 PE=1 SV=2	1	0.979	0.818	1.329	60.1	63.64	63.99	61.16
106	97124	sp|A4UGR9-3|XIRP2_HUMAN	15.93	2	5	4	Deamidation (NQ); TMT6plex	379235	Isoform 3 of Xin actin-binding repeat-containing protein 2 OS=Homo sapiens OX=9606 GN=XIRP2	0	10000	10000	10000	0	0	0	0
66	72312	sp|Q99996-5|AKAP9_HUMAN	15.85	1	7	2	Deamidation (NQ); TMT6plex	447755	Isoform 5 of A-kinase anchor protein 9 OS=Homo sapiens OX=9606 GN=AKAP9	1	1.667	0.333	0.667	0	0	0	0
66	15355	tr|H7BYL6|H7BYL6_HUMAN	15.85	2	4	2	Deamidation (NQ); TMT6plex	204026	A-kinase anchor protein 9 (Fragment) OS=Homo sapiens OX=9606 GN=AKAP9 PE=1 SV=1	1	1.667	0.333	0.667	0	0	0	0
66	5090	tr|A0A0A0MRE9|A0A0A0MRE9_HUMAN	15.85	1	4	2	Deamidation (NQ); TMT6plex	362578	A-kinase anchor protein 9 OS=Homo sapiens OX=9606 GN=AKAP9 PE=1 SV=1	1	1.667	0.333	0.667	0	0	0	0
66	72313	sp|Q99996-3|AKAP9_HUMAN	15.85	1	6	2	Deamidation (NQ); TMT6plex	452113	Isoform 3 of A-kinase anchor protein 9 OS=Homo sapiens OX=9606 GN=AKAP9	1	1.667	0.333	0.667	0	0	0	0
66	72314	sp|Q99996-2|AKAP9_HUMAN	15.85	1	6	2	Deamidation (NQ); TMT6plex	452990	Isoform 2 of A-kinase anchor protein 9 OS=Homo sapiens OX=9606 GN=AKAP9	1	1.667	0.333	0.667	0	0	0	0
66	5093	tr|A0A0A0MRF6|A0A0A0MRF6_HUMAN	15.85	1	6	2	Deamidation (NQ); TMT6plex	453496	A-kinase anchor protein 9 OS=Homo sapiens OX=9606 GN=AKAP9 PE=1 SV=1	1	1.667	0.333	0.667	0	0	0	0
66	72315	sp|Q99996|AKAP9_HUMAN	15.85	1	6	2	Deamidation (NQ); TMT6plex	453670	A-kinase anchor protein 9 OS=Homo sapiens OX=9606 GN=AKAP9 PE=1 SV=3	1	1.667	0.333	0.667	0	0	0	0
66	72316	sp|Q99996-6|AKAP9_HUMAN	15.85	1	6	2	Deamidation (NQ); TMT6plex	455426	Isoform 6 of A-kinase anchor protein 9 OS=Homo sapiens OX=9606 GN=AKAP9	1	1.667	0.333	0.667	0	0	0	0
1198	107398	sp|Q8WWN8|ARAP3_HUMAN	15.74	0	1	1	Deamidation (NQ); TMT6plex	169843	Arf-GAP with Rho-GAP domain ANK repeat and PH domain-containing protein 3 OS=Homo sapiens OX=9606 GN=ARAP3 PE=1 SV=1	0	10000	0	10000	0	0	0	0
564	107210	sp|Q562E7-4|WDR81_HUMAN	15.7	1	2	2	TMT6plex	197995	Isoform 4 of WD repeat-containing protein 81 OS=Homo sapiens OX=9606 GN=WDR81	1	1.5	1.5	1.5	0	0	0	0
564	59027	tr|A0A0J9YXM6|A0A0J9YXM6_HUMAN	15.7	1	2	2	TMT6plex	211566	WD repeat-containing protein 81 OS=Homo sapiens OX=9606 GN=WDR81 PE=1 SV=1	1	1.5	1.5	1.5	0	0	0	0
609	107361	sp|P06730-2|IF4E_HUMAN	15.66	3	1	1	TMT6plex	28778	Isoform 2 of Eukaryotic translation initiation factor 4E OS=Homo sapiens OX=9606 GN=EIF4E	1	1.143	1.143	1	0	0	0	0
571	2898	tr|F8WBW2|F8WBW2_HUMAN	15.65	6	2	2	Deamidation (NQ); TMT6plex	79002	Coiled-coil domain-containing protein 39 OS=Homo sapiens OX=9606 GN=CCDC39 PE=1 SV=1	1	0	1	2	0	0	0	0
571	70610	sp|Q9UFE4|CCD39_HUMAN	15.65	4	2	2	Deamidation (NQ); TMT6plex	109901	Coiled-coil domain-containing protein 39 OS=Homo sapiens OX=9606 GN=CCDC39 PE=2 SV=3	1	0	1	2	0	0	0	0
308	107181	sp|P48634|PRC2A_HUMAN	15.58	1	3	2	Deamidation (NQ); TMT6plex	228861	Protein PRRC2A OS=Homo sapiens OX=9606 GN=PRRC2A PE=1 SV=3	1	0	0	0	0	0	0	0
613	68803	sp|P05787|K2C8_HUMAN	15.4	2	1	1	Deamidation (NQ)	53704	Keratin type II cytoskeletal 8 OS=Homo sapiens OX=9606 GN=KRT8 PE=1 SV=7	1	0.5	1	0	0	0	0	0
329	72981	sp|Q9NRC6|SPTN5_HUMAN	15.4	1	3	2	TMT6plex	416753	Spectrin beta chain non-erythrocytic 5 OS=Homo sapiens OX=9606 GN=SPTBN5 PE=1 SV=2	1	1.368	1.079	1.263	0	0	0	0
185	82605	sp|Q9NRL2-2|BAZ1A_HUMAN	15.31	2	4	1	TMT6plex	175384	Isoform 2 of Bromodomain adjacent to zinc finger domain protein 1A OS=Homo sapiens OX=9606 GN=BAZ1A	1	1	0	1	0	0	0	0
318	71071	sp|P01011|AACT_HUMAN	15.26	4	2	1	Deamidation (NQ); TMT6plex	47651	Alpha-1-antichymotrypsin OS=Homo sapiens OX=9606 GN=SERPINA3 PE=1 SV=2	1	1.024	0.977	1.161	0	0	0	0
318	107380	sp|P01011-2|AACT_HUMAN	15.26	5	1	1	Deamidation (NQ); TMT6plex	24033	Isoform 2 of Alpha-1-antichymotrypsin OS=Homo sapiens OX=9606 GN=SERPINA3	1	1.024	0.977	1.161	0	0	0	0
318	40085	tr|G3V595|G3V595_HUMAN	15.26	4	1	1	Deamidation (NQ); TMT6plex	34626	Alpha-1-antichymotrypsin (Fragment) OS=Homo sapiens OX=9606 GN=SERPINA3 PE=1 SV=3	1	1.024	0.977	1.161	0	0	0	0
668	107555	sp|O95786|DDX58_HUMAN	15.23	1	1	1	Deamidation (NQ); TMT6plex	106600	Probable ATP-dependent RNA helicase DDX58 OS=Homo sapiens OX=9606 GN=DDX58 PE=1 SV=2	1	1	0	0	0	0	0	0
1196	14464	tr|Q5H966|Q5H966_HUMAN	15.16	5	1	1	TMT6plex	17372	Sex comb on midleg-like protein 1 (Fragment) OS=Homo sapiens OX=9606 GN=SCML1 PE=1 SV=8	1	0.5	1.5	1.5	0	0	0	0
1196	107390	sp|Q9UN30-2|SCML1_HUMAN	15.16	2	1	1	TMT6plex	34216	Isoform 2 of Sex comb on midleg-like protein 1 OS=Homo sapiens OX=9606 GN=SCML1	1	0.5	1.5	1.5	0	0	0	0
1196	107393	sp|Q9UN30|SCML1_HUMAN	15.16	2	1	1	TMT6plex	37447	Sex comb on midleg-like protein 1 OS=Homo sapiens OX=9606 GN=SCML1 PE=1 SV=2	1	0.5	1.5	1.5	0	0	0	0
1209	107446	tr|D6RGX4|D6RGX4_HUMAN	0	2	1	1		49883	Family with sequence similarity 90 member A26 OS=Homo sapiens OX=9606 GN=FAM90A26 PE=4 SV=1	0	0	10000	10000	0	0	0	0
1217	107472	sp|Q6TGC4|PADI6_HUMAN	0	1	1	1	TMT6plex	77728	Protein-arginine deiminase type-6 OS=Homo sapiens OX=9606 GN=PADI6 PE=1 SV=3	0	0	10000	10000	0	0	0	0
1220	107479	sp|Q9Y2D1|ATF5_HUMAN	0	3	1	1		30674	Cyclic AMP-dependent transcription factor ATF-5 OS=Homo sapiens OX=9606 GN=ATF5 PE=1 SV=4	0	0	10000	10000	0	0	0	0
1231	40141	tr|B1ALU1|B1ALU1_HUMAN	0	1	1	1	Oxidation (M); Deamidation (NQ)	155548	Adhesion G protein-coupled receptor L2 OS=Homo sapiens OX=9606 GN=ADGRL2 PE=1 SV=1	0	0	10000	10000	0	0	0	0
1231	107517	sp|O95490-2|AGRL2_HUMAN	0	1	1	1	Oxidation (M); Deamidation (NQ)	157177	Isoform 2 of Adhesion G protein-coupled receptor L2 OS=Homo sapiens OX=9606 GN=ADGRL2	0	0	10000	10000	0	0	0	0
1231	40143	tr|B1ALU3|B1ALU3_HUMAN	0	1	1	1	Oxidation (M); Deamidation (NQ)	160514	Adhesion G protein-coupled receptor L2 OS=Homo sapiens OX=9606 GN=ADGRL2 PE=1 SV=1	0	0	10000	10000	0	0	0	0
585	96334	sp|P0C671|CF222_HUMAN	0	2	2	1	TMT6plex	71930	Uncharacterized protein C6orf222 OS=Homo sapiens OX=9606 GN=C6orf222 PE=1 SV=1	0	10000	0	0	0	0	0	0
1238	40201	tr|A0A0A0MSL2|A0A0A0MSL2_HUMAN	0	2	1	1		46684	Zinc finger protein Helios OS=Homo sapiens OX=9606 GN=IKZF2 PE=1 SV=1	0	10000	0	0	0	0	0	0
610	107151	sp|Q7Z7G8-6|VP13B_HUMAN	0	0	2	2		448539	Isoform 6 of Vacuolar protein sorting-associated protein 13B OS=Homo sapiens OX=9606 GN=VPS13B	0	10000	0	10000	0	0	0	0
610	107152	sp|Q7Z7G8|VP13B_HUMAN	0	0	2	2		448667	Vacuolar protein sorting-associated protein 13B OS=Homo sapiens OX=9606 GN=VPS13B PE=1 SV=2	0	10000	0	10000	0	0	0	0
45	107427	sp|Q03001-13|DYST_HUMAN	0	1	2	2	Deamidation (NQ)	102868	Isoform 8 of Dystonin OS=Homo sapiens OX=9606 GN=DST	0	10000	10000	0	0	0	0	0
1240	107553	sp|Q7Z3Z4-2|PIWL4_HUMAN	0	3	1	1	Oxidation (M); TMT6plex	56442	Isoform 2 of Piwi-like protein 4 OS=Homo sapiens OX=9606 GN=PIWIL4	1	0	0	0	0	0	0	0
1240	107554	sp|Q7Z3Z4|PIWL4_HUMAN	0	2	1	1	Oxidation (M); TMT6plex	96589	Piwi-like protein 4 OS=Homo sapiens OX=9606 GN=PIWIL4 PE=2 SV=2	1	0	0	0	0	0	0	0
653	107883	sp|O75147-4|OBSL1_HUMAN	0	0	1	1		168520	Isoform 4 of Obscurin-like protein 1 OS=Homo sapiens OX=9606 GN=OBSL1	1	0	0	0	0	0	0	0
653	108048	sp|O75147|OBSL1_HUMAN	0	0	1	1		206945	Obscurin-like protein 1 OS=Homo sapiens OX=9606 GN=OBSL1 PE=1 SV=4	1	0	0	0	0	0	0	0
1236	85299	sp|Q8NFW1-2|COMA1_HUMAN	0	0	1	1		159211	Isoform 2 of Collagen alpha-1(XXII) chain OS=Homo sapiens OX=9606 GN=COL22A1	1	0	0	1	0	0	0	0
158	5037	tr|A0A1X7SBU6|A0A1X7SBU6_HUMAN	0	0	1	1	Deamidation (NQ)	288348	Adhesion G protein-coupled receptor V1 (Fragment) OS=Homo sapiens OX=9606 GN=ADGRV1 PE=1 SV=1	1	0	1	2	0	0	0	0
1363	72424	sp|A7E2V4-5|ZSWM8_HUMAN	0	0	1	1		196435	Isoform 5 of Zinc finger SWIM domain-containing protein 8 OS=Homo sapiens OX=9606 GN=ZSWIM8	1	0	1.5	0.5	0	0	0	0
1363	4390	tr|S4R410|S4R410_HUMAN	0	0	1	1		196918	Zinc finger SWIM domain-containing protein 8 OS=Homo sapiens OX=9606 GN=ZSWIM8 PE=1 SV=1	1	0	1.5	0.5	0	0	0	0
1199	49398	tr|H7C1I9|H7C1I9_HUMAN	0	1	1	1		180039	Microtubule-associated serine/threonine-protein kinase 4 (Fragment) OS=Homo sapiens OX=9606 GN=MAST4 PE=1 SV=1	1	0.333	1	1	0	0	0	0
1199	107400	sp|O15021-2|MAST4_HUMAN	0	1	1	1		264759	Isoform 2 of Microtubule-associated serine/threonine-protein kinase 4 OS=Homo sapiens OX=9606 GN=MAST4	1	0.333	1	1	0	0	0	0
1199	107401	sp|O15021-3|MAST4_HUMAN	0	1	1	1		265351	Isoform 3 of Microtubule-associated serine/threonine-protein kinase 4 OS=Homo sapiens OX=9606 GN=MAST4	1	0.333	1	1	0	0	0	0
1199	107402	sp|O15021-6|MAST4_HUMAN	0	1	1	1		266187	Isoform 5 of Microtubule-associated serine/threonine-protein kinase 4 OS=Homo sapiens OX=9606 GN=MAST4	1	0.333	1	1	0	0	0	0
1199	107403	sp|O15021|MAST4_HUMAN	0	1	1	1		284096	Microtubule-associated serine/threonine-protein kinase 4 OS=Homo sapiens OX=9606 GN=MAST4 PE=1 SV=4	1	0.333	1	1	0	0	0	0
292	73467	sp|Q9Y3R5-2|DOP2_HUMAN	0	1	3	3	Deamidation (NQ); TMT6plex	257392	Isoform 2 of Protein dopey-2 OS=Homo sapiens OX=9606 GN=DOPEY2	1	0.5	0.5	1	0	0	0	0
292	73468	sp|Q9Y3R5|DOP2_HUMAN	0	1	3	3	Deamidation (NQ); TMT6plex	258227	Protein dopey-2 OS=Homo sapiens OX=9606 GN=DOPEY2 PE=1 SV=5	1	0.5	0.5	1	0	0	0	0
1206	107428	sp|Q9BX79-3|STRA6_HUMAN	0	2	1	1	Deamidation (NQ)	72601	Isoform 3 of Receptor for retinol uptake STRA6 OS=Homo sapiens OX=9606 GN=STRA6	1	0.5	1	1.5	0	0	0	0
1206	39920	tr|J3KQI6|J3KQI6_HUMAN	0	2	1	1	Deamidation (NQ)	72648	Receptor for retinol uptake STRA6 OS=Homo sapiens OX=9606 GN=STRA6 PE=1 SV=1	1	0.5	1	1.5	0	0	0	0
1206	107429	sp|Q9BX79|STRA6_HUMAN	0	2	1	1	Deamidation (NQ)	73503	Receptor for retinol uptake STRA6 OS=Homo sapiens OX=9606 GN=STRA6 PE=1 SV=1	1	0.5	1	1.5	0	0	0	0
1206	107430	sp|Q9BX79-6|STRA6_HUMAN	0	2	1	1	Deamidation (NQ)	75192	Isoform 6 of Receptor for retinol uptake STRA6 OS=Homo sapiens OX=9606 GN=STRA6	1	0.5	1	1.5	0	0	0	0
1206	107431	sp|Q9BX79-5|STRA6_HUMAN	0	2	1	1	Deamidation (NQ)	77922	Isoform 5 of Receptor for retinol uptake STRA6 OS=Homo sapiens OX=9606 GN=STRA6	1	0.5	1	1.5	0	0	0	0
1206	107432	sp|Q9BX79-4|STRA6_HUMAN	0	2	1	1	Deamidation (NQ)	77696	Isoform 4 of Receptor for retinol uptake STRA6 OS=Homo sapiens OX=9606 GN=STRA6	1	0.5	1	1.5	0	0	0	0
38	73649	sp|Q5VST9-3|OBSCN_HUMAN	0	1	6	3	Deamidation (NQ)	721557	Isoform 3 of Obscurin OS=Homo sapiens OX=9606 GN=OBSCN	1	0.625	0.875	1.625	0	0	0	0
575	107240	sp|Q8IWX7-2|UN45B_HUMAN	0	3	2	2	Oxidation (M); TMT6plex	94850	Isoform 2 of Protein unc-45 homolog B OS=Homo sapiens OX=9606 GN=UNC45B	1	0.667	0.667	0.333	0	0	0	0
393	107521	sp|Q8N2I9-3|STK40_HUMAN	0	2	1	1	Deamidation (NQ); TMT6plex	46393	Isoform 3 of Serine/threonine-protein kinase 40 OS=Homo sapiens OX=9606 GN=STK40	1	0.75	0.875	1.375	0	0	0	0
393	107522	sp|Q8N2I9-4|STK40_HUMAN	0	2	1	1	Deamidation (NQ); TMT6plex	49459	Isoform 4 of Serine/threonine-protein kinase 40 OS=Homo sapiens OX=9606 GN=STK40	1	0.75	0.875	1.375	0	0	0	0
286	107093	sp|O60522-2|TDRD6_HUMAN	0	1	3	3	Deamidation (NQ); TMT6plex	233200	Isoform 2 of Tudor domain-containing protein 6 OS=Homo sapiens OX=9606 GN=TDRD6	1	0.833	1.167	0.5	0	0	0	0
286	107094	sp|O60522|TDRD6_HUMAN	0	1	3	3	Deamidation (NQ); TMT6plex	236515	Tudor domain-containing protein 6 OS=Homo sapiens OX=9606 GN=TDRD6 PE=2 SV=2	1	0.833	1.167	0.5	0	0	0	0
38	73626	sp|Q5VST9-6|OBSCN_HUMAN	0	1	8	4	Deamidation (NQ)	924984	Isoform 5 of Obscurin OS=Homo sapiens OX=9606 GN=OBSCN	1	0.9	1.5	1.5	0	0	0	0
38	3952	tr|A6NGQ3|A6NGQ3_HUMAN	0	1	8	4	Deamidation (NQ)	973018	Obscurin OS=Homo sapiens OX=9606 GN=OBSCN PE=1 SV=5	1	0.9	1.5	1.5	0	0	0	0
38	73617	sp|Q5VST9|OBSCN_HUMAN	0	1	7	4	Deamidation (NQ)	868496	Obscurin OS=Homo sapiens OX=9606 GN=OBSCN PE=1 SV=3	1	0.9	1.5	1.5	0	0	0	0
38	73618	sp|Q5VST9-2|OBSCN_HUMAN	0	1	7	4	Deamidation (NQ)	868583	Isoform 2 of Obscurin OS=Homo sapiens OX=9606 GN=OBSCN	1	0.9	1.5	1.5	0	0	0	0
38	39780	tr|A0A1B0GTS2|A0A1B0GTS2_HUMAN	0	1	2	2		282129	Obscurin (Fragment) OS=Homo sapiens OX=9606 GN=OBSCN PE=1 SV=1	1	0.9	1.5	1.5	0	0	0	0
1201	84524	sp|O60840-5|CAC1F_HUMAN	0	1	1	1	TMT6plex	211689	Isoform 4 of Voltage-dependent L-type calcium channel subunit alpha-1F OS=Homo sapiens OX=9606 GN=CACNA1F	1	1	0	1	0	0	0	0
1201	84536	sp|O60840-7|CAC1F_HUMAN	0	1	1	1	TMT6plex	213809	Isoform 6 of Voltage-dependent L-type calcium channel subunit alpha-1F OS=Homo sapiens OX=9606 GN=CACNA1F	1	1	0	1	0	0	0	0
1201	84539	sp|O60840-4|CAC1F_HUMAN	0	1	1	1	TMT6plex	214031	Isoform 3 of Voltage-dependent L-type calcium channel subunit alpha-1F OS=Homo sapiens OX=9606 GN=CACNA1F	1	1	0	1	0	0	0	0
1201	84572	sp|O60840-6|CAC1F_HUMAN	0	1	1	1	TMT6plex	218557	Isoform 5 of Voltage-dependent L-type calcium channel subunit alpha-1F OS=Homo sapiens OX=9606 GN=CACNA1F	1	1	0	1	0	0	0	0
1201	84587	sp|O60840-2|CAC1F_HUMAN	0	1	1	1	TMT6plex	219494	Isoform 2 of Voltage-dependent L-type calcium channel subunit alpha-1F OS=Homo sapiens OX=9606 GN=CACNA1F	1	1	0	1	0	0	0	0
1201	84596	sp|O60840|CAC1F_HUMAN	0	1	1	1	TMT6plex	220676	Voltage-dependent L-type calcium channel subunit alpha-1F OS=Homo sapiens OX=9606 GN=CACNA1F PE=1 SV=2	1	1	0	1	0	0	0	0
1214	14246	tr|B4DT68|B4DT68_HUMAN	0	3	1	1	Deamidation (NQ)	42904	Myotilin OS=Homo sapiens OX=9606 GN=MYOT PE=1 SV=1	1	1	0	1.5	0	0	0	0
1215	107476	sp|Q9Y5T5-2|UBP16_HUMAN	0	1	1	1	Oxidation (M); TMT6plex	93499	Isoform 2 of Ubiquitin carboxyl-terminal hydrolase 16 OS=Homo sapiens OX=9606 GN=USP16	1	1	0.833	0.667	0	0	0	0
681	49060	tr|A0A087X1L0|A0A087X1L0_HUMAN	0	2	1	1	TMT6plex	33993	MAP3K12-binding inhibitory protein 1 OS=Homo sapiens OX=9606 GN=MBIP PE=1 SV=1	1	1	0.909	0.909	0	0	0	0
681	107578	sp|Q9NS73-2|MBIP1_HUMAN	0	2	1	1	TMT6plex	34023	Isoform 2 of MAP3K12-binding inhibitory protein 1 OS=Homo sapiens OX=9606 GN=MBIP	1	1	0.909	0.909	0	0	0	0
681	49061	tr|S4R2X9|S4R2X9_HUMAN	0	2	1	1	TMT6plex	34230	MAP3K12-binding inhibitory protein 1 (Fragment) OS=Homo sapiens OX=9606 GN=MBIP PE=1 SV=1	1	1	0.909	0.909	0	0	0	0
681	107584	sp|Q9NS73-5|MBIP1_HUMAN	0	2	1	1	TMT6plex	39153	Isoform 4 of MAP3K12-binding inhibitory protein 1 OS=Homo sapiens OX=9606 GN=MBIP	1	1	0.909	0.909	0	0	0	0
681	107585	sp|Q9NS73|MBIP1_HUMAN	0	2	1	1	TMT6plex	39281	MAP3K12-binding inhibitory protein 1 OS=Homo sapiens OX=9606 GN=MBIP PE=1 SV=2	1	1	0.909	0.909	0	0	0	0
590	107296	sp|P21283|VATC1_HUMAN	0	4	2	2	Deamidation (NQ); TMT6plex	43942	V-type proton ATPase subunit C 1 OS=Homo sapiens OX=9606 GN=ATP6V1C1 PE=1 SV=4	1	1	1	2	0	0	0	0
740	108950	sp|Q5JWF2-3|GNAS1_HUMAN	0	1	1	1		77643	Isoform XLas-3 of Guanine nucleotide-binding protein G(s) subunit alpha isoforms XLas OS=Homo sapiens OX=9606 GN=GNAS	1	1.016	1.145	1.387	0	0	0	0
1212	107451	sp|Q9H9A5-6|CNO10_HUMAN	0	1	1	1	Deamidation (NQ); TMT6plex	89141	Isoform 6 of CCR4-NOT transcription complex subunit 10 OS=Homo sapiens OX=9606 GN=CNOT10	1	1.286	0.857	2.143	0	0	0	0
1205	40026	tr|A0A0B4J1T5|A0A0B4J1T5_HUMAN	0	3	1	1	Carbamidomethylation	35315	Caspase recruitment domain-containing protein 6 OS=Homo sapiens OX=9606 GN=CARD6 PE=1 SV=1	1	1.367	0.867	1.233	0	0	0	0
1205	107422	sp|Q9BX69|CARD6_HUMAN	0	1	1	1	Carbamidomethylation	116468	Caspase recruitment domain-containing protein 6 OS=Homo sapiens OX=9606 GN=CARD6 PE=1 SV=2	1	1.367	0.867	1.233	0	0	0	0
1239	83844	sp|A2PYH4-2|HFM1_HUMAN	0	2	1	1		62941	Isoform 2 of Probable ATP-dependent DNA helicase HFM1 OS=Homo sapiens OX=9606 GN=HFM1	1	1.382	1.045	1.367	0	0	0	0
1239	42439	tr|H0Y3X7|H0Y3X7_HUMAN	0	2	1	1		71014	Probable ATP-dependent DNA helicase HFM1 (Fragment) OS=Homo sapiens OX=9606 GN=HFM1 PE=4 SV=1	1	1.382	1.045	1.367	0	0	0	0
1239	107550	sp|A2PYH4|HFM1_HUMAN	0	1	1	1		162609	Probable ATP-dependent DNA helicase HFM1 OS=Homo sapiens OX=9606 GN=HFM1 PE=1 SV=2	1	1.382	1.045	1.367	0	0	0	0
641	95912	sp|Q96Q89-4|KI20B_HUMAN	0	1	2	1	TMT6plex	199809	Isoform 4 of Kinesin-like protein KIF20B OS=Homo sapiens OX=9606 GN=KIF20B	1	1.5	2	3	0	0	0	0
641	96024	sp|Q96Q89-3|KI20B_HUMAN	0	1	2	1	TMT6plex	206134	Isoform 3 of Kinesin-like protein KIF20B OS=Homo sapiens OX=9606 GN=KIF20B	1	1.5	2	3	0	0	0	0
641	73359	sp|Q96Q89|KI20B_HUMAN	0	1	2	1	TMT6plex	210628	Kinesin-like protein KIF20B OS=Homo sapiens OX=9606 GN=KIF20B PE=1 SV=3	1	1.5	2	3	0	0	0	0
641	73668	sp|Q96Q89-2|KI20B_HUMAN	0	1	2	1	TMT6plex	214274	Isoform 2 of Kinesin-like protein KIF20B OS=Homo sapiens OX=9606 GN=KIF20B	1	1.5	2	3	0	0	0	0
394	107525	sp|Q9P246|STIM2_HUMAN	0	1	1	1	TMT6plex	83971	Stromal interaction molecule 2 OS=Homo sapiens OX=9606 GN=STIM2 PE=1 SV=2	1	1.687	1.284	1.537	0	0	0	0
677	107549	sp|O15440-5|MRP5_HUMAN	0	1	1	1	TMT6plex	155731	Isoform 5 of Multidrug resistance-associated protein 5 OS=Homo sapiens OX=9606 GN=ABCC5	1	1.75	1.5	0.75	0	0	0	0
628	28908	tr|A0A0C4DGG6|A0A0C4DGG6_HUMAN	0	1	1	1		140389	NPC1-like intracellular cholesterol transporter 1 OS=Homo sapiens OX=9606 GN=NPC1L1 PE=1 SV=1	1	2	0	1	0	0	0	0
628	39642	tr|A0A0C4DFX6|A0A0C4DFX6_HUMAN	0	1	1	1		145764	NPC1-like intracellular cholesterol transporter 1 OS=Homo sapiens OX=9606 GN=NPC1L1 PE=1 SV=1	1	2	0	1	0	0	0	0
642	95125	sp|Q9UBC2-2|EP15R_HUMAN	0	1	1	1	Deamidation (NQ); TMT6plex	99606	Isoform 2 of Epidermal growth factor receptor substrate 15-like 1 OS=Homo sapiens OX=9606 GN=EPS15L1	1	2	0	2	0	0	0	0
1221	107480	tr|A0A0G2JM75|A0A0G2JM75_HUMAN	0	16	1	1	TMT6plex	6743	Beta-2-syntrophin (Fragment) OS=Homo sapiens OX=9606 GN=SNTB2 PE=1 SV=1	1	2	1	0	0	0	0	0
1221	107481	tr|J3KT21|J3KT21_HUMAN	0	16	1	1	TMT6plex	6913	Beta-2-syntrophin (Fragment) OS=Homo sapiens OX=9606 GN=SNTB2 PE=1 SV=1	1	2	1	0	0	0	0	0
1221	107482	tr|H0YCS0|H0YCS0_HUMAN	0	6	1	1	TMT6plex	17957	Beta-2-syntrophin (Fragment) OS=Homo sapiens OX=9606 GN=SNTB2 PE=1 SV=1	1	2	1	0	0	0	0	0
1221	107483	tr|A0A140TA73|A0A140TA73_HUMAN	0	5	1	1	TMT6plex	19422	Beta-2-syntrophin (Fragment) OS=Homo sapiens OX=9606 GN=SNTB2 PE=1 SV=1	1	2	1	0	0	0	0	0
1221	107484	sp|Q13425-2|SNTB2_HUMAN	0	4	1	1	TMT6plex	27677	Isoform 2 of Beta-2-syntrophin OS=Homo sapiens OX=9606 GN=SNTB2	1	2	1	0	0	0	0	0
1221	83800	sp|Q13425|SNTB2_HUMAN	0	2	1	1	TMT6plex	57950	Beta-2-syntrophin OS=Homo sapiens OX=9606 GN=SNTB2 PE=1 SV=1	1	2	1	0	0	0	0	0
676	94467	sp|P09622-2|DLDH_HUMAN	0	3	2	2	Deamidation (NQ)	43587	Isoform 2 of Dihydrolipoyl dehydrogenase mitochondrial OS=Homo sapiens OX=9606 GN=DLD	1	2	1	4	0	0	0	0
676	94468	tr|E9PEX6|E9PEX6_HUMAN	0	2	2	2	Deamidation (NQ)	51816	Dihydrolipoyl dehydrogenase OS=Homo sapiens OX=9606 GN=DLD PE=1 SV=1	1	2	1	4	0	0	0	0
676	69884	sp|P09622|DLDH_HUMAN	0	2	2	2	Deamidation (NQ)	54177	Dihydrolipoyl dehydrogenase mitochondrial OS=Homo sapiens OX=9606 GN=DLD PE=1 SV=2	1	2	1	4	0	0	0	0
1242	107561	sp|O75437|ZN254_HUMAN	0	1	1	1	Carbamidomethylation; TMT6plex	77160	Zinc finger protein 254 OS=Homo sapiens OX=9606 GN=ZNF254 PE=2 SV=3	1	3	0	1	0	0	0	0
1227	107495	sp|Q14807-2|KIF22_HUMAN	0	1	1	1		66307	Isoform 2 of Kinesin-like protein KIF22 OS=Homo sapiens OX=9606 GN=KIF22	1	5	1	6	0	0	0	0

## Sheet: super1_feature peptides
Protein Group	Protein ID	Protein Accession	Peptide	Unique	-10lgP	Mass	ppm	m/z	z	RT	Scan	#Spec	127	128	129	130	Start	End	PTM
1	396	tr|A0A0C4DGB6|A0A0C4DGB6_HUMAN	Y.TKK(+229.16)VPQVSTPTLVEVSR.N	Y	66.27	2097.24	6.6	700.091	3	13.07	5132	4	1	1.012	1.049	1.346	436	452	TMT6plex
1	396	tr|A0A0C4DGB6|A0A0C4DGB6_HUMAN	T.E(+229.16)C(+57.02)C(+57.02)HGDLLEC(+57.02)ADDR.A	Y	65.87	1977.82	-1.6	660.279	3	7.85	2658	3	1	3	1.667	4	268	281	TMT6plex; Carbamidomethylation
1	396	tr|A0A0C4DGB6|A0A0C4DGB6_HUMAN	K.C(+57.02)C(+57.02)TESLVNR.R	Y	62.24	1137.49	-3	569.751	2	4.03	1087	4	1	0.5	0.5	1	500	508	Carbamidomethylation
1	396	tr|A0A0C4DGB6|A0A0C4DGB6_HUMAN	T.E(+229.16)C(+57.02)C(+57.02)HGDLLEC(+57.02)ADDRADLAK(+229.16).Y	Y	61.78	2705.26	1.3	677.323	4	10.79	4044	2	1	1.133	1	1.867	268	286	TMT6plex; Carbamidomethylation
1	396	tr|A0A0C4DGB6|A0A0C4DGB6_HUMAN	K.K(+229.16)VPQVSTPTLVEVSR.N	Y	59.04	1868.09	-2.6	623.703	3	11.46	4365	4	1	2.4	1.2	1.067	438	452	TMT6plex
1	396	tr|A0A0C4DGB6|A0A0C4DGB6_HUMAN	T.E(+229.16)C(+57.02)C(+57.02)HGDLLEC(+57.02)AD(+15.99)DR.A	Y	57.79	1993.81	-2.3	665.61	3	7.74	2604	1	1	0.25	0	1	268	281	TMT6plex; Carbamidomethylation; Hydroxylation
1	396	tr|A0A0C4DGB6|A0A0C4DGB6_HUMAN	T.EC(+57.02)C(+57.02)HGDLLEC(+57.02)ADDR.A	Y	54.58	1748.66	-3.2	583.89	3	6.28	1994	3	1	0.667	1	2.667	268	281	Carbamidomethylation
1	396	tr|A0A0C4DGB6|A0A0C4DGB6_HUMAN	K.VPQVSTPTLVEVSR.N	Y	51.05	1510.84	-0.8	756.424	2	11.87	4560	1	1	1	1	0	439	452
1	396	tr|A0A0C4DGB6|A0A0C4DGB6_HUMAN	L.GEYK(+42.01)FQN(+.98)ALLVR.Y	Y	50.81	1479.77	-0.8	494.264	3	14.69	5892	2	1	0.5	3	0.5	423	434	Acetylation (K); Deamidation (NQ)
1	396	tr|A0A0C4DGB6|A0A0C4DGB6_HUMAN	T.EC(+57.02)C(+57.02)HGDLLEC(+57.02)ADDRADLAK(+229.16).Y	Y	48.99	2476.1	-1.2	620.031	4	10.15	3735	2	1	4	2	2.5	268	286	Carbamidomethylation; TMT6plex
1	396	tr|A0A0C4DGB6|A0A0C4DGB6_HUMAN	K.V(+229.16)PQVSTPTLVEVSR.N	Y	48.44	1740	-1.5	581.006	3	14.52	5813	2	1	0	1	0.5	439	452	TMT6plex
1	396	tr|A0A0C4DGB6|A0A0C4DGB6_HUMAN	K.L(+229.16)VNE(+14.02)VTEFAK(+229.16).T	Y	46.62	1620.95	-1.4	811.481	2	18.4	7645	6	1	0.897	1.088	1.375	66	75	TMT6plex; Methyl ester
1	396	tr|A0A0C4DGB6|A0A0C4DGB6_HUMAN	K.LVN(+.98)E(+14.02)VTEFAK(+229.16).T	Y	46.03	1392.77	0.9	697.393	2	14.53	5817	2	1	7	0	5	66	75	Deamidation (NQ); Methyl ester; TMT6plex
1	396	tr|A0A0C4DGB6|A0A0C4DGB6_HUMAN	Y.TK(+229.16)KVP(+15.99)QVSTPTLVEVSR.N	Y	45.14	2113.23	8	705.423	3	13.13	5157	1	1	1	0	2	436	452	TMT6plex; Hydroxylation
1	396	tr|A0A0C4DGB6|A0A0C4DGB6_HUMAN	K.LVNE(+14.02)VTEFAK(+229.16).T	Y	44.77	1391.79	0.9	696.901	2	13.8	5470	8	1	1.696	1.043	1.348	66	75	Methyl ester; TMT6plex
1	396	tr|A0A0C4DGB6|A0A0C4DGB6_HUMAN	F.AQY(+15.99)LQQC(+57.02)PFEDHVK(+229.16).L	Y	44.49	2006.97	-0.9	669.997	3	10.23	3775	2	1	2.2	1.4	0.6	52	65	Hydroxylation; Carbamidomethylation; TMT6plex
1	396	tr|A0A0C4DGB6|A0A0C4DGB6_HUMAN	T.EC(+57.02)C(+57.02)HGD(+15.99)LLEC(+57.02)ADDRADLAK(+229.16).Y	Y	43.19	2492.09	-0.3	624.03	4	10.17	3745	1	1	1.5	1.5	1	268	286	Carbamidomethylation; Hydroxylation; TMT6plex
1	396	tr|A0A0C4DGB6|A0A0C4DGB6_HUMAN	E.QLGE(+14.02)YK(+15.99)FQNALLVR.Y	Y	41.9	1707.93	10.9	570.324	3	17.45	7198	3	1	1	0.5	4.5	421	434	Methyl ester; Hydroxylation
1	396	tr|A0A0C4DGB6|A0A0C4DGB6_HUMAN	L.IAFAQY(+15.99)LQQC(+57.02)PFEDHVK(+229.16).L	Y	41.57	2338.16	-0.5	585.547	4	15.84	6435	1	1	1	2	2	49	65	Hydroxylation; Carbamidomethylation; TMT6plex
1	396	tr|A0A0C4DGB6|A0A0C4DGB6_HUMAN	K.Y(+229.16)LYEIAR.R	Y	39.11	1155.65	-2.2	578.831	2	12.56	4889	4	1	0.656	0.522	0.638	162	168	TMT6plex
1	396	tr|A0A0C4DGB6|A0A0C4DGB6_HUMAN	K.QTALVELVK(+14.02)(+229.16).H	Y	38.89	1242.78	-1.2	622.394	2	15.72	6377	4	1	1.538	1.615	2	550	558	Methyl ester; TMT6plex
1	396	tr|A0A0C4DGB6|A0A0C4DGB6_HUMAN	Y.TKK(+229.16)VP(+15.99)QVSTPTLVEVSR.N	Y	38.3	2113.23	10.2	705.425	3	12.96	5081	1	1	1	0.5	0.5	436	452	TMT6plex; Hydroxylation
1	396	tr|A0A0C4DGB6|A0A0C4DGB6_HUMAN	K.LVN(+15.99)E(+14.02)VTEFAK(+229.16).T	Y	34.82	1407.78	0.4	704.898	2	13.74	5442	2	1	2	0	2	66	75	Hydroxylation; Methyl ester; TMT6plex
1	396	tr|A0A0C4DGB6|A0A0C4DGB6_HUMAN	Y.T(+229.16)KKVPQVSTPTLVEVSR.N	Y	33.33	2097.24	9	700.092	3	13.24	5210	1	1	0.5	1.5	0	436	452	TMT6plex
1	396	tr|A0A0C4DGB6|A0A0C4DGB6_HUMAN	K.K(+229.16)QTALVELVK(+14.02)(+229.16).H	Y	32.79	1600.03	-2.8	534.35	3	14.28	5701	2	1	1.385	0.812	1.436	549	558	TMT6plex; Methyl ester
1	396	tr|A0A0C4DGB6|A0A0C4DGB6_HUMAN	K.LVTDLTK(+229.16).V	Y	32.16	1017.63	-1.9	509.82	2	9.12	3254	4	1	1.75	0.25	1.25	258	264	TMT6plex
1	396	tr|A0A0C4DGB6|A0A0C4DGB6_HUMAN	Q.V(+229.16)STPTLVEVSR.N	Y	31.76	1415.82	-1.1	708.916	2	12.05	4644	1	1	0.5	0.25	0.5	442	452	TMT6plex
1	396	tr|A0A0C4DGB6|A0A0C4DGB6_HUMAN	K.Y(+229.16)IC(+57.02)ENQ(+.98)DSISSK(+229.16).L	Y	30.44	1901.94	1.8	951.981	2	10.56	3933	2	1	0.4	0	0.6	287	298	TMT6plex; Carbamidomethylation; Deamidation (NQ)
1	396	tr|A0A0C4DGB6|A0A0C4DGB6_HUMAN	T.D(+14.02)LTKVHTE(+14.02)C(+57.02)C(+57.02)HGDLLEC(+57.02)ADDR.A	Y	30.4	2571.12	33.6	643.808	4	7.82	2646	3	1	1	1	1	261	281	Methyl ester; Carbamidomethylation
1	396	tr|A0A0C4DGB6|A0A0C4DGB6_HUMAN	K.Q(+229.16)TALVELVK(+14.02)(+229.16).H	Y	29.98	1471.94	-0.4	736.976	2	17.49	7219	2	1	1.2	0.933	1.4	550	558	TMT6plex; Methyl ester
1	396	tr|A0A0C4DGB6|A0A0C4DGB6_HUMAN	K.L(+229.16)VTDLTK(+229.16).V	Y	29.68	1246.79	-2.2	624.401	2	13.3	5233	5	1	0.85	0.863	1.245	258	264	TMT6plex
1	396	tr|A0A0C4DGB6|A0A0C4DGB6_HUMAN	K.L(+229.16)VNE(+14.02)VTEFAK.T	Y	29.65	1391.79	-2.5	696.899	2	17.04	7005	1	1	1	1	2	66	75	TMT6plex; Methyl ester
1	396	tr|A0A0C4DGB6|A0A0C4DGB6_HUMAN	Y.L(+229.16)QQC(+57.02)PFEDHVK(+229.16).L	Y	29.27	1857.98	-2.3	620.333	3	10.79	4043	1	1	1.5	0.5	1	55	65	TMT6plex; Carbamidomethylation
1	396	tr|A0A0C4DGB6|A0A0C4DGB6_HUMAN	K.C(+57.02)(+229.16)C(+57.02)TESLVNR.R	Y	28.83	1366.65	-0.7	684.334	2	6.6	2122	1	1	1.2	1.6	2	500	508	Carbamidomethylation; TMT6plex
1	396	tr|A0A0C4DGB6|A0A0C4DGB6_HUMAN	K.C(+57.02)CKADDK(+229.16).E	Y	28.16	1067.49	-39.6	534.733	2	2.11	344	1	1	0.5	0.25	0.5	582	588	Carbamidomethylation; TMT6plex
1	396	tr|A0A0C4DGB6|A0A0C4DGB6_HUMAN	L.QQC(+57.02)PFEDHVK(+229.16).L	Y	27.71	1515.73	1.6	758.876	2	11.87	4561	3	1	1	1	1	56	65	Carbamidomethylation; TMT6plex
1	396	tr|A0A0C4DGB6|A0A0C4DGB6_HUMAN	V.TK(+15.99)C(+57.02)C(+57.02)TESLVNR.R	Y	27.51	1382.63	9.4	692.328	2	6.49	2067	1	1	1	1.5	2.5	498	508	Hydroxylation; Carbamidomethylation
1	396	tr|A0A0C4DGB6|A0A0C4DGB6_HUMAN	K.TPVSD(+14.02)RVT.K	Y	27.41	887.471	89.9	444.783	2	3.03	683	1	1	0.2	0.2	0.5	491	498	Methyl ester
1	396	tr|A0A0C4DGB6|A0A0C4DGB6_HUMAN	F.AQY(+31.99)LQQC(+57.02)PFEDHVK(+229.16).L	Y	26.22	2022.97	6.9	675.334	3	10.32	3818	1	1	0	1	0	52	65	Dihydroxy; Carbamidomethylation; TMT6plex
1	396	tr|A0A0C4DGB6|A0A0C4DGB6_HUMAN	Q.LC(+57.02)VLHEK(+229.16).T	Y	26.15	1126.64	-1.5	564.325	2	6.72	2176	2	1	2.714	1.286	2.857	484	490	Carbamidomethylation; TMT6plex
1	396	tr|A0A0C4DGB6|A0A0C4DGB6_HUMAN	K.YIC(+57.02)ENQ(+.98)DSISSK(+229.16).L	Y	25.8	1672.78	-0.1	837.398	2	8.03	2746	1	1	1.5	1.5	0	287	298	Carbamidomethylation; Deamidation (NQ); TMT6plex
1	396	tr|A0A0C4DGB6|A0A0C4DGB6_HUMAN	K.C(+57.02)ASLQK(+229.16).F	Y	25.61	934.511	-2.6	468.262	2	4.13	1117	3	1	2.5	1.5	4.5	224	229	Carbamidomethylation; TMT6plex
1	396	tr|A0A0C4DGB6|A0A0C4DGB6_HUMAN	K.Q(+229.16)EPER.N	N	25.51	886.471	1.1	444.243	2	1.81	268	1	1	0.868	0.147	0.603	118	122	TMT6plex
1	396	tr|A0A0C4DGB6|A0A0C4DGB6_HUMAN	A.LVELVK(+229.16).H	N	24.64	928.616	1.2	465.316	2	9.93	3635	2	1	1.75	0.75	1.25	553	558	TMT6plex
1	396	tr|A0A0C4DGB6|A0A0C4DGB6_HUMAN	C.C(+57.02)TESLVNR.R	Y	24.6	977.46	-3.1	489.736	2	3.12	713	1	1	0	0	0	501	508	Carbamidomethylation
1	396	tr|A0A0C4DGB6|A0A0C4DGB6_HUMAN	K.C(+57.02)(+229.16)ASLQK(+229.16).F	Y	22.86	1163.67	-2	582.843	2	6.81	2220	1	1	1	1.333	1.381	224	229	Carbamidomethylation; TMT6plex
1	396	tr|A0A0C4DGB6|A0A0C4DGB6_HUMAN	R.RHPYFYAPELLFFAK(+42.01)RY(+14.02).K	Y	22.28	2273.18	0.3	569.302	4	16.12	6568	10	1	2.4	2.2	3.2	169	185	Acetylation (K); Methyl ester
1	396	tr|A0A0C4DGB6|A0A0C4DGB6_HUMAN	A.L(+229.16)VELVK(+229.16).H	N	22.09	1157.78	-2.1	579.895	2	14.79	5939	4	1	1.04	0.911	1.169	553	558	TMT6plex
1	396	tr|A0A0C4DGB6|A0A0C4DGB6_HUMAN	K.YIC(+57.02)ENQDSISSK(+229.16).L	Y	21.71	1671.8	-1	558.273	3	7.42	2454	1	1	1.411	0.85	1.411	287	298	Carbamidomethylation; TMT6plex
1	396	tr|A0A0C4DGB6|A0A0C4DGB6_HUMAN	V.HTEC(+57.02)C(+57.02)HGD(+14.02)LLEC(+57.02)ADDRADLAK(+229.16).Y	Y	20.42	2728.22	8.8	683.068	4	10.85	4073	1	1	3	3	2	266	286	Carbamidomethylation; Methyl ester; TMT6plex
1	396	tr|A0A0C4DGB6|A0A0C4DGB6_HUMAN	K.YIC(+57.02)EN(+.98)QDSISSK(+229.16).L	Y	19.52	1672.78	-0.8	837.398	2	7.86	2661	1	1	2	1	0	287	298	Carbamidomethylation; Deamidation (NQ); TMT6plex
1	396	tr|A0A0C4DGB6|A0A0C4DGB6_HUMAN	K.SLHTLFGDK(+14.02)(+15.99).L	Y	19.46	1046.54	-34.5	524.259	2	7.73	2598	1	1	1.6	0.6	1.4	89	97	Methyl ester; Hydroxylation
1	396	tr|A0A0C4DGB6|A0A0C4DGB6_HUMAN	L.VTDLTK(+229.16).V	Y	19.41	904.543	-2.2	453.278	2	5.46	1654	1	1	3	1	3	259	264	TMT6plex
1	396	tr|A0A0C4DGB6|A0A0C4DGB6_HUMAN	E.PQNLIK(+229.16).Q	Y	19.2	940.591	-0.4	471.303	2	10.72	4007	1	1	1	0	0	408	413	TMT6plex
1	396	tr|A0A0C4DGB6|A0A0C4DGB6_HUMAN	K.LVTDLTK.V	Y	18.37	788.464	0	395.24	2	5.73	1778	1	1	1	2	1	258	264
1	396	tr|A0A0C4DGB6|A0A0C4DGB6_HUMAN	V.TKC(+57.02)C(+57.02)TESLVNR.R	Y	18	1366.63	12.8	684.333	2	6.75	2195	1	1	0	0	0	498	508	Carbamidomethylation
1	396	tr|A0A0C4DGB6|A0A0C4DGB6_HUMAN	K.Y(+229.16)IC(+57.02)ENQDSISSK(+229.16).L	Y	17.51	1900.96	-2.4	634.659	3	10.18	3748	2	1	0.947	0.727	0.866	287	298	TMT6plex; Carbamidomethylation
1	396	tr|A0A0C4DGB6|A0A0C4DGB6_HUMAN	Q.L(+229.16)C(+57.02)VLHEK(+229.16).T	Y	17.12	1355.8	-2.3	452.94	3	10.37	3840	1	1	0.65	0.7	0.8	484	490	TMT6plex; Carbamidomethylation
1	396	tr|A0A0C4DGB6|A0A0C4DGB6_HUMAN	K.Y(+229.16)LY(+15.99)EIAR.R	Y	16.44	1171.64	-1.3	586.828	2	12.51	4863	1	1	0	6	0	162	168	TMT6plex; Hydroxylation
1	396	tr|A0A0C4DGB6|A0A0C4DGB6_HUMAN	R.ADLAK(+229.16).Y	N	15.69	745.454	-3.1	373.733	2	4.04	1090	1	1	2.312	1	1.125	282	286	TMT6plex
1	396	tr|A0A0C4DGB6|A0A0C4DGB6_HUMAN	K.L(+229.16)VNEVTE(+14.02)FAK(+229.16).T	Y	14.27	1620.95	-0.8	811.481	2	18.43	7660	1	1	0.85	1.2	0.8	66	75	TMT6plex; Methyl ester
1	396	tr|A0A0C4DGB6|A0A0C4DGB6_HUMAN	K.K(+229.16)(+42.01)VPQ(+.98)VSTPTLVEVSR.N	Y	13.8	1911.09	5.6	638.04	3	13.99	5563	1	1	2	0	1	438	452	TMT6plex; Acetylation (K); Deamidation (NQ)
1	396	tr|A0A0C4DGB6|A0A0C4DGB6_HUMAN	N.A(+229.16)LLVR.Y	N	13.08	799.548	-1.4	400.781	2	8.71	3055	1	1	0.833	0.333	1.833	430	434	TMT6plex
1	396	tr|A0A0C4DGB6|A0A0C4DGB6_HUMAN	S.SKLKEC(+57.02)C(+57.02)EK(+229.16)PLLEK(+229.16).S	Y	12.73	2219.24	6.4	555.821	4	10.14	3732	3	1	1.727	1.273	1.727	297	310	Carbamidomethylation; TMT6plex
1	396	tr|A0A0C4DGB6|A0A0C4DGB6_HUMAN	R.M(+229.16)PC(+57.02)AEDYLSV(+14.02).V	Y	11.79	1426.67	-0.7	714.341	2	18.52	7701	1	1	1	0	1	470	479	TMT6plex; Carbamidomethylation; Methyl ester
1	396	tr|A0A0C4DGB6|A0A0C4DGB6_HUMAN	T.LFGDK(+229.16).L	N	11.39	807.469	-1.7	404.741	2	7.54	2510	1	1	1	1	1	93	97	TMT6plex
1	396	tr|A0A0C4DGB6|A0A0C4DGB6_HUMAN	Q.TALVE(+14.02)LVK(+229.16).H	Y	10.74	1114.72	-2.8	558.364	2	15.39	6219	1	1	1	0	1	551	558	Methyl ester; TMT6plex
1	396	tr|A0A0C4DGB6|A0A0C4DGB6_HUMAN	R.A(+229.16)DLAK(+229.16).Y	N	10.66	974.617	-3.7	488.314	2	7.58	2529	2	1	0.983	0.623	1.017	282	286	TMT6plex
1	396	tr|A0A0C4DGB6|A0A0C4DGB6_HUMAN	E.QLGE(+14.02)Y(+15.99)KFQNALLVR.Y	Y	9.36	1707.93	10.7	854.982	2	17.35	7151	1	1	1.348	1.29	1.763	421	434	Methyl ester; Hydroxylation
1	396	tr|A0A0C4DGB6|A0A0C4DGB6_HUMAN	K.ETC(+57.02)FAE(+14.02)EPTM(+15.99)R.I	Y	8.75	1399.57	13.9	700.804	2	4.4	1246	1	1	0	0	1	589	599	Carbamidomethylation; Methyl ester; Oxidation (M)
1	396	tr|A0A0C4DGB6|A0A0C4DGB6_HUMAN	M.FLYEYAR(+15.99).R	Y	8.48	976.465	-4.4	489.238	2	8.25	2850	1	1	0	0	1	354	360	Hydroxylation
1	396	tr|A0A0C4DGB6|A0A0C4DGB6_HUMAN	K.ALVLIAFAQ(+.98)YLQ(+.98)QC(+57.02)PFEDHVK(+229.16).L	Y	8.33	2720.41	2.1	681.111	4	21.95	9290	1	1	2	2	4	45	65	Deamidation (NQ); Carbamidomethylation; TMT6plex
1	396	tr|A0A0C4DGB6|A0A0C4DGB6_HUMAN	I.AFAQ(+.98)YLQQ(+.98)C(+57.02)PFEDHVK(+229.16).L	Y	7.46	2211.05	23.3	738.041	3	12.84	5023	1	1	1.333	0.333	1.667	50	65	Deamidation (NQ); Carbamidomethylation; TMT6plex
1	396	tr|A0A0C4DGB6|A0A0C4DGB6_HUMAN	E.QLGE(+14.02)Y(+31.99)KFQNALLVR.Y	Y	6.49	1723.93	12.9	862.981	2	17.18	7070	1	1	2	4	3	421	434	Methyl ester; Dihydroxy
1	396	tr|A0A0C4DGB6|A0A0C4DGB6_HUMAN	K.Y(+229.16)IC(+57.02)ENQD(+15.99)SISSK(+229.16).L	Y	5.98	1916.96	-1.4	639.992	3	10.06	3694	1	1	2	1	2	287	298	TMT6plex; Carbamidomethylation; Hydroxylation
1	396	tr|A0A0C4DGB6|A0A0C4DGB6_HUMAN	R.R(+229.16)HPYFYAPELLF(+31.99)F.A	Y	5.94	1960.01	-0.1	654.343	3	17.34	7145	1	1	0	0	0	169	181	TMT6plex; Dihydroxy
1	396	tr|A0A0C4DGB6|A0A0C4DGB6_HUMAN	K.A(+229.16)TKEQ(+.98)LK(+229.16).A	Y	5.44	1275.78	-32.2	638.877	2	7.27	2390	1	1	1.863	1.333	1.835	563	569	TMT6plex; Deamidation (NQ)
1	396	tr|A0A0C4DGB6|A0A0C4DGB6_HUMAN	S.SK(+229.16)LKEC(+57.02)C(+57.02)EK(+229.16)PLLEK(+229.16).S	Y	5.44	2448.41	8.5	817.149	3	11.79	4521	1	1	1.429	1.571	1.143	297	310	TMT6plex; Carbamidomethylation
1	68955	sp|P02768|ALBU_HUMAN	Y.TKK(+229.16)VPQVSTPTLVEVSR.N	Y	66.27	2097.24	6.6	700.091	3	13.07	5132	4	1	1.012	1.049	1.346	436	452	TMT6plex
1	68955	sp|P02768|ALBU_HUMAN	T.E(+229.16)C(+57.02)C(+57.02)HGDLLEC(+57.02)ADDR.A	Y	65.87	1977.82	-1.6	660.279	3	7.85	2658	3	1	3	1.667	4	268	281	TMT6plex; Carbamidomethylation
1	68955	sp|P02768|ALBU_HUMAN	K.C(+57.02)C(+57.02)TESLVNR.R	Y	62.24	1137.49	-3	569.751	2	4.03	1087	4	1	0.5	0.5	1	500	508	Carbamidomethylation
1	68955	sp|P02768|ALBU_HUMAN	T.E(+229.16)C(+57.02)C(+57.02)HGDLLEC(+57.02)ADDRADLAK(+229.16).Y	Y	61.78	2705.26	1.3	677.323	4	10.79	4044	2	1	1.133	1	1.867	268	286	TMT6plex; Carbamidomethylation
1	68955	sp|P02768|ALBU_HUMAN	K.K(+229.16)VPQVSTPTLVEVSR.N	Y	59.04	1868.09	-2.6	623.703	3	11.46	4365	4	1	2.4	1.2	1.067	438	452	TMT6plex
1	68955	sp|P02768|ALBU_HUMAN	T.E(+229.16)C(+57.02)C(+57.02)HGDLLEC(+57.02)AD(+15.99)DR.A	Y	57.79	1993.81	-2.3	665.61	3	7.74	2604	1	1	0.25	0	1	268	281	TMT6plex; Carbamidomethylation; Hydroxylation
1	68955	sp|P02768|ALBU_HUMAN	T.EC(+57.02)C(+57.02)HGDLLEC(+57.02)ADDR.A	Y	54.58	1748.66	-3.2	583.89	3	6.28	1994	3	1	0.667	1	2.667	268	281	Carbamidomethylation
1	68955	sp|P02768|ALBU_HUMAN	K.VPQVSTPTLVEVSR.N	Y	51.05	1510.84	-0.8	756.424	2	11.87	4560	1	1	1	1	0	439	452
1	68955	sp|P02768|ALBU_HUMAN	L.GEYK(+42.01)FQN(+.98)ALLVR.Y	Y	50.81	1479.77	-0.8	494.264	3	14.69	5892	2	1	0.5	3	0.5	423	434	Acetylation (K); Deamidation (NQ)
1	68955	sp|P02768|ALBU_HUMAN	T.EC(+57.02)C(+57.02)HGDLLEC(+57.02)ADDRADLAK(+229.16).Y	Y	48.99	2476.1	-1.2	620.031	4	10.15	3735	2	1	4	2	2.5	268	286	Carbamidomethylation; TMT6plex
1	68955	sp|P02768|ALBU_HUMAN	K.V(+229.16)PQVSTPTLVEVSR.N	Y	48.44	1740	-1.5	581.006	3	14.52	5813	2	1	0	1	0.5	439	452	TMT6plex
1	68955	sp|P02768|ALBU_HUMAN	K.L(+229.16)VNE(+14.02)VTEFAK(+229.16).T	Y	46.62	1620.95	-1.4	811.481	2	18.4	7645	6	1	0.897	1.088	1.375	66	75	TMT6plex; Methyl ester
1	68955	sp|P02768|ALBU_HUMAN	K.LVN(+.98)E(+14.02)VTEFAK(+229.16).T	Y	46.03	1392.77	0.9	697.393	2	14.53	5817	2	1	7	0	5	66	75	Deamidation (NQ); Methyl ester; TMT6plex
1	68955	sp|P02768|ALBU_HUMAN	Y.TK(+229.16)KVP(+15.99)QVSTPTLVEVSR.N	Y	45.14	2113.23	8	705.423	3	13.13	5157	1	1	1	0	2	436	452	TMT6plex; Hydroxylation
1	68955	sp|P02768|ALBU_HUMAN	K.LVNE(+14.02)VTEFAK(+229.16).T	Y	44.77	1391.79	0.9	696.901	2	13.8	5470	8	1	1.696	1.043	1.348	66	75	Methyl ester; TMT6plex
1	68955	sp|P02768|ALBU_HUMAN	F.AQY(+15.99)LQQC(+57.02)PFEDHVK(+229.16).L	Y	44.49	2006.97	-0.9	669.997	3	10.23	3775	2	1	2.2	1.4	0.6	52	65	Hydroxylation; Carbamidomethylation; TMT6plex
1	68955	sp|P02768|ALBU_HUMAN	T.EC(+57.02)C(+57.02)HGD(+15.99)LLEC(+57.02)ADDRADLAK(+229.16).Y	Y	43.19	2492.09	-0.3	624.03	4	10.17	3745	1	1	1.5	1.5	1	268	286	Carbamidomethylation; Hydroxylation; TMT6plex
1	68955	sp|P02768|ALBU_HUMAN	E.QLGE(+14.02)YK(+15.99)FQNALLVR.Y	Y	41.9	1707.93	10.9	570.324	3	17.45	7198	3	1	1	0.5	4.5	421	434	Methyl ester; Hydroxylation
1	68955	sp|P02768|ALBU_HUMAN	L.IAFAQY(+15.99)LQQC(+57.02)PFEDHVK(+229.16).L	Y	41.57	2338.16	-0.5	585.547	4	15.84	6435	1	1	1	2	2	49	65	Hydroxylation; Carbamidomethylation; TMT6plex
1	68955	sp|P02768|ALBU_HUMAN	K.Y(+229.16)LYEIAR.R	Y	39.11	1155.65	-2.2	578.831	2	12.56	4889	4	1	0.656	0.522	0.638	162	168	TMT6plex
1	68955	sp|P02768|ALBU_HUMAN	K.QTALVELVK(+14.02)(+229.16).H	Y	38.89	1242.78	-1.2	622.394	2	15.72	6377	4	1	1.538	1.615	2	550	558	Methyl ester; TMT6plex
1	68955	sp|P02768|ALBU_HUMAN	Y.TKK(+229.16)VP(+15.99)QVSTPTLVEVSR.N	Y	38.3	2113.23	10.2	705.425	3	12.96	5081	1	1	1	0.5	0.5	436	452	TMT6plex; Hydroxylation
1	68955	sp|P02768|ALBU_HUMAN	K.LVN(+15.99)E(+14.02)VTEFAK(+229.16).T	Y	34.82	1407.78	0.4	704.898	2	13.74	5442	2	1	2	0	2	66	75	Hydroxylation; Methyl ester; TMT6plex
1	68955	sp|P02768|ALBU_HUMAN	Y.T(+229.16)KKVPQVSTPTLVEVSR.N	Y	33.33	2097.24	9	700.092	3	13.24	5210	1	1	0.5	1.5	0	436	452	TMT6plex
1	68955	sp|P02768|ALBU_HUMAN	K.K(+229.16)QTALVELVK(+14.02)(+229.16).H	Y	32.79	1600.03	-2.8	534.35	3	14.28	5701	2	1	1.385	0.812	1.436	549	558	TMT6plex; Methyl ester
1	68955	sp|P02768|ALBU_HUMAN	K.LVTDLTK(+229.16).V	Y	32.16	1017.63	-1.9	509.82	2	9.12	3254	4	1	1.75	0.25	1.25	258	264	TMT6plex
1	68955	sp|P02768|ALBU_HUMAN	Q.V(+229.16)STPTLVEVSR.N	Y	31.76	1415.82	-1.1	708.916	2	12.05	4644	1	1	0.5	0.25	0.5	442	452	TMT6plex
1	68955	sp|P02768|ALBU_HUMAN	K.Y(+229.16)IC(+57.02)ENQ(+.98)DSISSK(+229.16).L	Y	30.44	1901.94	1.8	951.981	2	10.56	3933	2	1	0.4	0	0.6	287	298	TMT6plex; Carbamidomethylation; Deamidation (NQ)
1	68955	sp|P02768|ALBU_HUMAN	T.D(+14.02)LTKVHTE(+14.02)C(+57.02)C(+57.02)HGDLLEC(+57.02)ADDR.A	Y	30.4	2571.12	33.6	643.808	4	7.82	2646	3	1	1	1	1	261	281	Methyl ester; Carbamidomethylation
1	68955	sp|P02768|ALBU_HUMAN	K.Q(+229.16)TALVELVK(+14.02)(+229.16).H	Y	29.98	1471.94	-0.4	736.976	2	17.49	7219	2	1	1.2	0.933	1.4	550	558	TMT6plex; Methyl ester
1	68955	sp|P02768|ALBU_HUMAN	K.L(+229.16)VTDLTK(+229.16).V	Y	29.68	1246.79	-2.2	624.401	2	13.3	5233	5	1	0.85	0.863	1.245	258	264	TMT6plex
1	68955	sp|P02768|ALBU_HUMAN	K.L(+229.16)VNE(+14.02)VTEFAK.T	Y	29.65	1391.79	-2.5	696.899	2	17.04	7005	1	1	1	1	2	66	75	TMT6plex; Methyl ester
1	68955	sp|P02768|ALBU_HUMAN	Y.L(+229.16)QQC(+57.02)PFEDHVK(+229.16).L	Y	29.27	1857.98	-2.3	620.333	3	10.79	4043	1	1	1.5	0.5	1	55	65	TMT6plex; Carbamidomethylation
1	68955	sp|P02768|ALBU_HUMAN	K.C(+57.02)(+229.16)C(+57.02)TESLVNR.R	Y	28.83	1366.65	-0.7	684.334	2	6.6	2122	1	1	1.2	1.6	2	500	508	Carbamidomethylation; TMT6plex
1	68955	sp|P02768|ALBU_HUMAN	K.C(+57.02)CKADDK(+229.16).E	Y	28.16	1067.49	-39.6	534.733	2	2.11	344	1	1	0.5	0.25	0.5	582	588	Carbamidomethylation; TMT6plex
1	68955	sp|P02768|ALBU_HUMAN	L.QQC(+57.02)PFEDHVK(+229.16).L	Y	27.71	1515.73	1.6	758.876	2	11.87	4561	3	1	1	1	1	56	65	Carbamidomethylation; TMT6plex
1	68955	sp|P02768|ALBU_HUMAN	V.TK(+15.99)C(+57.02)C(+57.02)TESLVNR.R	Y	27.51	1382.63	9.4	692.328	2	6.49	2067	1	1	1	1.5	2.5	498	508	Hydroxylation; Carbamidomethylation
1	68955	sp|P02768|ALBU_HUMAN	K.TPVSD(+14.02)RVT.K	Y	27.41	887.471	89.9	444.783	2	3.03	683	1	1	0.2	0.2	0.5	491	498	Methyl ester
1	68955	sp|P02768|ALBU_HUMAN	F.AQY(+31.99)LQQC(+57.02)PFEDHVK(+229.16).L	Y	26.22	2022.97	6.9	675.334	3	10.32	3818	1	1	0	1	0	52	65	Dihydroxy; Carbamidomethylation; TMT6plex
1	68955	sp|P02768|ALBU_HUMAN	Q.LC(+57.02)VLHEK(+229.16).T	Y	26.15	1126.64	-1.5	564.325	2	6.72	2176	2	1	2.714	1.286	2.857	484	490	Carbamidomethylation; TMT6plex
1	68955	sp|P02768|ALBU_HUMAN	K.YIC(+57.02)ENQ(+.98)DSISSK(+229.16).L	Y	25.8	1672.78	-0.1	837.398	2	8.03	2746	1	1	1.5	1.5	0	287	298	Carbamidomethylation; Deamidation (NQ); TMT6plex
1	68955	sp|P02768|ALBU_HUMAN	K.C(+57.02)ASLQK(+229.16).F	Y	25.61	934.511	-2.6	468.262	2	4.13	1117	3	1	2.5	1.5	4.5	224	229	Carbamidomethylation; TMT6plex
1	68955	sp|P02768|ALBU_HUMAN	K.Q(+229.16)EPER.N	N	25.51	886.471	1.1	444.243	2	1.81	268	1	1	0.868	0.147	0.603	118	122	TMT6plex
1	68955	sp|P02768|ALBU_HUMAN	A.LVELVK(+229.16).H	N	24.64	928.616	1.2	465.316	2	9.93	3635	2	1	1.75	0.75	1.25	553	558	TMT6plex
1	68955	sp|P02768|ALBU_HUMAN	C.C(+57.02)TESLVNR.R	Y	24.6	977.46	-3.1	489.736	2	3.12	713	1	1	0	0	0	501	508	Carbamidomethylation
1	68955	sp|P02768|ALBU_HUMAN	K.C(+57.02)(+229.16)ASLQK(+229.16).F	Y	22.86	1163.67	-2	582.843	2	6.81	2220	1	1	1	1.333	1.381	224	229	Carbamidomethylation; TMT6plex
1	68955	sp|P02768|ALBU_HUMAN	R.RHPYFYAPELLFFAK(+42.01)RY(+14.02).K	Y	22.28	2273.18	0.3	569.302	4	16.12	6568	10	1	2.4	2.2	3.2	169	185	Acetylation (K); Methyl ester
1	68955	sp|P02768|ALBU_HUMAN	A.L(+229.16)VELVK(+229.16).H	N	22.09	1157.78	-2.1	579.895	2	14.79	5939	4	1	1.04	0.911	1.169	553	558	TMT6plex
1	68955	sp|P02768|ALBU_HUMAN	K.YIC(+57.02)ENQDSISSK(+229.16).L	Y	21.71	1671.8	-1	558.273	3	7.42	2454	1	1	1.411	0.85	1.411	287	298	Carbamidomethylation; TMT6plex
1	68955	sp|P02768|ALBU_HUMAN	V.HTEC(+57.02)C(+57.02)HGD(+14.02)LLEC(+57.02)ADDRADLAK(+229.16).Y	Y	20.42	2728.22	8.8	683.068	4	10.85	4073	1	1	3	3	2	266	286	Carbamidomethylation; Methyl ester; TMT6plex
1	68955	sp|P02768|ALBU_HUMAN	K.YIC(+57.02)EN(+.98)QDSISSK(+229.16).L	Y	19.52	1672.78	-0.8	837.398	2	7.86	2661	1	1	2	1	0	287	298	Carbamidomethylation; Deamidation (NQ); TMT6plex
1	68955	sp|P02768|ALBU_HUMAN	K.SLHTLFGDK(+14.02)(+15.99).L	Y	19.46	1046.54	-34.5	524.259	2	7.73	2598	1	1	1.6	0.6	1.4	89	97	Methyl ester; Hydroxylation
1	68955	sp|P02768|ALBU_HUMAN	L.VTDLTK(+229.16).V	Y	19.41	904.543	-2.2	453.278	2	5.46	1654	1	1	3	1	3	259	264	TMT6plex
1	68955	sp|P02768|ALBU_HUMAN	E.PQNLIK(+229.16).Q	Y	19.2	940.591	-0.4	471.303	2	10.72	4007	1	1	1	0	0	408	413	TMT6plex
1	68955	sp|P02768|ALBU_HUMAN	K.LVTDLTK.V	Y	18.37	788.464	0	395.24	2	5.73	1778	1	1	1	2	1	258	264
1	68955	sp|P02768|ALBU_HUMAN	V.TKC(+57.02)C(+57.02)TESLVNR.R	Y	18	1366.63	12.8	684.333	2	6.75	2195	1	1	0	0	0	498	508	Carbamidomethylation
1	68955	sp|P02768|ALBU_HUMAN	K.Y(+229.16)IC(+57.02)ENQDSISSK(+229.16).L	Y	17.51	1900.96	-2.4	634.659	3	10.18	3748	2	1	0.947	0.727	0.866	287	298	TMT6plex; Carbamidomethylation
1	68955	sp|P02768|ALBU_HUMAN	Q.L(+229.16)C(+57.02)VLHEK(+229.16).T	Y	17.12	1355.8	-2.3	452.94	3	10.37	3840	1	1	0.65	0.7	0.8	484	490	TMT6plex; Carbamidomethylation
1	68955	sp|P02768|ALBU_HUMAN	K.Y(+229.16)LY(+15.99)EIAR.R	Y	16.44	1171.64	-1.3	586.828	2	12.51	4863	1	1	0	6	0	162	168	TMT6plex; Hydroxylation
1	68955	sp|P02768|ALBU_HUMAN	R.ADLAK(+229.16).Y	N	15.69	745.454	-3.1	373.733	2	4.04	1090	1	1	2.312	1	1.125	282	286	TMT6plex
1	68955	sp|P02768|ALBU_HUMAN	K.L(+229.16)VNEVTE(+14.02)FAK(+229.16).T	Y	14.27	1620.95	-0.8	811.481	2	18.43	7660	1	1	0.85	1.2	0.8	66	75	TMT6plex; Methyl ester
1	68955	sp|P02768|ALBU_HUMAN	K.K(+229.16)(+42.01)VPQ(+.98)VSTPTLVEVSR.N	Y	13.8	1911.09	5.6	638.04	3	13.99	5563	1	1	2	0	1	438	452	TMT6plex; Acetylation (K); Deamidation (NQ)
1	68955	sp|P02768|ALBU_HUMAN	N.A(+229.16)LLVR.Y	N	13.08	799.548	-1.4	400.781	2	8.71	3055	1	1	0.833	0.333	1.833	430	434	TMT6plex
1	68955	sp|P02768|ALBU_HUMAN	S.SKLKEC(+57.02)C(+57.02)EK(+229.16)PLLEK(+229.16).S	Y	12.73	2219.24	6.4	555.821	4	10.14	3732	3	1	1.727	1.273	1.727	297	310	Carbamidomethylation; TMT6plex
1	68955	sp|P02768|ALBU_HUMAN	R.M(+229.16)PC(+57.02)AEDYLSV(+14.02).V	Y	11.79	1426.67	-0.7	714.341	2	18.52	7701	1	1	1	0	1	470	479	TMT6plex; Carbamidomethylation; Methyl ester
1	68955	sp|P02768|ALBU_HUMAN	T.LFGDK(+229.16).L	N	11.39	807.469	-1.7	404.741	2	7.54	2510	1	1	1	1	1	93	97	TMT6plex
1	68955	sp|P02768|ALBU_HUMAN	Q.TALVE(+14.02)LVK(+229.16).H	Y	10.74	1114.72	-2.8	558.364	2	15.39	6219	1	1	1	0	1	551	558	Methyl ester; TMT6plex
1	68955	sp|P02768|ALBU_HUMAN	R.A(+229.16)DLAK(+229.16).Y	N	10.66	974.617	-3.7	488.314	2	7.58	2529	2	1	0.983	0.623	1.017	282	286	TMT6plex
1	68955	sp|P02768|ALBU_HUMAN	E.QLGE(+14.02)Y(+15.99)KFQNALLVR.Y	Y	9.36	1707.93	10.7	854.982	2	17.35	7151	1	1	1.348	1.29	1.763	421	434	Methyl ester; Hydroxylation
1	68955	sp|P02768|ALBU_HUMAN	M.FLYEYAR(+15.99).R	Y	8.48	976.465	-4.4	489.238	2	8.25	2850	1	1	0	0	1	354	360	Hydroxylation
1	68955	sp|P02768|ALBU_HUMAN	K.ALVLIAFAQ(+.98)YLQ(+.98)QC(+57.02)PFEDHVK(+229.16).L	Y	8.33	2720.41	2.1	681.111	4	21.95	9290	1	1	2	2	4	45	65	Deamidation (NQ); Carbamidomethylation; TMT6plex
1	68955	sp|P02768|ALBU_HUMAN	I.AFAQ(+.98)YLQQ(+.98)C(+57.02)PFEDHVK(+229.16).L	Y	7.46	2211.05	23.3	738.041	3	12.84	5023	1	1	1.333	0.333	1.667	50	65	Deamidation (NQ); Carbamidomethylation; TMT6plex
1	68955	sp|P02768|ALBU_HUMAN	E.QLGE(+14.02)Y(+31.99)KFQNALLVR.Y	Y	6.49	1723.93	12.9	862.981	2	17.18	7070	1	1	2	4	3	421	434	Methyl ester; Dihydroxy
1	68955	sp|P02768|ALBU_HUMAN	K.Y(+229.16)IC(+57.02)ENQD(+15.99)SISSK(+229.16).L	Y	5.98	1916.96	-1.4	639.992	3	10.06	3694	1	1	2	1	2	287	298	TMT6plex; Carbamidomethylation; Hydroxylation
1	68955	sp|P02768|ALBU_HUMAN	R.R(+229.16)HPYFYAPELLF(+31.99)F.A	Y	5.94	1960.01	-0.1	654.343	3	17.34	7145	1	1	0	0	0	169	181	TMT6plex; Dihydroxy
1	68955	sp|P02768|ALBU_HUMAN	K.A(+229.16)TKEQ(+.98)LK(+229.16).A	Y	5.44	1275.78	-32.2	638.877	2	7.27	2390	1	1	1.863	1.333	1.835	563	569	TMT6plex; Deamidation (NQ)
1	68955	sp|P02768|ALBU_HUMAN	S.SK(+229.16)LKEC(+57.02)C(+57.02)EK(+229.16)PLLEK(+229.16).S	Y	5.44	2448.41	8.5	817.149	3	11.79	4521	1	1	1.429	1.571	1.143	297	310	TMT6plex; Carbamidomethylation
1	384	tr|H0YA55|H0YA55_HUMAN	Y.TKK(+229.16)VPQVSTPTLVEVSR.N	Y	66.27	2097.24	6.6	700.091	3	13.07	5132	4	1	1.012	1.049	1.346	281	297	TMT6plex
1	384	tr|H0YA55|H0YA55_HUMAN	T.E(+229.16)C(+57.02)C(+57.02)HGDLLEC(+57.02)ADDR.A	Y	65.87	1977.82	-1.6	660.279	3	7.85	2658	3	1	3	1.667	4	113	126	TMT6plex; Carbamidomethylation
1	384	tr|H0YA55|H0YA55_HUMAN	K.C(+57.02)C(+57.02)TESLVNR.R	Y	62.24	1137.49	-3	569.751	2	4.03	1087	4	1	0.5	0.5	1	345	353	Carbamidomethylation
1	384	tr|H0YA55|H0YA55_HUMAN	T.E(+229.16)C(+57.02)C(+57.02)HGDLLEC(+57.02)ADDRADLAK(+229.16).Y	Y	61.78	2705.26	1.3	677.323	4	10.79	4044	2	1	1.133	1	1.867	113	131	TMT6plex; Carbamidomethylation
1	384	tr|H0YA55|H0YA55_HUMAN	K.K(+229.16)VPQVSTPTLVEVSR.N	Y	59.04	1868.09	-2.6	623.703	3	11.46	4365	4	1	2.4	1.2	1.067	283	297	TMT6plex
1	384	tr|H0YA55|H0YA55_HUMAN	T.E(+229.16)C(+57.02)C(+57.02)HGDLLEC(+57.02)AD(+15.99)DR.A	Y	57.79	1993.81	-2.3	665.61	3	7.74	2604	1	1	0.25	0	1	113	126	TMT6plex; Carbamidomethylation; Hydroxylation
1	384	tr|H0YA55|H0YA55_HUMAN	T.EC(+57.02)C(+57.02)HGDLLEC(+57.02)ADDR.A	Y	54.58	1748.66	-3.2	583.89	3	6.28	1994	3	1	0.667	1	2.667	113	126	Carbamidomethylation
1	384	tr|H0YA55|H0YA55_HUMAN	K.VPQVSTPTLVEVSR.N	Y	51.05	1510.84	-0.8	756.424	2	11.87	4560	1	1	1	1	0	284	297
1	384	tr|H0YA55|H0YA55_HUMAN	L.GEYK(+42.01)FQN(+.98)ALLVR.Y	Y	50.81	1479.77	-0.8	494.264	3	14.69	5892	2	1	0.5	3	0.5	268	279	Acetylation (K); Deamidation (NQ)
1	384	tr|H0YA55|H0YA55_HUMAN	T.EC(+57.02)C(+57.02)HGDLLEC(+57.02)ADDRADLAK(+229.16).Y	Y	48.99	2476.1	-1.2	620.031	4	10.15	3735	2	1	4	2	2.5	113	131	Carbamidomethylation; TMT6plex
1	384	tr|H0YA55|H0YA55_HUMAN	K.V(+229.16)PQVSTPTLVEVSR.N	Y	48.44	1740	-1.5	581.006	3	14.52	5813	2	1	0	1	0.5	284	297	TMT6plex
1	384	tr|H0YA55|H0YA55_HUMAN	Y.TK(+229.16)KVP(+15.99)QVSTPTLVEVSR.N	Y	45.14	2113.23	8	705.423	3	13.13	5157	1	1	1	0	2	281	297	TMT6plex; Hydroxylation
1	384	tr|H0YA55|H0YA55_HUMAN	T.EC(+57.02)C(+57.02)HGD(+15.99)LLEC(+57.02)ADDRADLAK(+229.16).Y	Y	43.19	2492.09	-0.3	624.03	4	10.17	3745	1	1	1.5	1.5	1	113	131	Carbamidomethylation; Hydroxylation; TMT6plex
1	384	tr|H0YA55|H0YA55_HUMAN	E.QLGE(+14.02)YK(+15.99)FQNALLVR.Y	Y	41.9	1707.93	10.9	570.324	3	17.45	7198	3	1	1	0.5	4.5	266	279	Methyl ester; Hydroxylation
1	384	tr|H0YA55|H0YA55_HUMAN	R.Y(+229.16)LYEIAR.R	Y	39.11	1155.65	-2.2	578.831	2	12.56	4889	4	1	0.656	0.522	0.638	7	13	TMT6plex
1	384	tr|H0YA55|H0YA55_HUMAN	K.QTALVELVK(+14.02)(+229.16).H	Y	38.89	1242.78	-1.2	622.394	2	15.72	6377	4	1	1.538	1.615	2	395	403	Methyl ester; TMT6plex
1	384	tr|H0YA55|H0YA55_HUMAN	Y.TKK(+229.16)VP(+15.99)QVSTPTLVEVSR.N	Y	38.3	2113.23	10.2	705.425	3	12.96	5081	1	1	1	0.5	0.5	281	297	TMT6plex; Hydroxylation
1	384	tr|H0YA55|H0YA55_HUMAN	Y.T(+229.16)KKVPQVSTPTLVEVSR.N	Y	33.33	2097.24	9	700.092	3	13.24	5210	1	1	0.5	1.5	0	281	297	TMT6plex
1	384	tr|H0YA55|H0YA55_HUMAN	K.K(+229.16)QTALVELVK(+14.02)(+229.16).H	Y	32.79	1600.03	-2.8	534.35	3	14.28	5701	2	1	1.385	0.812	1.436	394	403	TMT6plex; Methyl ester
1	384	tr|H0YA55|H0YA55_HUMAN	K.LVTDLTK(+229.16).V	Y	32.16	1017.63	-1.9	509.82	2	9.12	3254	4	1	1.75	0.25	1.25	103	109	TMT6plex
1	384	tr|H0YA55|H0YA55_HUMAN	Q.V(+229.16)STPTLVEVSR.N	Y	31.76	1415.82	-1.1	708.916	2	12.05	4644	1	1	0.5	0.25	0.5	287	297	TMT6plex
1	384	tr|H0YA55|H0YA55_HUMAN	K.Y(+229.16)IC(+57.02)ENQ(+.98)DSISSK(+229.16).L	Y	30.44	1901.94	1.8	951.981	2	10.56	3933	2	1	0.4	0	0.6	132	143	TMT6plex; Carbamidomethylation; Deamidation (NQ)
1	384	tr|H0YA55|H0YA55_HUMAN	T.D(+14.02)LTKVHTE(+14.02)C(+57.02)C(+57.02)HGDLLEC(+57.02)ADDR.A	Y	30.4	2571.12	33.6	643.808	4	7.82	2646	3	1	1	1	1	106	126	Methyl ester; Carbamidomethylation
1	384	tr|H0YA55|H0YA55_HUMAN	K.Q(+229.16)TALVELVK(+14.02)(+229.16).H	Y	29.98	1471.94	-0.4	736.976	2	17.49	7219	2	1	1.2	0.933	1.4	395	403	TMT6plex; Methyl ester
1	384	tr|H0YA55|H0YA55_HUMAN	K.L(+229.16)VTDLTK(+229.16).V	Y	29.68	1246.79	-2.2	624.401	2	13.3	5233	5	1	0.85	0.863	1.245	103	109	TMT6plex
1	384	tr|H0YA55|H0YA55_HUMAN	K.C(+57.02)(+229.16)C(+57.02)TESLVNR.R	Y	28.83	1366.65	-0.7	684.334	2	6.6	2122	1	1	1.2	1.6	2	345	353	Carbamidomethylation; TMT6plex
1	384	tr|H0YA55|H0YA55_HUMAN	K.C(+57.02)CKADDK(+229.16).E	Y	28.16	1067.49	-39.6	534.733	2	2.11	344	1	1	0.5	0.25	0.5	427	433	Carbamidomethylation; TMT6plex
1	384	tr|H0YA55|H0YA55_HUMAN	V.TK(+15.99)C(+57.02)C(+57.02)TESLVNR.R	Y	27.51	1382.63	9.4	692.328	2	6.49	2067	1	1	1	1.5	2.5	343	353	Hydroxylation; Carbamidomethylation
1	384	tr|H0YA55|H0YA55_HUMAN	K.TPVSD(+14.02)RVT.K	Y	27.41	887.471	89.9	444.783	2	3.03	683	1	1	0.2	0.2	0.5	336	343	Methyl ester
1	384	tr|H0YA55|H0YA55_HUMAN	Q.LC(+57.02)VLHEK(+229.16).T	Y	26.15	1126.64	-1.5	564.325	2	6.72	2176	2	1	2.714	1.286	2.857	329	335	Carbamidomethylation; TMT6plex
1	384	tr|H0YA55|H0YA55_HUMAN	K.YIC(+57.02)ENQ(+.98)DSISSK(+229.16).L	Y	25.8	1672.78	-0.1	837.398	2	8.03	2746	1	1	1.5	1.5	0	132	143	Carbamidomethylation; Deamidation (NQ); TMT6plex
1	384	tr|H0YA55|H0YA55_HUMAN	K.C(+57.02)ASLQK(+229.16).F	Y	25.61	934.511	-2.6	468.262	2	4.13	1117	3	1	2.5	1.5	4.5	69	74	Carbamidomethylation; TMT6plex
1	384	tr|H0YA55|H0YA55_HUMAN	A.LVELVK(+229.16).H	N	24.64	928.616	1.2	465.316	2	9.93	3635	2	1	1.75	0.75	1.25	398	403	TMT6plex
1	384	tr|H0YA55|H0YA55_HUMAN	C.C(+57.02)TESLVNR.R	Y	24.6	977.46	-3.1	489.736	2	3.12	713	1	1	0	0	0	346	353	Carbamidomethylation
1	384	tr|H0YA55|H0YA55_HUMAN	K.C(+57.02)(+229.16)ASLQK(+229.16).F	Y	22.86	1163.67	-2	582.843	2	6.81	2220	1	1	1	1.333	1.381	69	74	Carbamidomethylation; TMT6plex
1	384	tr|H0YA55|H0YA55_HUMAN	R.RHPYFYAPELLFFAK(+42.01)RY(+14.02).K	Y	22.28	2273.18	0.3	569.302	4	16.12	6568	10	1	2.4	2.2	3.2	14	30	Acetylation (K); Methyl ester
1	384	tr|H0YA55|H0YA55_HUMAN	A.L(+229.16)VELVK(+229.16).H	N	22.09	1157.78	-2.1	579.895	2	14.79	5939	4	1	1.04	0.911	1.169	398	403	TMT6plex
1	384	tr|H0YA55|H0YA55_HUMAN	K.YIC(+57.02)ENQDSISSK(+229.16).L	Y	21.71	1671.8	-1	558.273	3	7.42	2454	1	1	1.411	0.85	1.411	132	143	Carbamidomethylation; TMT6plex
1	384	tr|H0YA55|H0YA55_HUMAN	V.HTEC(+57.02)C(+57.02)HGD(+14.02)LLEC(+57.02)ADDRADLAK(+229.16).Y	Y	20.42	2728.22	8.8	683.068	4	10.85	4073	1	1	3	3	2	111	131	Carbamidomethylation; Methyl ester; TMT6plex
1	384	tr|H0YA55|H0YA55_HUMAN	K.YIC(+57.02)EN(+.98)QDSISSK(+229.16).L	Y	19.52	1672.78	-0.8	837.398	2	7.86	2661	1	1	2	1	0	132	143	Carbamidomethylation; Deamidation (NQ); TMT6plex
1	384	tr|H0YA55|H0YA55_HUMAN	L.VTDLTK(+229.16).V	Y	19.41	904.543	-2.2	453.278	2	5.46	1654	1	1	3	1	3	104	109	TMT6plex
1	384	tr|H0YA55|H0YA55_HUMAN	E.PQNLIK(+229.16).Q	Y	19.2	940.591	-0.4	471.303	2	10.72	4007	1	1	1	0	0	253	258	TMT6plex
1	384	tr|H0YA55|H0YA55_HUMAN	K.LVTDLTK.V	Y	18.37	788.464	0	395.24	2	5.73	1778	1	1	1	2	1	103	109
1	384	tr|H0YA55|H0YA55_HUMAN	V.TKC(+57.02)C(+57.02)TESLVNR.R	Y	18	1366.63	12.8	684.333	2	6.75	2195	1	1	0	0	0	343	353	Carbamidomethylation
1	384	tr|H0YA55|H0YA55_HUMAN	K.Y(+229.16)IC(+57.02)ENQDSISSK(+229.16).L	Y	17.51	1900.96	-2.4	634.659	3	10.18	3748	2	1	0.947	0.727	0.866	132	143	TMT6plex; Carbamidomethylation
1	384	tr|H0YA55|H0YA55_HUMAN	Q.L(+229.16)C(+57.02)VLHEK(+229.16).T	Y	17.12	1355.8	-2.3	452.94	3	10.37	3840	1	1	0.65	0.7	0.8	329	335	TMT6plex; Carbamidomethylation
1	384	tr|H0YA55|H0YA55_HUMAN	R.Y(+229.16)LY(+15.99)EIAR.R	Y	16.44	1171.64	-1.3	586.828	2	12.51	4863	1	1	0	6	0	7	13	TMT6plex; Hydroxylation
1	384	tr|H0YA55|H0YA55_HUMAN	R.ADLAK(+229.16).Y	N	15.69	745.454	-3.1	373.733	2	4.04	1090	1	1	2.312	1	1.125	127	131	TMT6plex
1	384	tr|H0YA55|H0YA55_HUMAN	K.K(+229.16)(+42.01)VPQ(+.98)VSTPTLVEVSR.N	Y	13.8	1911.09	5.6	638.04	3	13.99	5563	1	1	2	0	1	283	297	TMT6plex; Acetylation (K); Deamidation (NQ)
1	384	tr|H0YA55|H0YA55_HUMAN	N.A(+229.16)LLVR.Y	N	13.08	799.548	-1.4	400.781	2	8.71	3055	1	1	0.833	0.333	1.833	275	279	TMT6plex
1	384	tr|H0YA55|H0YA55_HUMAN	S.SKLKEC(+57.02)C(+57.02)EK(+229.16)PLLEK(+229.16).S	Y	12.73	2219.24	6.4	555.821	4	10.14	3732	3	1	1.727	1.273	1.727	142	155	Carbamidomethylation; TMT6plex
1	384	tr|H0YA55|H0YA55_HUMAN	R.M(+229.16)PC(+57.02)AEDYLSV(+14.02).V	Y	11.79	1426.67	-0.7	714.341	2	18.52	7701	1	1	1	0	1	315	324	TMT6plex; Carbamidomethylation; Methyl ester
1	384	tr|H0YA55|H0YA55_HUMAN	Q.TALVE(+14.02)LVK(+229.16).H	Y	10.74	1114.72	-2.8	558.364	2	15.39	6219	1	1	1	0	1	396	403	Methyl ester; TMT6plex
1	384	tr|H0YA55|H0YA55_HUMAN	R.A(+229.16)DLAK(+229.16).Y	N	10.66	974.617	-3.7	488.314	2	7.58	2529	2	1	0.983	0.623	1.017	127	131	TMT6plex
1	384	tr|H0YA55|H0YA55_HUMAN	E.QLGE(+14.02)Y(+15.99)KFQNALLVR.Y	Y	9.36	1707.93	10.7	854.982	2	17.35	7151	1	1	1.348	1.29	1.763	266	279	Methyl ester; Hydroxylation
1	384	tr|H0YA55|H0YA55_HUMAN	M.FLYEYAR(+15.99).R	Y	8.48	976.465	-4.4	489.238	2	8.25	2850	1	1	0	0	1	199	205	Hydroxylation
1	384	tr|H0YA55|H0YA55_HUMAN	E.QLGE(+14.02)Y(+31.99)KFQNALLVR.Y	Y	6.49	1723.93	12.9	862.981	2	17.18	7070	1	1	2	4	3	266	279	Methyl ester; Dihydroxy
1	384	tr|H0YA55|H0YA55_HUMAN	K.Y(+229.16)IC(+57.02)ENQD(+15.99)SISSK(+229.16).L	Y	5.98	1916.96	-1.4	639.992	3	10.06	3694	1	1	2	1	2	132	143	TMT6plex; Carbamidomethylation; Hydroxylation
1	384	tr|H0YA55|H0YA55_HUMAN	R.R(+229.16)HPYFYAPELLF(+31.99)F.A	Y	5.94	1960.01	-0.1	654.343	3	17.34	7145	1	1	0	0	0	14	26	TMT6plex; Dihydroxy
1	384	tr|H0YA55|H0YA55_HUMAN	K.A(+229.16)TKEQ(+.98)LK(+229.16).A	Y	5.44	1275.78	-32.2	638.877	2	7.27	2390	1	1	1.863	1.333	1.835	408	414	TMT6plex; Deamidation (NQ)
1	384	tr|H0YA55|H0YA55_HUMAN	S.SK(+229.16)LKEC(+57.02)C(+57.02)EK(+229.16)PLLEK(+229.16).S	Y	5.44	2448.41	8.5	817.149	3	11.79	4521	1	1	1.429	1.571	1.143	142	155	TMT6plex; Carbamidomethylation
1	386	tr|D6RHD5|D6RHD5_HUMAN	Y.TKK(+229.16)VPQVSTPTLVEVSR.N	Y	66.27	2097.24	6.6	700.091	3	13.07	5132	4	1	1.012	1.049	1.346	286	302	TMT6plex
1	386	tr|D6RHD5|D6RHD5_HUMAN	T.E(+229.16)C(+57.02)C(+57.02)HGDLLEC(+57.02)ADDR.A	Y	65.87	1977.82	-1.6	660.279	3	7.85	2658	3	1	3	1.667	4	118	131	TMT6plex; Carbamidomethylation
1	386	tr|D6RHD5|D6RHD5_HUMAN	K.C(+57.02)C(+57.02)TESLVNR.R	Y	62.24	1137.49	-3	569.751	2	4.03	1087	4	1	0.5	0.5	1	350	358	Carbamidomethylation
1	386	tr|D6RHD5|D6RHD5_HUMAN	T.E(+229.16)C(+57.02)C(+57.02)HGDLLEC(+57.02)ADDRADLAK(+229.16).Y	Y	61.78	2705.26	1.3	677.323	4	10.79	4044	2	1	1.133	1	1.867	118	136	TMT6plex; Carbamidomethylation
1	386	tr|D6RHD5|D6RHD5_HUMAN	K.K(+229.16)VPQVSTPTLVEVSR.N	Y	59.04	1868.09	-2.6	623.703	3	11.46	4365	4	1	2.4	1.2	1.067	288	302	TMT6plex
1	386	tr|D6RHD5|D6RHD5_HUMAN	T.E(+229.16)C(+57.02)C(+57.02)HGDLLEC(+57.02)AD(+15.99)DR.A	Y	57.79	1993.81	-2.3	665.61	3	7.74	2604	1	1	0.25	0	1	118	131	TMT6plex; Carbamidomethylation; Hydroxylation
1	386	tr|D6RHD5|D6RHD5_HUMAN	T.EC(+57.02)C(+57.02)HGDLLEC(+57.02)ADDR.A	Y	54.58	1748.66	-3.2	583.89	3	6.28	1994	3	1	0.667	1	2.667	118	131	Carbamidomethylation
1	386	tr|D6RHD5|D6RHD5_HUMAN	K.VPQVSTPTLVEVSR.N	Y	51.05	1510.84	-0.8	756.424	2	11.87	4560	1	1	1	1	0	289	302
1	386	tr|D6RHD5|D6RHD5_HUMAN	L.GEYK(+42.01)FQN(+.98)ALLVR.Y	Y	50.81	1479.77	-0.8	494.264	3	14.69	5892	2	1	0.5	3	0.5	273	284	Acetylation (K); Deamidation (NQ)
1	386	tr|D6RHD5|D6RHD5_HUMAN	T.EC(+57.02)C(+57.02)HGDLLEC(+57.02)ADDRADLAK(+229.16).Y	Y	48.99	2476.1	-1.2	620.031	4	10.15	3735	2	1	4	2	2.5	118	136	Carbamidomethylation; TMT6plex
1	386	tr|D6RHD5|D6RHD5_HUMAN	K.V(+229.16)PQVSTPTLVEVSR.N	Y	48.44	1740	-1.5	581.006	3	14.52	5813	2	1	0	1	0.5	289	302	TMT6plex
1	386	tr|D6RHD5|D6RHD5_HUMAN	Y.TK(+229.16)KVP(+15.99)QVSTPTLVEVSR.N	Y	45.14	2113.23	8	705.423	3	13.13	5157	1	1	1	0	2	286	302	TMT6plex; Hydroxylation
1	386	tr|D6RHD5|D6RHD5_HUMAN	T.EC(+57.02)C(+57.02)HGD(+15.99)LLEC(+57.02)ADDRADLAK(+229.16).Y	Y	43.19	2492.09	-0.3	624.03	4	10.17	3745	1	1	1.5	1.5	1	118	136	Carbamidomethylation; Hydroxylation; TMT6plex
1	386	tr|D6RHD5|D6RHD5_HUMAN	E.QLGE(+14.02)YK(+15.99)FQNALLVR.Y	Y	41.9	1707.93	10.9	570.324	3	17.45	7198	3	1	1	0.5	4.5	271	284	Methyl ester; Hydroxylation
1	386	tr|D6RHD5|D6RHD5_HUMAN	L.Y(+229.16)LYEIAR.R	Y	39.11	1155.65	-2.2	578.831	2	12.56	4889	4	1	0.656	0.522	0.638	12	18	TMT6plex
1	386	tr|D6RHD5|D6RHD5_HUMAN	K.QTALVELVK(+14.02)(+229.16).H	Y	38.89	1242.78	-1.2	622.394	2	15.72	6377	4	1	1.538	1.615	2	400	408	Methyl ester; TMT6plex
1	386	tr|D6RHD5|D6RHD5_HUMAN	Y.TKK(+229.16)VP(+15.99)QVSTPTLVEVSR.N	Y	38.3	2113.23	10.2	705.425	3	12.96	5081	1	1	1	0.5	0.5	286	302	TMT6plex; Hydroxylation
1	386	tr|D6RHD5|D6RHD5_HUMAN	Y.T(+229.16)KKVPQVSTPTLVEVSR.N	Y	33.33	2097.24	9	700.092	3	13.24	5210	1	1	0.5	1.5	0	286	302	TMT6plex
1	386	tr|D6RHD5|D6RHD5_HUMAN	K.K(+229.16)QTALVELVK(+14.02)(+229.16).H	Y	32.79	1600.03	-2.8	534.35	3	14.28	5701	2	1	1.385	0.812	1.436	399	408	TMT6plex; Methyl ester
1	386	tr|D6RHD5|D6RHD5_HUMAN	K.LVTDLTK(+229.16).V	Y	32.16	1017.63	-1.9	509.82	2	9.12	3254	4	1	1.75	0.25	1.25	108	114	TMT6plex
1	386	tr|D6RHD5|D6RHD5_HUMAN	Q.V(+229.16)STPTLVEVSR.N	Y	31.76	1415.82	-1.1	708.916	2	12.05	4644	1	1	0.5	0.25	0.5	292	302	TMT6plex
1	386	tr|D6RHD5|D6RHD5_HUMAN	K.Y(+229.16)IC(+57.02)ENQ(+.98)DSISSK(+229.16).L	Y	30.44	1901.94	1.8	951.981	2	10.56	3933	2	1	0.4	0	0.6	137	148	TMT6plex; Carbamidomethylation; Deamidation (NQ)
1	386	tr|D6RHD5|D6RHD5_HUMAN	T.D(+14.02)LTKVHTE(+14.02)C(+57.02)C(+57.02)HGDLLEC(+57.02)ADDR.A	Y	30.4	2571.12	33.6	643.808	4	7.82	2646	3	1	1	1	1	111	131	Methyl ester; Carbamidomethylation
1	386	tr|D6RHD5|D6RHD5_HUMAN	K.Q(+229.16)TALVELVK(+14.02)(+229.16).H	Y	29.98	1471.94	-0.4	736.976	2	17.49	7219	2	1	1.2	0.933	1.4	400	408	TMT6plex; Methyl ester
1	386	tr|D6RHD5|D6RHD5_HUMAN	K.L(+229.16)VTDLTK(+229.16).V	Y	29.68	1246.79	-2.2	624.401	2	13.3	5233	5	1	0.85	0.863	1.245	108	114	TMT6plex
1	386	tr|D6RHD5|D6RHD5_HUMAN	K.C(+57.02)(+229.16)C(+57.02)TESLVNR.R	Y	28.83	1366.65	-0.7	684.334	2	6.6	2122	1	1	1.2	1.6	2	350	358	Carbamidomethylation; TMT6plex
1	386	tr|D6RHD5|D6RHD5_HUMAN	K.C(+57.02)CKADDK(+229.16).E	Y	28.16	1067.49	-39.6	534.733	2	2.11	344	1	1	0.5	0.25	0.5	432	438	Carbamidomethylation; TMT6plex
1	386	tr|D6RHD5|D6RHD5_HUMAN	V.TK(+15.99)C(+57.02)C(+57.02)TESLVNR.R	Y	27.51	1382.63	9.4	692.328	2	6.49	2067	1	1	1	1.5	2.5	348	358	Hydroxylation; Carbamidomethylation
1	386	tr|D6RHD5|D6RHD5_HUMAN	K.TPVSD(+14.02)RVT.K	Y	27.41	887.471	89.9	444.783	2	3.03	683	1	1	0.2	0.2	0.5	341	348	Methyl ester
1	386	tr|D6RHD5|D6RHD5_HUMAN	Q.LC(+57.02)VLHEK(+229.16).T	Y	26.15	1126.64	-1.5	564.325	2	6.72	2176	2	1	2.714	1.286	2.857	334	340	Carbamidomethylation; TMT6plex
1	386	tr|D6RHD5|D6RHD5_HUMAN	K.YIC(+57.02)ENQ(+.98)DSISSK(+229.16).L	Y	25.8	1672.78	-0.1	837.398	2	8.03	2746	1	1	1.5	1.5	0	137	148	Carbamidomethylation; Deamidation (NQ); TMT6plex
1	386	tr|D6RHD5|D6RHD5_HUMAN	K.C(+57.02)ASLQK(+229.16).F	Y	25.61	934.511	-2.6	468.262	2	4.13	1117	3	1	2.5	1.5	4.5	74	79	Carbamidomethylation; TMT6plex
1	386	tr|D6RHD5|D6RHD5_HUMAN	A.LVELVK(+229.16).H	N	24.64	928.616	1.2	465.316	2	9.93	3635	2	1	1.75	0.75	1.25	403	408	TMT6plex
1	386	tr|D6RHD5|D6RHD5_HUMAN	C.C(+57.02)TESLVNR.R	Y	24.6	977.46	-3.1	489.736	2	3.12	713	1	1	0	0	0	351	358	Carbamidomethylation
1	386	tr|D6RHD5|D6RHD5_HUMAN	K.C(+57.02)(+229.16)ASLQK(+229.16).F	Y	22.86	1163.67	-2	582.843	2	6.81	2220	1	1	1	1.333	1.381	74	79	Carbamidomethylation; TMT6plex
1	386	tr|D6RHD5|D6RHD5_HUMAN	R.RHPYFYAPELLFFAK(+42.01)RY(+14.02).K	Y	22.28	2273.18	0.3	569.302	4	16.12	6568	10	1	2.4	2.2	3.2	19	35	Acetylation (K); Methyl ester
1	386	tr|D6RHD5|D6RHD5_HUMAN	A.L(+229.16)VELVK(+229.16).H	N	22.09	1157.78	-2.1	579.895	2	14.79	5939	4	1	1.04	0.911	1.169	403	408	TMT6plex
1	386	tr|D6RHD5|D6RHD5_HUMAN	K.YIC(+57.02)ENQDSISSK(+229.16).L	Y	21.71	1671.8	-1	558.273	3	7.42	2454	1	1	1.411	0.85	1.411	137	148	Carbamidomethylation; TMT6plex
1	386	tr|D6RHD5|D6RHD5_HUMAN	V.HTEC(+57.02)C(+57.02)HGD(+14.02)LLEC(+57.02)ADDRADLAK(+229.16).Y	Y	20.42	2728.22	8.8	683.068	4	10.85	4073	1	1	3	3	2	116	136	Carbamidomethylation; Methyl ester; TMT6plex
1	386	tr|D6RHD5|D6RHD5_HUMAN	K.YIC(+57.02)EN(+.98)QDSISSK(+229.16).L	Y	19.52	1672.78	-0.8	837.398	2	7.86	2661	1	1	2	1	0	137	148	Carbamidomethylation; Deamidation (NQ); TMT6plex
1	386	tr|D6RHD5|D6RHD5_HUMAN	L.VTDLTK(+229.16).V	Y	19.41	904.543	-2.2	453.278	2	5.46	1654	1	1	3	1	3	109	114	TMT6plex
1	386	tr|D6RHD5|D6RHD5_HUMAN	E.PQNLIK(+229.16).Q	Y	19.2	940.591	-0.4	471.303	2	10.72	4007	1	1	1	0	0	258	263	TMT6plex
1	386	tr|D6RHD5|D6RHD5_HUMAN	K.LVTDLTK.V	Y	18.37	788.464	0	395.24	2	5.73	1778	1	1	1	2	1	108	114
1	386	tr|D6RHD5|D6RHD5_HUMAN	V.TKC(+57.02)C(+57.02)TESLVNR.R	Y	18	1366.63	12.8	684.333	2	6.75	2195	1	1	0	0	0	348	358	Carbamidomethylation
1	386	tr|D6RHD5|D6RHD5_HUMAN	K.Y(+229.16)IC(+57.02)ENQDSISSK(+229.16).L	Y	17.51	1900.96	-2.4	634.659	3	10.18	3748	2	1	0.947	0.727	0.866	137	148	TMT6plex; Carbamidomethylation
1	386	tr|D6RHD5|D6RHD5_HUMAN	Q.L(+229.16)C(+57.02)VLHEK(+229.16).T	Y	17.12	1355.8	-2.3	452.94	3	10.37	3840	1	1	0.65	0.7	0.8	334	340	TMT6plex; Carbamidomethylation
1	386	tr|D6RHD5|D6RHD5_HUMAN	L.Y(+229.16)LY(+15.99)EIAR.R	Y	16.44	1171.64	-1.3	586.828	2	12.51	4863	1	1	0	6	0	12	18	TMT6plex; Hydroxylation
1	386	tr|D6RHD5|D6RHD5_HUMAN	R.ADLAK(+229.16).Y	N	15.69	745.454	-3.1	373.733	2	4.04	1090	1	1	2.312	1	1.125	132	136	TMT6plex
1	386	tr|D6RHD5|D6RHD5_HUMAN	K.K(+229.16)(+42.01)VPQ(+.98)VSTPTLVEVSR.N	Y	13.8	1911.09	5.6	638.04	3	13.99	5563	1	1	2	0	1	288	302	TMT6plex; Acetylation (K); Deamidation (NQ)
1	386	tr|D6RHD5|D6RHD5_HUMAN	N.A(+229.16)LLVR.Y	N	13.08	799.548	-1.4	400.781	2	8.71	3055	1	1	0.833	0.333	1.833	280	284	TMT6plex
1	386	tr|D6RHD5|D6RHD5_HUMAN	S.SKLKEC(+57.02)C(+57.02)EK(+229.16)PLLEK(+229.16).S	Y	12.73	2219.24	6.4	555.821	4	10.14	3732	3	1	1.727	1.273	1.727	147	160	Carbamidomethylation; TMT6plex
1	386	tr|D6RHD5|D6RHD5_HUMAN	R.M(+229.16)PC(+57.02)AEDYLSV(+14.02).V	Y	11.79	1426.67	-0.7	714.341	2	18.52	7701	1	1	1	0	1	320	329	TMT6plex; Carbamidomethylation; Methyl ester
1	386	tr|D6RHD5|D6RHD5_HUMAN	Q.TALVE(+14.02)LVK(+229.16).H	Y	10.74	1114.72	-2.8	558.364	2	15.39	6219	1	1	1	0	1	401	408	Methyl ester; TMT6plex
1	386	tr|D6RHD5|D6RHD5_HUMAN	R.A(+229.16)DLAK(+229.16).Y	N	10.66	974.617	-3.7	488.314	2	7.58	2529	2	1	0.983	0.623	1.017	132	136	TMT6plex
1	386	tr|D6RHD5|D6RHD5_HUMAN	E.QLGE(+14.02)Y(+15.99)KFQNALLVR.Y	Y	9.36	1707.93	10.7	854.982	2	17.35	7151	1	1	1.348	1.29	1.763	271	284	Methyl ester; Hydroxylation
1	386	tr|D6RHD5|D6RHD5_HUMAN	M.FLYEYAR(+15.99).R	Y	8.48	976.465	-4.4	489.238	2	8.25	2850	1	1	0	0	1	204	210	Hydroxylation
1	386	tr|D6RHD5|D6RHD5_HUMAN	E.QLGE(+14.02)Y(+31.99)KFQNALLVR.Y	Y	6.49	1723.93	12.9	862.981	2	17.18	7070	1	1	2	4	3	271	284	Methyl ester; Dihydroxy
1	386	tr|D6RHD5|D6RHD5_HUMAN	K.Y(+229.16)IC(+57.02)ENQD(+15.99)SISSK(+229.16).L	Y	5.98	1916.96	-1.4	639.992	3	10.06	3694	1	1	2	1	2	137	148	TMT6plex; Carbamidomethylation; Hydroxylation
1	386	tr|D6RHD5|D6RHD5_HUMAN	R.R(+229.16)HPYFYAPELLF(+31.99)F.A	Y	5.94	1960.01	-0.1	654.343	3	17.34	7145	1	1	0	0	0	19	31	TMT6plex; Dihydroxy
1	386	tr|D6RHD5|D6RHD5_HUMAN	K.A(+229.16)TKEQ(+.98)LK(+229.16).A	Y	5.44	1275.78	-32.2	638.877	2	7.27	2390	1	1	1.863	1.333	1.835	413	419	TMT6plex; Deamidation (NQ)
1	386	tr|D6RHD5|D6RHD5_HUMAN	S.SK(+229.16)LKEC(+57.02)C(+57.02)EK(+229.16)PLLEK(+229.16).S	Y	5.44	2448.41	8.5	817.149	3	11.79	4521	1	1	1.429	1.571	1.143	147	160	TMT6plex; Carbamidomethylation
1	387	tr|B7WNR0|B7WNR0_HUMAN	Y.TKK(+229.16)VPQVSTPTLVEVSR.N	Y	66.27	2097.24	6.6	700.091	3	13.07	5132	4	1	1.012	1.049	1.346	321	337	TMT6plex
1	387	tr|B7WNR0|B7WNR0_HUMAN	T.E(+229.16)C(+57.02)C(+57.02)HGDLLEC(+57.02)ADDR.A	Y	65.87	1977.82	-1.6	660.279	3	7.85	2658	3	1	3	1.667	4	153	166	TMT6plex; Carbamidomethylation
1	387	tr|B7WNR0|B7WNR0_HUMAN	K.C(+57.02)C(+57.02)TESLVNR.R	Y	62.24	1137.49	-3	569.751	2	4.03	1087	4	1	0.5	0.5	1	385	393	Carbamidomethylation
1	387	tr|B7WNR0|B7WNR0_HUMAN	T.E(+229.16)C(+57.02)C(+57.02)HGDLLEC(+57.02)ADDRADLAK(+229.16).Y	Y	61.78	2705.26	1.3	677.323	4	10.79	4044	2	1	1.133	1	1.867	153	171	TMT6plex; Carbamidomethylation
1	387	tr|B7WNR0|B7WNR0_HUMAN	K.K(+229.16)VPQVSTPTLVEVSR.N	Y	59.04	1868.09	-2.6	623.703	3	11.46	4365	4	1	2.4	1.2	1.067	323	337	TMT6plex
1	387	tr|B7WNR0|B7WNR0_HUMAN	T.E(+229.16)C(+57.02)C(+57.02)HGDLLEC(+57.02)AD(+15.99)DR.A	Y	57.79	1993.81	-2.3	665.61	3	7.74	2604	1	1	0.25	0	1	153	166	TMT6plex; Carbamidomethylation; Hydroxylation
1	387	tr|B7WNR0|B7WNR0_HUMAN	T.EC(+57.02)C(+57.02)HGDLLEC(+57.02)ADDR.A	Y	54.58	1748.66	-3.2	583.89	3	6.28	1994	3	1	0.667	1	2.667	153	166	Carbamidomethylation
1	387	tr|B7WNR0|B7WNR0_HUMAN	K.VPQVSTPTLVEVSR.N	Y	51.05	1510.84	-0.8	756.424	2	11.87	4560	1	1	1	1	0	324	337
1	387	tr|B7WNR0|B7WNR0_HUMAN	L.GEYK(+42.01)FQN(+.98)ALLVR.Y	Y	50.81	1479.77	-0.8	494.264	3	14.69	5892	2	1	0.5	3	0.5	308	319	Acetylation (K); Deamidation (NQ)
1	387	tr|B7WNR0|B7WNR0_HUMAN	T.EC(+57.02)C(+57.02)HGDLLEC(+57.02)ADDRADLAK(+229.16).Y	Y	48.99	2476.1	-1.2	620.031	4	10.15	3735	2	1	4	2	2.5	153	171	Carbamidomethylation; TMT6plex
1	387	tr|B7WNR0|B7WNR0_HUMAN	K.V(+229.16)PQVSTPTLVEVSR.N	Y	48.44	1740	-1.5	581.006	3	14.52	5813	2	1	0	1	0.5	324	337	TMT6plex
1	387	tr|B7WNR0|B7WNR0_HUMAN	Y.TK(+229.16)KVP(+15.99)QVSTPTLVEVSR.N	Y	45.14	2113.23	8	705.423	3	13.13	5157	1	1	1	0	2	321	337	TMT6plex; Hydroxylation
1	387	tr|B7WNR0|B7WNR0_HUMAN	T.EC(+57.02)C(+57.02)HGD(+15.99)LLEC(+57.02)ADDRADLAK(+229.16).Y	Y	43.19	2492.09	-0.3	624.03	4	10.17	3745	1	1	1.5	1.5	1	153	171	Carbamidomethylation; Hydroxylation; TMT6plex
1	387	tr|B7WNR0|B7WNR0_HUMAN	E.QLGE(+14.02)YK(+15.99)FQNALLVR.Y	Y	41.9	1707.93	10.9	570.324	3	17.45	7198	3	1	1	0.5	4.5	306	319	Methyl ester; Hydroxylation
1	387	tr|B7WNR0|B7WNR0_HUMAN	L.Y(+229.16)LYEIAR.R	Y	39.11	1155.65	-2.2	578.831	2	12.56	4889	4	1	0.656	0.522	0.638	47	53	TMT6plex
1	387	tr|B7WNR0|B7WNR0_HUMAN	K.QTALVELVK(+14.02)(+229.16).H	Y	38.89	1242.78	-1.2	622.394	2	15.72	6377	4	1	1.538	1.615	2	435	443	Methyl ester; TMT6plex
1	387	tr|B7WNR0|B7WNR0_HUMAN	Y.TKK(+229.16)VP(+15.99)QVSTPTLVEVSR.N	Y	38.3	2113.23	10.2	705.425	3	12.96	5081	1	1	1	0.5	0.5	321	337	TMT6plex; Hydroxylation
1	387	tr|B7WNR0|B7WNR0_HUMAN	Y.T(+229.16)KKVPQVSTPTLVEVSR.N	Y	33.33	2097.24	9	700.092	3	13.24	5210	1	1	0.5	1.5	0	321	337	TMT6plex
1	387	tr|B7WNR0|B7WNR0_HUMAN	K.K(+229.16)QTALVELVK(+14.02)(+229.16).H	Y	32.79	1600.03	-2.8	534.35	3	14.28	5701	2	1	1.385	0.812	1.436	434	443	TMT6plex; Methyl ester
1	387	tr|B7WNR0|B7WNR0_HUMAN	K.LVTDLTK(+229.16).V	Y	32.16	1017.63	-1.9	509.82	2	9.12	3254	4	1	1.75	0.25	1.25	143	149	TMT6plex
1	387	tr|B7WNR0|B7WNR0_HUMAN	Q.V(+229.16)STPTLVEVSR.N	Y	31.76	1415.82	-1.1	708.916	2	12.05	4644	1	1	0.5	0.25	0.5	327	337	TMT6plex
1	387	tr|B7WNR0|B7WNR0_HUMAN	K.Y(+229.16)IC(+57.02)ENQ(+.98)DSISSK(+229.16).L	Y	30.44	1901.94	1.8	951.981	2	10.56	3933	2	1	0.4	0	0.6	172	183	TMT6plex; Carbamidomethylation; Deamidation (NQ)
1	387	tr|B7WNR0|B7WNR0_HUMAN	T.D(+14.02)LTKVHTE(+14.02)C(+57.02)C(+57.02)HGDLLEC(+57.02)ADDR.A	Y	30.4	2571.12	33.6	643.808	4	7.82	2646	3	1	1	1	1	146	166	Methyl ester; Carbamidomethylation
1	387	tr|B7WNR0|B7WNR0_HUMAN	K.Q(+229.16)TALVELVK(+14.02)(+229.16).H	Y	29.98	1471.94	-0.4	736.976	2	17.49	7219	2	1	1.2	0.933	1.4	435	443	TMT6plex; Methyl ester
1	387	tr|B7WNR0|B7WNR0_HUMAN	K.L(+229.16)VTDLTK(+229.16).V	Y	29.68	1246.79	-2.2	624.401	2	13.3	5233	5	1	0.85	0.863	1.245	143	149	TMT6plex
1	387	tr|B7WNR0|B7WNR0_HUMAN	K.C(+57.02)(+229.16)C(+57.02)TESLVNR.R	Y	28.83	1366.65	-0.7	684.334	2	6.6	2122	1	1	1.2	1.6	2	385	393	Carbamidomethylation; TMT6plex
1	387	tr|B7WNR0|B7WNR0_HUMAN	K.C(+57.02)CKADDK(+229.16).E	Y	28.16	1067.49	-39.6	534.733	2	2.11	344	1	1	0.5	0.25	0.5	467	473	Carbamidomethylation; TMT6plex
1	387	tr|B7WNR0|B7WNR0_HUMAN	V.TK(+15.99)C(+57.02)C(+57.02)TESLVNR.R	Y	27.51	1382.63	9.4	692.328	2	6.49	2067	1	1	1	1.5	2.5	383	393	Hydroxylation; Carbamidomethylation
1	387	tr|B7WNR0|B7WNR0_HUMAN	K.TPVSD(+14.02)RVT.K	Y	27.41	887.471	89.9	444.783	2	3.03	683	1	1	0.2	0.2	0.5	376	383	Methyl ester
1	387	tr|B7WNR0|B7WNR0_HUMAN	Q.LC(+57.02)VLHEK(+229.16).T	Y	26.15	1126.64	-1.5	564.325	2	6.72	2176	2	1	2.714	1.286	2.857	369	375	Carbamidomethylation; TMT6plex
1	387	tr|B7WNR0|B7WNR0_HUMAN	K.YIC(+57.02)ENQ(+.98)DSISSK(+229.16).L	Y	25.8	1672.78	-0.1	837.398	2	8.03	2746	1	1	1.5	1.5	0	172	183	Carbamidomethylation; Deamidation (NQ); TMT6plex
1	387	tr|B7WNR0|B7WNR0_HUMAN	K.C(+57.02)ASLQK(+229.16).F	Y	25.61	934.511	-2.6	468.262	2	4.13	1117	3	1	2.5	1.5	4.5	109	114	Carbamidomethylation; TMT6plex
1	387	tr|B7WNR0|B7WNR0_HUMAN	A.LVELVK(+229.16).H	N	24.64	928.616	1.2	465.316	2	9.93	3635	2	1	1.75	0.75	1.25	438	443	TMT6plex
1	387	tr|B7WNR0|B7WNR0_HUMAN	C.C(+57.02)TESLVNR.R	Y	24.6	977.46	-3.1	489.736	2	3.12	713	1	1	0	0	0	386	393	Carbamidomethylation
1	387	tr|B7WNR0|B7WNR0_HUMAN	K.C(+57.02)(+229.16)ASLQK(+229.16).F	Y	22.86	1163.67	-2	582.843	2	6.81	2220	1	1	1	1.333	1.381	109	114	Carbamidomethylation; TMT6plex
1	387	tr|B7WNR0|B7WNR0_HUMAN	R.RHPYFYAPELLFFAK(+42.01)RY(+14.02).K	Y	22.28	2273.18	0.3	569.302	4	16.12	6568	10	1	2.4	2.2	3.2	54	70	Acetylation (K); Methyl ester
1	387	tr|B7WNR0|B7WNR0_HUMAN	A.L(+229.16)VELVK(+229.16).H	N	22.09	1157.78	-2.1	579.895	2	14.79	5939	4	1	1.04	0.911	1.169	438	443	TMT6plex
1	387	tr|B7WNR0|B7WNR0_HUMAN	K.YIC(+57.02)ENQDSISSK(+229.16).L	Y	21.71	1671.8	-1	558.273	3	7.42	2454	1	1	1.411	0.85	1.411	172	183	Carbamidomethylation; TMT6plex
1	387	tr|B7WNR0|B7WNR0_HUMAN	V.HTEC(+57.02)C(+57.02)HGD(+14.02)LLEC(+57.02)ADDRADLAK(+229.16).Y	Y	20.42	2728.22	8.8	683.068	4	10.85	4073	1	1	3	3	2	151	171	Carbamidomethylation; Methyl ester; TMT6plex
1	387	tr|B7WNR0|B7WNR0_HUMAN	K.YIC(+57.02)EN(+.98)QDSISSK(+229.16).L	Y	19.52	1672.78	-0.8	837.398	2	7.86	2661	1	1	2	1	0	172	183	Carbamidomethylation; Deamidation (NQ); TMT6plex
1	387	tr|B7WNR0|B7WNR0_HUMAN	L.VTDLTK(+229.16).V	Y	19.41	904.543	-2.2	453.278	2	5.46	1654	1	1	3	1	3	144	149	TMT6plex
1	387	tr|B7WNR0|B7WNR0_HUMAN	E.PQNLIK(+229.16).Q	Y	19.2	940.591	-0.4	471.303	2	10.72	4007	1	1	1	0	0	293	298	TMT6plex
1	387	tr|B7WNR0|B7WNR0_HUMAN	K.LVTDLTK.V	Y	18.37	788.464	0	395.24	2	5.73	1778	1	1	1	2	1	143	149
1	387	tr|B7WNR0|B7WNR0_HUMAN	V.TKC(+57.02)C(+57.02)TESLVNR.R	Y	18	1366.63	12.8	684.333	2	6.75	2195	1	1	0	0	0	383	393	Carbamidomethylation
1	387	tr|B7WNR0|B7WNR0_HUMAN	K.Y(+229.16)IC(+57.02)ENQDSISSK(+229.16).L	Y	17.51	1900.96	-2.4	634.659	3	10.18	3748	2	1	0.947	0.727	0.866	172	183	TMT6plex; Carbamidomethylation
1	387	tr|B7WNR0|B7WNR0_HUMAN	Q.L(+229.16)C(+57.02)VLHEK(+229.16).T	Y	17.12	1355.8	-2.3	452.94	3	10.37	3840	1	1	0.65	0.7	0.8	369	375	TMT6plex; Carbamidomethylation
1	387	tr|B7WNR0|B7WNR0_HUMAN	L.Y(+229.16)LY(+15.99)EIAR.R	Y	16.44	1171.64	-1.3	586.828	2	12.51	4863	1	1	0	6	0	47	53	TMT6plex; Hydroxylation
1	387	tr|B7WNR0|B7WNR0_HUMAN	R.ADLAK(+229.16).Y	N	15.69	745.454	-3.1	373.733	2	4.04	1090	1	1	2.312	1	1.125	167	171	TMT6plex
1	387	tr|B7WNR0|B7WNR0_HUMAN	K.K(+229.16)(+42.01)VPQ(+.98)VSTPTLVEVSR.N	Y	13.8	1911.09	5.6	638.04	3	13.99	5563	1	1	2	0	1	323	337	TMT6plex; Acetylation (K); Deamidation (NQ)
1	387	tr|B7WNR0|B7WNR0_HUMAN	N.A(+229.16)LLVR.Y	N	13.08	799.548	-1.4	400.781	2	8.71	3055	1	1	0.833	0.333	1.833	315	319	TMT6plex
1	387	tr|B7WNR0|B7WNR0_HUMAN	S.SKLKEC(+57.02)C(+57.02)EK(+229.16)PLLEK(+229.16).S	Y	12.73	2219.24	6.4	555.821	4	10.14	3732	3	1	1.727	1.273	1.727	182	195	Carbamidomethylation; TMT6plex
1	387	tr|B7WNR0|B7WNR0_HUMAN	R.M(+229.16)PC(+57.02)AEDYLSV(+14.02).V	Y	11.79	1426.67	-0.7	714.341	2	18.52	7701	1	1	1	0	1	355	364	TMT6plex; Carbamidomethylation; Methyl ester
1	387	tr|B7WNR0|B7WNR0_HUMAN	Q.TALVE(+14.02)LVK(+229.16).H	Y	10.74	1114.72	-2.8	558.364	2	15.39	6219	1	1	1	0	1	436	443	Methyl ester; TMT6plex
1	387	tr|B7WNR0|B7WNR0_HUMAN	R.A(+229.16)DLAK(+229.16).Y	N	10.66	974.617	-3.7	488.314	2	7.58	2529	2	1	0.983	0.623	1.017	167	171	TMT6plex
1	387	tr|B7WNR0|B7WNR0_HUMAN	E.QLGE(+14.02)Y(+15.99)KFQNALLVR.Y	Y	9.36	1707.93	10.7	854.982	2	17.35	7151	1	1	1.348	1.29	1.763	306	319	Methyl ester; Hydroxylation
1	387	tr|B7WNR0|B7WNR0_HUMAN	M.FLYEYAR(+15.99).R	Y	8.48	976.465	-4.4	489.238	2	8.25	2850	1	1	0	0	1	239	245	Hydroxylation
1	387	tr|B7WNR0|B7WNR0_HUMAN	E.QLGE(+14.02)Y(+31.99)KFQNALLVR.Y	Y	6.49	1723.93	12.9	862.981	2	17.18	7070	1	1	2	4	3	306	319	Methyl ester; Dihydroxy
1	387	tr|B7WNR0|B7WNR0_HUMAN	K.Y(+229.16)IC(+57.02)ENQD(+15.99)SISSK(+229.16).L	Y	5.98	1916.96	-1.4	639.992	3	10.06	3694	1	1	2	1	2	172	183	TMT6plex; Carbamidomethylation; Hydroxylation
1	387	tr|B7WNR0|B7WNR0_HUMAN	R.R(+229.16)HPYFYAPELLF(+31.99)F.A	Y	5.94	1960.01	-0.1	654.343	3	17.34	7145	1	1	0	0	0	54	66	TMT6plex; Dihydroxy
1	387	tr|B7WNR0|B7WNR0_HUMAN	K.A(+229.16)TKEQ(+.98)LK(+229.16).A	Y	5.44	1275.78	-32.2	638.877	2	7.27	2390	1	1	1.863	1.333	1.835	448	454	TMT6plex; Deamidation (NQ)
1	387	tr|B7WNR0|B7WNR0_HUMAN	S.SK(+229.16)LKEC(+57.02)C(+57.02)EK(+229.16)PLLEK(+229.16).S	Y	5.44	2448.41	8.5	817.149	3	11.79	4521	1	1	1.429	1.571	1.143	182	195	TMT6plex; Carbamidomethylation
1	69006	sp|P02768-2|ALBU_HUMAN	Y.TKK(+229.16)VPQVSTPTLVEVSR.N	Y	66.27	2097.24	6.6	700.091	3	13.07	5132	4	1	1.012	1.049	1.346	244	260	TMT6plex
1	69006	sp|P02768-2|ALBU_HUMAN	T.E(+229.16)C(+57.02)C(+57.02)HGDLLEC(+57.02)ADDR.A	Y	65.87	1977.82	-1.6	660.279	3	7.85	2658	3	1	3	1.667	4	76	89	TMT6plex; Carbamidomethylation
1	69006	sp|P02768-2|ALBU_HUMAN	K.C(+57.02)C(+57.02)TESLVNR.R	Y	62.24	1137.49	-3	569.751	2	4.03	1087	4	1	0.5	0.5	1	308	316	Carbamidomethylation
1	69006	sp|P02768-2|ALBU_HUMAN	T.E(+229.16)C(+57.02)C(+57.02)HGDLLEC(+57.02)ADDRADLAK(+229.16).Y	Y	61.78	2705.26	1.3	677.323	4	10.79	4044	2	1	1.133	1	1.867	76	94	TMT6plex; Carbamidomethylation
1	69006	sp|P02768-2|ALBU_HUMAN	K.K(+229.16)VPQVSTPTLVEVSR.N	Y	59.04	1868.09	-2.6	623.703	3	11.46	4365	4	1	2.4	1.2	1.067	246	260	TMT6plex
1	69006	sp|P02768-2|ALBU_HUMAN	T.E(+229.16)C(+57.02)C(+57.02)HGDLLEC(+57.02)AD(+15.99)DR.A	Y	57.79	1993.81	-2.3	665.61	3	7.74	2604	1	1	0.25	0	1	76	89	TMT6plex; Carbamidomethylation; Hydroxylation
1	69006	sp|P02768-2|ALBU_HUMAN	T.EC(+57.02)C(+57.02)HGDLLEC(+57.02)ADDR.A	Y	54.58	1748.66	-3.2	583.89	3	6.28	1994	3	1	0.667	1	2.667	76	89	Carbamidomethylation
1	69006	sp|P02768-2|ALBU_HUMAN	K.VPQVSTPTLVEVSR.N	Y	51.05	1510.84	-0.8	756.424	2	11.87	4560	1	1	1	1	0	247	260
1	69006	sp|P02768-2|ALBU_HUMAN	L.GEYK(+42.01)FQN(+.98)ALLVR.Y	Y	50.81	1479.77	-0.8	494.264	3	14.69	5892	2	1	0.5	3	0.5	231	242	Acetylation (K); Deamidation (NQ)
1	69006	sp|P02768-2|ALBU_HUMAN	T.EC(+57.02)C(+57.02)HGDLLEC(+57.02)ADDRADLAK(+229.16).Y	Y	48.99	2476.1	-1.2	620.031	4	10.15	3735	2	1	4	2	2.5	76	94	Carbamidomethylation; TMT6plex
1	69006	sp|P02768-2|ALBU_HUMAN	K.V(+229.16)PQVSTPTLVEVSR.N	Y	48.44	1740	-1.5	581.006	3	14.52	5813	2	1	0	1	0.5	247	260	TMT6plex
1	69006	sp|P02768-2|ALBU_HUMAN	Y.TK(+229.16)KVP(+15.99)QVSTPTLVEVSR.N	Y	45.14	2113.23	8	705.423	3	13.13	5157	1	1	1	0	2	244	260	TMT6plex; Hydroxylation
1	69006	sp|P02768-2|ALBU_HUMAN	T.EC(+57.02)C(+57.02)HGD(+15.99)LLEC(+57.02)ADDRADLAK(+229.16).Y	Y	43.19	2492.09	-0.3	624.03	4	10.17	3745	1	1	1.5	1.5	1	76	94	Carbamidomethylation; Hydroxylation; TMT6plex
1	69006	sp|P02768-2|ALBU_HUMAN	E.QLGE(+14.02)YK(+15.99)FQNALLVR.Y	Y	41.9	1707.93	10.9	570.324	3	17.45	7198	3	1	1	0.5	4.5	229	242	Methyl ester; Hydroxylation
1	69006	sp|P02768-2|ALBU_HUMAN	K.QTALVELVK(+14.02)(+229.16).H	Y	38.89	1242.78	-1.2	622.394	2	15.72	6377	4	1	1.538	1.615	2	358	366	Methyl ester; TMT6plex
1	69006	sp|P02768-2|ALBU_HUMAN	Y.TKK(+229.16)VP(+15.99)QVSTPTLVEVSR.N	Y	38.3	2113.23	10.2	705.425	3	12.96	5081	1	1	1	0.5	0.5	244	260	TMT6plex; Hydroxylation
1	69006	sp|P02768-2|ALBU_HUMAN	Y.T(+229.16)KKVPQVSTPTLVEVSR.N	Y	33.33	2097.24	9	700.092	3	13.24	5210	1	1	0.5	1.5	0	244	260	TMT6plex
1	69006	sp|P02768-2|ALBU_HUMAN	K.K(+229.16)QTALVELVK(+14.02)(+229.16).H	Y	32.79	1600.03	-2.8	534.35	3	14.28	5701	2	1	1.385	0.812	1.436	357	366	TMT6plex; Methyl ester
1	69006	sp|P02768-2|ALBU_HUMAN	K.LVTDLTK(+229.16).V	Y	32.16	1017.63	-1.9	509.82	2	9.12	3254	4	1	1.75	0.25	1.25	66	72	TMT6plex
1	69006	sp|P02768-2|ALBU_HUMAN	Q.V(+229.16)STPTLVEVSR.N	Y	31.76	1415.82	-1.1	708.916	2	12.05	4644	1	1	0.5	0.25	0.5	250	260	TMT6plex
1	69006	sp|P02768-2|ALBU_HUMAN	K.Y(+229.16)IC(+57.02)ENQ(+.98)DSISSK(+229.16).L	Y	30.44	1901.94	1.8	951.981	2	10.56	3933	2	1	0.4	0	0.6	95	106	TMT6plex; Carbamidomethylation; Deamidation (NQ)
1	69006	sp|P02768-2|ALBU_HUMAN	T.D(+14.02)LTKVHTE(+14.02)C(+57.02)C(+57.02)HGDLLEC(+57.02)ADDR.A	Y	30.4	2571.12	33.6	643.808	4	7.82	2646	3	1	1	1	1	69	89	Methyl ester; Carbamidomethylation
1	69006	sp|P02768-2|ALBU_HUMAN	K.Q(+229.16)TALVELVK(+14.02)(+229.16).H	Y	29.98	1471.94	-0.4	736.976	2	17.49	7219	2	1	1.2	0.933	1.4	358	366	TMT6plex; Methyl ester
1	69006	sp|P02768-2|ALBU_HUMAN	K.L(+229.16)VTDLTK(+229.16).V	Y	29.68	1246.79	-2.2	624.401	2	13.3	5233	5	1	0.85	0.863	1.245	66	72	TMT6plex
1	69006	sp|P02768-2|ALBU_HUMAN	K.C(+57.02)(+229.16)C(+57.02)TESLVNR.R	Y	28.83	1366.65	-0.7	684.334	2	6.6	2122	1	1	1.2	1.6	2	308	316	Carbamidomethylation; TMT6plex
1	69006	sp|P02768-2|ALBU_HUMAN	K.C(+57.02)CKADDK(+229.16).E	Y	28.16	1067.49	-39.6	534.733	2	2.11	344	1	1	0.5	0.25	0.5	390	396	Carbamidomethylation; TMT6plex
1	69006	sp|P02768-2|ALBU_HUMAN	V.TK(+15.99)C(+57.02)C(+57.02)TESLVNR.R	Y	27.51	1382.63	9.4	692.328	2	6.49	2067	1	1	1	1.5	2.5	306	316	Hydroxylation; Carbamidomethylation
1	69006	sp|P02768-2|ALBU_HUMAN	K.TPVSD(+14.02)RVT.K	Y	27.41	887.471	89.9	444.783	2	3.03	683	1	1	0.2	0.2	0.5	299	306	Methyl ester
1	69006	sp|P02768-2|ALBU_HUMAN	Q.LC(+57.02)VLHEK(+229.16).T	Y	26.15	1126.64	-1.5	564.325	2	6.72	2176	2	1	2.714	1.286	2.857	292	298	Carbamidomethylation; TMT6plex
1	69006	sp|P02768-2|ALBU_HUMAN	K.YIC(+57.02)ENQ(+.98)DSISSK(+229.16).L	Y	25.8	1672.78	-0.1	837.398	2	8.03	2746	1	1	1.5	1.5	0	95	106	Carbamidomethylation; Deamidation (NQ); TMT6plex
1	69006	sp|P02768-2|ALBU_HUMAN	A.LVELVK(+229.16).H	N	24.64	928.616	1.2	465.316	2	9.93	3635	2	1	1.75	0.75	1.25	361	366	TMT6plex
1	69006	sp|P02768-2|ALBU_HUMAN	C.C(+57.02)TESLVNR.R	Y	24.6	977.46	-3.1	489.736	2	3.12	713	1	1	0	0	0	309	316	Carbamidomethylation
1	69006	sp|P02768-2|ALBU_HUMAN	A.L(+229.16)VELVK(+229.16).H	N	22.09	1157.78	-2.1	579.895	2	14.79	5939	4	1	1.04	0.911	1.169	361	366	TMT6plex
1	69006	sp|P02768-2|ALBU_HUMAN	K.YIC(+57.02)ENQDSISSK(+229.16).L	Y	21.71	1671.8	-1	558.273	3	7.42	2454	1	1	1.411	0.85	1.411	95	106	Carbamidomethylation; TMT6plex
1	69006	sp|P02768-2|ALBU_HUMAN	V.HTEC(+57.02)C(+57.02)HGD(+14.02)LLEC(+57.02)ADDRADLAK(+229.16).Y	Y	20.42	2728.22	8.8	683.068	4	10.85	4073	1	1	3	3	2	74	94	Carbamidomethylation; Methyl ester; TMT6plex
1	69006	sp|P02768-2|ALBU_HUMAN	K.YIC(+57.02)EN(+.98)QDSISSK(+229.16).L	Y	19.52	1672.78	-0.8	837.398	2	7.86	2661	1	1	2	1	0	95	106	Carbamidomethylation; Deamidation (NQ); TMT6plex
1	69006	sp|P02768-2|ALBU_HUMAN	L.VTDLTK(+229.16).V	Y	19.41	904.543	-2.2	453.278	2	5.46	1654	1	1	3	1	3	67	72	TMT6plex
1	69006	sp|P02768-2|ALBU_HUMAN	E.PQNLIK(+229.16).Q	Y	19.2	940.591	-0.4	471.303	2	10.72	4007	1	1	1	0	0	216	221	TMT6plex
1	69006	sp|P02768-2|ALBU_HUMAN	K.LVTDLTK.V	Y	18.37	788.464	0	395.24	2	5.73	1778	1	1	1	2	1	66	72
1	69006	sp|P02768-2|ALBU_HUMAN	V.TKC(+57.02)C(+57.02)TESLVNR.R	Y	18	1366.63	12.8	684.333	2	6.75	2195	1	1	0	0	0	306	316	Carbamidomethylation
1	69006	sp|P02768-2|ALBU_HUMAN	K.Y(+229.16)IC(+57.02)ENQDSISSK(+229.16).L	Y	17.51	1900.96	-2.4	634.659	3	10.18	3748	2	1	0.947	0.727	0.866	95	106	TMT6plex; Carbamidomethylation
1	69006	sp|P02768-2|ALBU_HUMAN	Q.L(+229.16)C(+57.02)VLHEK(+229.16).T	Y	17.12	1355.8	-2.3	452.94	3	10.37	3840	1	1	0.65	0.7	0.8	292	298	TMT6plex; Carbamidomethylation
1	69006	sp|P02768-2|ALBU_HUMAN	R.ADLAK(+229.16).Y	N	15.69	745.454	-3.1	373.733	2	4.04	1090	1	1	2.312	1	1.125	90	94	TMT6plex
1	69006	sp|P02768-2|ALBU_HUMAN	K.K(+229.16)(+42.01)VPQ(+.98)VSTPTLVEVSR.N	Y	13.8	1911.09	5.6	638.04	3	13.99	5563	1	1	2	0	1	246	260	TMT6plex; Acetylation (K); Deamidation (NQ)
1	69006	sp|P02768-2|ALBU_HUMAN	N.A(+229.16)LLVR.Y	N	13.08	799.548	-1.4	400.781	2	8.71	3055	1	1	0.833	0.333	1.833	238	242	TMT6plex
1	69006	sp|P02768-2|ALBU_HUMAN	S.SKLKEC(+57.02)C(+57.02)EK(+229.16)PLLEK(+229.16).S	Y	12.73	2219.24	6.4	555.821	4	10.14	3732	3	1	1.727	1.273	1.727	105	118	Carbamidomethylation; TMT6plex
1	69006	sp|P02768-2|ALBU_HUMAN	R.M(+229.16)PC(+57.02)AEDYLSV(+14.02).V	Y	11.79	1426.67	-0.7	714.341	2	18.52	7701	1	1	1	0	1	278	287	TMT6plex; Carbamidomethylation; Methyl ester
1	69006	sp|P02768-2|ALBU_HUMAN	Q.TALVE(+14.02)LVK(+229.16).H	Y	10.74	1114.72	-2.8	558.364	2	15.39	6219	1	1	1	0	1	359	366	Methyl ester; TMT6plex
1	69006	sp|P02768-2|ALBU_HUMAN	R.A(+229.16)DLAK(+229.16).Y	N	10.66	974.617	-3.7	488.314	2	7.58	2529	2	1	0.983	0.623	1.017	90	94	TMT6plex
1	69006	sp|P02768-2|ALBU_HUMAN	E.QLGE(+14.02)Y(+15.99)KFQNALLVR.Y	Y	9.36	1707.93	10.7	854.982	2	17.35	7151	1	1	1.348	1.29	1.763	229	242	Methyl ester; Hydroxylation
1	69006	sp|P02768-2|ALBU_HUMAN	M.FLYEYAR(+15.99).R	Y	8.48	976.465	-4.4	489.238	2	8.25	2850	1	1	0	0	1	162	168	Hydroxylation
1	69006	sp|P02768-2|ALBU_HUMAN	E.QLGE(+14.02)Y(+31.99)KFQNALLVR.Y	Y	6.49	1723.93	12.9	862.981	2	17.18	7070	1	1	2	4	3	229	242	Methyl ester; Dihydroxy
1	69006	sp|P02768-2|ALBU_HUMAN	K.Y(+229.16)IC(+57.02)ENQD(+15.99)SISSK(+229.16).L	Y	5.98	1916.96	-1.4	639.992	3	10.06	3694	1	1	2	1	2	95	106	TMT6plex; Carbamidomethylation; Hydroxylation
1	69006	sp|P02768-2|ALBU_HUMAN	K.A(+229.16)TKEQ(+.98)LK(+229.16).A	Y	5.44	1275.78	-32.2	638.877	2	7.27	2390	1	1	1.863	1.333	1.835	371	377	TMT6plex; Deamidation (NQ)
1	69006	sp|P02768-2|ALBU_HUMAN	S.SK(+229.16)LKEC(+57.02)C(+57.02)EK(+229.16)PLLEK(+229.16).S	Y	5.44	2448.41	8.5	817.149	3	11.79	4521	1	1	1.429	1.571	1.143	105	118	TMT6plex; Carbamidomethylation
1	523	tr|C9JKR2|C9JKR2_HUMAN	Y.TKK(+229.16)VPQVSTPTLVEVSR.N	Y	66.27	2097.24	6.6	700.091	3	13.07	5132	4	1	1.012	1.049	1.346	244	260	TMT6plex
1	523	tr|C9JKR2|C9JKR2_HUMAN	T.E(+229.16)C(+57.02)C(+57.02)HGDLLEC(+57.02)ADDR.A	Y	65.87	1977.82	-1.6	660.279	3	7.85	2658	3	1	3	1.667	4	76	89	TMT6plex; Carbamidomethylation
1	523	tr|C9JKR2|C9JKR2_HUMAN	K.C(+57.02)C(+57.02)TESLVNR.R	Y	62.24	1137.49	-3	569.751	2	4.03	1087	4	1	0.5	0.5	1	308	316	Carbamidomethylation
1	523	tr|C9JKR2|C9JKR2_HUMAN	T.E(+229.16)C(+57.02)C(+57.02)HGDLLEC(+57.02)ADDRADLAK(+229.16).Y	Y	61.78	2705.26	1.3	677.323	4	10.79	4044	2	1	1.133	1	1.867	76	94	TMT6plex; Carbamidomethylation
1	523	tr|C9JKR2|C9JKR2_HUMAN	K.K(+229.16)VPQVSTPTLVEVSR.N	Y	59.04	1868.09	-2.6	623.703	3	11.46	4365	4	1	2.4	1.2	1.067	246	260	TMT6plex
1	523	tr|C9JKR2|C9JKR2_HUMAN	T.E(+229.16)C(+57.02)C(+57.02)HGDLLEC(+57.02)AD(+15.99)DR.A	Y	57.79	1993.81	-2.3	665.61	3	7.74	2604	1	1	0.25	0	1	76	89	TMT6plex; Carbamidomethylation; Hydroxylation
1	523	tr|C9JKR2|C9JKR2_HUMAN	T.EC(+57.02)C(+57.02)HGDLLEC(+57.02)ADDR.A	Y	54.58	1748.66	-3.2	583.89	3	6.28	1994	3	1	0.667	1	2.667	76	89	Carbamidomethylation
1	523	tr|C9JKR2|C9JKR2_HUMAN	K.VPQVSTPTLVEVSR.N	Y	51.05	1510.84	-0.8	756.424	2	11.87	4560	1	1	1	1	0	247	260
1	523	tr|C9JKR2|C9JKR2_HUMAN	L.GEYK(+42.01)FQN(+.98)ALLVR.Y	Y	50.81	1479.77	-0.8	494.264	3	14.69	5892	2	1	0.5	3	0.5	231	242	Acetylation (K); Deamidation (NQ)
1	523	tr|C9JKR2|C9JKR2_HUMAN	T.EC(+57.02)C(+57.02)HGDLLEC(+57.02)ADDRADLAK(+229.16).Y	Y	48.99	2476.1	-1.2	620.031	4	10.15	3735	2	1	4	2	2.5	76	94	Carbamidomethylation; TMT6plex
1	523	tr|C9JKR2|C9JKR2_HUMAN	K.V(+229.16)PQVSTPTLVEVSR.N	Y	48.44	1740	-1.5	581.006	3	14.52	5813	2	1	0	1	0.5	247	260	TMT6plex
1	523	tr|C9JKR2|C9JKR2_HUMAN	Y.TK(+229.16)KVP(+15.99)QVSTPTLVEVSR.N	Y	45.14	2113.23	8	705.423	3	13.13	5157	1	1	1	0	2	244	260	TMT6plex; Hydroxylation
1	523	tr|C9JKR2|C9JKR2_HUMAN	T.EC(+57.02)C(+57.02)HGD(+15.99)LLEC(+57.02)ADDRADLAK(+229.16).Y	Y	43.19	2492.09	-0.3	624.03	4	10.17	3745	1	1	1.5	1.5	1	76	94	Carbamidomethylation; Hydroxylation; TMT6plex
1	523	tr|C9JKR2|C9JKR2_HUMAN	E.QLGE(+14.02)YK(+15.99)FQNALLVR.Y	Y	41.9	1707.93	10.9	570.324	3	17.45	7198	3	1	1	0.5	4.5	229	242	Methyl ester; Hydroxylation
1	523	tr|C9JKR2|C9JKR2_HUMAN	K.QTALVELVK(+14.02)(+229.16).H	Y	38.89	1242.78	-1.2	622.394	2	15.72	6377	4	1	1.538	1.615	2	358	366	Methyl ester; TMT6plex
1	523	tr|C9JKR2|C9JKR2_HUMAN	Y.TKK(+229.16)VP(+15.99)QVSTPTLVEVSR.N	Y	38.3	2113.23	10.2	705.425	3	12.96	5081	1	1	1	0.5	0.5	244	260	TMT6plex; Hydroxylation
1	523	tr|C9JKR2|C9JKR2_HUMAN	Y.T(+229.16)KKVPQVSTPTLVEVSR.N	Y	33.33	2097.24	9	700.092	3	13.24	5210	1	1	0.5	1.5	0	244	260	TMT6plex
1	523	tr|C9JKR2|C9JKR2_HUMAN	K.K(+229.16)QTALVELVK(+14.02)(+229.16).H	Y	32.79	1600.03	-2.8	534.35	3	14.28	5701	2	1	1.385	0.812	1.436	357	366	TMT6plex; Methyl ester
1	523	tr|C9JKR2|C9JKR2_HUMAN	K.LVTDLTK(+229.16).V	Y	32.16	1017.63	-1.9	509.82	2	9.12	3254	4	1	1.75	0.25	1.25	66	72	TMT6plex
1	523	tr|C9JKR2|C9JKR2_HUMAN	Q.V(+229.16)STPTLVEVSR.N	Y	31.76	1415.82	-1.1	708.916	2	12.05	4644	1	1	0.5	0.25	0.5	250	260	TMT6plex
1	523	tr|C9JKR2|C9JKR2_HUMAN	K.Y(+229.16)IC(+57.02)ENQ(+.98)DSISSK(+229.16).L	Y	30.44	1901.94	1.8	951.981	2	10.56	3933	2	1	0.4	0	0.6	95	106	TMT6plex; Carbamidomethylation; Deamidation (NQ)
1	523	tr|C9JKR2|C9JKR2_HUMAN	T.D(+14.02)LTKVHTE(+14.02)C(+57.02)C(+57.02)HGDLLEC(+57.02)ADDR.A	Y	30.4	2571.12	33.6	643.808	4	7.82	2646	3	1	1	1	1	69	89	Methyl ester; Carbamidomethylation
1	523	tr|C9JKR2|C9JKR2_HUMAN	K.Q(+229.16)TALVELVK(+14.02)(+229.16).H	Y	29.98	1471.94	-0.4	736.976	2	17.49	7219	2	1	1.2	0.933	1.4	358	366	TMT6plex; Methyl ester
1	523	tr|C9JKR2|C9JKR2_HUMAN	K.L(+229.16)VTDLTK(+229.16).V	Y	29.68	1246.79	-2.2	624.401	2	13.3	5233	5	1	0.85	0.863	1.245	66	72	TMT6plex
1	523	tr|C9JKR2|C9JKR2_HUMAN	K.C(+57.02)(+229.16)C(+57.02)TESLVNR.R	Y	28.83	1366.65	-0.7	684.334	2	6.6	2122	1	1	1.2	1.6	2	308	316	Carbamidomethylation; TMT6plex
1	523	tr|C9JKR2|C9JKR2_HUMAN	K.C(+57.02)CKADDK(+229.16).E	Y	28.16	1067.49	-39.6	534.733	2	2.11	344	1	1	0.5	0.25	0.5	390	396	Carbamidomethylation; TMT6plex
1	523	tr|C9JKR2|C9JKR2_HUMAN	V.TK(+15.99)C(+57.02)C(+57.02)TESLVNR.R	Y	27.51	1382.63	9.4	692.328	2	6.49	2067	1	1	1	1.5	2.5	306	316	Hydroxylation; Carbamidomethylation
1	523	tr|C9JKR2|C9JKR2_HUMAN	K.TPVSD(+14.02)RVT.K	Y	27.41	887.471	89.9	444.783	2	3.03	683	1	1	0.2	0.2	0.5	299	306	Methyl ester
1	523	tr|C9JKR2|C9JKR2_HUMAN	Q.LC(+57.02)VLHEK(+229.16).T	Y	26.15	1126.64	-1.5	564.325	2	6.72	2176	2	1	2.714	1.286	2.857	292	298	Carbamidomethylation; TMT6plex
1	523	tr|C9JKR2|C9JKR2_HUMAN	K.YIC(+57.02)ENQ(+.98)DSISSK(+229.16).L	Y	25.8	1672.78	-0.1	837.398	2	8.03	2746	1	1	1.5	1.5	0	95	106	Carbamidomethylation; Deamidation (NQ); TMT6plex
1	523	tr|C9JKR2|C9JKR2_HUMAN	A.LVELVK(+229.16).H	N	24.64	928.616	1.2	465.316	2	9.93	3635	2	1	1.75	0.75	1.25	361	366	TMT6plex
1	523	tr|C9JKR2|C9JKR2_HUMAN	C.C(+57.02)TESLVNR.R	Y	24.6	977.46	-3.1	489.736	2	3.12	713	1	1	0	0	0	309	316	Carbamidomethylation
1	523	tr|C9JKR2|C9JKR2_HUMAN	A.L(+229.16)VELVK(+229.16).H	N	22.09	1157.78	-2.1	579.895	2	14.79	5939	4	1	1.04	0.911	1.169	361	366	TMT6plex
1	523	tr|C9JKR2|C9JKR2_HUMAN	K.YIC(+57.02)ENQDSISSK(+229.16).L	Y	21.71	1671.8	-1	558.273	3	7.42	2454	1	1	1.411	0.85	1.411	95	106	Carbamidomethylation; TMT6plex
1	523	tr|C9JKR2|C9JKR2_HUMAN	V.HTEC(+57.02)C(+57.02)HGD(+14.02)LLEC(+57.02)ADDRADLAK(+229.16).Y	Y	20.42	2728.22	8.8	683.068	4	10.85	4073	1	1	3	3	2	74	94	Carbamidomethylation; Methyl ester; TMT6plex
1	523	tr|C9JKR2|C9JKR2_HUMAN	K.YIC(+57.02)EN(+.98)QDSISSK(+229.16).L	Y	19.52	1672.78	-0.8	837.398	2	7.86	2661	1	1	2	1	0	95	106	Carbamidomethylation; Deamidation (NQ); TMT6plex
1	523	tr|C9JKR2|C9JKR2_HUMAN	L.VTDLTK(+229.16).V	Y	19.41	904.543	-2.2	453.278	2	5.46	1654	1	1	3	1	3	67	72	TMT6plex
1	523	tr|C9JKR2|C9JKR2_HUMAN	E.PQNLIK(+229.16).Q	Y	19.2	940.591	-0.4	471.303	2	10.72	4007	1	1	1	0	0	216	221	TMT6plex
1	523	tr|C9JKR2|C9JKR2_HUMAN	K.LVTDLTK.V	Y	18.37	788.464	0	395.24	2	5.73	1778	1	1	1	2	1	66	72
1	523	tr|C9JKR2|C9JKR2_HUMAN	V.TKC(+57.02)C(+57.02)TESLVNR.R	Y	18	1366.63	12.8	684.333	2	6.75	2195	1	1	0	0	0	306	316	Carbamidomethylation
1	523	tr|C9JKR2|C9JKR2_HUMAN	K.Y(+229.16)IC(+57.02)ENQDSISSK(+229.16).L	Y	17.51	1900.96	-2.4	634.659	3	10.18	3748	2	1	0.947	0.727	0.866	95	106	TMT6plex; Carbamidomethylation
1	523	tr|C9JKR2|C9JKR2_HUMAN	Q.L(+229.16)C(+57.02)VLHEK(+229.16).T	Y	17.12	1355.8	-2.3	452.94	3	10.37	3840	1	1	0.65	0.7	0.8	292	298	TMT6plex; Carbamidomethylation
1	523	tr|C9JKR2|C9JKR2_HUMAN	R.ADLAK(+229.16).Y	N	15.69	745.454	-3.1	373.733	2	4.04	1090	1	1	2.312	1	1.125	90	94	TMT6plex
1	523	tr|C9JKR2|C9JKR2_HUMAN	K.K(+229.16)(+42.01)VPQ(+.98)VSTPTLVEVSR.N	Y	13.8	1911.09	5.6	638.04	3	13.99	5563	1	1	2	0	1	246	260	TMT6plex; Acetylation (K); Deamidation (NQ)
1	523	tr|C9JKR2|C9JKR2_HUMAN	N.A(+229.16)LLVR.Y	N	13.08	799.548	-1.4	400.781	2	8.71	3055	1	1	0.833	0.333	1.833	238	242	TMT6plex
1	523	tr|C9JKR2|C9JKR2_HUMAN	S.SKLKEC(+57.02)C(+57.02)EK(+229.16)PLLEK(+229.16).S	Y	12.73	2219.24	6.4	555.821	4	10.14	3732	3	1	1.727	1.273	1.727	105	118	Carbamidomethylation; TMT6plex
1	523	tr|C9JKR2|C9JKR2_HUMAN	R.M(+229.16)PC(+57.02)AEDYLSV(+14.02).V	Y	11.79	1426.67	-0.7	714.341	2	18.52	7701	1	1	1	0	1	278	287	TMT6plex; Carbamidomethylation; Methyl ester
1	523	tr|C9JKR2|C9JKR2_HUMAN	Q.TALVE(+14.02)LVK(+229.16).H	Y	10.74	1114.72	-2.8	558.364	2	15.39	6219	1	1	1	0	1	359	366	Methyl ester; TMT6plex
1	523	tr|C9JKR2|C9JKR2_HUMAN	R.A(+229.16)DLAK(+229.16).Y	N	10.66	974.617	-3.7	488.314	2	7.58	2529	2	1	0.983	0.623	1.017	90	94	TMT6plex
1	523	tr|C9JKR2|C9JKR2_HUMAN	E.QLGE(+14.02)Y(+15.99)KFQNALLVR.Y	Y	9.36	1707.93	10.7	854.982	2	17.35	7151	1	1	1.348	1.29	1.763	229	242	Methyl ester; Hydroxylation
1	523	tr|C9JKR2|C9JKR2_HUMAN	M.FLYEYAR(+15.99).R	Y	8.48	976.465	-4.4	489.238	2	8.25	2850	1	1	0	0	1	162	168	Hydroxylation
1	523	tr|C9JKR2|C9JKR2_HUMAN	E.QLGE(+14.02)Y(+31.99)KFQNALLVR.Y	Y	6.49	1723.93	12.9	862.981	2	17.18	7070	1	1	2	4	3	229	242	Methyl ester; Dihydroxy
1	523	tr|C9JKR2|C9JKR2_HUMAN	K.Y(+229.16)IC(+57.02)ENQD(+15.99)SISSK(+229.16).L	Y	5.98	1916.96	-1.4	639.992	3	10.06	3694	1	1	2	1	2	95	106	TMT6plex; Carbamidomethylation; Hydroxylation
1	523	tr|C9JKR2|C9JKR2_HUMAN	K.A(+229.16)TKEQ(+.98)LK(+229.16).A	Y	5.44	1275.78	-32.2	638.877	2	7.27	2390	1	1	1.863	1.333	1.835	371	377	TMT6plex; Deamidation (NQ)
1	523	tr|C9JKR2|C9JKR2_HUMAN	S.SK(+229.16)LKEC(+57.02)C(+57.02)EK(+229.16)PLLEK(+229.16).S	Y	5.44	2448.41	8.5	817.149	3	11.79	4521	1	1	1.429	1.571	1.143	105	118	TMT6plex; Carbamidomethylation
1	69337	sp|P02768-3|ALBU_HUMAN	Y.TKK(+229.16)VPQVSTPTLVEVSR.N	Y	66.27	2097.24	6.6	700.091	3	13.07	5132	4	1	1.012	1.049	1.346	223	239	TMT6plex
1	69337	sp|P02768-3|ALBU_HUMAN	K.C(+57.02)C(+57.02)TESLVNR.R	Y	62.24	1137.49	-3	569.751	2	4.03	1087	4	1	0.5	0.5	1	287	295	Carbamidomethylation
1	69337	sp|P02768-3|ALBU_HUMAN	K.K(+229.16)VPQVSTPTLVEVSR.N	Y	59.04	1868.09	-2.6	623.703	3	11.46	4365	4	1	2.4	1.2	1.067	225	239	TMT6plex
1	69337	sp|P02768-3|ALBU_HUMAN	K.VPQVSTPTLVEVSR.N	Y	51.05	1510.84	-0.8	756.424	2	11.87	4560	1	1	1	1	0	226	239
1	69337	sp|P02768-3|ALBU_HUMAN	L.GEYK(+42.01)FQN(+.98)ALLVR.Y	Y	50.81	1479.77	-0.8	494.264	3	14.69	5892	2	1	0.5	3	0.5	210	221	Acetylation (K); Deamidation (NQ)
1	69337	sp|P02768-3|ALBU_HUMAN	K.V(+229.16)PQVSTPTLVEVSR.N	Y	48.44	1740	-1.5	581.006	3	14.52	5813	2	1	0	1	0.5	226	239	TMT6plex
1	69337	sp|P02768-3|ALBU_HUMAN	K.L(+229.16)VNE(+14.02)VTEFAK(+229.16).T	Y	46.62	1620.95	-1.4	811.481	2	18.4	7645	6	1	0.897	1.088	1.375	66	75	TMT6plex; Methyl ester
1	69337	sp|P02768-3|ALBU_HUMAN	K.LVN(+.98)E(+14.02)VTEFAK(+229.16).T	Y	46.03	1392.77	0.9	697.393	2	14.53	5817	2	1	7	0	5	66	75	Deamidation (NQ); Methyl ester; TMT6plex
1	69337	sp|P02768-3|ALBU_HUMAN	Y.TK(+229.16)KVP(+15.99)QVSTPTLVEVSR.N	Y	45.14	2113.23	8	705.423	3	13.13	5157	1	1	1	0	2	223	239	TMT6plex; Hydroxylation
1	69337	sp|P02768-3|ALBU_HUMAN	K.LVNE(+14.02)VTEFAK(+229.16).T	Y	44.77	1391.79	0.9	696.901	2	13.8	5470	8	1	1.696	1.043	1.348	66	75	Methyl ester; TMT6plex
1	69337	sp|P02768-3|ALBU_HUMAN	F.AQY(+15.99)LQQC(+57.02)PFEDHVK(+229.16).L	Y	44.49	2006.97	-0.9	669.997	3	10.23	3775	2	1	2.2	1.4	0.6	52	65	Hydroxylation; Carbamidomethylation; TMT6plex
1	69337	sp|P02768-3|ALBU_HUMAN	E.QLGE(+14.02)YK(+15.99)FQNALLVR.Y	Y	41.9	1707.93	10.9	570.324	3	17.45	7198	3	1	1	0.5	4.5	208	221	Methyl ester; Hydroxylation
1	69337	sp|P02768-3|ALBU_HUMAN	L.IAFAQY(+15.99)LQQC(+57.02)PFEDHVK(+229.16).L	Y	41.57	2338.16	-0.5	585.547	4	15.84	6435	1	1	1	2	2	49	65	Hydroxylation; Carbamidomethylation; TMT6plex
1	69337	sp|P02768-3|ALBU_HUMAN	K.QTALVELVK(+14.02)(+229.16).H	Y	38.89	1242.78	-1.2	622.394	2	15.72	6377	4	1	1.538	1.615	2	337	345	Methyl ester; TMT6plex
1	69337	sp|P02768-3|ALBU_HUMAN	Y.TKK(+229.16)VP(+15.99)QVSTPTLVEVSR.N	Y	38.3	2113.23	10.2	705.425	3	12.96	5081	1	1	1	0.5	0.5	223	239	TMT6plex; Hydroxylation
1	69337	sp|P02768-3|ALBU_HUMAN	K.LVN(+15.99)E(+14.02)VTEFAK(+229.16).T	Y	34.82	1407.78	0.4	704.898	2	13.74	5442	2	1	2	0	2	66	75	Hydroxylation; Methyl ester; TMT6plex
1	69337	sp|P02768-3|ALBU_HUMAN	Y.T(+229.16)KKVPQVSTPTLVEVSR.N	Y	33.33	2097.24	9	700.092	3	13.24	5210	1	1	0.5	1.5	0	223	239	TMT6plex
1	69337	sp|P02768-3|ALBU_HUMAN	K.K(+229.16)QTALVELVK(+14.02)(+229.16).H	Y	32.79	1600.03	-2.8	534.35	3	14.28	5701	2	1	1.385	0.812	1.436	336	345	TMT6plex; Methyl ester
1	69337	sp|P02768-3|ALBU_HUMAN	Q.V(+229.16)STPTLVEVSR.N	Y	31.76	1415.82	-1.1	708.916	2	12.05	4644	1	1	0.5	0.25	0.5	229	239	TMT6plex
1	69337	sp|P02768-3|ALBU_HUMAN	K.Q(+229.16)TALVELVK(+14.02)(+229.16).H	Y	29.98	1471.94	-0.4	736.976	2	17.49	7219	2	1	1.2	0.933	1.4	337	345	TMT6plex; Methyl ester
1	69337	sp|P02768-3|ALBU_HUMAN	K.L(+229.16)VNE(+14.02)VTEFAK.T	Y	29.65	1391.79	-2.5	696.899	2	17.04	7005	1	1	1	1	2	66	75	TMT6plex; Methyl ester
1	69337	sp|P02768-3|ALBU_HUMAN	Y.L(+229.16)QQC(+57.02)PFEDHVK(+229.16).L	Y	29.27	1857.98	-2.3	620.333	3	10.79	4043	1	1	1.5	0.5	1	55	65	TMT6plex; Carbamidomethylation
1	69337	sp|P02768-3|ALBU_HUMAN	K.C(+57.02)(+229.16)C(+57.02)TESLVNR.R	Y	28.83	1366.65	-0.7	684.334	2	6.6	2122	1	1	1.2	1.6	2	287	295	Carbamidomethylation; TMT6plex
1	69337	sp|P02768-3|ALBU_HUMAN	K.C(+57.02)CKADDK(+229.16).E	Y	28.16	1067.49	-39.6	534.733	2	2.11	344	1	1	0.5	0.25	0.5	369	375	Carbamidomethylation; TMT6plex
1	69337	sp|P02768-3|ALBU_HUMAN	L.QQC(+57.02)PFEDHVK(+229.16).L	Y	27.71	1515.73	1.6	758.876	2	11.87	4561	3	1	1	1	1	56	65	Carbamidomethylation; TMT6plex
1	69337	sp|P02768-3|ALBU_HUMAN	V.TK(+15.99)C(+57.02)C(+57.02)TESLVNR.R	Y	27.51	1382.63	9.4	692.328	2	6.49	2067	1	1	1	1.5	2.5	285	295	Hydroxylation; Carbamidomethylation
1	69337	sp|P02768-3|ALBU_HUMAN	K.TPVSD(+14.02)RVT.K	Y	27.41	887.471	89.9	444.783	2	3.03	683	1	1	0.2	0.2	0.5	278	285	Methyl ester
1	69337	sp|P02768-3|ALBU_HUMAN	F.AQY(+31.99)LQQC(+57.02)PFEDHVK(+229.16).L	Y	26.22	2022.97	6.9	675.334	3	10.32	3818	1	1	0	1	0	52	65	Dihydroxy; Carbamidomethylation; TMT6plex
1	69337	sp|P02768-3|ALBU_HUMAN	Q.LC(+57.02)VLHEK(+229.16).T	Y	26.15	1126.64	-1.5	564.325	2	6.72	2176	2	1	2.714	1.286	2.857	271	277	Carbamidomethylation; TMT6plex
1	69337	sp|P02768-3|ALBU_HUMAN	K.Q(+229.16)EPER.N	N	25.51	886.471	1.1	444.243	2	1.81	268	1	1	0.868	0.147	0.603	118	122	TMT6plex
1	69337	sp|P02768-3|ALBU_HUMAN	A.LVELVK(+229.16).H	N	24.64	928.616	1.2	465.316	2	9.93	3635	2	1	1.75	0.75	1.25	340	345	TMT6plex
1	69337	sp|P02768-3|ALBU_HUMAN	C.C(+57.02)TESLVNR.R	Y	24.6	977.46	-3.1	489.736	2	3.12	713	1	1	0	0	0	288	295	Carbamidomethylation
1	69337	sp|P02768-3|ALBU_HUMAN	A.L(+229.16)VELVK(+229.16).H	N	22.09	1157.78	-2.1	579.895	2	14.79	5939	4	1	1.04	0.911	1.169	340	345	TMT6plex
1	69337	sp|P02768-3|ALBU_HUMAN	K.SLHTLFGDK(+14.02)(+15.99).L	Y	19.46	1046.54	-34.5	524.259	2	7.73	2598	1	1	1.6	0.6	1.4	89	97	Methyl ester; Hydroxylation
1	69337	sp|P02768-3|ALBU_HUMAN	E.PQNLIK(+229.16).Q	Y	19.2	940.591	-0.4	471.303	2	10.72	4007	1	1	1	0	0	195	200	TMT6plex
1	69337	sp|P02768-3|ALBU_HUMAN	V.TKC(+57.02)C(+57.02)TESLVNR.R	Y	18	1366.63	12.8	684.333	2	6.75	2195	1	1	0	0	0	285	295	Carbamidomethylation
1	69337	sp|P02768-3|ALBU_HUMAN	Q.L(+229.16)C(+57.02)VLHEK(+229.16).T	Y	17.12	1355.8	-2.3	452.94	3	10.37	3840	1	1	0.65	0.7	0.8	271	277	TMT6plex; Carbamidomethylation
1	69337	sp|P02768-3|ALBU_HUMAN	K.L(+229.16)VNEVTE(+14.02)FAK(+229.16).T	Y	14.27	1620.95	-0.8	811.481	2	18.43	7660	1	1	0.85	1.2	0.8	66	75	TMT6plex; Methyl ester
1	69337	sp|P02768-3|ALBU_HUMAN	K.K(+229.16)(+42.01)VPQ(+.98)VSTPTLVEVSR.N	Y	13.8	1911.09	5.6	638.04	3	13.99	5563	1	1	2	0	1	225	239	TMT6plex; Acetylation (K); Deamidation (NQ)
1	69337	sp|P02768-3|ALBU_HUMAN	N.A(+229.16)LLVR.Y	N	13.08	799.548	-1.4	400.781	2	8.71	3055	1	1	0.833	0.333	1.833	217	221	TMT6plex
1	69337	sp|P02768-3|ALBU_HUMAN	R.M(+229.16)PC(+57.02)AEDYLSV(+14.02).V	Y	11.79	1426.67	-0.7	714.341	2	18.52	7701	1	1	1	0	1	257	266	TMT6plex; Carbamidomethylation; Methyl ester
1	69337	sp|P02768-3|ALBU_HUMAN	T.LFGDK(+229.16).L	N	11.39	807.469	-1.7	404.741	2	7.54	2510	1	1	1	1	1	93	97	TMT6plex
1	69337	sp|P02768-3|ALBU_HUMAN	Q.TALVE(+14.02)LVK(+229.16).H	Y	10.74	1114.72	-2.8	558.364	2	15.39	6219	1	1	1	0	1	338	345	Methyl ester; TMT6plex
1	69337	sp|P02768-3|ALBU_HUMAN	E.QLGE(+14.02)Y(+15.99)KFQNALLVR.Y	Y	9.36	1707.93	10.7	854.982	2	17.35	7151	1	1	1.348	1.29	1.763	208	221	Methyl ester; Hydroxylation
1	69337	sp|P02768-3|ALBU_HUMAN	K.ALVLIAFAQ(+.98)YLQ(+.98)QC(+57.02)PFEDHVK(+229.16).L	Y	8.33	2720.41	2.1	681.111	4	21.95	9290	1	1	2	2	4	45	65	Deamidation (NQ); Carbamidomethylation; TMT6plex
1	69337	sp|P02768-3|ALBU_HUMAN	I.AFAQ(+.98)YLQQ(+.98)C(+57.02)PFEDHVK(+229.16).L	Y	7.46	2211.05	23.3	738.041	3	12.84	5023	1	1	1.333	0.333	1.667	50	65	Deamidation (NQ); Carbamidomethylation; TMT6plex
1	69337	sp|P02768-3|ALBU_HUMAN	E.QLGE(+14.02)Y(+31.99)KFQNALLVR.Y	Y	6.49	1723.93	12.9	862.981	2	17.18	7070	1	1	2	4	3	208	221	Methyl ester; Dihydroxy
1	69337	sp|P02768-3|ALBU_HUMAN	K.A(+229.16)TKEQ(+.98)LK(+229.16).A	Y	5.44	1275.78	-32.2	638.877	2	7.27	2390	1	1	1.863	1.333	1.835	350	356	TMT6plex; Deamidation (NQ)
1	1196	tr|A0A087WWT3|A0A087WWT3_HUMAN	Y.TKK(+229.16)VPQVSTPTLVEVSR.N	Y	66.27	2097.24	6.6	700.091	3	13.07	5132	4	1	1.012	1.049	1.346	223	239	TMT6plex
1	1196	tr|A0A087WWT3|A0A087WWT3_HUMAN	K.C(+57.02)C(+57.02)TESLVNR.R	Y	62.24	1137.49	-3	569.751	2	4.03	1087	4	1	0.5	0.5	1	287	295	Carbamidomethylation
1	1196	tr|A0A087WWT3|A0A087WWT3_HUMAN	K.K(+229.16)VPQVSTPTLVEVSR.N	Y	59.04	1868.09	-2.6	623.703	3	11.46	4365	4	1	2.4	1.2	1.067	225	239	TMT6plex
1	1196	tr|A0A087WWT3|A0A087WWT3_HUMAN	K.VPQVSTPTLVEVSR.N	Y	51.05	1510.84	-0.8	756.424	2	11.87	4560	1	1	1	1	0	226	239
1	1196	tr|A0A087WWT3|A0A087WWT3_HUMAN	L.GEYK(+42.01)FQN(+.98)ALLVR.Y	Y	50.81	1479.77	-0.8	494.264	3	14.69	5892	2	1	0.5	3	0.5	210	221	Acetylation (K); Deamidation (NQ)
1	1196	tr|A0A087WWT3|A0A087WWT3_HUMAN	K.V(+229.16)PQVSTPTLVEVSR.N	Y	48.44	1740	-1.5	581.006	3	14.52	5813	2	1	0	1	0.5	226	239	TMT6plex
1	1196	tr|A0A087WWT3|A0A087WWT3_HUMAN	K.L(+229.16)VNE(+14.02)VTEFAK(+229.16).T	Y	46.62	1620.95	-1.4	811.481	2	18.4	7645	6	1	0.897	1.088	1.375	66	75	TMT6plex; Methyl ester
1	1196	tr|A0A087WWT3|A0A087WWT3_HUMAN	K.LVN(+.98)E(+14.02)VTEFAK(+229.16).T	Y	46.03	1392.77	0.9	697.393	2	14.53	5817	2	1	7	0	5	66	75	Deamidation (NQ); Methyl ester; TMT6plex
1	1196	tr|A0A087WWT3|A0A087WWT3_HUMAN	Y.TK(+229.16)KVP(+15.99)QVSTPTLVEVSR.N	Y	45.14	2113.23	8	705.423	3	13.13	5157	1	1	1	0	2	223	239	TMT6plex; Hydroxylation
1	1196	tr|A0A087WWT3|A0A087WWT3_HUMAN	K.LVNE(+14.02)VTEFAK(+229.16).T	Y	44.77	1391.79	0.9	696.901	2	13.8	5470	8	1	1.696	1.043	1.348	66	75	Methyl ester; TMT6plex
1	1196	tr|A0A087WWT3|A0A087WWT3_HUMAN	F.AQY(+15.99)LQQC(+57.02)PFEDHVK(+229.16).L	Y	44.49	2006.97	-0.9	669.997	3	10.23	3775	2	1	2.2	1.4	0.6	52	65	Hydroxylation; Carbamidomethylation; TMT6plex
1	1196	tr|A0A087WWT3|A0A087WWT3_HUMAN	E.QLGE(+14.02)YK(+15.99)FQNALLVR.Y	Y	41.9	1707.93	10.9	570.324	3	17.45	7198	3	1	1	0.5	4.5	208	221	Methyl ester; Hydroxylation
1	1196	tr|A0A087WWT3|A0A087WWT3_HUMAN	L.IAFAQY(+15.99)LQQC(+57.02)PFEDHVK(+229.16).L	Y	41.57	2338.16	-0.5	585.547	4	15.84	6435	1	1	1	2	2	49	65	Hydroxylation; Carbamidomethylation; TMT6plex
1	1196	tr|A0A087WWT3|A0A087WWT3_HUMAN	K.QTALVELVK(+14.02)(+229.16).H	Y	38.89	1242.78	-1.2	622.394	2	15.72	6377	4	1	1.538	1.615	2	337	345	Methyl ester; TMT6plex
1	1196	tr|A0A087WWT3|A0A087WWT3_HUMAN	Y.TKK(+229.16)VP(+15.99)QVSTPTLVEVSR.N	Y	38.3	2113.23	10.2	705.425	3	12.96	5081	1	1	1	0.5	0.5	223	239	TMT6plex; Hydroxylation
1	1196	tr|A0A087WWT3|A0A087WWT3_HUMAN	K.LVN(+15.99)E(+14.02)VTEFAK(+229.16).T	Y	34.82	1407.78	0.4	704.898	2	13.74	5442	2	1	2	0	2	66	75	Hydroxylation; Methyl ester; TMT6plex
1	1196	tr|A0A087WWT3|A0A087WWT3_HUMAN	Y.T(+229.16)KKVPQVSTPTLVEVSR.N	Y	33.33	2097.24	9	700.092	3	13.24	5210	1	1	0.5	1.5	0	223	239	TMT6plex
1	1196	tr|A0A087WWT3|A0A087WWT3_HUMAN	K.K(+229.16)QTALVELVK(+14.02)(+229.16).H	Y	32.79	1600.03	-2.8	534.35	3	14.28	5701	2	1	1.385	0.812	1.436	336	345	TMT6plex; Methyl ester
1	1196	tr|A0A087WWT3|A0A087WWT3_HUMAN	Q.V(+229.16)STPTLVEVSR.N	Y	31.76	1415.82	-1.1	708.916	2	12.05	4644	1	1	0.5	0.25	0.5	229	239	TMT6plex
1	1196	tr|A0A087WWT3|A0A087WWT3_HUMAN	K.Q(+229.16)TALVELVK(+14.02)(+229.16).H	Y	29.98	1471.94	-0.4	736.976	2	17.49	7219	2	1	1.2	0.933	1.4	337	345	TMT6plex; Methyl ester
1	1196	tr|A0A087WWT3|A0A087WWT3_HUMAN	K.L(+229.16)VNE(+14.02)VTEFAK.T	Y	29.65	1391.79	-2.5	696.899	2	17.04	7005	1	1	1	1	2	66	75	TMT6plex; Methyl ester
1	1196	tr|A0A087WWT3|A0A087WWT3_HUMAN	Y.L(+229.16)QQC(+57.02)PFEDHVK(+229.16).L	Y	29.27	1857.98	-2.3	620.333	3	10.79	4043	1	1	1.5	0.5	1	55	65	TMT6plex; Carbamidomethylation
1	1196	tr|A0A087WWT3|A0A087WWT3_HUMAN	K.C(+57.02)(+229.16)C(+57.02)TESLVNR.R	Y	28.83	1366.65	-0.7	684.334	2	6.6	2122	1	1	1.2	1.6	2	287	295	Carbamidomethylation; TMT6plex
1	1196	tr|A0A087WWT3|A0A087WWT3_HUMAN	K.C(+57.02)CKADDK(+229.16).E	Y	28.16	1067.49	-39.6	534.733	2	2.11	344	1	1	0.5	0.25	0.5	369	375	Carbamidomethylation; TMT6plex
1	1196	tr|A0A087WWT3|A0A087WWT3_HUMAN	L.QQC(+57.02)PFEDHVK(+229.16).L	Y	27.71	1515.73	1.6	758.876	2	11.87	4561	3	1	1	1	1	56	65	Carbamidomethylation; TMT6plex
1	1196	tr|A0A087WWT3|A0A087WWT3_HUMAN	V.TK(+15.99)C(+57.02)C(+57.02)TESLVNR.R	Y	27.51	1382.63	9.4	692.328	2	6.49	2067	1	1	1	1.5	2.5	285	295	Hydroxylation; Carbamidomethylation
1	1196	tr|A0A087WWT3|A0A087WWT3_HUMAN	K.TPVSD(+14.02)RVT.K	Y	27.41	887.471	89.9	444.783	2	3.03	683	1	1	0.2	0.2	0.5	278	285	Methyl ester
1	1196	tr|A0A087WWT3|A0A087WWT3_HUMAN	F.AQY(+31.99)LQQC(+57.02)PFEDHVK(+229.16).L	Y	26.22	2022.97	6.9	675.334	3	10.32	3818	1	1	0	1	0	52	65	Dihydroxy; Carbamidomethylation; TMT6plex
1	1196	tr|A0A087WWT3|A0A087WWT3_HUMAN	Q.LC(+57.02)VLHEK(+229.16).T	Y	26.15	1126.64	-1.5	564.325	2	6.72	2176	2	1	2.714	1.286	2.857	271	277	Carbamidomethylation; TMT6plex
1	1196	tr|A0A087WWT3|A0A087WWT3_HUMAN	K.Q(+229.16)EPER.N	N	25.51	886.471	1.1	444.243	2	1.81	268	1	1	0.868	0.147	0.603	118	122	TMT6plex
1	1196	tr|A0A087WWT3|A0A087WWT3_HUMAN	A.LVELVK(+229.16).H	N	24.64	928.616	1.2	465.316	2	9.93	3635	2	1	1.75	0.75	1.25	340	345	TMT6plex
1	1196	tr|A0A087WWT3|A0A087WWT3_HUMAN	C.C(+57.02)TESLVNR.R	Y	24.6	977.46	-3.1	489.736	2	3.12	713	1	1	0	0	0	288	295	Carbamidomethylation
1	1196	tr|A0A087WWT3|A0A087WWT3_HUMAN	A.L(+229.16)VELVK(+229.16).H	N	22.09	1157.78	-2.1	579.895	2	14.79	5939	4	1	1.04	0.911	1.169	340	345	TMT6plex
1	1196	tr|A0A087WWT3|A0A087WWT3_HUMAN	K.SLHTLFGDK(+14.02)(+15.99).L	Y	19.46	1046.54	-34.5	524.259	2	7.73	2598	1	1	1.6	0.6	1.4	89	97	Methyl ester; Hydroxylation
1	1196	tr|A0A087WWT3|A0A087WWT3_HUMAN	E.PQNLIK(+229.16).Q	Y	19.2	940.591	-0.4	471.303	2	10.72	4007	1	1	1	0	0	195	200	TMT6plex
1	1196	tr|A0A087WWT3|A0A087WWT3_HUMAN	V.TKC(+57.02)C(+57.02)TESLVNR.R	Y	18	1366.63	12.8	684.333	2	6.75	2195	1	1	0	0	0	285	295	Carbamidomethylation
1	1196	tr|A0A087WWT3|A0A087WWT3_HUMAN	Q.L(+229.16)C(+57.02)VLHEK(+229.16).T	Y	17.12	1355.8	-2.3	452.94	3	10.37	3840	1	1	0.65	0.7	0.8	271	277	TMT6plex; Carbamidomethylation
1	1196	tr|A0A087WWT3|A0A087WWT3_HUMAN	K.L(+229.16)VNEVTE(+14.02)FAK(+229.16).T	Y	14.27	1620.95	-0.8	811.481	2	18.43	7660	1	1	0.85	1.2	0.8	66	75	TMT6plex; Methyl ester
1	1196	tr|A0A087WWT3|A0A087WWT3_HUMAN	K.K(+229.16)(+42.01)VPQ(+.98)VSTPTLVEVSR.N	Y	13.8	1911.09	5.6	638.04	3	13.99	5563	1	1	2	0	1	225	239	TMT6plex; Acetylation (K); Deamidation (NQ)
1	1196	tr|A0A087WWT3|A0A087WWT3_HUMAN	N.A(+229.16)LLVR.Y	N	13.08	799.548	-1.4	400.781	2	8.71	3055	1	1	0.833	0.333	1.833	217	221	TMT6plex
1	1196	tr|A0A087WWT3|A0A087WWT3_HUMAN	R.M(+229.16)PC(+57.02)AEDYLSV(+14.02).V	Y	11.79	1426.67	-0.7	714.341	2	18.52	7701	1	1	1	0	1	257	266	TMT6plex; Carbamidomethylation; Methyl ester
1	1196	tr|A0A087WWT3|A0A087WWT3_HUMAN	T.LFGDK(+229.16).L	N	11.39	807.469	-1.7	404.741	2	7.54	2510	1	1	1	1	1	93	97	TMT6plex
1	1196	tr|A0A087WWT3|A0A087WWT3_HUMAN	Q.TALVE(+14.02)LVK(+229.16).H	Y	10.74	1114.72	-2.8	558.364	2	15.39	6219	1	1	1	0	1	338	345	Methyl ester; TMT6plex
1	1196	tr|A0A087WWT3|A0A087WWT3_HUMAN	E.QLGE(+14.02)Y(+15.99)KFQNALLVR.Y	Y	9.36	1707.93	10.7	854.982	2	17.35	7151	1	1	1.348	1.29	1.763	208	221	Methyl ester; Hydroxylation
1	1196	tr|A0A087WWT3|A0A087WWT3_HUMAN	K.ALVLIAFAQ(+.98)YLQ(+.98)QC(+57.02)PFEDHVK(+229.16).L	Y	8.33	2720.41	2.1	681.111	4	21.95	9290	1	1	2	2	4	45	65	Deamidation (NQ); Carbamidomethylation; TMT6plex
1	1196	tr|A0A087WWT3|A0A087WWT3_HUMAN	I.AFAQ(+.98)YLQQ(+.98)C(+57.02)PFEDHVK(+229.16).L	Y	7.46	2211.05	23.3	738.041	3	12.84	5023	1	1	1.333	0.333	1.667	50	65	Deamidation (NQ); Carbamidomethylation; TMT6plex
1	1196	tr|A0A087WWT3|A0A087WWT3_HUMAN	E.QLGE(+14.02)Y(+31.99)KFQNALLVR.Y	Y	6.49	1723.93	12.9	862.981	2	17.18	7070	1	1	2	4	3	208	221	Methyl ester; Dihydroxy
1	1196	tr|A0A087WWT3|A0A087WWT3_HUMAN	K.A(+229.16)TKEQ(+.98)LK(+229.16).A	Y	5.44	1275.78	-32.2	638.877	2	7.27	2390	1	1	1.863	1.333	1.835	350	356	TMT6plex; Deamidation (NQ)
1	1735	tr|H7C013|H7C013_HUMAN	K.L(+229.16)VNE(+14.02)VTEFAK(+229.16).T	Y	46.62	1620.95	-1.4	811.481	2	18.4	7645	6	1	0.897	1.088	1.375	68	77	TMT6plex; Methyl ester
1	1735	tr|H7C013|H7C013_HUMAN	K.LVN(+.98)E(+14.02)VTEFAK(+229.16).T	Y	46.03	1392.77	0.9	697.393	2	14.53	5817	2	1	7	0	5	68	77	Deamidation (NQ); Methyl ester; TMT6plex
1	1735	tr|H7C013|H7C013_HUMAN	K.LVNE(+14.02)VTEFAK(+229.16).T	Y	44.77	1391.79	0.9	696.901	2	13.8	5470	8	1	1.696	1.043	1.348	68	77	Methyl ester; TMT6plex
1	1735	tr|H7C013|H7C013_HUMAN	F.AQY(+15.99)LQQC(+57.02)PFEDHVK(+229.16).L	Y	44.49	2006.97	-0.9	669.997	3	10.23	3775	2	1	2.2	1.4	0.6	54	67	Hydroxylation; Carbamidomethylation; TMT6plex
1	1735	tr|H7C013|H7C013_HUMAN	L.IAFAQY(+15.99)LQQC(+57.02)PFEDHVK(+229.16).L	Y	41.57	2338.16	-0.5	585.547	4	15.84	6435	1	1	1	2	2	51	67	Hydroxylation; Carbamidomethylation; TMT6plex
1	1735	tr|H7C013|H7C013_HUMAN	K.Y(+229.16)LYEIAR.R	Y	39.11	1155.65	-2.2	578.831	2	12.56	4889	4	1	0.656	0.522	0.638	164	170	TMT6plex
1	1735	tr|H7C013|H7C013_HUMAN	K.LVN(+15.99)E(+14.02)VTEFAK(+229.16).T	Y	34.82	1407.78	0.4	704.898	2	13.74	5442	2	1	2	0	2	68	77	Hydroxylation; Methyl ester; TMT6plex
1	1735	tr|H7C013|H7C013_HUMAN	K.L(+229.16)VNE(+14.02)VTEFAK.T	Y	29.65	1391.79	-2.5	696.899	2	17.04	7005	1	1	1	1	2	68	77	TMT6plex; Methyl ester
1	1735	tr|H7C013|H7C013_HUMAN	Y.L(+229.16)QQC(+57.02)PFEDHVK(+229.16).L	Y	29.27	1857.98	-2.3	620.333	3	10.79	4043	1	1	1.5	0.5	1	57	67	TMT6plex; Carbamidomethylation
1	1735	tr|H7C013|H7C013_HUMAN	L.QQC(+57.02)PFEDHVK(+229.16).L	Y	27.71	1515.73	1.6	758.876	2	11.87	4561	3	1	1	1	1	58	67	Carbamidomethylation; TMT6plex
1	1735	tr|H7C013|H7C013_HUMAN	F.AQY(+31.99)LQQC(+57.02)PFEDHVK(+229.16).L	Y	26.22	2022.97	6.9	675.334	3	10.32	3818	1	1	0	1	0	54	67	Dihydroxy; Carbamidomethylation; TMT6plex
1	1735	tr|H7C013|H7C013_HUMAN	K.Q(+229.16)EPER.N	N	25.51	886.471	1.1	444.243	2	1.81	268	1	1	0.868	0.147	0.603	120	124	TMT6plex
1	1735	tr|H7C013|H7C013_HUMAN	R.RHPYFYAPELLFFAK(+42.01)RY(+14.02).K	Y	22.28	2273.18	0.3	569.302	4	16.12	6568	10	1	2.4	2.2	3.2	171	187	Acetylation (K); Methyl ester
1	1735	tr|H7C013|H7C013_HUMAN	K.SLHTLFGDK(+14.02)(+15.99).L	Y	19.46	1046.54	-34.5	524.259	2	7.73	2598	1	1	1.6	0.6	1.4	91	99	Methyl ester; Hydroxylation
1	1735	tr|H7C013|H7C013_HUMAN	K.Y(+229.16)LY(+15.99)EIAR.R	Y	16.44	1171.64	-1.3	586.828	2	12.51	4863	1	1	0	6	0	164	170	TMT6plex; Hydroxylation
1	1735	tr|H7C013|H7C013_HUMAN	K.L(+229.16)VNEVTE(+14.02)FAK(+229.16).T	Y	14.27	1620.95	-0.8	811.481	2	18.43	7660	1	1	0.85	1.2	0.8	68	77	TMT6plex; Methyl ester
1	1735	tr|H7C013|H7C013_HUMAN	T.LFGDK(+229.16).L	N	11.39	807.469	-1.7	404.741	2	7.54	2510	1	1	1	1	1	95	99	TMT6plex
1	1735	tr|H7C013|H7C013_HUMAN	K.ALVLIAFAQ(+.98)YLQ(+.98)QC(+57.02)PFEDHVK(+229.16).L	Y	8.33	2720.41	2.1	681.111	4	21.95	9290	1	1	2	2	4	47	67	Deamidation (NQ); Carbamidomethylation; TMT6plex
1	1735	tr|H7C013|H7C013_HUMAN	I.AFAQ(+.98)YLQQ(+.98)C(+57.02)PFEDHVK(+229.16).L	Y	7.46	2211.05	23.3	738.041	3	12.84	5023	1	1	1.333	0.333	1.667	52	67	Deamidation (NQ); Carbamidomethylation; TMT6plex
1	1735	tr|H7C013|H7C013_HUMAN	R.R(+229.16)HPYFYAPELLF(+31.99)F.A	Y	5.94	1960.01	-0.1	654.343	3	17.34	7145	1	1	0	0	0	171	183	TMT6plex; Dihydroxy
1	107052	sp|Q8NI35|INADL_HUMAN	K.IVELVK(+229.16).D	N	24.64	928.616	1.2	465.316	2	9.93	3635	2	1	1.75	0.75	1.25	686	691	TMT6plex
1	107052	sp|Q8NI35|INADL_HUMAN	K.I(+229.16)VELVK(+229.16).D	N	22.09	1157.78	-2.1	579.895	2	14.79	5939	4	1	1.04	0.911	1.169	686	691	TMT6plex
1	107783	sp|Q8WWM9|CYGB_HUMAN	V.A(+229.16)ILVR.F	N	13.08	799.548	-1.4	400.781	2	8.71	3055	1	1	0.833	0.333	1.833	44	48	TMT6plex
1	108013	sp|Q01638-2|ILRL1_HUMAN	E.A(+229.16)LIVR.C	N	13.08	799.548	-1.4	400.781	2	8.71	3055	1	1	0.833	0.333	1.833	31	35	TMT6plex
1	4117	tr|C9J068|C9J068_HUMAN	Q.A(+229.16)LIVR.E	N	13.08	799.548	-1.4	400.781	2	8.71	3055	1	1	0.833	0.333	1.833	204	208	TMT6plex
1	108301	sp|Q8WV37-2|ZN480_HUMAN	I.A(+229.16)LLVR.H	N	13.08	799.548	-1.4	400.781	2	8.71	3055	1	1	0.833	0.333	1.833	279	283	TMT6plex
1	109207	sp|P26010|ITB7_HUMAN	H.A(+229.16)LLVR.L	N	13.08	799.548	-1.4	400.781	2	8.71	3055	1	1	0.833	0.333	1.833	177	181	TMT6plex
1	83677	sp|Q9ULU4-3|PKCB1_HUMAN	A.ADIAK(+229.16).Y	N	15.69	745.454	-3.1	373.733	2	4.04	1090	1	1	2.312	1	1.125	733	737	TMT6plex
1	83677	sp|Q9ULU4-3|PKCB1_HUMAN	A.A(+229.16)DIAK(+229.16).Y	N	10.66	974.617	-3.7	488.314	2	7.58	2529	2	1	0.983	0.623	1.017	733	737	TMT6plex
1	84608	sp|P19021-3|AMD_HUMAN	N.A(+229.16)ILVR.D	N	13.08	799.548	-1.4	400.781	2	8.71	3055	1	1	0.833	0.333	1.833	451	455	TMT6plex
1	83770	sp|Q9ULU4-17|PKCB1_HUMAN	A.ADIAK(+229.16).Y	N	15.69	745.454	-3.1	373.733	2	4.04	1090	1	1	2.312	1	1.125	792	796	TMT6plex
1	83770	sp|Q9ULU4-17|PKCB1_HUMAN	A.A(+229.16)DIAK(+229.16).Y	N	10.66	974.617	-3.7	488.314	2	7.58	2529	2	1	0.983	0.623	1.017	792	796	TMT6plex
1	83817	sp|Q9ULU4-15|PKCB1_HUMAN	A.ADIAK(+229.16).Y	N	15.69	745.454	-3.1	373.733	2	4.04	1090	1	1	2.312	1	1.125	826	830	TMT6plex
1	83817	sp|Q9ULU4-15|PKCB1_HUMAN	A.A(+229.16)DIAK(+229.16).Y	N	10.66	974.617	-3.7	488.314	2	7.58	2529	2	1	0.983	0.623	1.017	826	830	TMT6plex
1	83854	sp|Q9ULU4-21|PKCB1_HUMAN	A.ADIAK(+229.16).Y	N	15.69	745.454	-3.1	373.733	2	4.04	1090	1	1	2.312	1	1.125	853	857	TMT6plex
1	83854	sp|Q9ULU4-21|PKCB1_HUMAN	A.A(+229.16)DIAK(+229.16).Y	N	10.66	974.617	-3.7	488.314	2	7.58	2529	2	1	0.983	0.623	1.017	853	857	TMT6plex
1	109867	sp|O94964-4|SOGA1_HUMAN	H.A(+229.16)ILVR.L	N	13.08	799.548	-1.4	400.781	2	8.71	3055	1	1	0.833	0.333	1.833	474	478	TMT6plex
1	109866	tr|X6R3R3|X6R3R3_HUMAN	H.A(+229.16)ILVR.L	N	13.08	799.548	-1.4	400.781	2	8.71	3055	1	1	0.833	0.333	1.833	474	478	TMT6plex
1	83877	sp|Q9ULU4-18|PKCB1_HUMAN	A.ADIAK(+229.16).Y	N	15.69	745.454	-3.1	373.733	2	4.04	1090	1	1	2.312	1	1.125	872	876	TMT6plex
1	83877	sp|Q9ULU4-18|PKCB1_HUMAN	A.A(+229.16)DIAK(+229.16).Y	N	10.66	974.617	-3.7	488.314	2	7.58	2529	2	1	0.983	0.623	1.017	872	876	TMT6plex
1	83878	sp|Q9ULU4-14|PKCB1_HUMAN	A.ADIAK(+229.16).Y	N	15.69	745.454	-3.1	373.733	2	4.04	1090	1	1	2.312	1	1.125	873	877	TMT6plex
1	83878	sp|Q9ULU4-14|PKCB1_HUMAN	A.A(+229.16)DIAK(+229.16).Y	N	10.66	974.617	-3.7	488.314	2	7.58	2529	2	1	0.983	0.623	1.017	873	877	TMT6plex
1	83918	sp|Q9ULU4-12|PKCB1_HUMAN	A.ADIAK(+229.16).Y	N	15.69	745.454	-3.1	373.733	2	4.04	1090	1	1	2.312	1	1.125	898	902	TMT6plex
1	83918	sp|Q9ULU4-12|PKCB1_HUMAN	A.A(+229.16)DIAK(+229.16).Y	N	10.66	974.617	-3.7	488.314	2	7.58	2529	2	1	0.983	0.623	1.017	898	902	TMT6plex
1	109907	sp|Q9ULU4-5|PKCB1_HUMAN	A.ADIAK(+229.16).Y	N	15.69	745.454	-3.1	373.733	2	4.04	1090	1	1	2.312	1	1.125	919	923	TMT6plex
1	109907	sp|Q9ULU4-5|PKCB1_HUMAN	A.A(+229.16)DIAK(+229.16).Y	N	10.66	974.617	-3.7	488.314	2	7.58	2529	2	1	0.983	0.623	1.017	919	923	TMT6plex
1	70632	sp|Q9ULU4|PKCB1_HUMAN	A.ADIAK(+229.16).Y	N	15.69	745.454	-3.1	373.733	2	4.04	1090	1	1	2.312	1	1.125	924	928	TMT6plex
1	70632	sp|Q9ULU4|PKCB1_HUMAN	A.A(+229.16)DIAK(+229.16).Y	N	10.66	974.617	-3.7	488.314	2	7.58	2529	2	1	0.983	0.623	1.017	924	928	TMT6plex
1	83963	sp|Q9ULU4-20|PKCB1_HUMAN	A.ADIAK(+229.16).Y	N	15.69	745.454	-3.1	373.733	2	4.04	1090	1	1	2.312	1	1.125	924	928	TMT6plex
1	83963	sp|Q9ULU4-20|PKCB1_HUMAN	A.A(+229.16)DIAK(+229.16).Y	N	10.66	974.617	-3.7	488.314	2	7.58	2529	2	1	0.983	0.623	1.017	924	928	TMT6plex
1	109932	sp|Q9ULU4-10|PKCB1_HUMAN	A.ADIAK(+229.16).Y	N	15.69	745.454	-3.1	373.733	2	4.04	1090	1	1	2.312	1	1.125	944	948	TMT6plex
1	109932	sp|Q9ULU4-10|PKCB1_HUMAN	A.A(+229.16)DIAK(+229.16).Y	N	10.66	974.617	-3.7	488.314	2	7.58	2529	2	1	0.983	0.623	1.017	944	948	TMT6plex
1	83988	sp|Q8N157|AHI1_HUMAN	S.A(+229.16)ILVR.Q	N	13.08	799.548	-1.4	400.781	2	8.71	3055	1	1	0.833	0.333	1.833	734	738	TMT6plex
1	110198	sp|A6NES4|MRO2A_HUMAN	I.A(+229.16)LLVR.Y	N	13.08	799.548	-1.4	400.781	2	8.71	3055	1	1	0.833	0.333	1.833	623	627	TMT6plex
1	50755	tr|A0A087WT58|A0A087WT58_HUMAN	I.A(+229.16)LLVR.Y	N	13.08	799.548	-1.4	400.781	2	8.71	3055	1	1	0.833	0.333	1.833	626	630	TMT6plex
1	73771	sp|Q9Y6J0|CABIN_HUMAN	Q.A(+229.16)LIVR.E	N	13.08	799.548	-1.4	400.781	2	8.71	3055	1	1	0.833	0.333	1.833	249	253	TMT6plex
7	82364	sp|P01024|CO3_HUMAN	R.E(+229.16)VVADSVWVDVK(+229.16).D	Y	54.22	1803.02	0.5	902.517	2	16.61	6802	1	1	2.333	0.333	0.667	545	556	TMT6plex
7	82364	sp|P01024|CO3_HUMAN	R.L(+229.16)PYSVVR.N	N	30.7	1061.64	0.9	531.83	2	11.92	4580	1	1	1	0.5	1	835	841	TMT6plex
7	82364	sp|P01024|CO3_HUMAN	K.G(+229.16)VFVLNK(+229.16).K	Y	29.74	1233.79	0.8	617.9	2	14.23	5674	1	1	1	0.5	1.5	601	607	TMT6plex
7	82364	sp|P01024|CO3_HUMAN	R.N(+229.16)TLIIYLDK(+229.16).V	Y	26.51	1549.95	-2.3	775.98	2	17.64	7291	1	1	0	0	0	1442	1450	TMT6plex
7	82364	sp|P01024|CO3_HUMAN	K.WLILEK(+229.16).Q	Y	23.24	1029.64	1.3	515.829	2	15.22	6144	1	1	1	0.5	1	1106	1111	TMT6plex
7	82364	sp|P01024|CO3_HUMAN	K.FGLEK(+229.16).R	N	17.29	821.485	-1.7	411.749	2	8.83	3115	1	1	1	0	0.5	1037	1041	TMT6plex
7	82364	sp|P01024|CO3_HUMAN	K.N(+.98)(+229.16)GISTK(+229.16).L	Y	16.67	1077.64	-2.2	539.828	2	6.42	2036	1	1	0	3	2	784	789	Deamidation (NQ); TMT6plex
7	82364	sp|P01024|CO3_HUMAN	K.NGISTK(+229.16).L	Y	16.34	847.497	-8.5	424.752	2	3.27	768	1	1	0	2	0	784	789	TMT6plex
7	82364	sp|P01024|CO3_HUMAN	R.EVVADSVW(+31.99)VD(+14.02)VK.D	Y	11.88	1390.7	-13.5	696.347	2	14.74	5917	1	1	1	0	0.5	545	556	Dihydroxy; Methyl ester
7	82364	sp|P01024|CO3_HUMAN	R.QVR(+31.99)EP(+31.99)GQDLVVLPLSITTDFIPSFR.L	Y	10.87	2890.51	4.6	964.514	3	25.06	10596	1	1	0	0	0	506	530	Dihydroxy
7	82364	sp|P01024|CO3_HUMAN	K.I(+229.16)WDVVEK(+229.16).A	Y	7.62	1345.8	0.8	673.908	2	16.55	6772	1	1	0	2	1	616	622	TMT6plex
7	82364	sp|P01024|CO3_HUMAN	R.APS(+79.97)TWLTAYVVK(+229.16).V	Y	6.87	1643.85	-9.4	548.953	3	15.63	6335	1	1	1.333	1.667	1.667	1073	1084	Phosphorylation (STY); TMT6plex
7	107030	sp|A8K2U0-2|A2ML1_HUMAN	T.L(+229.16)PYSVVR.G	N	30.7	1061.64	0.9	531.83	2	11.92	4580	1	1	1	0.5	1	305	311	TMT6plex
7	39407	tr|H0YGG5|H0YGG5_HUMAN	T.L(+229.16)PYSVVR.G	N	30.7	1061.64	0.9	531.83	2	11.92	4580	1	1	1	0.5	1	346	352	TMT6plex
7	107031	sp|A8K2U0|A2ML1_HUMAN	T.L(+229.16)PYSVVR.G	N	30.7	1061.64	0.9	531.83	2	11.92	4580	1	1	1	0.5	1	796	802	TMT6plex
7	39412	tr|M0QYC8|M0QYC8_HUMAN	R.N(+229.16)TLIIYLDK(+229.16).V	Y	26.51	1549.95	-2.3	775.98	2	17.64	7291	1	1	0	0	0	149	157	TMT6plex
3	69365	sp|P01023|A2MG_HUMAN	K.ALLAYAFALAGNQDK(+42.01).R	Y	58.48	1606.84	7.2	804.431	2	18.02	7466	1	1	0.5	1	0.5	1148	1162	Acetylation (K)
3	69365	sp|P01023|A2MG_HUMAN	R.Q(-17.03)TVSWAVTPK(+229.16).S	Y	50.78	1327.73	-0.8	664.874	2	14.41	5759	1	1	4	2	6	854	863	Pyro-glu from Q; TMT6plex
3	69365	sp|P01023|A2MG_HUMAN	K.D(+14.02)TVIK(+229.16)PLLVEPEGLEK(+229.16).E	Y	50.78	2251.34	-1.5	751.454	3	17.6	7273	2	1	0.5	0.5	1	897	912	Methyl ester; TMT6plex
3	69365	sp|P01023|A2MG_HUMAN	K.MVSGFIPLK(+229.16)PTVK(+229.16).M	N	45.75	1874.15	-2.1	625.722	3	15.43	6238	2	1	0.6	1.6	2.4	1385	1397	TMT6plex
3	69365	sp|P01023|A2MG_HUMAN	K.A(+229.16)TVLNYLPK(+229.16).C	N	45.06	1475.91	0.1	738.963	2	16.46	6728	2	1	1.5	1.5	1.5	812	820	TMT6plex
3	69365	sp|P01023|A2MG_HUMAN	R.Q(+229.16)TVSWAVTPK(+229.16).S	Y	40.06	1573.92	0.7	787.97	2	12.72	4966	1	1	1.75	0.75	1.5	854	863	TMT6plex
3	69365	sp|P01023|A2MG_HUMAN	K.ATVLNYLPK(+229.16).C	N	38.16	1246.75	-1	624.381	2	14.05	5591	1	1	1	1	0	812	820	TMT6plex
3	69365	sp|P01023|A2MG_HUMAN	R.QTVSWAVTPK(+229.16).S	Y	35.58	1344.76	-10.5	673.38	2	11.06	4171	1	1	0.75	1	0.5	854	863	TMT6plex
3	69365	sp|P01023|A2MG_HUMAN	K.M(+229.16)VSGFIPLK(+229.16)PTVK(+229.16).M	N	28.94	2103.31	-1.3	702.11	3	17.43	7189	2	1	1	0.143	0.857	1385	1397	TMT6plex
3	69365	sp|P01023|A2MG_HUMAN	R.D(+229.16)LK(+229.16)PAIVK(+229.16).V	N	28.55	1570.04	-2.6	524.354	3	11.69	4471	1	1	1.12	1.24	1.4	1441	1448	TMT6plex
3	69365	sp|P01023|A2MG_HUMAN	Y.A(+229.16)FALAGNQDK(+42.01).R	Y	28.33	1304.69	2.8	653.356	2	9.74	3547	1	1	1	1.5	1	1153	1162	TMT6plex; Acetylation (K)
3	69365	sp|P01023|A2MG_HUMAN	K.L(+229.16)PPNVVEESAR.A	Y	26.51	1438.8	2.5	720.408	2	11.47	4367	2	1	1	1	1	935	945	TMT6plex
3	69365	sp|P01023|A2MG_HUMAN	K.AFTNSK(+229.16).I	Y	24.16	895.497	-2.4	448.755	2	3.75	968	1	1	1	1	1	677	682	TMT6plex
3	69365	sp|P01023|A2MG_HUMAN	F.F(+229.16)VELTMPYSVIR.G	N	24.09	1682.93	-1.8	842.469	2	20.14	8458	1	1	1.5	1.5	2	793	804	TMT6plex
3	69365	sp|P01023|A2MG_HUMAN	R.DLK(+229.16)PAIVK(+229.16).V	N	21.95	1340.88	-1.6	447.966	3	10.51	3908	1	1	4.667	2	2.333	1441	1448	TMT6plex
3	69365	sp|P01023|A2MG_HUMAN	K.G(+229.16)PTQEFK(+229.16).K	Y	16.44	1263.72	2.3	632.87	2	8.44	2938	1	1	1.462	1	0.923	109	115	TMT6plex
3	69365	sp|P01023|A2MG_HUMAN	K.VVVQK(+229.16).K	N	15.36	800.532	-1.9	401.273	2	4.71	1329	1	1	1.833	2.083	1.083	205	209	TMT6plex
3	69365	sp|P01023|A2MG_HUMAN	K.A(+229.16)FTNSK(+229.16).I	Y	14.19	1124.66	-0.1	563.337	2	7.3	2403	1	1	0.808	0.808	1.154	677	682	TMT6plex
3	69365	sp|P01023|A2MG_HUMAN	K.ETTF(+31.99)NSLLC(+57.02)PSGGEVSEELS(+79.97)LK.L	Y	13.83	2508.1	-4.3	628.029	4	12.68	4947	1	1	1	2	2	913	934	Dihydroxy; Carbamidomethylation; Phosphorylation (STY)
3	69365	sp|P01023|A2MG_HUMAN	K.A(+229.16)FTN(+.98)SK(+229.16).I	Y	12.77	1125.64	-1.8	563.828	2	7.76	2614	1	1	0.2	2	1.8	677	682	TMT6plex; Deamidation (NQ)
3	69365	sp|P01023|A2MG_HUMAN	K.V(+229.16)VVQK(+229.16).K	N	8.63	1029.7	1.2	515.856	2	8.54	2977	1	1	1.571	1.429	0.571	205	209	TMT6plex
3	69365	sp|P01023|A2MG_HUMAN	K.TKVFQLK(+31.99)R.K	Y	8.47	1050.62	-5	526.314	2	8.31	2880	1	1	0.75	0.25	0.5	306	313	Dihydroxy
4	1334	tr|Q5T985|Q5T985_HUMAN	K.V(+229.16)QFELHYQEVK(+229.16).W	Y	55.97	1877.05	-1.3	626.688	3	13.44	5303	1	1	2	4	2.5	166	176	TMT6plex
4	1334	tr|Q5T985|Q5T985_HUMAN	K.IQPSGGTNINEALLR.A	Y	52.99	1581.85	-0.2	791.931	2	10.77	4032	1	1	0	2	1	369	383
4	1334	tr|Q5T985|Q5T985_HUMAN	K.I(+229.16)QPSGGTNINEALLR.A	Y	47.83	1811.01	-0.5	906.512	2	13.33	5252	1	1	2	2	3	369	383	TMT6plex
4	1334	tr|Q5T985|Q5T985_HUMAN	K.V(+229.16)QSTITSR.M	Y	30.91	1119.64	-1.8	560.829	2	6.08	1906	1	1	0.5	0	0.833	66	73	TMT6plex
4	1334	tr|Q5T985|Q5T985_HUMAN	K.QTVEAMK(+229.16).T	Y	29.71	1034.56	-0.9	518.288	2	5.53	1686	1	1	2	2	0	317	323	TMT6plex
4	1334	tr|Q5T985|Q5T985_HUMAN	K.TQVADAK(+229.16).R	Y	28.89	960.544	-0.2	481.279	2	3.01	675	1	1	1	1	1.667	357	363	TMT6plex
4	1334	tr|Q5T985|Q5T985_HUMAN	R.A(+229.16)LYAQAR.A	Y	26.09	1020.59	-1.8	511.302	2	6.46	2051	1	1	0.889	0.889	0.889	129	135	TMT6plex
4	1334	tr|Q5T985|Q5T985_HUMAN	K.F(+229.16)YNQVSTPLLR.N	Y	25.2	1565.88	0.5	783.946	2	15.29	6175	1	1	1	0.5	0	478	488	TMT6plex
4	1334	tr|Q5T985|Q5T985_HUMAN	K.L(+229.16)GSYEHR.I	Y	25.06	1089.58	-7	364.197	3	5.23	1543	1	1	1	1.5	0.5	180	186	TMT6plex
4	1334	tr|Q5T985|Q5T985_HUMAN	A.TKTQVADAK(+229.16).R	Y	24.58	1189.69	15.7	595.86	2	6.02	1884	1	1	1	1.25	1.25	355	363	TMT6plex
4	1334	tr|Q5T985|Q5T985_HUMAN	K.Q(+229.16)TVEAMK(+229.16).T	Y	23.14	1263.73	-1.3	632.87	2	8.2	2828	1	1	1.75	1.5	1.25	317	323	TMT6plex
4	1334	tr|Q5T985|Q5T985_HUMAN	K.T(+229.16)ILDDLR.A	Y	16.14	1073.63	2.1	537.823	2	13.81	5475	1	1	0.444	0.222	0.111	324	330	TMT6plex
4	1334	tr|Q5T985|Q5T985_HUMAN	G.G(+229.16)SEIVVAGK(+229.16).F	Y	12.88	1316.81	-2.2	659.409	2	10.41	3861	1	1	1.25	1.167	1.5	513	521	TMT6plex
4	1334	tr|Q5T985|Q5T985_HUMAN	K.KFYNQVSTPLLR.N	Y	10.29	1464.81	-17.8	489.268	3	13.4	5284	1	1	0	0	0.5	477	488
4	1334	tr|Q5T985|Q5T985_HUMAN	R.ALYAQAR.A	Y	9.13	791.429	-16.7	396.715	2	2.73	575	1	1	2	1	5	129	135
4	1334	tr|Q5T985|Q5T985_HUMAN	D.V(+229.16)QIPK(+229.16).G	N	5.36	1041.7	-1.3	521.854	2	10.66	3981	1	1	1.75	0.25	0.75	97	101	TMT6plex
4	69390	sp|P19823|ITIH2_HUMAN	K.V(+229.16)QFELHYQEVK(+229.16).W	Y	55.97	1877.05	-1.3	626.688	3	13.44	5303	1	1	2	4	2.5	177	187	TMT6plex
4	69390	sp|P19823|ITIH2_HUMAN	K.IQPSGGTNINEALLR.A	Y	52.99	1581.85	-0.2	791.931	2	10.77	4032	1	1	0	2	1	380	394
4	69390	sp|P19823|ITIH2_HUMAN	K.I(+229.16)QPSGGTNINEALLR.A	Y	47.83	1811.01	-0.5	906.512	2	13.33	5252	1	1	2	2	3	380	394	TMT6plex
4	69390	sp|P19823|ITIH2_HUMAN	K.V(+229.16)QSTITSR.M	Y	30.91	1119.64	-1.8	560.829	2	6.08	1906	1	1	0.5	0	0.833	77	84	TMT6plex
4	69390	sp|P19823|ITIH2_HUMAN	K.QTVEAMK(+229.16).T	Y	29.71	1034.56	-0.9	518.288	2	5.53	1686	1	1	2	2	0	328	334	TMT6plex
4	69390	sp|P19823|ITIH2_HUMAN	K.TQVADAK(+229.16).R	Y	28.89	960.544	-0.2	481.279	2	3.01	675	1	1	1	1	1.667	368	374	TMT6plex
4	69390	sp|P19823|ITIH2_HUMAN	R.A(+229.16)LYAQAR.A	Y	26.09	1020.59	-1.8	511.302	2	6.46	2051	1	1	0.889	0.889	0.889	140	146	TMT6plex
4	69390	sp|P19823|ITIH2_HUMAN	K.F(+229.16)YNQVSTPLLR.N	Y	25.2	1565.88	0.5	783.946	2	15.29	6175	1	1	1	0.5	0	489	499	TMT6plex
4	69390	sp|P19823|ITIH2_HUMAN	K.L(+229.16)GSYEHR.I	Y	25.06	1089.58	-7	364.197	3	5.23	1543	1	1	1	1.5	0.5	191	197	TMT6plex
4	69390	sp|P19823|ITIH2_HUMAN	A.TKTQVADAK(+229.16).R	Y	24.58	1189.69	15.7	595.86	2	6.02	1884	1	1	1	1.25	1.25	366	374	TMT6plex
4	69390	sp|P19823|ITIH2_HUMAN	K.Q(+229.16)TVEAMK(+229.16).T	Y	23.14	1263.73	-1.3	632.87	2	8.2	2828	1	1	1.75	1.5	1.25	328	334	TMT6plex
4	69390	sp|P19823|ITIH2_HUMAN	K.T(+229.16)ILDDLR.A	Y	16.14	1073.63	2.1	537.823	2	13.81	5475	1	1	0.444	0.222	0.111	335	341	TMT6plex
4	69390	sp|P19823|ITIH2_HUMAN	G.G(+229.16)SEIVVAGK(+229.16).F	Y	12.88	1316.81	-2.2	659.409	2	10.41	3861	1	1	1.25	1.167	1.5	524	532	TMT6plex
4	69390	sp|P19823|ITIH2_HUMAN	K.KFYNQVSTPLLR.N	Y	10.29	1464.81	-17.8	489.268	3	13.4	5284	1	1	0	0	0.5	488	499
4	69390	sp|P19823|ITIH2_HUMAN	R.ALYAQAR.A	Y	9.13	791.429	-16.7	396.715	2	2.73	575	1	1	2	1	5	140	146
4	69390	sp|P19823|ITIH2_HUMAN	D.V(+229.16)QIPK(+229.16).G	N	5.36	1041.7	-1.3	521.854	2	10.66	3981	1	1	1.75	0.25	0.75	108	112	TMT6plex
4	39356	tr|Q5T987|Q5T987_HUMAN	K.V(+229.16)QFELHYQEVK(+229.16).W	Y	55.97	1877.05	-1.3	626.688	3	13.44	5303	1	1	2	4	2.5	152	162	TMT6plex
4	39356	tr|Q5T987|Q5T987_HUMAN	K.V(+229.16)QSTITSR.M	Y	30.91	1119.64	-1.8	560.829	2	6.08	1906	1	1	0.5	0	0.833	52	59	TMT6plex
4	39356	tr|Q5T987|Q5T987_HUMAN	R.A(+229.16)LYAQAR.A	Y	26.09	1020.59	-1.8	511.302	2	6.46	2051	1	1	0.889	0.889	0.889	115	121	TMT6plex
4	39356	tr|Q5T987|Q5T987_HUMAN	K.L(+229.16)GSYEHR.I	Y	25.06	1089.58	-7	364.197	3	5.23	1543	1	1	1	1.5	0.5	166	172	TMT6plex
4	39356	tr|Q5T987|Q5T987_HUMAN	R.ALYAQAR.A	Y	9.13	791.429	-16.7	396.715	2	2.73	575	1	1	2	1	5	115	121
4	39356	tr|Q5T987|Q5T987_HUMAN	D.V(+229.16)QIPK(+229.16).G	N	5.36	1041.7	-1.3	521.854	2	10.66	3981	1	1	1.75	0.25	0.75	83	87	TMT6plex
4	50759	tr|A0A0U1RQT5|A0A0U1RQT5_HUMAN	R.V(+229.16)QLPK(+229.16).R	N	5.36	1041.7	-1.3	521.854	2	10.66	3981	1	1	1.75	0.25	0.75	64	68	TMT6plex
4	110112	tr|E9PK67|E9PK67_HUMAN	L.V(+229.16)QLPK(+229.16).P	N	5.36	1041.7	-1.3	521.854	2	10.66	3981	1	1	1.75	0.25	0.75	136	140	TMT6plex
4	110115	sp|Q53GL7|PAR10_HUMAN	L.V(+229.16)QLPK(+229.16).P	N	5.36	1041.7	-1.3	521.854	2	10.66	3981	1	1	1.75	0.25	0.75	136	140	TMT6plex
15	106991	sp|P02774|VTDB_HUMAN	K.H(+229.16)QPQEFPTYVEPTNDEIC(+57.02)EAFR.K	Y	60.17	2935.36	1.6	979.464	3	15.06	6072	2	1	0	1	0	128	149	TMT6plex; Carbamidomethylation
15	106991	sp|P02774|VTDB_HUMAN	K.G(+229.16)QELC(+57.02)ADYSENTFTEYK(+229.16).K	Y	56.03	2512.18	-0.7	838.401	3	13.77	5458	1	1	1	1.5	1	403	419	TMT6plex; Carbamidomethylation
15	106991	sp|P02774|VTDB_HUMAN	K.D(+229.16)VC(+57.02)DP(+31.99)GNTK(+229.16).V	Y	42.69	1494.74	-9.5	499.249	3	5.76	1796	1	1	0.25	1.25	1	333	341	TMT6plex; Carbamidomethylation; Dihydroxy
15	106991	sp|P02774|VTDB_HUMAN	K.LC(+57.02)DNLSTK(+229.16).N	Y	40.14	1178.62	-1.5	590.315	2	6.69	2164	2	1	0.667	0.667	0.333	285	292	Carbamidomethylation; TMT6plex
15	106991	sp|P02774|VTDB_HUMAN	K.LC(+57.02)MAALK(+229.16).H	Y	30.23	1034.58	-1.7	518.297	2	10.69	3996	1	1	1	0.5	1.167	121	127	Carbamidomethylation; TMT6plex
15	106991	sp|P02774|VTDB_HUMAN	E.C(+57.02)C(+57.02)TK(+229.16)EGLE(+14.02)R.K	Y	24.86	1394.68	-31.1	465.888	3	1.93	281	1	1	1.6	1.8	1.2	111	119	Carbamidomethylation; TMT6plex; Methyl ester
15	106991	sp|P02774|VTDB_HUMAN	R.K(+229.16)LC(+57.02)MAALK(+229.16).H	Y	22.21	1391.84	-1.4	464.953	3	10.4	3853	1	1	3.333	1.667	1.333	120	127	TMT6plex; Carbamidomethylation
15	106991	sp|P02774|VTDB_HUMAN	K.SC(+57.02)ESNSPFPVHPGTAE(+14.02)C(+57.02)C(+57.02)T(+79.97)KE(+14.02)GLERK.L	Y	21.63	3084.31	14.9	772.097	4	10.21	3766	1	1	0	0.5	0.5	95	120	Carbamidomethylation; Methyl ester; Phosphorylation (STY)
15	106991	sp|P02774|VTDB_HUMAN	K.L(+229.16)C(+57.02)MAALK(+229.16).H	Y	17.44	1263.74	0.4	632.88	2	14.14	5634	1	1	1	1	0	121	127	TMT6plex; Carbamidomethylation
15	39349	tr|D6RF35|D6RF35_HUMAN	K.H(+229.16)QPQEFPTYVEPTNDEIC(+57.02)EAFR.K	Y	60.17	2935.36	1.6	979.464	3	15.06	6072	2	1	0	1	0	128	149	TMT6plex; Carbamidomethylation
15	39349	tr|D6RF35|D6RF35_HUMAN	K.G(+229.16)QELC(+57.02)ADYSENTFTEYK(+229.16).K	Y	56.03	2512.18	-0.7	838.401	3	13.77	5458	1	1	1	1.5	1	403	419	TMT6plex; Carbamidomethylation
15	39349	tr|D6RF35|D6RF35_HUMAN	K.D(+229.16)VC(+57.02)DP(+31.99)GNTK(+229.16).V	Y	42.69	1494.74	-9.5	499.249	3	5.76	1796	1	1	0.25	1.25	1	333	341	TMT6plex; Carbamidomethylation; Dihydroxy
15	39349	tr|D6RF35|D6RF35_HUMAN	K.LC(+57.02)DNLSTK(+229.16).N	Y	40.14	1178.62	-1.5	590.315	2	6.69	2164	2	1	0.667	0.667	0.333	285	292	Carbamidomethylation; TMT6plex
15	39349	tr|D6RF35|D6RF35_HUMAN	K.LC(+57.02)MAALK(+229.16).H	Y	30.23	1034.58	-1.7	518.297	2	10.69	3996	1	1	1	0.5	1.167	121	127	Carbamidomethylation; TMT6plex
15	39349	tr|D6RF35|D6RF35_HUMAN	E.C(+57.02)C(+57.02)TK(+229.16)EGLE(+14.02)R.K	Y	24.86	1394.68	-31.1	465.888	3	1.93	281	1	1	1.6	1.8	1.2	111	119	Carbamidomethylation; TMT6plex; Methyl ester
15	39349	tr|D6RF35|D6RF35_HUMAN	R.K(+229.16)LC(+57.02)MAALK(+229.16).H	Y	22.21	1391.84	-1.4	464.953	3	10.4	3853	1	1	3.333	1.667	1.333	120	127	TMT6plex; Carbamidomethylation
15	39349	tr|D6RF35|D6RF35_HUMAN	K.SC(+57.02)ESNSPFPVHPGTAE(+14.02)C(+57.02)C(+57.02)T(+79.97)KE(+14.02)GLERK.L	Y	21.63	3084.31	14.9	772.097	4	10.21	3766	1	1	0	0.5	0.5	95	120	Carbamidomethylation; Methyl ester; Phosphorylation (STY)
15	39349	tr|D6RF35|D6RF35_HUMAN	K.L(+229.16)C(+57.02)MAALK(+229.16).H	Y	17.44	1263.74	0.4	632.88	2	14.14	5634	1	1	1	1	0	121	127	TMT6plex; Carbamidomethylation
15	106992	sp|P02774-3|VTDB_HUMAN	K.H(+229.16)QPQEFPTYVEPTNDEIC(+57.02)EAFR.K	Y	60.17	2935.36	1.6	979.464	3	15.06	6072	2	1	0	1	0	147	168	TMT6plex; Carbamidomethylation
15	106992	sp|P02774-3|VTDB_HUMAN	K.G(+229.16)QELC(+57.02)ADYSENTFTEYK(+229.16).K	Y	56.03	2512.18	-0.7	838.401	3	13.77	5458	1	1	1	1.5	1	422	438	TMT6plex; Carbamidomethylation
15	106992	sp|P02774-3|VTDB_HUMAN	K.D(+229.16)VC(+57.02)DP(+31.99)GNTK(+229.16).V	Y	42.69	1494.74	-9.5	499.249	3	5.76	1796	1	1	0.25	1.25	1	352	360	TMT6plex; Carbamidomethylation; Dihydroxy
15	106992	sp|P02774-3|VTDB_HUMAN	K.LC(+57.02)DNLSTK(+229.16).N	Y	40.14	1178.62	-1.5	590.315	2	6.69	2164	2	1	0.667	0.667	0.333	304	311	Carbamidomethylation; TMT6plex
15	106992	sp|P02774-3|VTDB_HUMAN	K.LC(+57.02)MAALK(+229.16).H	Y	30.23	1034.58	-1.7	518.297	2	10.69	3996	1	1	1	0.5	1.167	140	146	Carbamidomethylation; TMT6plex
15	106992	sp|P02774-3|VTDB_HUMAN	E.C(+57.02)C(+57.02)TK(+229.16)EGLE(+14.02)R.K	Y	24.86	1394.68	-31.1	465.888	3	1.93	281	1	1	1.6	1.8	1.2	130	138	Carbamidomethylation; TMT6plex; Methyl ester
15	106992	sp|P02774-3|VTDB_HUMAN	R.K(+229.16)LC(+57.02)MAALK(+229.16).H	Y	22.21	1391.84	-1.4	464.953	3	10.4	3853	1	1	3.333	1.667	1.333	139	146	TMT6plex; Carbamidomethylation
15	106992	sp|P02774-3|VTDB_HUMAN	K.SC(+57.02)ESNSPFPVHPGTAE(+14.02)C(+57.02)C(+57.02)T(+79.97)KE(+14.02)GLERK.L	Y	21.63	3084.31	14.9	772.097	4	10.21	3766	1	1	0	0.5	0.5	114	139	Carbamidomethylation; Methyl ester; Phosphorylation (STY)
15	106992	sp|P02774-3|VTDB_HUMAN	K.L(+229.16)C(+57.02)MAALK(+229.16).H	Y	17.44	1263.74	0.4	632.88	2	14.14	5634	1	1	1	1	0	140	146	TMT6plex; Carbamidomethylation
15	106993	sp|P02774-2|VTDB_HUMAN	K.H(+229.16)QPQEFPTYVEPTNDEIC(+57.02)EAFR.K	Y	60.17	2935.36	1.6	979.464	3	15.06	6072	2	1	0	1	0	6	27	TMT6plex; Carbamidomethylation
15	106993	sp|P02774-2|VTDB_HUMAN	K.G(+229.16)QELC(+57.02)ADYSENTFTEYK(+229.16).K	Y	56.03	2512.18	-0.7	838.401	3	13.77	5458	1	1	1	1.5	1	281	297	TMT6plex; Carbamidomethylation
15	106993	sp|P02774-2|VTDB_HUMAN	K.D(+229.16)VC(+57.02)DP(+31.99)GNTK(+229.16).V	Y	42.69	1494.74	-9.5	499.249	3	5.76	1796	1	1	0.25	1.25	1	211	219	TMT6plex; Carbamidomethylation; Dihydroxy
15	106993	sp|P02774-2|VTDB_HUMAN	K.LC(+57.02)DNLSTK(+229.16).N	Y	40.14	1178.62	-1.5	590.315	2	6.69	2164	2	1	0.667	0.667	0.333	163	170	Carbamidomethylation; TMT6plex
15	39357	tr|D6RBJ7|D6RBJ7_HUMAN	K.H(+229.16)QPQEFPTYVEPTNDEIC(+57.02)EAFR.K	Y	60.17	2935.36	1.6	979.464	3	15.06	6072	2	1	0	1	0	128	149	TMT6plex; Carbamidomethylation
15	39357	tr|D6RBJ7|D6RBJ7_HUMAN	K.D(+229.16)VC(+57.02)DP(+31.99)GNTK(+229.16).V	Y	42.69	1494.74	-9.5	499.249	3	5.76	1796	1	1	0.25	1.25	1	333	341	TMT6plex; Carbamidomethylation; Dihydroxy
15	39357	tr|D6RBJ7|D6RBJ7_HUMAN	K.LC(+57.02)DNLSTK(+229.16).N	Y	40.14	1178.62	-1.5	590.315	2	6.69	2164	2	1	0.667	0.667	0.333	285	292	Carbamidomethylation; TMT6plex
15	39357	tr|D6RBJ7|D6RBJ7_HUMAN	K.LC(+57.02)MAALK(+229.16).H	Y	30.23	1034.58	-1.7	518.297	2	10.69	3996	1	1	1	0.5	1.167	121	127	Carbamidomethylation; TMT6plex
15	39357	tr|D6RBJ7|D6RBJ7_HUMAN	E.C(+57.02)C(+57.02)TK(+229.16)EGLE(+14.02)R.K	Y	24.86	1394.68	-31.1	465.888	3	1.93	281	1	1	1.6	1.8	1.2	111	119	Carbamidomethylation; TMT6plex; Methyl ester
15	39357	tr|D6RBJ7|D6RBJ7_HUMAN	R.K(+229.16)LC(+57.02)MAALK(+229.16).H	Y	22.21	1391.84	-1.4	464.953	3	10.4	3853	1	1	3.333	1.667	1.333	120	127	TMT6plex; Carbamidomethylation
15	39357	tr|D6RBJ7|D6RBJ7_HUMAN	K.SC(+57.02)ESNSPFPVHPGTAE(+14.02)C(+57.02)C(+57.02)T(+79.97)KE(+14.02)GLERK.L	Y	21.63	3084.31	14.9	772.097	4	10.21	3766	1	1	0	0.5	0.5	95	120	Carbamidomethylation; Methyl ester; Phosphorylation (STY)
15	39357	tr|D6RBJ7|D6RBJ7_HUMAN	K.L(+229.16)C(+57.02)MAALK(+229.16).H	Y	17.44	1263.74	0.4	632.88	2	14.14	5634	1	1	1	1	0	121	127	TMT6plex; Carbamidomethylation
15	39404	tr|D6RF20|D6RF20_HUMAN	K.LC(+57.02)MAALK(+229.16).H	Y	30.23	1034.58	-1.7	518.297	2	10.69	3996	1	1	1	0.5	1.167	121	127	Carbamidomethylation; TMT6plex
15	39404	tr|D6RF20|D6RF20_HUMAN	R.K(+229.16)LC(+57.02)MAALK(+229.16).H	Y	22.21	1391.84	-1.4	464.953	3	10.4	3853	1	1	3.333	1.667	1.333	120	127	TMT6plex; Carbamidomethylation
15	39404	tr|D6RF20|D6RF20_HUMAN	K.L(+229.16)C(+57.02)MAALK(+229.16).H	Y	17.44	1263.74	0.4	632.88	2	14.14	5634	1	1	1	1	0	121	127	TMT6plex; Carbamidomethylation
16	69584	sp|P02647|APOA1_HUMAN	K.ENGGAR(+31.99)LAEYHAK(+229.16).A	Y	58.62	1675.85	22.5	559.636	3	7.56	2517	1	1	0.636	0.545	1	207	219	Dihydroxy; TMT6plex
16	69584	sp|P02647|APOA1_HUMAN	R.E(+229.16)QLGPVTQEFWDNLEK(+229.16).E	Y	56.26	2390.25	-0.5	797.758	3	19.96	8384	2	1	2	1	1	86	101	TMT6plex
16	69584	sp|P02647|APOA1_HUMAN	K.V(+229.16)QPYLDD(+14.02)FQK(+229.16).K	Y	48.98	1723.96	-0.3	575.659	3	15.25	6152	1	1	1	2.5	2.5	121	130	TMT6plex; Methyl ester
16	69584	sp|P02647|APOA1_HUMAN	S.GRDYVSQFE(+14.02)GSALGK(+229.16).Q	Y	25.26	1855.96	23.4	619.676	3	17.4	7175	1	1	6	4	10	50	64	Methyl ester; TMT6plex
16	69584	sp|P02647|APOA1_HUMAN	K.D(+229.16)LEEVK(+229.16).A	N	25.21	1189.7	-1.3	595.855	2	9.53	3446	1	1	1.8	0.867	1.067	113	118	TMT6plex
16	69584	sp|P02647|APOA1_HUMAN	K.QLNLK(+229.16).L	N	7.45	843.538	0	422.776	2	7.17	2346	1	1	0	0	0	65	69	TMT6plex
16	1763	tr|F8W696|F8W696_HUMAN	K.ENGGAR(+31.99)LAEYHAK(+229.16).A	Y	58.62	1675.85	22.5	559.636	3	7.56	2517	1	1	0.636	0.545	1	185	197	Dihydroxy; TMT6plex
16	1763	tr|F8W696|F8W696_HUMAN	R.E(+229.16)QLGPVTQEFWDNLEK(+229.16).E	Y	56.26	2390.25	-0.5	797.758	3	19.96	8384	2	1	2	1	1	64	79	TMT6plex
16	1763	tr|F8W696|F8W696_HUMAN	K.V(+229.16)QPYLDD(+14.02)FQK(+229.16).K	Y	48.98	1723.96	-0.3	575.659	3	15.25	6152	1	1	1	2.5	2.5	99	108	TMT6plex; Methyl ester
16	1763	tr|F8W696|F8W696_HUMAN	K.D(+229.16)LEEVK(+229.16).A	N	25.21	1189.7	-1.3	595.855	2	9.53	3446	1	1	1.8	0.867	1.067	91	96	TMT6plex
16	2655	tr|A0A1B0GUT5|A0A1B0GUT5_HUMAN	I.QINLK(+229.16).E	N	7.45	843.538	0	422.776	2	7.17	2346	1	1	0	0	0	248	252	TMT6plex
16	82949	sp|Q8IYJ2|CJ067_HUMAN	I.QINLK(+229.16).E	N	7.45	843.538	0	422.776	2	7.17	2346	1	1	0	0	0	275	279	TMT6plex
16	2850	tr|Q5SXQ8|Q5SXQ8_HUMAN	I.QINLK(+229.16).E	N	7.45	843.538	0	422.776	2	7.17	2346	1	1	0	0	0	225	229	TMT6plex
16	96279	sp|Q86UX7-2|URP2_HUMAN	Q.QLNLK(+229.16).G	N	7.45	843.538	0	422.776	2	7.17	2346	1	1	0	0	0	397	401	TMT6plex
16	96283	sp|Q86UX7|URP2_HUMAN	Q.QLNLK(+229.16).G	N	7.45	843.538	0	422.776	2	7.17	2346	1	1	0	0	0	401	405	TMT6plex
16	72029	sp|Q9HCM1|K1551_HUMAN	N.QLNLK(+229.16).N	N	7.45	843.538	0	422.776	2	7.17	2346	1	1	0	0	0	626	630	TMT6plex
2	69311	sp|P02765|FETUA_HUMAN	K.C(+57.02)(+229.16)DSSPDSAEDVR.K	Y	62.28	1565.68	0.7	783.849	2	4.66	1321	1	1	0.714	0.548	0.952	132	143	Carbamidomethylation; TMT6plex
2	69311	sp|P02765|FETUA_HUMAN	K.C(+57.02)(+229.16)DSSPDSAEDVRK(+229.16).V	Y	59.42	1922.94	-1.5	641.987	3	5.97	1860	1	1	0.949	0.875	1.114	132	144	Carbamidomethylation; TMT6plex
2	69311	sp|P02765|FETUA_HUMAN	K.C(+57.02)D(+15.99)SSPDSAEDVRK(+229.16).V	Y	56.23	1709.77	-3.1	570.93	3	4.46	1272	2	1	2.333	0.667	1.167	132	144	Carbamidomethylation; Hydroxylation; TMT6plex
2	69311	sp|P02765|FETUA_HUMAN	K.C(+57.02)(+229.16)DSSPDS(+79.97)AEDVRK(+229.16).V	Y	41.91	2002.91	-1.7	668.642	3	6.43	2041	1	1	1.5	1.5	1.75	132	144	Carbamidomethylation; TMT6plex; Phosphorylation (STY)
2	69311	sp|P02765|FETUA_HUMAN	K.C(+57.02)(+229.16)DSSPDS(+79.97)AEDVR.K	Y	41.67	1645.65	-18.9	823.816	2	5.24	1548	3	1	0	0	0	132	143	Carbamidomethylation; TMT6plex; Phosphorylation (STY)
2	69311	sp|P02765|FETUA_HUMAN	K.C(+57.02)DSSPDS(+79.97)AEDVRK(+229.16).V	Y	41.56	1773.74	-2.9	592.254	3	4.89	1395	2	1	2.333	5	2.333	132	144	Carbamidomethylation; Phosphorylation (STY); TMT6plex
2	69311	sp|P02765|FETUA_HUMAN	K.C(+57.02)DSSPDSAEDVRK(+229.16).V	Y	40.01	1693.78	-4.3	565.597	3	4.58	1307	3	1	1.5	0.5	2.25	132	144	Carbamidomethylation; TMT6plex
2	69311	sp|P02765|FETUA_HUMAN	K.C(+57.02)N(+15.99)LLAEK(+229.16).Q	N	35.25	1091.58	-2.6	546.798	2	8.75	3077	2	1	1.81	1.048	1.429	219	225	Carbamidomethylation; Hydroxylation; TMT6plex
2	69311	sp|P02765|FETUA_HUMAN	K.Q(-17.03)YGFC(+57.02)K(+229.16).A	N	33.59	1013.48	-0.6	507.749	2	11.1	4191	2	1	2.25	1.25	2.75	226	231	Pyro-glu from Q; Carbamidomethylation; TMT6plex
2	69311	sp|P02765|FETUA_HUMAN	R.A(+229.16)HYDLR.H	N	30.64	1002.54	-3.8	335.188	3	5.17	1513	6	1	2.5	1.625	2.388	312	317	TMT6plex
2	69311	sp|P02765|FETUA_HUMAN	K.C(+57.02)NLLAEK(+229.16).Q	N	29.17	1075.59	-2.1	538.801	2	8.86	3129	2	1	1.157	1.132	1.298	219	225	Carbamidomethylation; TMT6plex
2	69311	sp|P02765|FETUA_HUMAN	K.C(+57.02)(+229.16)NLLAEK(+229.16).Q	N	27.8	1304.75	-0.7	653.383	2	11	4141	2	1	0.95	0.775	0.9	219	225	Carbamidomethylation; TMT6plex
2	69311	sp|P02765|FETUA_HUMAN	K.Q(+229.16)YGFC(+57.02)K(+229.16).A	N	27.76	1259.67	-1.5	630.843	2	9.62	3487	2	1	0.788	1.058	1.173	226	231	TMT6plex; Carbamidomethylation
2	69311	sp|P02765|FETUA_HUMAN	K.QYGFC(+57.02)K(+229.16).A	N	26.39	1030.51	-1.7	516.262	2	7.72	2597	2	1	2	0.25	1	226	231	Carbamidomethylation; TMT6plex
2	69311	sp|P02765|FETUA_HUMAN	K.C(+57.02)N(+.98)LLAEK(+229.16).Q	N	25.66	1076.57	3.3	539.296	2	9.71	3530	2	1	1	1	2	219	225	Carbamidomethylation; Deamidation (NQ); TMT6plex
2	69311	sp|P02765|FETUA_HUMAN	V.AVTCTVFQTQPV.T	Y	23.88	1292.64	-1.3	647.328	2	13.47	5315	1	1	0	1	1	244	255
2	69311	sp|P02765|FETUA_HUMAN	K.C(+57.02)D(+15.99)SSPDS(+79.97)AEDVRK(+229.16).V	Y	23.74	1789.74	-1.9	597.586	3	5.04	1454	1	1	1	0.5	0.5	132	144	Carbamidomethylation; Hydroxylation; Phosphorylation (STY); TMT6plex
2	69311	sp|P02765|FETUA_HUMAN	A.K(+229.16)(+229.16)C(+57.02)DSSPDSAEDVR.K	Y	21.09	1922.94	-3	641.986	3	5.27	1561	1	1	0	0.667	0.667	131	143	TMT6plex; Carbamidomethylation
2	69311	sp|P02765|FETUA_HUMAN	N.LLAEK(+229.16).Q	N	13.29	801.516	-2.2	401.764	2	5.95	1856	1	1	0.667	0.333	0.667	221	225	TMT6plex
2	69311	sp|P02765|FETUA_HUMAN	D.S(+229.16)SPDSAEDVRK(+229.16).V	Y	10.15	1647.88	-2.6	550.3	3	5.58	1711	1	1	1	3	0	134	144	TMT6plex
2	107815	sp|Q8TC92-2|ENOX1_HUMAN	A.LLAEK(+229.16).L	N	13.29	801.516	-2.2	401.764	2	5.95	1856	1	1	0.667	0.333	0.667	81	85	TMT6plex
2	108014	sp|Q5H9R4-2|ARMX4_HUMAN	H.ILAEK(+229.16).E	N	13.29	801.516	-2.2	401.764	2	5.95	1856	1	1	0.667	0.333	0.667	286	290	TMT6plex
2	108063	sp|A0A087WXM9|MEIKN_HUMAN	I.LLAEK(+229.16).T	N	13.29	801.516	-2.2	401.764	2	5.95	1856	1	1	0.667	0.333	0.667	242	246	TMT6plex
2	69778	sp|P63092-2|GNAS2_HUMAN	D.LLAEK(+229.16).V	N	13.29	801.516	-2.2	401.764	2	5.95	1856	1	1	0.667	0.333	0.667	282	286	TMT6plex
2	108370	sp|Q16515|ASIC2_HUMAN	G.LLAEK(+229.16).D	N	13.29	801.516	-2.2	401.764	2	5.95	1856	1	1	0.667	0.333	0.667	349	353	TMT6plex
2	108478	sp|Q16515-2|ASIC2_HUMAN	G.LLAEK(+229.16).D	N	13.29	801.516	-2.2	401.764	2	5.95	1856	1	1	0.667	0.333	0.667	400	404	TMT6plex
2	68861	sp|P02545-4|LMNA_HUMAN	R.LLAEK(+229.16).E	N	13.29	801.516	-2.2	401.764	2	5.95	1856	1	1	0.667	0.333	0.667	225	229	TMT6plex
2	108581	sp|Q14244-5|MAP7_HUMAN	R.LLAEK(+229.16).R	N	13.29	801.516	-2.2	401.764	2	5.95	1856	1	1	0.667	0.333	0.667	336	340	TMT6plex
2	41855	tr|A0A0G2JQM1|A0A0G2JQM1_HUMAN	A.ILAEK(+229.16).Y	N	13.29	801.516	-2.2	401.764	2	5.95	1856	1	1	0.667	0.333	0.667	408	412	TMT6plex
2	108722	sp|O94973-3|AP2A2_HUMAN	A.ILAEK(+229.16).Y	N	13.29	801.516	-2.2	401.764	2	5.95	1856	1	1	0.667	0.333	0.667	430	434	TMT6plex
2	107266	sp|A0AV02|S12A8_HUMAN	F.LIAEK(+229.16).V	N	13.29	801.516	-2.2	401.764	2	5.95	1856	1	1	0.667	0.333	0.667	300	304	TMT6plex
2	84415	sp|Q3KQU3-2|MA7D1_HUMAN	R.LLAEK(+229.16).R	N	13.29	801.516	-2.2	401.764	2	5.95	1856	1	1	0.667	0.333	0.667	565	569	TMT6plex
2	42406	tr|A0A0G2JS82|A0A0G2JS82_HUMAN	A.ILAEK(+229.16).Y	N	13.29	801.516	-2.2	401.764	2	5.95	1856	1	1	0.667	0.333	0.667	407	411	TMT6plex
2	70477	sp|O94973|AP2A2_HUMAN	A.ILAEK(+229.16).Y	N	13.29	801.516	-2.2	401.764	2	5.95	1856	1	1	0.667	0.333	0.667	429	433	TMT6plex
2	84666	sp|O94973-2|AP2A2_HUMAN	A.ILAEK(+229.16).Y	N	13.29	801.516	-2.2	401.764	2	5.95	1856	1	1	0.667	0.333	0.667	430	434	TMT6plex
2	70489	sp|O95782-2|AP2A1_HUMAN	A.ILAEK(+229.16).Y	N	13.29	801.516	-2.2	401.764	2	5.95	1856	1	1	0.667	0.333	0.667	430	434	TMT6plex
2	70491	sp|O95782|AP2A1_HUMAN	A.ILAEK(+229.16).Y	N	13.29	801.516	-2.2	401.764	2	5.95	1856	1	1	0.667	0.333	0.667	430	434	TMT6plex
2	109982	sp|Q9H422-2|HIPK3_HUMAN	D.LLAEK(+229.16).A	N	13.29	801.516	-2.2	401.764	2	5.95	1856	1	1	0.667	0.333	0.667	488	492	TMT6plex
2	109993	sp|Q9H422|HIPK3_HUMAN	D.LLAEK(+229.16).A	N	13.29	801.516	-2.2	401.764	2	5.95	1856	1	1	0.667	0.333	0.667	488	492	TMT6plex
2	109998	sp|P55201-2|BRPF1_HUMAN	K.ILAEK(+229.16).R	N	13.29	801.516	-2.2	401.764	2	5.95	1856	1	1	0.667	0.333	0.667	500	504	TMT6plex
2	3416	tr|A0A1B0GTU3|A0A1B0GTU3_HUMAN	D.LLAEK(+229.16).E	N	13.29	801.516	-2.2	401.764	2	5.95	1856	1	1	0.667	0.333	0.667	672	676	TMT6plex
2	43006	tr|A0A0A0MQX1|A0A0A0MQX1_HUMAN	Q.LLAEK(+229.16).R	N	13.29	801.516	-2.2	401.764	2	5.95	1856	1	1	0.667	0.333	0.667	822	826	TMT6plex
2	82574	sp|Q86YW9-4|MD12L_HUMAN	S.ILAEK(+229.16).L	N	13.29	801.516	-2.2	401.764	2	5.95	1856	1	1	0.667	0.333	0.667	76	80	TMT6plex
2	17143	tr|F8W8Y7|F8W8Y7_HUMAN	H.ILAEK(+229.16).E	N	13.29	801.516	-2.2	401.764	2	5.95	1856	1	1	0.667	0.333	0.667	194	198	TMT6plex
2	73582	sp|Q13085|ACACA_HUMAN	R.LIAEK(+229.16).V	N	13.29	801.516	-2.2	401.764	2	5.95	1856	1	1	0.667	0.333	0.667	616	620	TMT6plex
2	110315	sp|Q92793-2|CBP_HUMAN	H.LLAEK(+229.16).I	N	13.29	801.516	-2.2	401.764	2	5.95	1856	1	1	0.667	0.333	0.667	615	619	TMT6plex
2	69879	sp|Q92793|CBP_HUMAN	H.LLAEK(+229.16).I	N	13.29	801.516	-2.2	401.764	2	5.95	1856	1	1	0.667	0.333	0.667	653	657	TMT6plex
8	69164	sp|P02771|FETA_HUMAN	K.YIQESQALAK(+229.16).R	Y	54.44	1378.77	-0.2	690.39	2	8.15	2801	1	1	1.5	1.5	1.5	404	413	TMT6plex
8	69164	sp|P02771|FETA_HUMAN	K.Y(+229.16)IQESQALAK(+229.16).R	Y	51.7	1607.93	0.7	804.972	2	11.29	4283	1	1	0.667	0.875	0.958	404	413	TMT6plex
8	69164	sp|P02771|FETA_HUMAN	R.HN(+.98)C(+57.02)FLAHK(+229.16).K	Y	40.87	1255.63	-4.7	419.55	3	5.84	1826	2	1	2	1	0.667	122	129	Deamidation (NQ); Carbamidomethylation; TMT6plex
8	69164	sp|P02771|FETA_HUMAN	R.SC(+57.02)GLFQK(+229.16).L	Y	35.92	1067.56	-5.7	534.786	2	9.39	3378	1	1	1.5	1	1.5	415	421	Carbamidomethylation; TMT6plex
8	69164	sp|P02771|FETA_HUMAN	K.GYQELLEK(+229.16).C	Y	32.65	1207.67	-1.8	604.839	2	11.39	4331	1	1	1	0.5	1	376	383	TMT6plex
8	69164	sp|P02771|FETA_HUMAN	K.G(+229.16)YQELLEK(+229.16).C	Y	27.81	1436.83	-0.9	479.95	3	13.37	5269	1	1	1	1	1	376	383	TMT6plex
8	69164	sp|P02771|FETA_HUMAN	R.S(+229.16)C(+57.02)GLFQK(+229.16).L	Y	25.7	1296.73	0.1	649.371	2	11.09	4184	1	1	1.067	1.267	0.733	415	421	TMT6plex; Carbamidomethylation
8	69164	sp|P02771|FETA_HUMAN	K.L(+229.16)GEYYLQNAFLVAY.T	Y	16.52	1891.99	0.8	947.004	2	23.82	10138	1	1	0	0	2	422	435	TMT6plex
8	69164	sp|P02771|FETA_HUMAN	K.AATVTK(+15.99)ELR.E	Y	15.04	1003.57	2.8	502.792	2	11.51	4386	1	1	0.667	1	0.667	206	214	Hydroxylation
8	69164	sp|P02771|FETA_HUMAN	Q.AITVTK(+229.16).L	Y	11.61	860.553	-1.8	431.283	2	6.31	2001	1	1	1	1	2	237	242	TMT6plex
8	69164	sp|P02771|FETA_HUMAN	L.A(+229.16)VSVILR.V	Y	11.46	985.649	0.8	493.832	2	12.41	4819	1	1	0.667	0.333	0.333	366	372	TMT6plex
8	69164	sp|P02771|FETA_HUMAN	R.R(+15.99)HP(+31.99)QLAVSVILR.V	Y	11.29	1435.83	12.3	479.622	3	11.8	4524	1	1	1	0	0	361	372	Hydroxylation; Dihydroxy
8	864	tr|J3KMX3|J3KMX3_HUMAN	K.YIQESQALAK(+229.16).R	Y	54.44	1378.77	-0.2	690.39	2	8.15	2801	1	1	1.5	1.5	1.5	404	413	TMT6plex
8	864	tr|J3KMX3|J3KMX3_HUMAN	K.Y(+229.16)IQESQALAK(+229.16).R	Y	51.7	1607.93	0.7	804.972	2	11.29	4283	1	1	0.667	0.875	0.958	404	413	TMT6plex
8	864	tr|J3KMX3|J3KMX3_HUMAN	R.HN(+.98)C(+57.02)FLAHK(+229.16).K	Y	40.87	1255.63	-4.7	419.55	3	5.84	1826	2	1	2	1	0.667	122	129	Deamidation (NQ); Carbamidomethylation; TMT6plex
8	864	tr|J3KMX3|J3KMX3_HUMAN	R.SC(+57.02)GLFQK(+229.16).L	Y	35.92	1067.56	-5.7	534.786	2	9.39	3378	1	1	1.5	1	1.5	415	421	Carbamidomethylation; TMT6plex
8	864	tr|J3KMX3|J3KMX3_HUMAN	K.GYQELLEK(+229.16).C	Y	32.65	1207.67	-1.8	604.839	2	11.39	4331	1	1	1	0.5	1	376	383	TMT6plex
8	864	tr|J3KMX3|J3KMX3_HUMAN	K.G(+229.16)YQELLEK(+229.16).C	Y	27.81	1436.83	-0.9	479.95	3	13.37	5269	1	1	1	1	1	376	383	TMT6plex
8	864	tr|J3KMX3|J3KMX3_HUMAN	R.S(+229.16)C(+57.02)GLFQK(+229.16).L	Y	25.7	1296.73	0.1	649.371	2	11.09	4184	1	1	1.067	1.267	0.733	415	421	TMT6plex; Carbamidomethylation
8	864	tr|J3KMX3|J3KMX3_HUMAN	K.L(+229.16)GEYYLQNAFLVAY.T	Y	16.52	1891.99	0.8	947.004	2	23.82	10138	1	1	0	0	2	422	435	TMT6plex
8	864	tr|J3KMX3|J3KMX3_HUMAN	K.AATVTK(+15.99)ELR.E	Y	15.04	1003.57	2.8	502.792	2	11.51	4386	1	1	0.667	1	0.667	206	214	Hydroxylation
8	864	tr|J3KMX3|J3KMX3_HUMAN	Q.AITVTK(+229.16).L	Y	11.61	860.553	-1.8	431.283	2	6.31	2001	1	1	1	1	2	237	242	TMT6plex
8	864	tr|J3KMX3|J3KMX3_HUMAN	L.A(+229.16)VSVILR.V	Y	11.46	985.649	0.8	493.832	2	12.41	4819	1	1	0.667	0.333	0.333	366	372	TMT6plex
8	864	tr|J3KMX3|J3KMX3_HUMAN	R.R(+15.99)HP(+31.99)QLAVSVILR.V	Y	11.29	1435.83	12.3	479.622	3	11.8	4524	1	1	1	0	0	361	372	Hydroxylation; Dihydroxy
13	106997	sp|P01008|ANT3_HUMAN	K.L(+229.16)PGIVAEGR.D	Y	31.39	1139.69	-0.6	570.85	2	12.13	4683	1	1	1	3	1	383	391	TMT6plex
13	106997	sp|P01008|ANT3_HUMAN	K.FDTISEK(+229.16).T	Y	27.28	1067.57	-1.5	534.792	2	7.41	2453	1	1	1.2	1.2	1	140	146	TMT6plex
13	106997	sp|P01008|ANT3_HUMAN	Q.Q(+229.16)LMEVFK(+229.16).F	Y	21.3	1351.79	1.1	676.905	2	15.96	6491	1	1	5	2	2	133	139	TMT6plex
13	106997	sp|P01008|ANT3_HUMAN	R.V(+229.16)WELSK(+229.16).A	Y	13.34	1218.74	0.3	610.376	2	13.99	5561	1	1	1.25	0.25	0.5	80	85	TMT6plex
13	106997	sp|P01008|ANT3_HUMAN	R.LFGDK(+229.16).S	N	11.39	807.469	-1.7	404.741	2	7.54	2510	1	1	1	1	1	178	182	TMT6plex
13	106997	sp|P01008|ANT3_HUMAN	K.L(+229.16)QPLDFK(+229.16).E	Y	5.89	1317.81	1.2	659.911	2	15.49	6265	1	1	1	2.5	0.75	202	208	TMT6plex
13	39359	tr|Q8TCE1|Q8TCE1_HUMAN	K.FDTISEK(+229.16).T	Y	27.28	1067.57	-1.5	534.792	2	7.41	2453	1	1	1.2	1.2	1	140	146	TMT6plex
13	39359	tr|Q8TCE1|Q8TCE1_HUMAN	Q.Q(+229.16)LMEVFK(+229.16).F	Y	21.3	1351.79	1.1	676.905	2	15.96	6491	1	1	5	2	2	133	139	TMT6plex
13	39359	tr|Q8TCE1|Q8TCE1_HUMAN	R.V(+229.16)WELSK(+229.16).A	Y	13.34	1218.74	0.3	610.376	2	13.99	5561	1	1	1.25	0.25	0.5	80	85	TMT6plex
13	39359	tr|Q8TCE1|Q8TCE1_HUMAN	R.LFGDK(+229.16).S	N	11.39	807.469	-1.7	404.741	2	7.54	2510	1	1	1	1	1	178	182	TMT6plex
5	69442	sp|P02787|TRFE_HUMAN	K.C(+57.02)LK(+15.99)DGAGDVAFVK(+229.16).H	Y	51.78	1623.85	-45.9	812.895	2	16.88	6928	1	1	0	1	1	213	225	Carbamidomethylation; Hydroxylation; TMT6plex
5	69442	sp|P02787|TRFE_HUMAN	R.C(+57.02)LVEK(+31.99)GDVAFVK(+229.16).H	Y	48.07	1624.87	-32.3	813.416	2	14.21	5667	1	1	2	1	0.5	542	553	Carbamidomethylation; Dihydroxy; TMT6plex
5	69442	sp|P02787|TRFE_HUMAN	R.C(+57.02)(+229.16)LVEK(+31.99)GDVAFVK(+229.16).H	Y	46.77	1854.03	-28.2	927.997	2	16.14	6576	1	1	0.667	0.556	0.111	542	553	Carbamidomethylation; TMT6plex; Dihydroxy
5	69442	sp|P02787|TRFE_HUMAN	K.C(+57.02)LKDGAGDVAFVK(+229.16).H	Y	42.28	1607.85	-42.4	804.9	2	19.25	8050	3	1	0	0	0	213	225	Carbamidomethylation; TMT6plex
5	69442	sp|P02787|TRFE_HUMAN	K.S(+229.16)C(+57.02)HTGLGR.S	Y	39.35	1115.57	-3.8	372.863	3	2.35	439	1	1	0.2	0.4	1.2	136	143	TMT6plex; Carbamidomethylation
5	69442	sp|P02787|TRFE_HUMAN	G.Y(+229.16)YGYTGAFR.C	N	38.02	1325.66	-2.6	663.836	2	11.38	4323	1	1	1.4	1.3	0.9	533	541	TMT6plex
5	69442	sp|P02787|TRFE_HUMAN	G.YYGYTGAFR.C	N	38.01	1096.5	-2	549.255	2	8.72	3059	3	1	4	1	1	533	541
5	69442	sp|P02787|TRFE_HUMAN	A.G(+229.16)DVAFVK(+229.16).H	N	20.87	1192.72	-0.5	597.368	2	11.26	4266	1	1	1	0.778	1.185	219	225	TMT6plex
5	69442	sp|P02787|TRFE_HUMAN	A.GDVAFVK(+229.16).H	N	20.77	963.559	16.9	482.795	2	9.01	3199	1	1	0.667	1.333	0	219	225	TMT6plex
5	69442	sp|P02787|TRFE_HUMAN	E.TKDLLFR.D	Y	20.59	891.518	21.9	446.776	2	12.7	4957	1	1	0.567	0.667	0.767	645	651
5	69442	sp|P02787|TRFE_HUMAN	K.D(+229.16)LLFR.D	N	17.56	891.538	-1.9	446.776	2	12.56	4887	1	1	1	0	1	647	651	TMT6plex
5	69442	sp|P02787|TRFE_HUMAN	R.C(+57.02)LVEK(+229.16).G	N	14.77	876.494	-4.5	439.252	2	6.1	1912	1	1	0	1	2	542	546	Carbamidomethylation; TMT6plex
5	69442	sp|P02787|TRFE_HUMAN	K.DLLFK(+229.16).D	N	13.42	863.532	-0.7	432.773	2	12.96	5083	1	1	0.5	0	1	311	315	TMT6plex
5	69442	sp|P02787|TRFE_HUMAN	D.GGFVYIAGK(+229.16).C	Y	10.17	1139.65	20.9	570.846	2	10.79	4041	1	1	0.75	0.25	0.917	412	420	TMT6plex
5	69442	sp|P02787|TRFE_HUMAN	S.L(+229.16)LEAC(+57.02)TF.R	Y	9.48	1081.57	-0.1	541.791	2	16.92	6946	1	1	0	0	0	689	695	TMT6plex; Carbamidomethylation
5	69442	sp|P02787|TRFE_HUMAN	R.C(+57.02)(+229.16)LVEK(+229.16).G	N	9.42	1105.66	-1.6	553.835	2	8.87	3131	1	1	1	1.667	1.667	542	546	Carbamidomethylation; TMT6plex
5	69442	sp|P02787|TRFE_HUMAN	Y.A(+229.16)VAVVK(+229.16).K	N	8.66	1043.71	-2.1	522.862	2	9.36	3368	1	1	0.5	1.5	2	116	121	TMT6plex
5	1885	tr|C9JVG0|C9JVG0_HUMAN	K.C(+57.02)LK(+15.99)DGAGDVAFVK(+229.16).H	Y	51.78	1623.85	-45.9	812.895	2	16.88	6928	1	1	0	1	1	86	98	Carbamidomethylation; Hydroxylation; TMT6plex
5	1885	tr|C9JVG0|C9JVG0_HUMAN	K.C(+57.02)LKDGAGDVAFVK(+229.16).H	Y	42.28	1607.85	-42.4	804.9	2	19.25	8050	3	1	0	0	0	86	98	Carbamidomethylation; TMT6plex
5	1885	tr|C9JVG0|C9JVG0_HUMAN	K.S(+229.16)C(+57.02)HTGLGR.S	Y	39.35	1115.57	-3.8	372.863	3	2.35	439	1	1	0.2	0.4	1.2	9	16	TMT6plex; Carbamidomethylation
5	1885	tr|C9JVG0|C9JVG0_HUMAN	A.G(+229.16)DVAFVK(+229.16).H	N	20.87	1192.72	-0.5	597.368	2	11.26	4266	1	1	1	0.778	1.185	92	98	TMT6plex
5	1885	tr|C9JVG0|C9JVG0_HUMAN	A.GDVAFVK(+229.16).H	N	20.77	963.559	16.9	482.795	2	9.01	3199	1	1	0.667	1.333	0	92	98	TMT6plex
5	1477	tr|H7C5E8|H7C5E8_HUMAN	R.C(+57.02)LVEK(+31.99)GDVAFVK(+229.16).H	Y	48.07	1624.87	-32.3	813.416	2	14.21	5667	1	1	2	1	0.5	99	110	Carbamidomethylation; Dihydroxy; TMT6plex
5	1477	tr|H7C5E8|H7C5E8_HUMAN	R.C(+57.02)(+229.16)LVEK(+31.99)GDVAFVK(+229.16).H	Y	46.77	1854.03	-28.2	927.997	2	16.14	6576	1	1	0.667	0.556	0.111	99	110	Carbamidomethylation; TMT6plex; Dihydroxy
5	1477	tr|H7C5E8|H7C5E8_HUMAN	G.Y(+229.16)YGYTGAFR.C	N	38.02	1325.66	-2.6	663.836	2	11.38	4323	1	1	1.4	1.3	0.9	90	98	TMT6plex
5	1477	tr|H7C5E8|H7C5E8_HUMAN	G.YYGYTGAFR.C	N	38.01	1096.5	-2	549.255	2	8.72	3059	3	1	4	1	1	90	98
5	1477	tr|H7C5E8|H7C5E8_HUMAN	K.G(+229.16)DVAFVK(+229.16).H	N	20.87	1192.72	-0.5	597.368	2	11.26	4266	1	1	1	0.778	1.185	104	110	TMT6plex
5	1477	tr|H7C5E8|H7C5E8_HUMAN	K.GDVAFVK(+229.16).H	N	20.77	963.559	16.9	482.795	2	9.01	3199	1	1	0.667	1.333	0	104	110	TMT6plex
5	1477	tr|H7C5E8|H7C5E8_HUMAN	R.C(+57.02)LVEK(+229.16).G	N	14.77	876.494	-4.5	439.252	2	6.1	1912	1	1	0	1	2	99	103	Carbamidomethylation; TMT6plex
5	1477	tr|H7C5E8|H7C5E8_HUMAN	R.C(+57.02)(+229.16)LVEK(+229.16).G	N	9.42	1105.66	-1.6	553.835	2	8.87	3131	1	1	1	1.667	1.667	99	103	Carbamidomethylation; TMT6plex
5	69659	sp|P08582|TRFM_HUMAN	A.G(+229.16)DVAFVK(+229.16).H	N	20.87	1192.72	-0.5	597.368	2	11.26	4266	1	1	1	0.778	1.185	222	228	TMT6plex
5	69659	sp|P08582|TRFM_HUMAN	A.GDVAFVK(+229.16).H	N	20.77	963.559	16.9	482.795	2	9.01	3199	1	1	0.667	1.333	0	222	228	TMT6plex
5	69659	sp|P08582|TRFM_HUMAN	K.DLLFK(+229.16).D	N	13.42	863.532	-0.7	432.773	2	12.96	5083	1	1	0.5	0	1	322	326	TMT6plex
5	69653	sp|P08582-2|TRFM_HUMAN	A.G(+229.16)DVAFVK(+229.16).H	N	20.87	1192.72	-0.5	597.368	2	11.26	4266	1	1	1	0.778	1.185	222	228	TMT6plex
5	69653	sp|P08582-2|TRFM_HUMAN	A.GDVAFVK(+229.16).H	N	20.77	963.559	16.9	482.795	2	9.01	3199	1	1	0.667	1.333	0	222	228	TMT6plex
5	15837	tr|R4GN29|R4GN29_HUMAN	M.DILFK(+229.16).K	N	13.42	863.532	-0.7	432.773	2	12.96	5083	1	1	0.5	0	1	130	134	TMT6plex
5	5199	tr|A0A087WWX7|A0A087WWX7_HUMAN	I.A(+229.16)VAVVK(+229.16).G	N	8.66	1043.71	-2.1	522.862	2	9.36	3368	1	1	0.5	1.5	2	157	162	TMT6plex
5	5272	tr|A6NK28|A6NK28_HUMAN	I.A(+229.16)VAVVK(+229.16).G	N	8.66	1043.71	-2.1	522.862	2	9.36	3368	1	1	0.5	1.5	2	74	79	TMT6plex
5	72862	sp|Q9UPU7-2|TBD2B_HUMAN	S.DILFK(+229.16).I	N	13.42	863.532	-0.7	432.773	2	12.96	5083	1	1	0.5	0	1	843	847	TMT6plex
5	72913	sp|Q9UPU7|TBD2B_HUMAN	S.DILFK(+229.16).I	N	13.42	863.532	-0.7	432.773	2	12.96	5083	1	1	0.5	0	1	843	847	TMT6plex
5	109813	sp|Q8IVF6|AN18A_HUMAN	M.DILFK(+229.16).K	N	13.42	863.532	-0.7	432.773	2	12.96	5083	1	1	0.5	0	1	740	744	TMT6plex
14	69143	sp|P69905|HBA_HUMAN	K.VGAHAGEYGAEALER.M	Y	53.89	1528.73	-3.5	510.581	3	6.37	2017	2	1	0	4	3	18	32
14	69143	sp|P69905|HBA_HUMAN	R.MFLSFPTTK(+229.16).T	Y	38.6	1299.71	0.2	650.862	2	16.01	6516	2	1	2.5	1	3.5	33	41	TMT6plex
14	69143	sp|P69905|HBA_HUMAN	R.M(+15.99)FLSFPTTK(+229.16).T	Y	36.66	1315.7	-1.3	658.859	2	14.4	5758	1	1	2	0	1	33	41	Oxidation (M); TMT6plex
14	69143	sp|P69905|HBA_HUMAN	K.L(+229.16)RVDPVNFK(+229.16).L	Y	22.55	1544.94	0.4	515.989	3	13.31	5241	1	1	2	0.5	0.5	92	100	TMT6plex
14	69143	sp|P69905|HBA_HUMAN	R.M(+229.16)FLSFPTTK(+229.16).T	Y	21.5	1528.87	1.6	765.445	2	18.34	7617	1	1	0.714	0.286	1	33	41	TMT6plex
14	69143	sp|P69905|HBA_HUMAN	R.V(+229.16)DPVNFK(+229.16).L	Y	18.97	1275.76	-0.2	638.887	2	12.66	4937	1	1	1	1	2	94	100	TMT6plex
14	1131	tr|G3V1N2|G3V1N2_HUMAN	MFLSFPTTK(+229.16).T	Y	38.6	1299.71	0.2	650.862	2	16.01	6516	2	1	2.5	1	3.5	1	9	TMT6plex
14	1131	tr|G3V1N2|G3V1N2_HUMAN	M(+15.99)FLSFPTTK(+229.16).T	Y	36.66	1315.7	-1.3	658.859	2	14.4	5758	1	1	2	0	1	1	9	Oxidation (M); TMT6plex
14	1131	tr|G3V1N2|G3V1N2_HUMAN	K.L(+229.16)RVDPVNFK(+229.16).L	Y	22.55	1544.94	0.4	515.989	3	13.31	5241	1	1	2	0.5	0.5	60	68	TMT6plex
14	1131	tr|G3V1N2|G3V1N2_HUMAN	M(+229.16)FLSFPTTK(+229.16).T	Y	21.5	1528.87	1.6	765.445	2	18.34	7617	1	1	0.714	0.286	1	1	9	TMT6plex
14	1131	tr|G3V1N2|G3V1N2_HUMAN	R.V(+229.16)DPVNFK(+229.16).L	Y	18.97	1275.76	-0.2	638.887	2	12.66	4937	1	1	1	1	2	62	68	TMT6plex
6	1127	tr|E7EQB2|E7EQB2_HUMAN	K.C(+57.02)GLVPVLAENYK(+229.16).S	Y	56.06	1590.86	3.7	796.442	2	15.11	6096	2	1	0	1	1	411	422	Carbamidomethylation; TMT6plex
6	1127	tr|E7EQB2|E7EQB2_HUMAN	K.C(+57.02)GLVP(+15.99)VLAENYK(+229.16).S	Y	41.08	1606.86	-0.9	804.436	2	15.14	6112	1	1	0	0	0	411	422	Carbamidomethylation; Hydroxylation; TMT6plex
6	1127	tr|E7EQB2|E7EQB2_HUMAN	K.S(+229.16)C(+57.02)HTAVDR.T	Y	39.97	1173.58	-1.8	587.794	2	1.82	269	2	1	1	0.804	1.283	464	471	TMT6plex; Carbamidomethylation
6	1127	tr|E7EQB2|E7EQB2_HUMAN	R.Y(+229.16)YGYTGAFR.C	N	38.02	1325.66	-2.6	663.836	2	11.38	4323	1	1	1.4	1.3	0.9	531	539	TMT6plex
6	1127	tr|E7EQB2|E7EQB2_HUMAN	R.YYGYTGAFR.C	N	38.01	1096.5	-2	549.255	2	8.72	3059	3	1	4	1	1	531	539
6	1127	tr|E7EQB2|E7EQB2_HUMAN	A.G(+229.16)DVAFVK(+229.16).D	N	20.87	1192.72	-0.5	597.368	2	11.26	4266	1	1	1	0.778	1.185	546	552	TMT6plex
6	1127	tr|E7EQB2|E7EQB2_HUMAN	A.GDVAFVK(+229.16).D	N	20.77	963.559	16.9	482.795	2	9.01	3199	1	1	0.667	1.333	0	546	552	TMT6plex
6	1127	tr|E7EQB2|E7EQB2_HUMAN	K.DLLFK(+229.16).D	N	13.42	863.532	-0.7	432.773	2	12.96	5083	1	1	0.5	0	1	303	307	TMT6plex
6	1127	tr|E7EQB2|E7EQB2_HUMAN	Y.A(+229.16)VAVVK(+229.16).K	N	8.66	1043.71	-2.1	522.862	2	9.36	3368	1	1	0.5	1.5	2	100	105	TMT6plex
6	1127	tr|E7EQB2|E7EQB2_HUMAN	R.C(+57.02)LAEN(+.98)AGDVAFVK(+229.16).D	Y	8.14	1622.82	121.6	542.012	3	14.25	5684	1	1	1.333	1.167	0.667	540	552	Carbamidomethylation; Deamidation (NQ); TMT6plex
6	1127	tr|E7EQB2|E7EQB2_HUMAN	R.L(+229.16)C(+57.02)AGTGENK(+229.16).C	Y	7.53	1406.76	12.6	704.396	2	10.85	4074	1	1	1.154	1.462	0.923	178	186	TMT6plex; Carbamidomethylation
6	1129	tr|E7ER44|E7ER44_HUMAN	K.C(+57.02)GLVPVLAENYK(+229.16).S	Y	56.06	1590.86	3.7	796.442	2	15.11	6096	2	1	0	1	1	422	433	Carbamidomethylation; TMT6plex
6	1129	tr|E7ER44|E7ER44_HUMAN	K.C(+57.02)GLVP(+15.99)VLAENYK(+229.16).S	Y	41.08	1606.86	-0.9	804.436	2	15.14	6112	1	1	0	0	0	422	433	Carbamidomethylation; Hydroxylation; TMT6plex
6	1129	tr|E7ER44|E7ER44_HUMAN	K.S(+229.16)C(+57.02)HTAVDR.T	Y	39.97	1173.58	-1.8	587.794	2	1.82	269	2	1	1	0.804	1.283	475	482	TMT6plex; Carbamidomethylation
6	1129	tr|E7ER44|E7ER44_HUMAN	R.Y(+229.16)YGYTGAFR.C	N	38.02	1325.66	-2.6	663.836	2	11.38	4323	1	1	1.4	1.3	0.9	542	550	TMT6plex
6	1129	tr|E7ER44|E7ER44_HUMAN	R.YYGYTGAFR.C	N	38.01	1096.5	-2	549.255	2	8.72	3059	3	1	4	1	1	542	550
6	1129	tr|E7ER44|E7ER44_HUMAN	A.G(+229.16)DVAFVK(+229.16).D	N	20.87	1192.72	-0.5	597.368	2	11.26	4266	1	1	1	0.778	1.185	557	563	TMT6plex
6	1129	tr|E7ER44|E7ER44_HUMAN	A.GDVAFVK(+229.16).D	N	20.77	963.559	16.9	482.795	2	9.01	3199	1	1	0.667	1.333	0	557	563	TMT6plex
6	1129	tr|E7ER44|E7ER44_HUMAN	K.DLLFK(+229.16).D	N	13.42	863.532	-0.7	432.773	2	12.96	5083	1	1	0.5	0	1	316	320	TMT6plex
6	1129	tr|E7ER44|E7ER44_HUMAN	Y.A(+229.16)VAVVK(+229.16).K	N	8.66	1043.71	-2.1	522.862	2	9.36	3368	1	1	0.5	1.5	2	113	118	TMT6plex
6	1129	tr|E7ER44|E7ER44_HUMAN	R.C(+57.02)LAEN(+.98)AGDVAFVK(+229.16).D	Y	8.14	1622.82	121.6	542.012	3	14.25	5684	1	1	1.333	1.167	0.667	551	563	Carbamidomethylation; Deamidation (NQ); TMT6plex
6	1129	tr|E7ER44|E7ER44_HUMAN	R.L(+229.16)C(+57.02)AGTGENK(+229.16).C	Y	7.53	1406.76	12.6	704.396	2	10.85	4074	1	1	1.154	1.462	0.923	191	199	TMT6plex; Carbamidomethylation
6	69307	sp|P02788|TRFL_HUMAN	K.C(+57.02)GLVPVLAENYK(+229.16).S	Y	56.06	1590.86	3.7	796.442	2	15.11	6096	2	1	0	1	1	424	435	Carbamidomethylation; TMT6plex
6	69307	sp|P02788|TRFL_HUMAN	K.C(+57.02)GLVP(+15.99)VLAENYK(+229.16).S	Y	41.08	1606.86	-0.9	804.436	2	15.14	6112	1	1	0	0	0	424	435	Carbamidomethylation; Hydroxylation; TMT6plex
6	69307	sp|P02788|TRFL_HUMAN	K.S(+229.16)C(+57.02)HTAVDR.T	Y	39.97	1173.58	-1.8	587.794	2	1.82	269	2	1	1	0.804	1.283	477	484	TMT6plex; Carbamidomethylation
6	69307	sp|P02788|TRFL_HUMAN	R.Y(+229.16)YGYTGAFR.C	N	38.02	1325.66	-2.6	663.836	2	11.38	4323	1	1	1.4	1.3	0.9	544	552	TMT6plex
6	69307	sp|P02788|TRFL_HUMAN	R.YYGYTGAFR.C	N	38.01	1096.5	-2	549.255	2	8.72	3059	3	1	4	1	1	544	552
6	69307	sp|P02788|TRFL_HUMAN	A.G(+229.16)DVAFVK(+229.16).D	N	20.87	1192.72	-0.5	597.368	2	11.26	4266	1	1	1	0.778	1.185	559	565	TMT6plex
6	69307	sp|P02788|TRFL_HUMAN	A.GDVAFVK(+229.16).D	N	20.77	963.559	16.9	482.795	2	9.01	3199	1	1	0.667	1.333	0	559	565	TMT6plex
6	69307	sp|P02788|TRFL_HUMAN	K.DLLFK(+229.16).D	N	13.42	863.532	-0.7	432.773	2	12.96	5083	1	1	0.5	0	1	316	320	TMT6plex
6	69307	sp|P02788|TRFL_HUMAN	Y.A(+229.16)VAVVK(+229.16).K	N	8.66	1043.71	-2.1	522.862	2	9.36	3368	1	1	0.5	1.5	2	113	118	TMT6plex
6	69307	sp|P02788|TRFL_HUMAN	R.C(+57.02)LAEN(+.98)AGDVAFVK(+229.16).D	Y	8.14	1622.82	121.6	542.012	3	14.25	5684	1	1	1.333	1.167	0.667	553	565	Carbamidomethylation; Deamidation (NQ); TMT6plex
6	69307	sp|P02788|TRFL_HUMAN	R.L(+229.16)C(+57.02)AGTGENK(+229.16).C	Y	7.53	1406.76	12.6	704.396	2	10.85	4074	1	1	1.154	1.462	0.923	191	199	TMT6plex; Carbamidomethylation
6	69305	sp|P02788-2|TRFL_HUMAN	K.C(+57.02)GLVPVLAENYK(+229.16).S	Y	56.06	1590.86	3.7	796.442	2	15.11	6096	2	1	0	1	1	380	391	Carbamidomethylation; TMT6plex
6	69305	sp|P02788-2|TRFL_HUMAN	K.C(+57.02)GLVP(+15.99)VLAENYK(+229.16).S	Y	41.08	1606.86	-0.9	804.436	2	15.14	6112	1	1	0	0	0	380	391	Carbamidomethylation; Hydroxylation; TMT6plex
6	69305	sp|P02788-2|TRFL_HUMAN	K.S(+229.16)C(+57.02)HTAVDR.T	Y	39.97	1173.58	-1.8	587.794	2	1.82	269	2	1	1	0.804	1.283	433	440	TMT6plex; Carbamidomethylation
6	69305	sp|P02788-2|TRFL_HUMAN	R.Y(+229.16)YGYTGAFR.C	N	38.02	1325.66	-2.6	663.836	2	11.38	4323	1	1	1.4	1.3	0.9	500	508	TMT6plex
6	69305	sp|P02788-2|TRFL_HUMAN	R.YYGYTGAFR.C	N	38.01	1096.5	-2	549.255	2	8.72	3059	3	1	4	1	1	500	508
6	69305	sp|P02788-2|TRFL_HUMAN	A.G(+229.16)DVAFVK(+229.16).D	N	20.87	1192.72	-0.5	597.368	2	11.26	4266	1	1	1	0.778	1.185	515	521	TMT6plex
6	69305	sp|P02788-2|TRFL_HUMAN	A.GDVAFVK(+229.16).D	N	20.77	963.559	16.9	482.795	2	9.01	3199	1	1	0.667	1.333	0	515	521	TMT6plex
6	69305	sp|P02788-2|TRFL_HUMAN	K.DLLFK(+229.16).D	N	13.42	863.532	-0.7	432.773	2	12.96	5083	1	1	0.5	0	1	272	276	TMT6plex
6	69305	sp|P02788-2|TRFL_HUMAN	Y.A(+229.16)VAVVK(+229.16).K	N	8.66	1043.71	-2.1	522.862	2	9.36	3368	1	1	0.5	1.5	2	69	74	TMT6plex
6	69305	sp|P02788-2|TRFL_HUMAN	R.C(+57.02)LAEN(+.98)AGDVAFVK(+229.16).D	Y	8.14	1622.82	121.6	542.012	3	14.25	5684	1	1	1.333	1.167	0.667	509	521	Carbamidomethylation; Deamidation (NQ); TMT6plex
6	69305	sp|P02788-2|TRFL_HUMAN	R.L(+229.16)C(+57.02)AGTGENK(+229.16).C	Y	7.53	1406.76	12.6	704.396	2	10.85	4074	1	1	1.154	1.462	0.923	147	155	TMT6plex; Carbamidomethylation
6	40922	tr|C9JCF5|C9JCF5_HUMAN	Y.A(+229.16)VAVVK(+229.16).K	N	8.66	1043.71	-2.1	522.862	2	9.36	3368	1	1	0.5	1.5	2	124	129	TMT6plex
11	106996	sp|Q06033-2|ITIH3_HUMAN	K.E(+229.16)VSFDVELPK(+229.16).T	N	43.07	1619.92	-0.6	810.966	2	16.79	6886	1	1	2	0	3	72	81	TMT6plex
11	106996	sp|Q06033-2|ITIH3_HUMAN	R.D(+229.16)YIFGN(+.98)YIER.L	N	30.64	1518.76	0.5	760.386	2	15.79	6409	1	1	0.75	0.75	1	543	552	TMT6plex; Deamidation (NQ)
11	106996	sp|Q06033-2|ITIH3_HUMAN	K.G(+229.16)MTNIND(+14.02)GLLR.G	N	29.62	1445.79	-5.6	723.896	2	13.3	5235	1	1	0.667	1.333	0	354	364	TMT6plex; Methyl ester
11	106996	sp|Q06033-2|ITIH3_HUMAN	R.G(+229.16)ISMLNK(+229.16).A	N	24.37	1219.74	-0.6	610.875	2	12.16	4699	1	1	1	3.2	1.4	365	371	TMT6plex
11	106996	sp|Q06033-2|ITIH3_HUMAN	K.YEMYLK(+229.16).V	N	24.07	1074.56	14.6	538.296	2	10.52	3911	1	1	2	2	1	163	168	TMT6plex
11	106996	sp|Q06033-2|ITIH3_HUMAN	K.TAGLVK(+229.16).A	N	23.87	816.527	-2	409.27	2	5.76	1792	2	1	2	1	0	120	125	TMT6plex
11	106996	sp|Q06033-2|ITIH3_HUMAN	Q.D(+229.16)GLSMMINR.K	Y	22.75	1264.65	40.7	633.357	2	11.75	4501	1	1	0.667	0.667	1.333	749	757	TMT6plex
11	106996	sp|Q06033-2|ITIH3_HUMAN	K.I(+229.16)QENVR.N	N	15.08	986.571	0.1	494.293	2	5.44	1641	1	1	0.5	1	0	404	409	TMT6plex
11	106996	sp|Q06033-2|ITIH3_HUMAN	K.V(+229.16)TFELTYEELLK(+229.16)R.H	N	11.74	2098.21	-1.7	700.409	3	19.04	7952	1	1	0	0.5	0.5	146	158	TMT6plex
11	106996	sp|Q06033-2|ITIH3_HUMAN	L.TKSFSGK(+229.16).K	N	11.36	982.565	26.1	492.303	2	6.89	2256	1	1	1.333	0.333	1	210	216	TMT6plex
11	106996	sp|Q06033-2|ITIH3_HUMAN	K.RGSPDSK(+42.01)TRK(+229.16).T	Y	6.28	1401.79	-1.4	701.901	2	12.31	4770	1	1	1	0	1	694	703	Acetylation (K); TMT6plex
11	84573	sp|Q06033|ITIH3_HUMAN	K.E(+229.16)VSFDVELPK(+229.16).T	N	43.07	1619.92	-0.6	810.966	2	16.79	6886	1	1	2	0	3	76	85	TMT6plex
11	84573	sp|Q06033|ITIH3_HUMAN	R.D(+229.16)YIFGN(+.98)YIER.L	N	30.64	1518.76	0.5	760.386	2	15.79	6409	1	1	0.75	0.75	1	547	556	TMT6plex; Deamidation (NQ)
11	84573	sp|Q06033|ITIH3_HUMAN	K.G(+229.16)MTNIND(+14.02)GLLR.G	N	29.62	1445.79	-5.6	723.896	2	13.3	5235	1	1	0.667	1.333	0	358	368	TMT6plex; Methyl ester
11	84573	sp|Q06033|ITIH3_HUMAN	R.G(+229.16)ISMLNK(+229.16).A	N	24.37	1219.74	-0.6	610.875	2	12.16	4699	1	1	1	3.2	1.4	369	375	TMT6plex
11	84573	sp|Q06033|ITIH3_HUMAN	K.YEMYLK(+229.16).V	N	24.07	1074.56	14.6	538.296	2	10.52	3911	1	1	2	2	1	167	172	TMT6plex
11	84573	sp|Q06033|ITIH3_HUMAN	K.TAGLVK(+229.16).A	N	23.87	816.527	-2	409.27	2	5.76	1792	2	1	2	1	0	124	129	TMT6plex
11	84573	sp|Q06033|ITIH3_HUMAN	Q.D(+229.16)GLSMMINR.K	Y	22.75	1264.65	40.7	633.357	2	11.75	4501	1	1	0.667	0.667	1.333	753	761	TMT6plex
11	84573	sp|Q06033|ITIH3_HUMAN	K.I(+229.16)QENVR.N	N	15.08	986.571	0.1	494.293	2	5.44	1641	1	1	0.5	1	0	408	413	TMT6plex
11	84573	sp|Q06033|ITIH3_HUMAN	K.V(+229.16)TFELTYEELLK(+229.16)R.H	N	11.74	2098.21	-1.7	700.409	3	19.04	7952	1	1	0	0.5	0.5	150	162	TMT6plex
11	84573	sp|Q06033|ITIH3_HUMAN	L.TKSFSGK(+229.16).K	N	11.36	982.565	26.1	492.303	2	6.89	2256	1	1	1.333	0.333	1	214	220	TMT6plex
11	84573	sp|Q06033|ITIH3_HUMAN	K.RGSPDSK(+42.01)TRK(+229.16).T	Y	6.28	1401.79	-1.4	701.901	2	12.31	4770	1	1	1	0	1	698	707	Acetylation (K); TMT6plex
11	39358	tr|E7ET33|E7ET33_HUMAN	K.E(+229.16)VSFDVELPK(+229.16).T	N	43.07	1619.92	-0.6	810.966	2	16.79	6886	1	1	2	0	3	76	85	TMT6plex
11	39358	tr|E7ET33|E7ET33_HUMAN	K.G(+229.16)MTNIND(+14.02)GLLR.G	N	29.62	1445.79	-5.6	723.896	2	13.3	5235	1	1	0.667	1.333	0	358	368	TMT6plex; Methyl ester
11	39358	tr|E7ET33|E7ET33_HUMAN	R.G(+229.16)ISMLNK(+229.16).A	N	24.37	1219.74	-0.6	610.875	2	12.16	4699	1	1	1	3.2	1.4	369	375	TMT6plex
11	39358	tr|E7ET33|E7ET33_HUMAN	K.YEMYLK(+229.16).V	N	24.07	1074.56	14.6	538.296	2	10.52	3911	1	1	2	2	1	167	172	TMT6plex
11	39358	tr|E7ET33|E7ET33_HUMAN	K.TAGLVK(+229.16).A	N	23.87	816.527	-2	409.27	2	5.76	1792	2	1	2	1	0	124	129	TMT6plex
11	39358	tr|E7ET33|E7ET33_HUMAN	Q.D(+229.16)GLSMMINR.K	Y	22.75	1264.65	40.7	633.357	2	11.75	4501	1	1	0.667	0.667	1.333	561	569	TMT6plex
11	39358	tr|E7ET33|E7ET33_HUMAN	K.I(+229.16)QENVR.N	N	15.08	986.571	0.1	494.293	2	5.44	1641	1	1	0.5	1	0	408	413	TMT6plex
11	39358	tr|E7ET33|E7ET33_HUMAN	K.V(+229.16)TFELTYEELLK(+229.16)R.H	N	11.74	2098.21	-1.7	700.409	3	19.04	7952	1	1	0	0.5	0.5	150	162	TMT6plex
11	39358	tr|E7ET33|E7ET33_HUMAN	L.TKSFSGK(+229.16).K	N	11.36	982.565	26.1	492.303	2	6.89	2256	1	1	1.333	0.333	1	214	220	TMT6plex
11	107602	sp|Q2NKQ1-4|SGSM1_HUMAN	G.L(+229.16)QENVR.K	N	15.08	986.571	0.1	494.293	2	5.44	1641	1	1	0.5	1	0	108	113	TMT6plex
12	39353	tr|A0A087WW43|A0A087WW43_HUMAN	K.E(+229.16)VSFDVELPK(+229.16).T	N	43.07	1619.92	-0.6	810.966	2	16.79	6886	1	1	2	0	3	76	85	TMT6plex
12	39353	tr|A0A087WW43|A0A087WW43_HUMAN	R.D(+229.16)YIFGN(+.98)YIER.L	N	30.64	1518.76	0.5	760.386	2	15.79	6409	1	1	0.75	0.75	1	547	556	TMT6plex; Deamidation (NQ)
12	39353	tr|A0A087WW43|A0A087WW43_HUMAN	K.G(+229.16)MTNIND(+14.02)GLLR.G	N	29.62	1445.79	-5.6	723.896	2	13.3	5235	1	1	0.667	1.333	0	358	368	TMT6plex; Methyl ester
12	39353	tr|A0A087WW43|A0A087WW43_HUMAN	R.G(+229.16)ISMLNK(+229.16).A	N	24.37	1219.74	-0.6	610.875	2	12.16	4699	1	1	1	3.2	1.4	369	375	TMT6plex
12	39353	tr|A0A087WW43|A0A087WW43_HUMAN	K.YEMYLK(+229.16).V	N	24.07	1074.56	14.6	538.296	2	10.52	3911	1	1	2	2	1	167	172	TMT6plex
12	39353	tr|A0A087WW43|A0A087WW43_HUMAN	K.TAGLVK(+229.16).A	N	23.87	816.527	-2	409.27	2	5.76	1792	2	1	2	1	0	124	129	TMT6plex
12	39353	tr|A0A087WW43|A0A087WW43_HUMAN	K.I(+229.16)QENVR.N	N	15.08	986.571	0.1	494.293	2	5.44	1641	1	1	0.5	1	0	408	413	TMT6plex
12	39353	tr|A0A087WW43|A0A087WW43_HUMAN	K.V(+229.16)TFELTYEELLK(+229.16)R.H	N	11.74	2098.21	-1.7	700.409	3	19.04	7952	1	1	0	0.5	0.5	150	162	TMT6plex
12	39353	tr|A0A087WW43|A0A087WW43_HUMAN	L.TKSFSGK(+229.16).K	N	11.36	982.565	26.1	492.303	2	6.89	2256	1	1	1.333	0.333	1	214	220	TMT6plex
20	106994	sp|P36955|PEDF_HUMAN	R.D(+229.16)TDTGALLFIGK(+229.16).I	Y	40.76	1707.98	-4.3	854.994	2	17.79	7360	1	1	2	0	2	400	411	TMT6plex
20	106994	sp|P36955|PEDF_HUMAN	R.DTDTGALLFIGK(+229.16).I	Y	40.66	1478.82	2.3	740.418	2	17.25	7105	1	1	1	0.5	0.5	400	411	TMT6plex
20	106994	sp|P36955|PEDF_HUMAN	K.LAAAVSN(+.98)FGYDLYR.V	Y	35.68	1559.76	61.4	780.936	2	14.38	5747	1	1	1	1	0.5	54	67	Deamidation (NQ)
20	106994	sp|P36955|PEDF_HUMAN	D.TDTGALLFIGK(+229.16).I	Y	25.32	1363.79	-0.2	682.903	2	14.93	6008	1	1	0.667	1	1.667	401	411	TMT6plex
20	106994	sp|P36955|PEDF_HUMAN	D.T(+229.16)DTGALLFIGK(+229.16).I	Y	17.82	1592.95	-2.7	797.482	2	16.26	6634	1	1	2.5	2.5	1	401	411	TMT6plex
20	106994	sp|P36955|PEDF_HUMAN	K.L(+229.16)SYEGE(+14.02)VTK(+229.16).S	Y	9.63	1496.85	-1.2	749.431	2	12.34	4785	1	1	1	1	1	319	327	TMT6plex; Methyl ester
20	39368	tr|I3L3Z3|I3L3Z3_HUMAN	K.LAAAVSN(+.98)FGYDLYR.V	Y	35.68	1559.76	61.4	780.936	2	14.38	5747	1	1	1	1	0.5	54	67	Deamidation (NQ)
20	39369	tr|I3L4Z0|I3L4Z0_HUMAN	K.LAAAVSN(+.98)FGYDLYR.V	Y	35.68	1559.76	61.4	780.936	2	14.38	5747	1	1	1	1	0.5	41	54	Deamidation (NQ)
20	39370	tr|I3L2R7|I3L2R7_HUMAN	K.LAAAVSN(+.98)FGYDLYR.V	Y	35.68	1559.76	61.4	780.936	2	14.38	5747	1	1	1	1	0.5	54	67	Deamidation (NQ)
20	39391	tr|I3L425|I3L425_HUMAN	K.LAAAVSN(+.98)FGYDLYR.V	Y	35.68	1559.76	61.4	780.936	2	14.38	5747	1	1	1	1	0.5	54	67	Deamidation (NQ)
20	39392	tr|I3L1U4|I3L1U4_HUMAN	K.LAAAVSN(+.98)FGYDLYR.V	Y	35.68	1559.76	61.4	780.936	2	14.38	5747	1	1	1	1	0.5	54	67	Deamidation (NQ)
10	69324	sp|P20742|PZP_HUMAN	K.MVSGFIPLK(+229.16)PTVK(+229.16).M	N	45.75	1874.15	-2.1	625.722	3	15.43	6238	2	1	0.6	1.6	2.4	1391	1403	TMT6plex
10	69324	sp|P20742|PZP_HUMAN	K.A(+229.16)TVLNYLPK(+229.16).C	N	45.06	1475.91	0.1	738.963	2	16.46	6728	2	1	1.5	1.5	1.5	818	826	TMT6plex
10	69324	sp|P20742|PZP_HUMAN	K.ATVLNYLPK(+229.16).C	N	38.16	1246.75	-1	624.381	2	14.05	5591	1	1	1	1	0	818	826	TMT6plex
10	69324	sp|P20742|PZP_HUMAN	K.M(+229.16)VSGFIPLK(+229.16)PTVK(+229.16).M	N	28.94	2103.31	-1.3	702.11	3	17.43	7189	2	1	1	0.143	0.857	1391	1403	TMT6plex
10	69324	sp|P20742|PZP_HUMAN	G.D(+229.16)LK(+229.16)PAIVK(+229.16).V	N	28.55	1570.04	-2.6	524.354	3	11.69	4471	1	1	1.12	1.24	1.4	1447	1454	TMT6plex
10	69324	sp|P20742|PZP_HUMAN	F.F(+229.16)VELTMPYSVIR.G	N	24.09	1682.93	-1.8	842.469	2	20.14	8458	1	1	1.5	1.5	2	799	810	TMT6plex
10	69324	sp|P20742|PZP_HUMAN	Q.V(+229.16)LLVDGK(+229.16).G	Y	22.52	1200.78	0.7	601.4	2	13.67	5408	2	1	1.333	1	1	365	371	TMT6plex
10	69324	sp|P20742|PZP_HUMAN	G.DLK(+229.16)PAIVK(+229.16).V	N	21.95	1340.88	-1.6	447.966	3	10.51	3908	1	1	4.667	2	2.333	1447	1454	TMT6plex
10	69324	sp|P20742|PZP_HUMAN	Q.VLLVDGK(+229.16).G	Y	18.61	971.622	-1.6	486.817	2	9.99	3660	1	1	1.333	0.667	0.667	365	371	TMT6plex
10	69324	sp|P20742|PZP_HUMAN	I.R(+15.99)GEVFTLK(+229.16).A	Y	12.19	1193.7	38	597.879	2	12.8	5007	1	1	0.667	0.667	1	810	817	Hydroxylation; TMT6plex
10	69324	sp|P20742|PZP_HUMAN	S.IMDEK(+229.16).V	N	11.61	863.462	-5	432.736	2	7.63	2553	2	1	0.5	1	1.5	240	244	TMT6plex
10	69324	sp|P20742|PZP_HUMAN	K.VYDYY(+31.99)ETDESVVAEYIAPC(+57.02)STD(+14.02)T.E	Y	9	2735.13	29.9	912.745	3	15.41	6229	1	1	0	1	0.5	1455	1477	Dihydroxy; Carbamidomethylation; Methyl ester
10	69440	sp|P20742-2|PZP_HUMAN	K.MVSGFIPLK(+229.16)PTVK(+229.16).M	N	45.75	1874.15	-2.1	625.722	3	15.43	6238	2	1	0.6	1.6	2.4	1177	1189	TMT6plex
10	69440	sp|P20742-2|PZP_HUMAN	K.A(+229.16)TVLNYLPK(+229.16).C	N	45.06	1475.91	0.1	738.963	2	16.46	6728	2	1	1.5	1.5	1.5	687	695	TMT6plex
10	69440	sp|P20742-2|PZP_HUMAN	K.ATVLNYLPK(+229.16).C	N	38.16	1246.75	-1	624.381	2	14.05	5591	1	1	1	1	0	687	695	TMT6plex
10	69440	sp|P20742-2|PZP_HUMAN	K.M(+229.16)VSGFIPLK(+229.16)PTVK(+229.16).M	N	28.94	2103.31	-1.3	702.11	3	17.43	7189	2	1	1	0.143	0.857	1177	1189	TMT6plex
10	69440	sp|P20742-2|PZP_HUMAN	G.D(+229.16)LK(+229.16)PAIVK(+229.16).V	N	28.55	1570.04	-2.6	524.354	3	11.69	4471	1	1	1.12	1.24	1.4	1233	1240	TMT6plex
10	69440	sp|P20742-2|PZP_HUMAN	F.F(+229.16)VELTMPYSVIR.G	N	24.09	1682.93	-1.8	842.469	2	20.14	8458	1	1	1.5	1.5	2	668	679	TMT6plex
10	69440	sp|P20742-2|PZP_HUMAN	Q.V(+229.16)LLVDGK(+229.16).G	Y	22.52	1200.78	0.7	601.4	2	13.67	5408	2	1	1.333	1	1	234	240	TMT6plex
10	69440	sp|P20742-2|PZP_HUMAN	G.DLK(+229.16)PAIVK(+229.16).V	N	21.95	1340.88	-1.6	447.966	3	10.51	3908	1	1	4.667	2	2.333	1233	1240	TMT6plex
10	69440	sp|P20742-2|PZP_HUMAN	Q.VLLVDGK(+229.16).G	Y	18.61	971.622	-1.6	486.817	2	9.99	3660	1	1	1.333	0.667	0.667	234	240	TMT6plex
10	69440	sp|P20742-2|PZP_HUMAN	I.R(+15.99)GEVFTLK(+229.16).A	Y	12.19	1193.7	38	597.879	2	12.8	5007	1	1	0.667	0.667	1	679	686	Hydroxylation; TMT6plex
10	69440	sp|P20742-2|PZP_HUMAN	S.IMDEK(+229.16).V	N	11.61	863.462	-5	432.736	2	7.63	2553	2	1	0.5	1	1.5	109	113	TMT6plex
10	69440	sp|P20742-2|PZP_HUMAN	K.VYDYY(+31.99)ETDESVVAEYIAPC(+57.02)STD(+14.02)T.E	Y	9	2735.13	29.9	912.745	3	15.41	6229	1	1	0	1	0.5	1241	1263	Dihydroxy; Carbamidomethylation; Methyl ester
10	109601	sp|Q15542|TAF5_HUMAN	R.IMDEK(+229.16).T	N	11.61	863.462	-5	432.736	2	7.63	2553	2	1	0.5	1	1.5	527	531	TMT6plex
33	69617	sp|P68871|HBB_HUMAN	K.VN(+15.99)VDEVGGEALGR.L	Y	49.34	1329.65	39.6	665.86	2	9.54	3451	1	1	1.4	0.6	1.4	19	31	Hydroxylation
33	69617	sp|P68871|HBB_HUMAN	R.L(+229.16)LVVYPWTQR.F	N	40.8	1502.88	0.3	752.448	2	18.89	7882	2	1	0.8	0.667	0.667	32	41	TMT6plex
33	69617	sp|P68871|HBB_HUMAN	K.V(+229.16)NVD(+14.02)EVGGEALGR.L	Y	34.56	1556.84	21.7	519.964	3	8.28	2865	2	1	0	0	2	19	31	TMT6plex; Methyl ester
33	69617	sp|P68871|HBB_HUMAN	R.LLVVYPWTQR.F	N	31.5	1273.72	0	637.866	2	15.51	6278	1	1	0	1	0	32	41
33	1797	tr|F8W6P5|F8W6P5_HUMAN	K.VN(+15.99)VDEVGGEALGR.L	Y	49.34	1329.65	39.6	665.86	2	9.54	3451	1	1	1.4	0.6	1.4	19	31	Hydroxylation
33	1797	tr|F8W6P5|F8W6P5_HUMAN	R.L(+229.16)LVVYPWTQR.F	N	40.8	1502.88	0.3	752.448	2	18.89	7882	2	1	0.8	0.667	0.667	32	41	TMT6plex
33	1797	tr|F8W6P5|F8W6P5_HUMAN	K.V(+229.16)NVD(+14.02)EVGGEALGR.L	Y	34.56	1556.84	21.7	519.964	3	8.28	2865	2	1	0	0	2	19	31	TMT6plex; Methyl ester
33	1797	tr|F8W6P5|F8W6P5_HUMAN	R.LLVVYPWTQR.F	N	31.5	1273.72	0	637.866	2	15.51	6278	1	1	0	1	0	32	41
33	69619	sp|P69891|HBG1_HUMAN	R.L(+229.16)LVVYPWTQR.F	N	40.8	1502.88	0.3	752.448	2	18.89	7882	2	1	0.8	0.667	0.667	32	41	TMT6plex
33	69619	sp|P69891|HBG1_HUMAN	R.LLVVYPWTQR.F	N	31.5	1273.72	0	637.866	2	15.51	6278	1	1	0	1	0	32	41
32	106995	sp|P05543|THBG_HUMAN	K.MSSINADFAFNLYR.R	Y	47.17	1647.77	2.7	824.895	2	17.11	7039	1	1	1	0	0	42	55
32	106995	sp|P05543|THBG_HUMAN	K.NALALFVLPK(+229.16).E	Y	42.25	1313.83	0.2	657.921	2	19.31	8079	1	1	4	2	1	264	273	TMT6plex
32	106995	sp|P05543|THBG_HUMAN	R.STRSILFLGK(+229.16).V	Y	37.4	1349.82	-34.3	675.896	2	15.72	6380	1	1	1.5	1	1	399	408	TMT6plex
32	106995	sp|P05543|THBG_HUMAN	K.N(+229.16)ALALFVLPK(+229.16).E	Y	29.86	1542.99	4.3	772.506	2	21.16	8929	1	1	0	0	0	264	273	TMT6plex
32	106995	sp|P05543|THBG_HUMAN	R.S(+229.16)ILFLGK(+229.16).V	Y	26.02	1234.81	0	618.41	2	17.3	7129	1	1	0.5	1	0.5	402	408	TMT6plex
32	106995	sp|P05543|THBG_HUMAN	R.S(+229.16)TRSILFLGK(+229.16).V	Y	25.44	1578.99	-29.2	790.477	2	16.46	6730	1	1	3.5	2.5	3.5	399	408	TMT6plex
32	106995	sp|P05543|THBG_HUMAN	R.SILFLGK(+229.16).V	Y	20.94	1005.64	0.8	503.829	2	15.33	6190	1	1	1.5	0.5	0	402	408	TMT6plex
32	106995	sp|P05543|THBG_HUMAN	K.G(+229.16)WVDLFVPK(+229.16).F	Y	13.68	1517.9	-0.9	759.957	2	20.72	8732	1	1	0.5	0.5	0.5	299	307	TMT6plex
32	106995	sp|P05543|THBG_HUMAN	K.FLN(+.98)DVK(+229.16).T	Y	11.74	964.543	-1.7	483.278	2	9.56	3458	1	1	1	1	0	146	151	Deamidation (NQ); TMT6plex
32	107044	sp|Q86U17|SPA11_HUMAN	Q.SLLFLGK(+229.16).V	Y	20.94	1005.64	0.8	503.829	2	15.33	6190	1	1	1.5	0.5	0	409	415	TMT6plex
9	1324	tr|C9JV77|C9JV77_HUMAN	K.C(+57.02)N(+15.99)LLAEK(+229.16).Q	N	35.25	1091.58	-2.6	546.798	2	8.75	3077	2	1	1.81	1.048	1.429	220	226	Carbamidomethylation; Hydroxylation; TMT6plex
9	1324	tr|C9JV77|C9JV77_HUMAN	K.Q(-17.03)YGFC(+57.02)K(+229.16).A	N	33.59	1013.48	-0.6	507.749	2	11.1	4191	2	1	2.25	1.25	2.75	227	232	Pyro-glu from Q; Carbamidomethylation; TMT6plex
9	1324	tr|C9JV77|C9JV77_HUMAN	R.A(+229.16)HYDLR.H	N	30.64	1002.54	-3.8	335.188	3	5.17	1513	6	1	2.5	1.625	2.388	313	318	TMT6plex
9	1324	tr|C9JV77|C9JV77_HUMAN	K.C(+57.02)NLLAEK(+229.16).Q	N	29.17	1075.59	-2.1	538.801	2	8.86	3129	2	1	1.157	1.132	1.298	220	226	Carbamidomethylation; TMT6plex
9	1324	tr|C9JV77|C9JV77_HUMAN	K.C(+57.02)(+229.16)NLLAEK(+229.16).Q	N	27.8	1304.75	-0.7	653.383	2	11	4141	2	1	0.95	0.775	0.9	220	226	Carbamidomethylation; TMT6plex
9	1324	tr|C9JV77|C9JV77_HUMAN	K.Q(+229.16)YGFC(+57.02)K(+229.16).A	N	27.76	1259.67	-1.5	630.843	2	9.62	3487	2	1	0.788	1.058	1.173	227	232	TMT6plex; Carbamidomethylation
9	1324	tr|C9JV77|C9JV77_HUMAN	K.QYGFC(+57.02)K(+229.16).A	N	26.39	1030.51	-1.7	516.262	2	7.72	2597	2	1	2	0.25	1	227	232	Carbamidomethylation; TMT6plex
9	1324	tr|C9JV77|C9JV77_HUMAN	K.C(+57.02)N(+.98)LLAEK(+229.16).Q	N	25.66	1076.57	3.3	539.296	2	9.71	3530	2	1	1	1	2	220	226	Carbamidomethylation; Deamidation (NQ); TMT6plex
9	1324	tr|C9JV77|C9JV77_HUMAN	N.LLAEK(+229.16).Q	N	13.29	801.516	-2.2	401.764	2	5.95	1856	1	1	0.667	0.333	0.667	222	226	TMT6plex
277	68878	sp|P18206-2|VINC_HUMAN	K.G(+229.16)ILEYLTVAEVVETMEDLVTYTK(+229.16).N	Y	26.77	3073.66	-5.5	1025.55	3	32.51	12334	1	1	1	2	1	140	162	TMT6plex
277	68878	sp|P18206-2|VINC_HUMAN	V.AGNISDPGLQKS(+14.02).F	Y	5.87	1199.61	-28.7	600.797	2	13.96	5547	1	1	3	3	1	805	816	Methyl ester
277	68879	sp|P18206|VINC_HUMAN	K.G(+229.16)ILEYLTVAEVVETMEDLVTYTK(+229.16).N	Y	26.77	3073.66	-5.5	1025.55	3	32.51	12334	1	1	1	2	1	140	162	TMT6plex
277	68879	sp|P18206|VINC_HUMAN	V.AGNISDPGLQKS(+14.02).F	Y	5.87	1199.61	-28.7	600.797	2	13.96	5547	1	1	3	3	1	805	816	Methyl ester
69	107000	sp|P00747|PLMN_HUMAN	K.T(+229.16)PENYPNAGLTMNYC(+57.02)R.N	Y	41.04	2128.99	-1.8	710.668	3	11.78	4518	1	1	0	0	0	412	427	TMT6plex; Carbamidomethylation
69	107000	sp|P00747|PLMN_HUMAN	K.D(+229.16)IALLK(+229.16).L	N	14.12	1129.75	-0.8	565.881	2	14.26	5687	1	1	3	1	3	665	670	TMT6plex
69	107348	tr|H0Y3H6|H0Y3H6_HUMAN	D.D(+229.16)IALLK(+229.16).L	N	14.12	1129.75	-0.8	565.881	2	14.26	5687	1	1	3	1	3	335	340	TMT6plex
69	39556	tr|A0A087X1V8|A0A087X1V8_HUMAN	Y.D(+229.16)IALLK(+229.16).M	N	14.12	1129.75	-0.8	565.881	2	14.26	5687	1	1	3	1	3	142	147	TMT6plex
69	107373	tr|A0A0G2JL69|A0A0G2JL69_HUMAN	D.D(+229.16)IALLK(+229.16).L	N	14.12	1129.75	-0.8	565.881	2	14.26	5687	1	1	3	1	3	532	537	TMT6plex
69	108798	sp|P08519|APOA_HUMAN	A.D(+229.16)IALLK(+229.16).L	N	14.12	1129.75	-0.8	565.881	2	14.26	5687	1	1	3	1	3	4412	4417	TMT6plex
52	106998	sp|P02749|APOH_HUMAN	K.EHSSLAFWK(+229.16).T	Y	35.94	1332.7	-2.7	445.24	3	12.24	4733	1	1	0.429	0.286	0.571	328	336	TMT6plex
52	106998	sp|P02749|APOH_HUMAN	K.VSFFC(+57.02)K(+229.16).N	Y	27.22	1015.54	0.8	508.776	2	11.57	4413	1	1	4	0	2	296	301	Carbamidomethylation; TMT6plex
52	106998	sp|P02749|APOH_HUMAN	K.V(+229.16)SFFC(+57.02)K(+229.16).N	Y	18.75	1244.7	4.1	623.36	2	14.67	5884	1	1	0.867	1.067	0.933	296	301	TMT6plex; Carbamidomethylation
52	106998	sp|P02749|APOH_HUMAN	R.TC(+57.02)PK(+229.16)PDD(+14.02)LPFSTVVPL.K	Y	13.75	2028.08	-2.4	1015.05	2	19.97	8388	1	1	0	0	0	22	37	Carbamidomethylation; TMT6plex; Methyl ester
52	106998	sp|P02749|APOH_HUMAN	Y.E(+229.16)PGEEITY(+15.99)SC(+57.02)KPGYVSR.G	Y	13.35	2216.06	-16.7	739.682	3	13.04	5120	1	1	0	0	0	42	58	TMT6plex; Hydroxylation; Carbamidomethylation
41	69616	sp|P02100|HBE_HUMAN	R.L(+229.16)LVVYPWTQR.F	N	40.8	1502.88	0.3	752.448	2	18.89	7882	2	1	0.8	0.667	0.667	32	41	TMT6plex
41	69616	sp|P02100|HBE_HUMAN	R.LLVVYPWTQR.F	N	31.5	1273.72	0	637.866	2	15.51	6278	1	1	0	1	0	32	41
41	1796	tr|A8MUF7|A8MUF7_HUMAN	R.L(+229.16)LVVYPWTQR.F	N	40.8	1502.88	0.3	752.448	2	18.89	7882	2	1	0.8	0.667	0.667	32	41	TMT6plex
41	1796	tr|A8MUF7|A8MUF7_HUMAN	R.LLVVYPWTQR.F	N	31.5	1273.72	0	637.866	2	15.51	6278	1	1	0	1	0	32	41
21	69501	sp|P29622|KAIN_HUMAN	D.V(+229.16)LMVLVNYIYFK(+229.16).A	Y	35.13	1959.17	-11.2	654.056	3	22.31	9460	3	1	0	0.5	0	205	216	TMT6plex
21	69501	sp|P29622|KAIN_HUMAN	W.ADLSGITK(+229.16).Q	Y	31.94	1032.6	-1	517.308	2	8.25	2851	1	1	1	0.333	1.667	346	353	TMT6plex
21	69501	sp|P29622|KAIN_HUMAN	D.VLMVLVNYIYFK(+229.16).A	Y	31.61	1730	-12.4	865.999	2	20.83	8782	2	1	2	2	3	205	216	TMT6plex
21	69501	sp|P29622|KAIN_HUMAN	R.G(+229.16)FQHLLH.T	Y	26.52	1079.61	-2.9	360.875	3	9.75	3551	1	1	1.667	1	0.667	120	126	TMT6plex
21	69501	sp|P29622|KAIN_HUMAN	W.A(+229.16)DLSGITK(+229.16).Q	Y	21.04	1261.76	-1.6	631.889	2	10.91	4100	2	1	0.875	1.188	1.094	346	353	TMT6plex
21	69501	sp|P29622|KAIN_HUMAN	K.FSISGSYVLDQ.I	Y	16.1	1214.58	8.5	608.303	2	11.14	4208	1	1	0	0.5	0	321	331
34	107021	sp|P06396-2|GELS_HUMAN	R.Y(+229.16)IETDPANR.D	Y	25.84	1306.67	-2.4	654.342	2	7.71	2591	1	1	1	0.5	1	679	687	TMT6plex
34	107021	sp|P06396-2|GELS_HUMAN	K.TEALTSAK(+229.16).R	Y	21.45	1048.6	-46.6	525.281	2	5.32	1587	1	1	0	0	0	670	677	TMT6plex
34	107021	sp|P06396-2|GELS_HUMAN	K.TGAQELLR.V	Y	20.27	886.487	-18.9	444.243	2	1.66	250	1	1	0.4	0.267	0.6	565	572
34	107021	sp|P06396-2|GELS_HUMAN	K.G(+229.16)GVASGFK(+229.16).H	Y	13.74	1179.7	-3.6	590.856	2	9.19	3284	1	1	4	2	2	119	126	TMT6plex
34	107022	sp|P06396-4|GELS_HUMAN	R.Y(+229.16)IETDPANR.D	Y	25.84	1306.67	-2.4	654.342	2	7.71	2591	1	1	1	0.5	1	687	695	TMT6plex
34	107022	sp|P06396-4|GELS_HUMAN	K.TEALTSAK(+229.16).R	Y	21.45	1048.6	-46.6	525.281	2	5.32	1587	1	1	0	0	0	678	685	TMT6plex
34	107022	sp|P06396-4|GELS_HUMAN	K.TGAQELLR.V	Y	20.27	886.487	-18.9	444.243	2	1.66	250	1	1	0.4	0.267	0.6	573	580
34	107022	sp|P06396-4|GELS_HUMAN	K.G(+229.16)GVASGFK(+229.16).H	Y	13.74	1179.7	-3.6	590.856	2	9.19	3284	1	1	4	2	2	127	134	TMT6plex
34	107023	sp|P06396-3|GELS_HUMAN	R.Y(+229.16)IETDPANR.D	Y	25.84	1306.67	-2.4	654.342	2	7.71	2591	1	1	1	0.5	1	690	698	TMT6plex
34	107023	sp|P06396-3|GELS_HUMAN	K.TEALTSAK(+229.16).R	Y	21.45	1048.6	-46.6	525.281	2	5.32	1587	1	1	0	0	0	681	688	TMT6plex
34	107023	sp|P06396-3|GELS_HUMAN	K.TGAQELLR.V	Y	20.27	886.487	-18.9	444.243	2	1.66	250	1	1	0.4	0.267	0.6	576	583
34	107023	sp|P06396-3|GELS_HUMAN	K.G(+229.16)GVASGFK(+229.16).H	Y	13.74	1179.7	-3.6	590.856	2	9.19	3284	1	1	4	2	2	130	137	TMT6plex
34	39364	tr|A0A0A0MS51|A0A0A0MS51_HUMAN	R.Y(+229.16)IETDPANR.D	Y	25.84	1306.67	-2.4	654.342	2	7.71	2591	1	1	1	0.5	1	696	704	TMT6plex
34	39364	tr|A0A0A0MS51|A0A0A0MS51_HUMAN	K.TEALTSAK(+229.16).R	Y	21.45	1048.6	-46.6	525.281	2	5.32	1587	1	1	0	0	0	687	694	TMT6plex
34	39364	tr|A0A0A0MS51|A0A0A0MS51_HUMAN	K.TGAQELLR.V	Y	20.27	886.487	-18.9	444.243	2	1.66	250	1	1	0.4	0.267	0.6	582	589
34	39364	tr|A0A0A0MS51|A0A0A0MS51_HUMAN	K.G(+229.16)GVASGFK(+229.16).H	Y	13.74	1179.7	-3.6	590.856	2	9.19	3284	1	1	4	2	2	136	143	TMT6plex
34	39365	tr|A0A0A0MT01|A0A0A0MT01_HUMAN	R.Y(+229.16)IETDPANR.D	Y	25.84	1306.67	-2.4	654.342	2	7.71	2591	1	1	1	0.5	1	715	723	TMT6plex
34	39365	tr|A0A0A0MT01|A0A0A0MT01_HUMAN	K.TEALTSAK(+229.16).R	Y	21.45	1048.6	-46.6	525.281	2	5.32	1587	1	1	0	0	0	706	713	TMT6plex
34	39365	tr|A0A0A0MT01|A0A0A0MT01_HUMAN	K.TGAQELLR.V	Y	20.27	886.487	-18.9	444.243	2	1.66	250	1	1	0.4	0.267	0.6	601	608
34	39365	tr|A0A0A0MT01|A0A0A0MT01_HUMAN	K.G(+229.16)GVASGFK(+229.16).H	Y	13.74	1179.7	-3.6	590.856	2	9.19	3284	1	1	4	2	2	155	162	TMT6plex
34	107024	sp|P06396|GELS_HUMAN	R.Y(+229.16)IETDPANR.D	Y	25.84	1306.67	-2.4	654.342	2	7.71	2591	1	1	1	0.5	1	730	738	TMT6plex
34	107024	sp|P06396|GELS_HUMAN	K.TEALTSAK(+229.16).R	Y	21.45	1048.6	-46.6	525.281	2	5.32	1587	1	1	0	0	0	721	728	TMT6plex
34	107024	sp|P06396|GELS_HUMAN	K.TGAQELLR.V	Y	20.27	886.487	-18.9	444.243	2	1.66	250	1	1	0.4	0.267	0.6	616	623
34	107024	sp|P06396|GELS_HUMAN	K.G(+229.16)GVASGFK(+229.16).H	Y	13.74	1179.7	-3.6	590.856	2	9.19	3284	1	1	4	2	2	170	177	TMT6plex
54	83047	sp|Q14624-3|ITIH4_HUMAN	Q.EATFQMELPK(+229.16).K	Y	38.45	1421.74	1.3	711.88	2	13.83	5484	1	1	2	0	2	66	75	TMT6plex
54	83047	sp|Q14624-3|ITIH4_HUMAN	R.F(+229.16)K(+229.16)PTLSQQQK(+229.16).S	Y	28.94	1891.15	-2.6	631.389	3	10.17	3747	1	1	1.667	0.667	1.333	215	224	TMT6plex
54	83047	sp|Q14624-3|ITIH4_HUMAN	K.V(+229.16)RPQQLVK(+229.16).H	Y	12.51	1424.92	-1.5	475.981	3	8.86	3125	1	1	0.8	0.6	1.2	163	170	TMT6plex
54	83047	sp|Q14624-3|ITIH4_HUMAN	V.E(+229.16)ISC(+57.02)WSVEL	Y	5.69	1350.67	-1.4	676.341	2	18.65	7765	1	1	0	0.5	0.5	892	900	TMT6plex; Carbamidomethylation
54	83057	sp|Q14624-2|ITIH4_HUMAN	Q.EATFQMELPK(+229.16).K	Y	38.45	1421.74	1.3	711.88	2	13.83	5484	1	1	2	0	2	66	75	TMT6plex
54	83057	sp|Q14624-2|ITIH4_HUMAN	R.F(+229.16)K(+229.16)PTLSQQQK(+229.16).S	Y	28.94	1891.15	-2.6	631.389	3	10.17	3747	1	1	1.667	0.667	1.333	215	224	TMT6plex
54	83057	sp|Q14624-2|ITIH4_HUMAN	K.V(+229.16)RPQQLVK(+229.16).H	Y	12.51	1424.92	-1.5	475.981	3	8.86	3125	1	1	0.8	0.6	1.2	163	170	TMT6plex
54	83057	sp|Q14624-2|ITIH4_HUMAN	V.E(+229.16)ISC(+57.02)WSVEL	Y	5.69	1350.67	-1.4	676.341	2	18.65	7765	1	1	0	0.5	0.5	906	914	TMT6plex; Carbamidomethylation
54	83065	sp|Q14624|ITIH4_HUMAN	Q.EATFQMELPK(+229.16).K	Y	38.45	1421.74	1.3	711.88	2	13.83	5484	1	1	2	0	2	66	75	TMT6plex
54	83065	sp|Q14624|ITIH4_HUMAN	R.F(+229.16)K(+229.16)PTLSQQQK(+229.16).S	Y	28.94	1891.15	-2.6	631.389	3	10.17	3747	1	1	1.667	0.667	1.333	215	224	TMT6plex
54	83065	sp|Q14624|ITIH4_HUMAN	K.V(+229.16)RPQQLVK(+229.16).H	Y	12.51	1424.92	-1.5	475.981	3	8.86	3125	1	1	0.8	0.6	1.2	163	170	TMT6plex
54	83065	sp|Q14624|ITIH4_HUMAN	V.E(+229.16)ISC(+57.02)WSVEL	Y	5.69	1350.67	-1.4	676.341	2	18.65	7765	1	1	0	0.5	0.5	922	930	TMT6plex; Carbamidomethylation
54	14293	tr|B7ZKJ8|B7ZKJ8_HUMAN	Q.EATFQMELPK(+229.16).K	Y	38.45	1421.74	1.3	711.88	2	13.83	5484	1	1	2	0	2	66	75	TMT6plex
54	14293	tr|B7ZKJ8|B7ZKJ8_HUMAN	R.F(+229.16)K(+229.16)PTLSQQQK(+229.16).S	Y	28.94	1891.15	-2.6	631.389	3	10.17	3747	1	1	1.667	0.667	1.333	215	224	TMT6plex
54	14293	tr|B7ZKJ8|B7ZKJ8_HUMAN	K.V(+229.16)RPQQLVK(+229.16).H	Y	12.51	1424.92	-1.5	475.981	3	8.86	3125	1	1	0.8	0.6	1.2	163	170	TMT6plex
54	14293	tr|B7ZKJ8|B7ZKJ8_HUMAN	V.E(+229.16)ISC(+57.02)WSVEL	Y	5.69	1350.67	-1.4	676.341	2	18.65	7765	1	1	0	0.5	0.5	927	935	TMT6plex; Carbamidomethylation
54	83021	sp|Q14624-4|ITIH4_HUMAN	Q.EATFQMELPK(+229.16).K	Y	38.45	1421.74	1.3	711.88	2	13.83	5484	1	1	2	0	2	66	75	TMT6plex
54	83021	sp|Q14624-4|ITIH4_HUMAN	R.F(+229.16)K(+229.16)PTLSQQQK(+229.16).S	Y	28.94	1891.15	-2.6	631.389	3	10.17	3747	1	1	1.667	0.667	1.333	215	224	TMT6plex
54	83021	sp|Q14624-4|ITIH4_HUMAN	K.V(+229.16)RPQQLVK(+229.16).H	Y	12.51	1424.92	-1.5	475.981	3	8.86	3125	1	1	0.8	0.6	1.2	163	170	TMT6plex
54	83021	sp|Q14624-4|ITIH4_HUMAN	V.E(+229.16)ISC(+57.02)WSVEL	Y	5.69	1350.67	-1.4	676.341	2	18.65	7765	1	1	0	0.5	0.5	837	845	TMT6plex; Carbamidomethylation
54	27180	tr|H7C0L5|H7C0L5_HUMAN	K.V(+229.16)RPQQLVK(+229.16).H	Y	12.51	1424.92	-1.5	475.981	3	8.86	3125	1	1	0.8	0.6	1.2	33	40	TMT6plex
54	27180	tr|H7C0L5|H7C0L5_HUMAN	V.E(+229.16)ISC(+57.02)WSVEL	Y	5.69	1350.67	-1.4	676.341	2	18.65	7765	1	1	0	0.5	0.5	711	719	TMT6plex; Carbamidomethylation
71	68727	sp|P04406-2|G3P_HUMAN	K.V(+229.16)IPELN(+.98)GK(+229.16).L	Y	24.03	1327.81	-1.3	664.912	2	13.94	5537	1	1	0.5	1	0	178	185	TMT6plex; Deamidation (NQ)
71	68727	sp|P04406-2|G3P_HUMAN	K.TVDGPSGK(+229.16).L	Y	23.66	988.539	-2.7	495.276	2	3.17	739	1	1	0	1	0	145	152	TMT6plex
71	68725	sp|P04406|G3P_HUMAN	K.V(+229.16)IPELN(+.98)GK(+229.16).L	Y	24.03	1327.81	-1.3	664.912	2	13.94	5537	1	1	0.5	1	0	220	227	TMT6plex; Deamidation (NQ)
71	68725	sp|P04406|G3P_HUMAN	K.TVDGPSGK(+229.16).L	Y	23.66	988.539	-2.7	495.276	2	3.17	739	1	1	0	1	0	187	194	TMT6plex
71	8	tr|E7EUT5|E7EUT5_HUMAN	K.V(+229.16)IPELN(+.98)GK(+229.16).L	Y	24.03	1327.81	-1.3	664.912	2	13.94	5537	1	1	0.5	1	0	145	152	TMT6plex; Deamidation (NQ)
71	8	tr|E7EUT5|E7EUT5_HUMAN	K.TVDGPSGK(+229.16).L	Y	23.66	988.539	-2.7	495.276	2	3.17	739	1	1	0	1	0	112	119	TMT6plex
22	72171	sp|P0C0L4|CO4A_HUMAN	K.G(+229.16)SVFLR.N	Y	12.7	906.549	-1	454.281	2	9.73	3540	1	1	0.5	0.5	1	54	59	TMT6plex
22	72171	sp|P0C0L4|CO4A_HUMAN	K.VGLS(+79.97)GMAIAD(+15.99)V.T	Y	10.63	1127.49	-51.2	564.725	2	10.64	3969	1	1	2	1	1	1478	1488	Phosphorylation (STY); Hydroxylation
22	72171	sp|P0C0L4|CO4A_HUMAN	K.YVLP(+15.99)N(+.98)FEVK.I	Y	5.05	1124.58	14.2	563.303	2	6.14	1936	1	1	0	0	2	236	244	Hydroxylation; Deamidation (NQ)
22	3554	tr|A0A0G2JPR0|A0A0G2JPR0_HUMAN	K.G(+229.16)SVFLR.N	Y	12.7	906.549	-1	454.281	2	9.73	3540	1	1	0.5	0.5	1	54	59	TMT6plex
22	3554	tr|A0A0G2JPR0|A0A0G2JPR0_HUMAN	K.VGLS(+79.97)GMAIAD(+15.99)V.T	Y	10.63	1127.49	-51.2	564.725	2	10.64	3969	1	1	2	1	1	1478	1488	Phosphorylation (STY); Hydroxylation
22	3554	tr|A0A0G2JPR0|A0A0G2JPR0_HUMAN	K.YVLP(+15.99)N(+.98)FEVK.I	Y	5.05	1124.58	14.2	563.303	2	6.14	1936	1	1	0	0	2	236	244	Hydroxylation; Deamidation (NQ)
22	3499	tr|A0A140TA49|A0A140TA49_HUMAN	K.G(+229.16)SVFLR.N	Y	12.7	906.549	-1	454.281	2	9.73	3540	1	1	0.5	0.5	1	54	59	TMT6plex
22	3499	tr|A0A140TA49|A0A140TA49_HUMAN	K.YVLP(+15.99)N(+.98)FEVK.I	Y	5.05	1124.58	14.2	563.303	2	6.14	1936	1	1	0	0	2	236	244	Hydroxylation; Deamidation (NQ)
22	3498	tr|A0A140TA32|A0A140TA32_HUMAN	K.G(+229.16)SVFLR.N	Y	12.7	906.549	-1	454.281	2	9.73	3540	1	1	0.5	0.5	1	54	59	TMT6plex
22	3498	tr|A0A140TA32|A0A140TA32_HUMAN	K.YVLP(+15.99)N(+.98)FEVK.I	Y	5.05	1124.58	14.2	563.303	2	6.14	1936	1	1	0	0	2	236	244	Hydroxylation; Deamidation (NQ)
22	3495	tr|A0A140TA44|A0A140TA44_HUMAN	K.G(+229.16)SVFLR.N	Y	12.7	906.549	-1	454.281	2	9.73	3540	1	1	0.5	0.5	1	54	59	TMT6plex
22	3495	tr|A0A140TA44|A0A140TA44_HUMAN	K.YVLP(+15.99)N(+.98)FEVK.I	Y	5.05	1124.58	14.2	563.303	2	6.14	1936	1	1	0	0	2	236	244	Hydroxylation; Deamidation (NQ)
22	71837	sp|P0C0L4-2|CO4A_HUMAN	K.G(+229.16)SVFLR.N	Y	12.7	906.549	-1	454.281	2	9.73	3540	1	1	0.5	0.5	1	54	59	TMT6plex
22	71837	sp|P0C0L4-2|CO4A_HUMAN	K.YVLP(+15.99)N(+.98)FEVK.I	Y	5.05	1124.58	14.2	563.303	2	6.14	1936	1	1	0	0	2	236	244	Hydroxylation; Deamidation (NQ)
22	3500	tr|F5GXS0|F5GXS0_HUMAN	K.G(+229.16)SVFLR.N	Y	12.7	906.549	-1	454.281	2	9.73	3540	1	1	0.5	0.5	1	54	59	TMT6plex
22	3497	tr|A0A0G2JL54|A0A0G2JL54_HUMAN	K.G(+229.16)SVFLR.N	Y	12.7	906.549	-1	454.281	2	9.73	3540	1	1	0.5	0.5	1	54	59	TMT6plex
22	3496	tr|A0A140TA29|A0A140TA29_HUMAN	K.G(+229.16)SVFLR.N	Y	12.7	906.549	-1	454.281	2	9.73	3540	1	1	0.5	0.5	1	54	59	TMT6plex
22	72170	sp|P0C0L5|CO4B_HUMAN	K.G(+229.16)SVFLR.N	Y	12.7	906.549	-1	454.281	2	9.73	3540	1	1	0.5	0.5	1	54	59	TMT6plex
147	107002	sp|P23142|FBLN1_HUMAN	R.L(+229.16)APN(+.98)GR.N	N	23.49	856.497	-2.5	429.255	2	5.06	1463	1	1	0	0	0	516	521	TMT6plex; Deamidation (NQ)
147	107002	sp|P23142|FBLN1_HUMAN	R.D(+229.16)SFDIIK(+229.16).R	Y	17.16	1294.75	0.7	648.385	2	14.29	5705	1	1	0	1	1	643	649	TMT6plex
147	107002	sp|P23142|FBLN1_HUMAN	R.CVDVDEC(+57.02)APPAEPC(+57.02)GK(+229.16).G	N	10.55	1974.87	-21.8	659.283	3	12.17	4701	1	1	1.5	1.5	1.5	354	369	Carbamidomethylation; TMT6plex
147	107004	sp|P23142-2|FBLN1_HUMAN	R.L(+229.16)APN(+.98)GR.N	N	23.49	856.497	-2.5	429.255	2	5.06	1463	1	1	0	0	0	516	521	TMT6plex; Deamidation (NQ)
147	107004	sp|P23142-2|FBLN1_HUMAN	R.CVDVDEC(+57.02)APPAEPC(+57.02)GK(+229.16).G	N	10.55	1974.87	-21.8	659.283	3	12.17	4701	1	1	1.5	1.5	1.5	354	369	Carbamidomethylation; TMT6plex
147	107005	sp|P23142-4|FBLN1_HUMAN	R.L(+229.16)APN(+.98)GR.N	N	23.49	856.497	-2.5	429.255	2	5.06	1463	1	1	0	0	0	516	521	TMT6plex; Deamidation (NQ)
147	107005	sp|P23142-4|FBLN1_HUMAN	R.CVDVDEC(+57.02)APPAEPC(+57.02)GK(+229.16).G	N	10.55	1974.87	-21.8	659.283	3	12.17	4701	1	1	1.5	1.5	1.5	354	369	Carbamidomethylation; TMT6plex
147	107050	tr|J3QR50|J3QR50_HUMAN	V.L(+229.16)APN(+.98)GR.R	N	23.49	856.497	-2.5	429.255	2	5.06	1463	1	1	0	0	0	15	20	TMT6plex; Deamidation (NQ)
147	107054	sp|Q96PU5-4|NED4L_HUMAN	R.I(+229.16)APN(+.98)GR.P	N	23.49	856.497	-2.5	429.255	2	5.06	1463	1	1	0	0	0	386	391	TMT6plex; Deamidation (NQ)
147	39680	tr|A0A1C7CYX1|A0A1C7CYX1_HUMAN	R.L(+229.16)APN(+.98)GR.E	N	23.49	856.497	-2.5	429.255	2	5.06	1463	1	1	0	0	0	416	421	TMT6plex; Deamidation (NQ)
53	1800	tr|E9PFT6|E9PFT6_HUMAN	R.L(+229.16)LVVYPWTQR.F	N	40.8	1502.88	0.3	752.448	2	18.89	7882	2	1	0.8	0.667	0.667	32	41	TMT6plex
53	1800	tr|E9PFT6|E9PFT6_HUMAN	R.LLVVYPWTQR.F	N	31.5	1273.72	0	637.866	2	15.51	6278	1	1	0	1	0	32	41
53	1800	tr|E9PFT6|E9PFT6_HUMAN	K.EKSKGTVQGIN(+.98)G	Y	5.55	1217.63	-15.5	609.81	2	10.17	3744	1	1	0.444	0.333	1.556	130	141	Deamidation (NQ)
53	1800	tr|E9PFT6|E9PFT6_HUMAN	L.KGTFSQLSE(+14.02)LHC(+57.02)DK(+229.16).L	Y	5.25	1891.97	10.3	631.669	3	13.01	5105	1	1	1.222	0.556	0.444	83	96	Methyl ester; Carbamidomethylation; TMT6plex
53	1798	tr|E9PEW8|E9PEW8_HUMAN	R.L(+229.16)LVVYPWTQR.F	N	40.8	1502.88	0.3	752.448	2	18.89	7882	2	1	0.8	0.667	0.667	32	41	TMT6plex
53	1798	tr|E9PEW8|E9PEW8_HUMAN	R.LLVVYPWTQR.F	N	31.5	1273.72	0	637.866	2	15.51	6278	1	1	0	1	0	32	41
53	1798	tr|E9PEW8|E9PEW8_HUMAN	L.KGTFSQLSE(+14.02)LHC(+57.02)DK(+229.16).L	Y	5.25	1891.97	10.3	631.669	3	13.01	5105	1	1	1.222	0.556	0.444	83	96	Methyl ester; Carbamidomethylation; TMT6plex
53	69618	sp|P02042|HBD_HUMAN	R.L(+229.16)LVVYPWTQR.F	N	40.8	1502.88	0.3	752.448	2	18.89	7882	2	1	0.8	0.667	0.667	32	41	TMT6plex
53	69618	sp|P02042|HBD_HUMAN	R.LLVVYPWTQR.F	N	31.5	1273.72	0	637.866	2	15.51	6278	1	1	0	1	0	32	41
53	69618	sp|P02042|HBD_HUMAN	L.KGTFSQLSE(+14.02)LHC(+57.02)DK(+229.16).L	Y	5.25	1891.97	10.3	631.669	3	13.01	5105	1	1	1.222	0.556	0.444	83	96	Methyl ester; Carbamidomethylation; TMT6plex
70	1799	tr|E9PBW4|E9PBW4_HUMAN	R.L(+229.16)LVVYPWTQR.F	N	40.8	1502.88	0.3	752.448	2	18.89	7882	2	1	0.8	0.667	0.667	22	31	TMT6plex
70	1799	tr|E9PBW4|E9PBW4_HUMAN	R.LLVVYPWTQR.F	N	31.5	1273.72	0	637.866	2	15.51	6278	1	1	0	1	0	22	31
70	1799	tr|E9PBW4|E9PBW4_HUMAN	Q.ASWQKMVT(+79.97)GVA.S	Y	5.49	1256.56	24.4	629.304	2	11.31	4292	1	1	0.5	0.5	0.5	119	129	Phosphorylation (STY)
70	69620	sp|P69892|HBG2_HUMAN	R.L(+229.16)LVVYPWTQR.F	N	40.8	1502.88	0.3	752.448	2	18.89	7882	2	1	0.8	0.667	0.667	32	41	TMT6plex
70	69620	sp|P69892|HBG2_HUMAN	R.LLVVYPWTQR.F	N	31.5	1273.72	0	637.866	2	15.51	6278	1	1	0	1	0	32	41
70	69620	sp|P69892|HBG2_HUMAN	Q.ASWQKMVT(+79.97)GVA.S	Y	5.49	1256.56	24.4	629.304	2	11.31	4292	1	1	0.5	0.5	0.5	129	139	Phosphorylation (STY)
148	107003	sp|P23142-3|FBLN1_HUMAN	R.L(+229.16)APN(+.98)GR.N	N	23.49	856.497	-2.5	429.255	2	5.06	1463	1	1	0	0	0	516	521	TMT6plex; Deamidation (NQ)
148	107003	sp|P23142-3|FBLN1_HUMAN	R.CVDVDEC(+57.02)APPAEPC(+57.02)GK(+229.16).G	N	10.55	1974.87	-21.8	659.283	3	12.17	4701	1	1	1.5	1.5	1.5	354	369	Carbamidomethylation; TMT6plex
148	107003	sp|P23142-3|FBLN1_HUMAN	R.SAATQ(+.98)KSKKGR.Q	Y	5.72	1161.65	31.8	581.849	2	10.46	3884	1	1	0.4	0.8	1.2	563	573	Deamidation (NQ)
149	39390	tr|B1AHL2|B1AHL2_HUMAN	R.L(+229.16)APN(+.98)GR.N	N	23.49	856.497	-2.5	429.255	2	5.06	1463	1	1	0	0	0	554	559	TMT6plex; Deamidation (NQ)
149	39390	tr|B1AHL2|B1AHL2_HUMAN	R.CVDVDEC(+57.02)APPAEPC(+57.02)GK(+229.16).G	N	10.55	1974.87	-21.8	659.283	3	12.17	4701	1	1	1.5	1.5	1.5	392	407	Carbamidomethylation; TMT6plex
149	39390	tr|B1AHL2|B1AHL2_HUMAN	T.ASARAQR(+15.99)R.G	Y	6.04	930.511	47.5	466.285	2	9.35	3364	1	1	1	2	1	92	99	Hydroxylation
55	107006	sp|P08697|A2AP_HUMAN	R.LC(+57.02)QDLGPGAFR.L	Y	49.19	1232.6	1	617.307	2	9.6	3477	1	1	0.5	0	0	151	161	Carbamidomethylation
55	107006	sp|P08697|A2AP_HUMAN	R.L(+229.16)C(+57.02)QDLGPGAFR.L	Y	38.89	1461.76	-2.1	731.886	2	13.09	5139	1	1	0.462	0.538	0.231	151	161	TMT6plex; Carbamidomethylation
55	107006	sp|P08697|A2AP_HUMAN	K.E(+229.16)QQDSPGN(+.98)K(+229.16).D	Y	11.67	1460.75	-1.1	731.382	2	4.43	1260	1	1	1	2	2	446	454	TMT6plex; Deamidation (NQ)
55	107006	sp|P08697|A2AP_HUMAN	G.QTALK(+229.16).S	N	10.84	788.496	69.9	395.283	2	6.25	1978	1	1	0.776	0.759	0.897	60	64	TMT6plex
55	107007	sp|P08697-2|A2AP_HUMAN	R.LC(+57.02)QDLGPGAFR.L	Y	49.19	1232.6	1	617.307	2	9.6	3477	1	1	0.5	0	0	87	97	Carbamidomethylation
55	107007	sp|P08697-2|A2AP_HUMAN	R.L(+229.16)C(+57.02)QDLGPGAFR.L	Y	38.89	1461.76	-2.1	731.886	2	13.09	5139	1	1	0.462	0.538	0.231	87	97	TMT6plex; Carbamidomethylation
55	107007	sp|P08697-2|A2AP_HUMAN	K.E(+229.16)QQDSPGN(+.98)K(+229.16).D	Y	11.67	1460.75	-1.1	731.382	2	4.43	1260	1	1	1	2	2	382	390	TMT6plex; Deamidation (NQ)
55	39380	tr|A0A0G2JPA8|A0A0G2JPA8_HUMAN	R.LC(+57.02)QDLGPGAFR.L	Y	49.19	1232.6	1	617.307	2	9.6	3477	1	1	0.5	0	0	87	97	Carbamidomethylation
55	39380	tr|A0A0G2JPA8|A0A0G2JPA8_HUMAN	R.L(+229.16)C(+57.02)QDLGPGAFR.L	Y	38.89	1461.76	-2.1	731.886	2	13.09	5139	1	1	0.462	0.538	0.231	87	97	TMT6plex; Carbamidomethylation
55	39380	tr|A0A0G2JPA8|A0A0G2JPA8_HUMAN	K.E(+229.16)QQDSPGN(+.98)K(+229.16).D	Y	11.67	1460.75	-1.1	731.382	2	4.43	1260	1	1	1	2	2	382	390	TMT6plex; Deamidation (NQ)
55	39378	tr|C9JMH6|C9JMH6_HUMAN	R.LC(+57.02)QDLGPGAFR.L	Y	49.19	1232.6	1	617.307	2	9.6	3477	1	1	0.5	0	0	151	161	Carbamidomethylation
55	39378	tr|C9JMH6|C9JMH6_HUMAN	R.L(+229.16)C(+57.02)QDLGPGAFR.L	Y	38.89	1461.76	-2.1	731.886	2	13.09	5139	1	1	0.462	0.538	0.231	151	161	TMT6plex; Carbamidomethylation
55	39378	tr|C9JMH6|C9JMH6_HUMAN	G.QTALK(+229.16).S	N	10.84	788.496	69.9	395.283	2	6.25	1978	1	1	0.776	0.759	0.897	60	64	TMT6plex
55	39377	tr|A0A0J9YY65|A0A0J9YY65_HUMAN	R.LC(+57.02)QDLGPGAFR.L	Y	49.19	1232.6	1	617.307	2	9.6	3477	1	1	0.5	0	0	151	161	Carbamidomethylation
55	39377	tr|A0A0J9YY65|A0A0J9YY65_HUMAN	R.L(+229.16)C(+57.02)QDLGPGAFR.L	Y	38.89	1461.76	-2.1	731.886	2	13.09	5139	1	1	0.462	0.538	0.231	151	161	TMT6plex; Carbamidomethylation
55	39377	tr|A0A0J9YY65|A0A0J9YY65_HUMAN	G.QTALK(+229.16).S	N	10.84	788.496	69.9	395.283	2	6.25	1978	1	1	0.776	0.759	0.897	60	64	TMT6plex
55	108810	sp|Q92879-6|CELF1_HUMAN	A.QTAIK(+229.16).A	N	10.84	788.496	69.9	395.283	2	6.25	1978	1	1	0.776	0.759	0.897	161	165	TMT6plex
55	108910	sp|Q6XYQ8|SYT10_HUMAN	V.QTALK(+229.16).E	N	10.84	788.496	69.9	395.283	2	6.25	1978	1	1	0.776	0.759	0.897	145	149	TMT6plex
55	84570	sp|Q9ULJ6|ZMIZ1_HUMAN	E.QTAIK(+229.16).V	N	10.84	788.496	69.9	395.283	2	6.25	1978	1	1	0.776	0.759	0.897	733	737	TMT6plex
55	69438	sp|P27708|PYR1_HUMAN	R.QTAIK(+229.16).V	N	10.84	788.496	69.9	395.283	2	6.25	1978	1	1	0.776	0.759	0.897	650	654	TMT6plex
101	107018	sp|P01042-3|KNG1_HUMAN	R.SC(+57.02)EYK(+229.16).G	N	22.2	914.437	-0.1	458.226	2	2.86	618	1	1	0	1	0.333	370	374	Carbamidomethylation; TMT6plex
101	107018	sp|P01042-3|KNG1_HUMAN	R.S(+229.16)C(+57.02)EYK(+229.16).G	N	12.82	1143.6	-3.4	572.805	2	5.29	1573	1	1	1.167	0.5	0.5	370	374	TMT6plex; Carbamidomethylation
101	107018	sp|P01042-3|KNG1_HUMAN	K.IYPTVNC(+57.02)QPLGMISLMKRPPGFSPFR.S	Y	7.06	3005.54	42.8	752.426	4	24.94	10560	1	1	0.5	0	0.5	328	353	Carbamidomethylation
101	107019	sp|P01042-2|KNG1_HUMAN	R.SC(+57.02)EYK(+229.16).G	N	22.2	914.437	-0.1	458.226	2	2.86	618	1	1	0	1	0.333	406	410	Carbamidomethylation; TMT6plex
101	107019	sp|P01042-2|KNG1_HUMAN	R.S(+229.16)C(+57.02)EYK(+229.16).G	N	12.82	1143.6	-3.4	572.805	2	5.29	1573	1	1	1.167	0.5	0.5	406	410	TMT6plex; Carbamidomethylation
101	107019	sp|P01042-2|KNG1_HUMAN	K.IYPTVNC(+57.02)QPLGMISLMKRPPGFSPFR.S	Y	7.06	3005.54	42.8	752.426	4	24.94	10560	1	1	0.5	0	0.5	364	389	Carbamidomethylation
101	107020	sp|P01042|KNG1_HUMAN	K.IYPTVNC(+57.02)QPLGMISLMKRPPGFSPFR.S	Y	7.06	3005.54	42.8	752.426	4	24.94	10560	1	1	0.5	0	0.5	364	389	Carbamidomethylation
101	107252	sp|P53708|ITA8_HUMAN	L.SC(+57.02)EYK(+229.16).M	N	22.2	914.437	-0.1	458.226	2	2.86	618	1	1	0	1	0.333	712	716	Carbamidomethylation; TMT6plex
101	107252	sp|P53708|ITA8_HUMAN	L.S(+229.16)C(+57.02)EYK(+229.16).M	N	12.82	1143.6	-3.4	572.805	2	5.29	1573	1	1	1.167	0.5	0.5	712	716	TMT6plex; Carbamidomethylation
280	73927	sp|P04114|APOB_HUMAN	K.G(+229.16)FEPTLEALFGK(+229.16).Q	Y	42.79	1766	-0.6	884.008	2	22.22	9420	1	1	0.667	0	0	696	707	TMT6plex
280	73927	sp|P04114|APOB_HUMAN	L.FGEGK(+229.16).A	N	9.05	765.422	17.6	383.725	2	8.88	3138	1	1	1.947	1.684	1.421	3010	3014	TMT6plex
280	39396	tr|A8MUN2|A8MUN2_HUMAN	K.G(+229.16)FEPTLEALFGK(+229.16).Q	Y	42.79	1766	-0.6	884.008	2	22.22	9420	1	1	0.667	0	0	696	707	TMT6plex
280	108814	sp|O95567|CV031_HUMAN	K.FGEGK(+229.16).L	N	9.05	765.422	17.6	383.725	2	8.88	3138	1	1	1.947	1.684	1.421	96	100	TMT6plex
280	85314	sp|P29375-2|KDM5A_HUMAN	L.FGEGK(+229.16).Q	N	9.05	765.422	17.6	383.725	2	8.88	3138	1	1	1.947	1.684	1.421	1517	1521	TMT6plex
280	73066	sp|P29375|KDM5A_HUMAN	L.FGEGK(+229.16).Q	N	9.05	765.422	17.6	383.725	2	8.88	3138	1	1	1.947	1.684	1.421	1517	1521	TMT6plex
279	16347	tr|E9PIT3|E9PIT3_HUMAN	Q.E(+229.16)NFC(+57.02)R.N	N	14.34	953.459	-1.8	477.736	2	4.66	1319	1	1	1	1	0.667	154	158	TMT6plex; Carbamidomethylation
279	107008	sp|P00734|THRB_HUMAN	Q.E(+229.16)NFC(+57.02)R.N	N	14.34	953.459	-1.8	477.736	2	4.66	1319	1	1	1	1	0.667	154	158	TMT6plex; Carbamidomethylation
279	39395	tr|C9JV37|C9JV37_HUMAN	Q.E(+229.16)NFC(+57.02)R.N	N	14.34	953.459	-1.8	477.736	2	4.66	1319	1	1	1	1	0.667	144	148	TMT6plex; Carbamidomethylation
279	108623	sp|Q2TV78-2|MST1L_HUMAN	E.E(+229.16)NFC(+57.02)R.N	N	14.34	953.459	-1.8	477.736	2	4.66	1319	1	1	1	1	0.667	124	128	TMT6plex; Carbamidomethylation
279	108678	sp|P26927|HGFL_HUMAN	E.E(+229.16)NFC(+57.02)R.N	N	14.34	953.459	-1.8	477.736	2	4.66	1319	1	1	1	1	0.667	154	158	TMT6plex; Carbamidomethylation
279	108691	sp|Q2TV78|MST1L_HUMAN	E.E(+229.16)NFC(+57.02)R.N	N	14.34	953.459	-1.8	477.736	2	4.66	1319	1	1	1	1	0.667	124	128	TMT6plex; Carbamidomethylation
279	51662	tr|G3XAK1|G3XAK1_HUMAN	E.E(+229.16)NFC(+57.02)R.N	N	14.34	953.459	-1.8	477.736	2	4.66	1319	1	1	1	1	0.667	168	172	TMT6plex; Carbamidomethylation
543	107014	sp|Q15063-2|POSTN_HUMAN	L.ASALR.P	N	11.12	516.302	105.5	259.185	2	2.81	605	1	1	0.733	0.867	1	394	398
102	107026	sp|P01031|CO5_HUMAN	N.I(+229.16)PYSVVR.G	N	30.7	1061.64	0.9	531.83	2	11.92	4580	1	1	1	0.5	1	829	835	TMT6plex
102	107026	sp|P01031|CO5_HUMAN	K.D(+229.16)SSVPNTGTAR.M	Y	8.87	1332.68	-42.2	667.321	2	4.05	1100	1	1	2	2	0	1236	1246	TMT6plex
23	2216	tr|G3V2B9|G3V2B9_HUMAN	K.Q(+229.16)INDYVEK(+229.16).G	Y	25.09	1465.82	22.9	489.625	3	7.78	2624	1	1	4.4	2.6	2.2	94	101	TMT6plex
23	2216	tr|G3V2B9|G3V2B9_HUMAN	Q.INDYVEK(+229.16).G	Y	22.01	1108.6	-0.9	555.305	2	6.98	2285	1	1	1.6	0.8	1.4	95	101	TMT6plex
23	2216	tr|G3V2B9|G3V2B9_HUMAN	Q.IN(+.98)DYVEK(+229.16).G	Y	17.02	1109.58	0.6	555.798	2	7.16	2340	3	1	2	1	1.5	95	101	Deamidation (NQ); TMT6plex
23	2216	tr|G3V2B9|G3V2B9_HUMAN	Q.I(+229.16)N(+.98)DYVEK(+229.16).G	Y	15.44	1338.74	-0.7	670.379	2	11.49	4380	2	1	4	0.5	1.5	95	101	TMT6plex; Deamidation (NQ)
23	2216	tr|G3V2B9|G3V2B9_HUMAN	Q.I(+229.16)NDYVEK(+229.16).G	Y	12.97	1337.76	1	669.888	2	10.94	4113	2	1	1.143	1.571	1.714	95	101	TMT6plex
23	2216	tr|G3V2B9|G3V2B9_HUMAN	K.FLEDVK.K	N	9.77	749.396	-36.8	375.692	2	3.4	826	1	1	0	0	0	68	73
23	69830	sp|P01009-3|A1AT_HUMAN	K.Q(+229.16)INDYVEK(+229.16).G	Y	25.09	1465.82	22.9	489.625	3	7.78	2624	1	1	4.4	2.6	2.2	180	187	TMT6plex
23	69830	sp|P01009-3|A1AT_HUMAN	Q.INDYVEK(+229.16).G	Y	22.01	1108.6	-0.9	555.305	2	6.98	2285	1	1	1.6	0.8	1.4	181	187	TMT6plex
23	69830	sp|P01009-3|A1AT_HUMAN	Q.IN(+.98)DYVEK(+229.16).G	Y	17.02	1109.58	0.6	555.798	2	7.16	2340	3	1	2	1	1.5	181	187	Deamidation (NQ); TMT6plex
23	69830	sp|P01009-3|A1AT_HUMAN	Q.I(+229.16)N(+.98)DYVEK(+229.16).G	Y	15.44	1338.74	-0.7	670.379	2	11.49	4380	2	1	4	0.5	1.5	181	187	TMT6plex; Deamidation (NQ)
23	69830	sp|P01009-3|A1AT_HUMAN	Q.I(+229.16)NDYVEK(+229.16).G	Y	12.97	1337.76	1	669.888	2	10.94	4113	2	1	1.143	1.571	1.714	181	187	TMT6plex
23	69830	sp|P01009-3|A1AT_HUMAN	K.FLEDVK.K	N	9.77	749.396	-36.8	375.692	2	3.4	826	1	1	0	0	0	154	159
23	2220	tr|A0A0G2JRN3|A0A0G2JRN3_HUMAN	K.Q(+229.16)INDYVEK(+229.16).G	Y	25.09	1465.82	22.9	489.625	3	7.78	2624	1	1	4.4	2.6	2.2	180	187	TMT6plex
23	2220	tr|A0A0G2JRN3|A0A0G2JRN3_HUMAN	Q.INDYVEK(+229.16).G	Y	22.01	1108.6	-0.9	555.305	2	6.98	2285	1	1	1.6	0.8	1.4	181	187	TMT6plex
23	2220	tr|A0A0G2JRN3|A0A0G2JRN3_HUMAN	Q.IN(+.98)DYVEK(+229.16).G	Y	17.02	1109.58	0.6	555.798	2	7.16	2340	3	1	2	1	1.5	181	187	Deamidation (NQ); TMT6plex
23	2220	tr|A0A0G2JRN3|A0A0G2JRN3_HUMAN	Q.I(+229.16)N(+.98)DYVEK(+229.16).G	Y	15.44	1338.74	-0.7	670.379	2	11.49	4380	2	1	4	0.5	1.5	181	187	TMT6plex; Deamidation (NQ)
23	2220	tr|A0A0G2JRN3|A0A0G2JRN3_HUMAN	Q.I(+229.16)NDYVEK(+229.16).G	Y	12.97	1337.76	1	669.888	2	10.94	4113	2	1	1.143	1.571	1.714	181	187	TMT6plex
23	2220	tr|A0A0G2JRN3|A0A0G2JRN3_HUMAN	K.FLEDVK.K	N	9.77	749.396	-36.8	375.692	2	3.4	826	1	1	0	0	0	154	159
23	69832	sp|P01009-2|A1AT_HUMAN	K.Q(+229.16)INDYVEK(+229.16).G	Y	25.09	1465.82	22.9	489.625	3	7.78	2624	1	1	4.4	2.6	2.2	180	187	TMT6plex
23	69832	sp|P01009-2|A1AT_HUMAN	Q.INDYVEK(+229.16).G	Y	22.01	1108.6	-0.9	555.305	2	6.98	2285	1	1	1.6	0.8	1.4	181	187	TMT6plex
23	69832	sp|P01009-2|A1AT_HUMAN	Q.IN(+.98)DYVEK(+229.16).G	Y	17.02	1109.58	0.6	555.798	2	7.16	2340	3	1	2	1	1.5	181	187	Deamidation (NQ); TMT6plex
23	69832	sp|P01009-2|A1AT_HUMAN	Q.I(+229.16)N(+.98)DYVEK(+229.16).G	Y	15.44	1338.74	-0.7	670.379	2	11.49	4380	2	1	4	0.5	1.5	181	187	TMT6plex; Deamidation (NQ)
23	69832	sp|P01009-2|A1AT_HUMAN	Q.I(+229.16)NDYVEK(+229.16).G	Y	12.97	1337.76	1	669.888	2	10.94	4113	2	1	1.143	1.571	1.714	181	187	TMT6plex
23	69832	sp|P01009-2|A1AT_HUMAN	K.FLEDVK.K	N	9.77	749.396	-36.8	375.692	2	3.4	826	1	1	0	0	0	154	159
23	69833	sp|P01009|A1AT_HUMAN	K.Q(+229.16)INDYVEK(+229.16).G	Y	25.09	1465.82	22.9	489.625	3	7.78	2624	1	1	4.4	2.6	2.2	180	187	TMT6plex
23	69833	sp|P01009|A1AT_HUMAN	Q.INDYVEK(+229.16).G	Y	22.01	1108.6	-0.9	555.305	2	6.98	2285	1	1	1.6	0.8	1.4	181	187	TMT6plex
23	69833	sp|P01009|A1AT_HUMAN	Q.IN(+.98)DYVEK(+229.16).G	Y	17.02	1109.58	0.6	555.798	2	7.16	2340	3	1	2	1	1.5	181	187	Deamidation (NQ); TMT6plex
23	69833	sp|P01009|A1AT_HUMAN	Q.I(+229.16)N(+.98)DYVEK(+229.16).G	Y	15.44	1338.74	-0.7	670.379	2	11.49	4380	2	1	4	0.5	1.5	181	187	TMT6plex; Deamidation (NQ)
23	69833	sp|P01009|A1AT_HUMAN	Q.I(+229.16)NDYVEK(+229.16).G	Y	12.97	1337.76	1	669.888	2	10.94	4113	2	1	1.143	1.571	1.714	181	187	TMT6plex
23	69833	sp|P01009|A1AT_HUMAN	K.FLEDVK.K	N	9.77	749.396	-36.8	375.692	2	3.4	826	1	1	0	0	0	154	159
23	2221	tr|A0A024R6I7|A0A024R6I7_HUMAN	K.Q(+229.16)INDYVEK(+229.16).G	Y	25.09	1465.82	22.9	489.625	3	7.78	2624	1	1	4.4	2.6	2.2	180	187	TMT6plex
23	2221	tr|A0A024R6I7|A0A024R6I7_HUMAN	Q.INDYVEK(+229.16).G	Y	22.01	1108.6	-0.9	555.305	2	6.98	2285	1	1	1.6	0.8	1.4	181	187	TMT6plex
23	2221	tr|A0A024R6I7|A0A024R6I7_HUMAN	Q.IN(+.98)DYVEK(+229.16).G	Y	17.02	1109.58	0.6	555.798	2	7.16	2340	3	1	2	1	1.5	181	187	Deamidation (NQ); TMT6plex
23	2221	tr|A0A024R6I7|A0A024R6I7_HUMAN	Q.I(+229.16)N(+.98)DYVEK(+229.16).G	Y	15.44	1338.74	-0.7	670.379	2	11.49	4380	2	1	4	0.5	1.5	181	187	TMT6plex; Deamidation (NQ)
23	2221	tr|A0A024R6I7|A0A024R6I7_HUMAN	Q.I(+229.16)NDYVEK(+229.16).G	Y	12.97	1337.76	1	669.888	2	10.94	4113	2	1	1.143	1.571	1.714	181	187	TMT6plex
23	2221	tr|A0A024R6I7|A0A024R6I7_HUMAN	K.FLEDVK.K	N	9.77	749.396	-36.8	375.692	2	3.4	826	1	1	0	0	0	154	159
150	82582	sp|Q6YHK3-2|CD109_HUMAN	I.VGIVAVDK(+229.16).S	Y	32.43	1028.64	-1.2	515.328	2	10.08	3700	1	1	2	1	3	510	517	TMT6plex
150	82582	sp|Q6YHK3-2|CD109_HUMAN	I.V(+229.16)GIVAVDK(+229.16).S	Y	19.29	1257.81	0.5	629.911	2	12.88	5045	1	1	0.333	0.833	0.5	510	517	TMT6plex
150	82583	sp|Q6YHK3-4|CD109_HUMAN	I.VGIVAVDK(+229.16).S	Y	32.43	1028.64	-1.2	515.328	2	10.08	3700	1	1	2	1	3	587	594	TMT6plex
150	82583	sp|Q6YHK3-4|CD109_HUMAN	I.V(+229.16)GIVAVDK(+229.16).S	Y	19.29	1257.81	0.5	629.911	2	12.88	5045	1	1	0.333	0.833	0.5	587	594	TMT6plex
150	82584	sp|Q6YHK3|CD109_HUMAN	I.VGIVAVDK(+229.16).S	Y	32.43	1028.64	-1.2	515.328	2	10.08	3700	1	1	2	1	3	587	594	TMT6plex
150	82584	sp|Q6YHK3|CD109_HUMAN	I.V(+229.16)GIVAVDK(+229.16).S	Y	19.29	1257.81	0.5	629.911	2	12.88	5045	1	1	0.333	0.833	0.5	587	594	TMT6plex
150	107025	sp|Q6YHK3-3|CD109_HUMAN	I.VGIVAVDK(+229.16).S	Y	32.43	1028.64	-1.2	515.328	2	10.08	3700	1	1	2	1	3	587	594	TMT6plex
150	107025	sp|Q6YHK3-3|CD109_HUMAN	I.V(+229.16)GIVAVDK(+229.16).S	Y	19.29	1257.81	0.5	629.911	2	12.88	5045	1	1	0.333	0.833	0.5	587	594	TMT6plex
104	69729	sp|Q9H0L4|CSTFT_HUMAN	Y.EATEEQLK(+229.16).D	Y	23.7	1175.62	-1.5	588.818	2	7.53	2505	1	1	0	0	4	26	33	TMT6plex
104	69729	sp|Q9H0L4|CSTFT_HUMAN	E.ATEEQLK(+229.16).D	Y	17.11	1046.58	-1.7	524.297	2	4.49	1285	1	1	0	1	1	27	33	TMT6plex
104	69729	sp|Q9H0L4|CSTFT_HUMAN	E.A(+229.16)TEEQLK(+229.16).D	Y	16.88	1275.74	-3.7	638.877	2	7.18	2352	2	1	1.171	1.143	1.114	27	33	TMT6plex
104	1989	tr|A0A0A0MT56|A0A0A0MT56_HUMAN	Y.EATEEQLK(+229.16).D	Y	23.7	1175.62	-1.5	588.818	2	7.53	2505	1	1	0	0	4	17	24	TMT6plex
104	1989	tr|A0A0A0MT56|A0A0A0MT56_HUMAN	E.ATEEQLK(+229.16).D	Y	17.11	1046.58	-1.7	524.297	2	4.49	1285	1	1	0	1	1	18	24	TMT6plex
104	1989	tr|A0A0A0MT56|A0A0A0MT56_HUMAN	E.A(+229.16)TEEQLK(+229.16).D	Y	16.88	1275.74	-3.7	638.877	2	7.18	2352	2	1	1.171	1.143	1.114	18	24	TMT6plex
104	1990	tr|E9PID8|E9PID8_HUMAN	Y.EATEEQLK(+229.16).D	Y	23.7	1175.62	-1.5	588.818	2	7.53	2505	1	1	0	0	4	26	33	TMT6plex
104	1990	tr|E9PID8|E9PID8_HUMAN	E.ATEEQLK(+229.16).D	Y	17.11	1046.58	-1.7	524.297	2	4.49	1285	1	1	0	1	1	27	33	TMT6plex
104	1990	tr|E9PID8|E9PID8_HUMAN	E.A(+229.16)TEEQLK(+229.16).D	Y	16.88	1275.74	-3.7	638.877	2	7.18	2352	2	1	1.171	1.143	1.114	27	33	TMT6plex
104	69727	sp|P33240-2|CSTF2_HUMAN	Y.EATEEQLK(+229.16).D	Y	23.7	1175.62	-1.5	588.818	2	7.53	2505	1	1	0	0	4	26	33	TMT6plex
104	69727	sp|P33240-2|CSTF2_HUMAN	E.ATEEQLK(+229.16).D	Y	17.11	1046.58	-1.7	524.297	2	4.49	1285	1	1	0	1	1	27	33	TMT6plex
104	69727	sp|P33240-2|CSTF2_HUMAN	E.A(+229.16)TEEQLK(+229.16).D	Y	16.88	1275.74	-3.7	638.877	2	7.18	2352	2	1	1.171	1.143	1.114	27	33	TMT6plex
104	69728	sp|P33240|CSTF2_HUMAN	Y.EATEEQLK(+229.16).D	Y	23.7	1175.62	-1.5	588.818	2	7.53	2505	1	1	0	0	4	26	33	TMT6plex
104	69728	sp|P33240|CSTF2_HUMAN	E.ATEEQLK(+229.16).D	Y	17.11	1046.58	-1.7	524.297	2	4.49	1285	1	1	0	1	1	27	33	TMT6plex
104	69728	sp|P33240|CSTF2_HUMAN	E.A(+229.16)TEEQLK(+229.16).D	Y	16.88	1275.74	-3.7	638.877	2	7.18	2352	2	1	1.171	1.143	1.114	27	33	TMT6plex
104	1993	tr|E7EWR4|E7EWR4_HUMAN	Y.EATEEQLK(+229.16).D	Y	23.7	1175.62	-1.5	588.818	2	7.53	2505	1	1	0	0	4	26	33	TMT6plex
104	1993	tr|E7EWR4|E7EWR4_HUMAN	E.ATEEQLK(+229.16).D	Y	17.11	1046.58	-1.7	524.297	2	4.49	1285	1	1	0	1	1	27	33	TMT6plex
104	1993	tr|E7EWR4|E7EWR4_HUMAN	E.A(+229.16)TEEQLK(+229.16).D	Y	16.88	1275.74	-3.7	638.877	2	7.18	2352	2	1	1.171	1.143	1.114	27	33	TMT6plex
548	107058	sp|P19827|ITIH1_HUMAN	K.A(+229.16)AISGENAGLVR.A	Y	18.58	1385.78	-1.9	693.898	2	9.25	3314	1	1	0	0	0	126	137	TMT6plex
1162	107027	tr|G3XAP6|G3XAP6_HUMAN	R.A(+229.16)VAEPGIQLK(+229.16).A	Y	29.86	1482.92	-3.3	742.464	2	12.6	4909	1	1	0	2	0	596	605	TMT6plex
544	13758	tr|H0YMA2|H0YMA2_HUMAN	R.VAAAITK(+229.16).N	Y	29.26	901.58	-1.7	451.796	2	6.25	1979	1	1	0	1	2	89	95	TMT6plex
544	13758	tr|H0YMA2|H0YMA2_HUMAN	R.V(+229.16)AAAITK(+229.16).N	Y	27.43	1130.74	-0.2	566.379	2	10.58	3943	1	1	1.412	1.118	1.235	89	95	TMT6plex
544	13759	tr|G5EA42|G5EA42_HUMAN	R.VAAAITK(+229.16).N	Y	29.26	901.58	-1.7	451.796	2	6.25	1979	1	1	0	1	2	286	292	TMT6plex
544	13759	tr|G5EA42|G5EA42_HUMAN	R.V(+229.16)AAAITK(+229.16).N	Y	27.43	1130.74	-0.2	566.379	2	10.58	3943	1	1	1.412	1.118	1.235	286	292	TMT6plex
544	82484	sp|Q9NZR1-2|TMOD2_HUMAN	R.VAAAITK(+229.16).N	Y	29.26	901.58	-1.7	451.796	2	6.25	1979	1	1	0	1	2	294	300	TMT6plex
544	82484	sp|Q9NZR1-2|TMOD2_HUMAN	R.V(+229.16)AAAITK(+229.16).N	Y	27.43	1130.74	-0.2	566.379	2	10.58	3943	1	1	1.412	1.118	1.235	294	300	TMT6plex
544	82486	sp|Q9NZR1|TMOD2_HUMAN	R.VAAAITK(+229.16).N	Y	29.26	901.58	-1.7	451.796	2	6.25	1979	1	1	0	1	2	330	336	TMT6plex
544	82486	sp|Q9NZR1|TMOD2_HUMAN	R.V(+229.16)AAAITK(+229.16).N	Y	27.43	1130.74	-0.2	566.379	2	10.58	3943	1	1	1.412	1.118	1.235	330	336	TMT6plex
1163	107029	sp|B9A064|IGLL5_HUMAN	K.V(+229.16)TVLGQPK(+229.16).A	Y	29.06	1298.83	-0.3	650.423	2	11.37	4321	1	1	1	1	2	105	112	TMT6plex
1163	39410	tr|A0A0B4J231|A0A0B4J231_HUMAN	K.V(+229.16)TVLGQPK(+229.16).A	Y	29.06	1298.83	-0.3	650.423	2	11.37	4321	1	1	1	1	2	106	113	TMT6plex
282	82665	sp|Q8NGI9|OR5A2_HUMAN	Y.G(+229.16)YIVAAVVK(+229.16).I	Y	25.47	1376.88	-0.2	689.447	2	15.08	6082	2	1	0.55	0.45	0.7	220	228	TMT6plex
35	2015	tr|A0A0A0MSA7|A0A0A0MSA7_HUMAN	S.IVEIVK(+229.16).Q	N	24.64	928.616	1.2	465.316	2	9.93	3635	2	1	1.75	0.75	1.25	371	376	TMT6plex
35	2015	tr|A0A0A0MSA7|A0A0A0MSA7_HUMAN	S.I(+229.16)VEIVK(+229.16).Q	N	22.09	1157.78	-2.1	579.895	2	14.79	5939	4	1	1.04	0.911	1.169	371	376	TMT6plex
35	2015	tr|A0A0A0MSA7|A0A0A0MSA7_HUMAN	R.ADQGPK(+229.16)TIEQ(+.98)IHK(+229.16).E	Y	5.93	1923.08	26.5	642.052	3	13.06	5128	1	1	1	1	0	1025	1037	TMT6plex; Deamidation (NQ)
35	70243	sp|O43432-4|IF4G3_HUMAN	R.ADQGPK(+229.16)TIEQ(+.98)IHK(+229.16).E	Y	5.93	1923.08	26.5	642.052	3	13.06	5128	1	1	1	1	0	709	721	TMT6plex; Deamidation (NQ)
607	107352	sp|Q8WWL7|CCNB3_HUMAN	K.KTLSLKK(+229.16).K	Y	16.57	1045.71	-15.4	523.852	2	11.02	4155	1	1	0.769	1	1.077	227	233	TMT6plex
607	107352	sp|Q8WWL7|CCNB3_HUMAN	K.KTLSLK(+229.16).K	N	15.54	917.611	22.8	459.823	2	10.51	3909	1	1	1.4	0.2	1.2	227	232	TMT6plex
607	107565	sp|Q8N1F8|S11IP_HUMAN	Q.KTLSLK(+229.16).L	N	15.54	917.611	22.8	459.823	2	10.51	3909	1	1	1.4	0.2	1.2	84	89	TMT6plex
103	107038	sp|Q86XT4-2|TRI50_HUMAN	K.K(+229.16)VDELIAK(+229.16).L	Y	9.85	1372.87	-25.9	687.424	2	13.42	5291	1	1	0.8	1.2	0.4	149	156	TMT6plex
103	107038	sp|Q86XT4-2|TRI50_HUMAN	R.LGVIKGTASR.K	Y	6.09	1000.6	14.1	501.316	2	12.04	4638	1	1	2	0	0	362	371
103	107039	sp|Q86XT4|TRI50_HUMAN	K.K(+229.16)VDELIAK(+229.16).L	Y	9.85	1372.87	-25.9	687.424	2	13.42	5291	1	1	0.8	1.2	0.4	149	156	TMT6plex
103	107039	sp|Q86XT4|TRI50_HUMAN	R.LGVIKGTASR.K	Y	6.09	1000.6	14.1	501.316	2	12.04	4638	1	1	2	0	0	363	372
103	48915	tr|C9JQH3|C9JQH3_HUMAN	K.K(+229.16)VDELIAK(+229.16).L	Y	9.85	1372.87	-25.9	687.424	2	13.42	5291	1	1	0.8	1.2	0.4	18	25	TMT6plex
103	48917	tr|I3L0H3|I3L0H3_HUMAN	K.K(+229.16)VDELIAK(+229.16).L	Y	9.85	1372.87	-25.9	687.424	2	13.42	5291	1	1	0.8	1.2	0.4	149	156	TMT6plex
103	107041	sp|Q86UV6-2|TRI74_HUMAN	K.K(+229.16)VDELIAK(+229.16).L	Y	9.85	1372.87	-25.9	687.424	2	13.42	5291	1	1	0.8	1.2	0.4	149	156	TMT6plex
103	107043	sp|Q86UV7|TRI73_HUMAN	K.K(+229.16)VDELIAK(+229.16).L	Y	9.85	1372.87	-25.9	687.424	2	13.42	5291	1	1	0.8	1.2	0.4	149	156	TMT6plex
103	107042	sp|Q86UV6|TRI74_HUMAN	K.K(+229.16)VDELIAK(+229.16).L	Y	9.85	1372.87	-25.9	687.424	2	13.42	5291	1	1	0.8	1.2	0.4	149	156	TMT6plex
103	48920	tr|J3KQW6|J3KQW6_HUMAN	K.K(+229.16)VDELIAK(+229.16).L	Y	9.85	1372.87	-25.9	687.424	2	13.42	5291	1	1	0.8	1.2	0.4	149	156	TMT6plex
283	107036	sp|P05546|HEP2_HUMAN	K.G(+229.16)SWVNK(+229.16).F	Y	10.12	1147.68	-0.7	574.845	2	9.37	3371	1	1	1	0.5	0	297	302	TMT6plex
152	72434	sp|Q9Y2I6|NINL_HUMAN	M.LLQEK(+229.16).V	N	12.94	858.538	-2.3	430.275	2	5.17	1515	1	1	1	2	1	1308	1312	TMT6plex
547	107057	sp|P35556|FBN2_HUMAN	V.L(+229.16)APN(+.98)GR.Y	N	23.49	856.497	-2.5	429.255	2	5.06	1463	1	1	0	0	0	649	654	TMT6plex; Deamidation (NQ)
547	107057	sp|P35556|FBN2_HUMAN	N.QTIDIC(+57.02)K(+229.16).H	Y	5.13	1105.6	27.9	553.823	2	5.71	1770	1	1	0.8	0.4	1.6	493	499	Carbamidomethylation; TMT6plex
158	70321	sp|Q8WXG9|GPR98_HUMAN	I.Q(+.98)(+229.16)LFINR.E	N	15.84	1019.6	-0.6	510.805	2	11.02	4152	1	1	1.238	1.667	1	2845	2850	Deamidation (NQ); TMT6plex
158	70321	sp|Q8WXG9|GPR98_HUMAN	R.FTGLMQ(+.98)DVR.S	Y	15.24	1066.51	40.5	534.285	2	6.2	1962	1	1	0.5	0.5	0	1476	1484	Deamidation (NQ)
158	70321	sp|Q8WXG9|GPR98_HUMAN	R.SIQIN(+.98)ITR.L	Y	13.44	944.529	121.3	473.329	2	11.45	4357	1	1	0	1	2	4782	4789	Deamidation (NQ)
158	70321	sp|Q8WXG9|GPR98_HUMAN	R.YEEITVVR.N	Y	7.36	1007.53	75.2	504.81	2	10.72	4011	1	1	1	0.6	0.8	414	421
158	40597	tr|A0A1W2PRC7|A0A1W2PRC7_HUMAN	I.Q(+.98)(+229.16)LFINR.E	N	15.84	1019.6	-0.6	510.805	2	11.02	4152	1	1	1.238	1.667	1	1942	1947	Deamidation (NQ); TMT6plex
158	40597	tr|A0A1W2PRC7|A0A1W2PRC7_HUMAN	R.FTGLMQ(+.98)DVR.S	Y	15.24	1066.51	40.5	534.285	2	6.2	1962	1	1	0.5	0.5	0	573	581	Deamidation (NQ)
158	5037	tr|A0A1X7SBU6|A0A1X7SBU6_HUMAN	R.SIQIN(+.98)ITR.L	Y	13.44	944.529	121.3	473.329	2	11.45	4357	1	1	0	1	2	1100	1107	Deamidation (NQ)
158	94714	sp|Q8N122-3|RPTOR_HUMAN	D.Q(+.98)(+229.16)IFLNR.N	N	15.84	1019.6	-0.6	510.805	2	11.02	4152	1	1	1.238	1.667	1	858	863	Deamidation (NQ); TMT6plex
1167	39673	tr|K7EL01|K7EL01_HUMAN	E.TDPDAQAK(+229.16).A	Y	22.35	1073.56	-2.5	537.784	2	2.42	465	1	1	2	1	0	24	31	TMT6plex
1167	107064	sp|Q5XUX1-3|FBXW9_HUMAN	E.TDPDAQAK(+229.16).A	Y	22.35	1073.56	-2.5	537.784	2	2.42	465	1	1	2	1	0	24	31	TMT6plex
1167	107065	sp|Q5XUX1-2|FBXW9_HUMAN	E.TDPDAQAK(+229.16).A	Y	22.35	1073.56	-2.5	537.784	2	2.42	465	1	1	2	1	0	24	31	TMT6plex
1167	107066	sp|Q5XUX1|FBXW9_HUMAN	E.TDPDAQAK(+229.16).A	Y	22.35	1073.56	-2.5	537.784	2	2.42	465	1	1	2	1	0	24	31	TMT6plex
180	107154	sp|Q9BXX0|EMIL2_HUMAN	N.SC(+57.02)EYK(+229.16).L	N	22.2	914.437	-0.1	458.226	2	2.86	618	1	1	0	1	0.333	343	347	Carbamidomethylation; TMT6plex
180	107154	sp|Q9BXX0|EMIL2_HUMAN	N.S(+229.16)C(+57.02)EYK(+229.16).L	N	12.82	1143.6	-3.4	572.805	2	5.29	1573	1	1	1.167	0.5	0.5	343	347	TMT6plex; Carbamidomethylation
180	107154	sp|Q9BXX0|EMIL2_HUMAN	D.S(+229.16)LHLLK(+229.16).S	N	10.19	1167.77	-2.6	390.264	3	10.77	4034	2	1	0.818	0.364	0.636	579	584	TMT6plex
180	108238	sp|Q16236-3|NF2L2_HUMAN	K.S(+229.16)LHLLK(+229.16).K	N	10.19	1167.77	-2.6	390.264	3	10.77	4034	2	1	0.818	0.364	0.636	526	531	TMT6plex
549	84174	sp|Q8N4C6-9|NIN_HUMAN	K.REC(+57.02)DQFQ(+.98)K(+229.16).E	Y	22.09	1339.64	-21.3	670.813	2	7.45	2471	1	1	0	0	1	1872	1879	Carbamidomethylation; Deamidation (NQ); TMT6plex
549	84174	sp|Q8N4C6-9|NIN_HUMAN	R.LLQEK(+229.16).V	N	12.94	858.538	-2.3	430.275	2	5.17	1515	1	1	1	2	1	2015	2019	TMT6plex
549	3596	tr|E9PN67|E9PN67_HUMAN	K.REC(+57.02)DQFQ(+.98)K(+229.16).E	Y	22.09	1339.64	-21.3	670.813	2	7.45	2471	1	1	0	0	1	1910	1917	Carbamidomethylation; Deamidation (NQ); TMT6plex
57	39434	tr|K7ENL9|K7ENL9_HUMAN	K.RLSTANDEIVEVLLSK(+229.16).H	Y	21.89	2015.15	-29.7	672.703	3	15.96	6490	4	1	0	0	1	509	524	TMT6plex
57	39434	tr|K7ENL9|K7ENL9_HUMAN	K.R(+229.16)LSTANDEIVEVLLSK(+229.16).H	Y	14.85	2244.31	-26.7	562.07	4	17.19	7073	2	1	1.5	1.5	1	509	524	TMT6plex
57	39434	tr|K7ENL9|K7ENL9_HUMAN	R.TSKTVVLPEK(+229.16).R	Y	9.92	1329.81	-20.1	444.267	3	6.77	2200	1	1	3	1.5	0.5	84	93	TMT6plex
57	96063	sp|Q96DM3|RMC1_HUMAN	K.RLSTANDEIVEVLLSK(+229.16).H	Y	21.89	2015.15	-29.7	672.703	3	15.96	6490	4	1	0	0	1	557	572	TMT6plex
57	96063	sp|Q96DM3|RMC1_HUMAN	K.R(+229.16)LSTANDEIVEVLLSK(+229.16).H	Y	14.85	2244.31	-26.7	562.07	4	17.19	7073	2	1	1.5	1.5	1	557	572	TMT6plex
57	40509	tr|A0A087WZD4|A0A087WZD4_HUMAN	R.TSKTVVLPEK(+229.16).R	Y	9.92	1329.81	-20.1	444.267	3	6.77	2200	1	1	3	1.5	0.5	84	93	TMT6plex
302	39631	tr|C9JQI3|C9JQI3_HUMAN	R.AGQDLAEKTK.N	Y	20.62	1059.56	-7.7	530.781	2	13.75	5447	1	1	1.5	1	0.5	21	30
302	82775	sp|Q9NUZ1-3|ACOXL_HUMAN	R.AGQDLAEKTK.N	Y	20.62	1059.56	-7.7	530.781	2	13.75	5447	1	1	1.5	1	0.5	21	30
302	71219	sp|Q9NUZ1-2|ACOXL_HUMAN	R.AGQDLAEKTK.N	Y	20.62	1059.56	-7.7	530.781	2	13.75	5447	1	1	1.5	1	0.5	21	30
302	82810	sp|Q9NUZ1|ACOXL_HUMAN	R.AGQDLAEKTK.N	Y	20.62	1059.56	-7.7	530.781	2	13.75	5447	1	1	1.5	1	0.5	21	30
302	82905	sp|Q9NUZ1-4|ACOXL_HUMAN	R.AGQDLAEKTK.N	Y	20.62	1059.56	-7.7	530.781	2	13.75	5447	1	1	1.5	1	0.5	21	30
562	14983	tr|Q9BS19|Q9BS19_HUMAN	K.G(+229.16)EFVWK(+229.16).S	Y	18.18	1222.71	-1.7	612.362	2	13.88	5507	1	1	0.75	1	0.75	72	77	TMT6plex
562	82998	sp|P02790|HEMO_HUMAN	K.G(+229.16)EFVWK(+229.16).S	Y	18.18	1222.71	-1.7	612.362	2	13.88	5507	1	1	0.75	1	0.75	72	77	TMT6plex
452	6103	tr|A0A0A0MTR7|A0A0A0MTR7_HUMAN	K.VSEEAK(+229.16).S	N	19.9	890.491	-31.1	446.239	2	2.04	323	1	1	2.333	2.333	2.333	3250	3255	TMT6plex
452	6103	tr|A0A0A0MTR7|A0A0A0MTR7_HUMAN	R.KTIAK(+229.16).N	N	9.21	788.532	23	395.282	2	6.94	2268	1	1	0.624	0.663	1.02	2740	2744	TMT6plex
452	73431	sp|Q63HN8|RN213_HUMAN	K.VSEEAK(+229.16).S	N	19.9	890.491	-31.1	446.239	2	2.04	323	1	1	2.333	2.333	2.333	3250	3255	TMT6plex
452	73431	sp|Q63HN8|RN213_HUMAN	R.KTIAK(+229.16).N	N	9.21	788.532	23	395.282	2	6.94	2268	1	1	0.624	0.663	1.02	2740	2744	TMT6plex
452	6105	tr|A0A0A0MTC1|A0A0A0MTC1_HUMAN	K.VSEEAK(+229.16).S	N	19.9	890.491	-31.1	446.239	2	2.04	323	1	1	2.333	2.333	2.333	3299	3304	TMT6plex
452	6105	tr|A0A0A0MTC1|A0A0A0MTC1_HUMAN	R.KTIAK(+229.16).N	N	9.21	788.532	23	395.282	2	6.94	2268	1	1	0.624	0.663	1.02	2789	2793	TMT6plex
452	73435	sp|Q63HN8-4|RN213_HUMAN	K.VSEEAK(+229.16).S	N	19.9	890.491	-31.1	446.239	2	2.04	323	1	1	2.333	2.333	2.333	3299	3304	TMT6plex
452	73435	sp|Q63HN8-4|RN213_HUMAN	R.KTIAK(+229.16).N	N	9.21	788.532	23	395.282	2	6.94	2268	1	1	0.624	0.663	1.02	2789	2793	TMT6plex
620	107388	sp|Q5H9F3-3|BCORL_HUMAN	T.VSEEAK(+229.16).G	N	19.9	890.491	-31.1	446.239	2	2.04	323	1	1	2.333	2.333	2.333	1430	1435	TMT6plex
561	107205	sp|Q7LBC6|KDM3B_HUMAN	S.ADSASLAK(+229.16).K	Y	19.66	990.555	17.2	496.293	2	8.19	2820	1	1	1.385	0.692	0.692	681	688	TMT6plex
561	107205	sp|Q7LBC6|KDM3B_HUMAN	D.SASLAK(+229.16).K	Y	6.51	804.491	68.2	403.28	2	6.76	2198	1	1	0.667	0.667	0.667	683	688	TMT6plex
561	41712	tr|A0A0G2JPD5|A0A0G2JPD5_HUMAN	V.SASLAK(+229.16).Q	Y	6.51	804.491	68.2	403.28	2	6.76	2198	1	1	0.667	0.667	0.667	750	755	TMT6plex
561	109755	sp|Q76I76|SSH2_HUMAN	R.SASLAK(+229.16).L	Y	6.51	804.491	68.2	403.28	2	6.76	2198	1	1	0.667	0.667	0.667	1257	1262	TMT6plex
561	42178	tr|F5H527|F5H527_HUMAN	R.SASLAK(+229.16).L	Y	6.51	804.491	68.2	403.28	2	6.76	2198	1	1	0.667	0.667	0.667	1284	1289	TMT6plex
1173	39842	tr|A0A0J9YY54|A0A0J9YY54_HUMAN	H.LAQAALQQALNER.D	Y	19.15	1424.77	-20.8	713.379	2	17.22	7091	1	1	1	1	2	127	139
155	107078	sp|Q7Z407-3|CSMD3_HUMAN	R.VTYFC(+57.02)N(+.98)DGYRLSSK(+229.16).E	Y	18.92	1938.93	-18.2	485.732	4	10.2	3757	1	1	1	0.333	1	2550	2563	Carbamidomethylation; Deamidation (NQ); TMT6plex
155	107078	sp|Q7Z407-3|CSMD3_HUMAN	K.R(+229.16)SLLGQSSR.T	Y	9.22	1231.72	11.4	616.874	2	11.14	4209	1	1	0.667	0.333	0.667	2856	2864	TMT6plex
155	107078	sp|Q7Z407-3|CSMD3_HUMAN	MKGIR.K	N	6.25	603.353	59.2	302.702	2	2.7	567	1	1	1.231	1.231	0.692	1	5
155	71797	sp|Q7Z407-4|CSMD3_HUMAN	R.VTYFC(+57.02)N(+.98)DGYRLSSK(+229.16).E	Y	18.92	1938.93	-18.2	485.732	4	10.2	3757	1	1	1	0.333	1	2584	2597	Carbamidomethylation; Deamidation (NQ); TMT6plex
155	71797	sp|Q7Z407-4|CSMD3_HUMAN	K.R(+229.16)SLLGQSSR.T	Y	9.22	1231.72	11.4	616.874	2	11.14	4209	1	1	0.667	0.333	0.667	2955	2963	TMT6plex
155	71797	sp|Q7Z407-4|CSMD3_HUMAN	MKGIR.K	N	6.25	603.353	59.2	302.702	2	2.7	567	1	1	1.231	1.231	0.692	1	5
155	107080	sp|Q7Z407|CSMD3_HUMAN	R.VTYFC(+57.02)N(+.98)DGYRLSSK(+229.16).E	Y	18.92	1938.93	-18.2	485.732	4	10.2	3757	1	1	1	0.333	1	2654	2667	Carbamidomethylation; Deamidation (NQ); TMT6plex
155	107080	sp|Q7Z407|CSMD3_HUMAN	K.R(+229.16)SLLGQSSR.T	Y	9.22	1231.72	11.4	616.874	2	11.14	4209	1	1	0.667	0.333	0.667	3025	3033	TMT6plex
155	107080	sp|Q7Z407|CSMD3_HUMAN	MKGIR.K	N	6.25	603.353	59.2	302.702	2	2.7	567	1	1	1.231	1.231	0.692	1	5
155	107076	tr|H7BXX0|H7BXX0_HUMAN	R.VTYFC(+57.02)N(+.98)DGYRLSSK(+229.16).E	Y	18.92	1938.93	-18.2	485.732	4	10.2	3757	1	1	1	0.333	1	1924	1937	Carbamidomethylation; Deamidation (NQ); TMT6plex
155	107076	tr|H7BXX0|H7BXX0_HUMAN	K.R(+229.16)SLLGQSSR.T	Y	9.22	1231.72	11.4	616.874	2	11.14	4209	1	1	0.667	0.333	0.667	2295	2303	TMT6plex
155	107079	sp|Q7Z407-2|CSMD3_HUMAN	R.VTYFC(+57.02)N(+.98)DGYRLSSK(+229.16).E	Y	18.92	1938.93	-18.2	485.732	4	10.2	3757	1	1	1	0.333	1	2614	2627	Carbamidomethylation; Deamidation (NQ); TMT6plex
155	107079	sp|Q7Z407-2|CSMD3_HUMAN	K.R(+229.16)SLLGQSSR.T	Y	9.22	1231.72	11.4	616.874	2	11.14	4209	1	1	0.667	0.333	0.667	2985	2993	TMT6plex
154	73578	sp|O75592-2|MYCB2_HUMAN	K.ALLSSPEGEEK(+229.16).A	Y	18.86	1387.74	-177.2	694.754	2	16.55	6773	1	1	0.5	0.333	0.333	3890	3900	TMT6plex
154	73579	sp|O75592|MYCB2_HUMAN	K.ALLSSPEGEEK(+229.16).V	Y	18.86	1387.74	-177.2	694.754	2	16.55	6773	1	1	0.5	0.333	0.333	3890	3900	TMT6plex
51	107189	sp|Q7Z5P9-2|MUC19_HUMAN	A.L(+229.16)C(+57.02)PGR.C	N	18.41	830.464	-3.5	416.238	2	4.97	1422	2	1	1.417	0.917	1.5	812	816	TMT6plex; Carbamidomethylation
51	107189	sp|Q7Z5P9-2|MUC19_HUMAN	A.LC(+57.02)PGR.C	N	13.22	601.301	-4.1	301.656	2	1.47	229	1	1	0	1	1	812	816	Carbamidomethylation
51	107189	sp|Q7Z5P9-2|MUC19_HUMAN	N.VLNSR.R	N	8.03	587.339	90.3	294.703	2	2.87	623	1	1	0	0.5	1	574	578
51	107189	sp|Q7Z5P9-2|MUC19_HUMAN	K.TGTTGAPAGV.T	Y	7.95	830.413	59.7	416.239	2	5.52	1681	1	1	0.5	0	1	2745	2754
51	107189	sp|Q7Z5P9-2|MUC19_HUMAN	R.VTGKTGPSAE.V	Y	7.74	945.477	20.8	473.755	2	5.96	1858	1	1	2	2	1	3682	3691
51	107190	sp|Q7Z5P9|MUC19_HUMAN	A.L(+229.16)C(+57.02)PGR.C	N	18.41	830.464	-3.5	416.238	2	4.97	1422	2	1	1.417	0.917	1.5	812	816	TMT6plex; Carbamidomethylation
51	107190	sp|Q7Z5P9|MUC19_HUMAN	A.LC(+57.02)PGR.C	N	13.22	601.301	-4.1	301.656	2	1.47	229	1	1	0	1	1	812	816	Carbamidomethylation
51	107190	sp|Q7Z5P9|MUC19_HUMAN	N.VLNSR.R	N	8.03	587.339	90.3	294.703	2	2.87	623	1	1	0	0.5	1	574	578
51	107190	sp|Q7Z5P9|MUC19_HUMAN	K.TGTTGAPAGV.T	Y	7.95	830.413	59.7	416.239	2	5.52	1681	1	1	0.5	0	1	2745	2754
51	107190	sp|Q7Z5P9|MUC19_HUMAN	R.VTGKTGPSAE.V	Y	7.74	945.477	20.8	473.755	2	5.96	1858	1	1	2	2	1	3682	3691
51	109067	sp|Q53HI1|UNC50_HUMAN	G.VLNSR.D	N	8.03	587.339	90.3	294.703	2	2.87	623	1	1	0	0.5	1	16	20
51	109102	tr|J3KQ47|J3KQ47_HUMAN	G.VLNSR.D	N	8.03	587.339	90.3	294.703	2	2.87	623	1	1	0	0.5	1	33	37
51	109856	tr|C9J1B5|C9J1B5_HUMAN	A.VLNSR.S	N	8.03	587.339	90.3	294.703	2	2.87	623	1	1	0	0.5	1	107	111
51	110019	sp|Q16478-2|GRIK5_HUMAN	R.VLNSR.Y	N	8.03	587.339	90.3	294.703	2	2.87	623	1	1	0	0.5	1	712	716
143	108935	sp|O94822-3|LTN1_HUMAN	K.L(+229.16)C(+57.02)PGR.V	N	18.41	830.464	-3.5	416.238	2	4.97	1422	2	1	1.417	0.917	1.5	27	31	TMT6plex; Carbamidomethylation
143	108935	sp|O94822-3|LTN1_HUMAN	K.LC(+57.02)PGR.V	N	13.22	601.301	-4.1	301.656	2	1.47	229	1	1	0	1	1	27	31	Carbamidomethylation
146	73706	sp|Q96JG9|ZN469_HUMAN	M.L(+229.16)C(+57.02)PGR.M	N	18.41	830.464	-3.5	416.238	2	4.97	1422	2	1	1.417	0.917	1.5	2702	2706	TMT6plex; Carbamidomethylation
146	73706	sp|Q96JG9|ZN469_HUMAN	M.LC(+57.02)PGR.M	N	13.22	601.301	-4.1	301.656	2	1.47	229	1	1	0	1	1	2702	2706	Carbamidomethylation
146	73706	sp|Q96JG9|ZN469_HUMAN	C.AASFR.S	N	8.07	550.286	99.1	276.178	2	3.77	974	1	1	0.286	0.429	0.286	2450	2454
146	6420	tr|H3BS19|H3BS19_HUMAN	M.L(+229.16)C(+57.02)PGR.M	N	18.41	830.464	-3.5	416.238	2	4.97	1422	2	1	1.417	0.917	1.5	2730	2734	TMT6plex; Carbamidomethylation
146	6420	tr|H3BS19|H3BS19_HUMAN	M.LC(+57.02)PGR.M	N	13.22	601.301	-4.1	301.656	2	1.47	229	1	1	0	1	1	2730	2734	Carbamidomethylation
146	6420	tr|H3BS19|H3BS19_HUMAN	C.AASFR.S	N	8.07	550.286	99.1	276.178	2	3.77	974	1	1	0.286	0.429	0.286	2478	2482
213	107291	sp|Q9UEE5|ST17A_HUMAN	S.L(+229.16)C(+57.02)PGR.E	N	18.41	830.464	-3.5	416.238	2	4.97	1422	2	1	1.417	0.917	1.5	61	65	TMT6plex; Carbamidomethylation
213	107291	sp|Q9UEE5|ST17A_HUMAN	S.LC(+57.02)PGR.E	N	13.22	601.301	-4.1	301.656	2	1.47	229	1	1	0	1	1	61	65	Carbamidomethylation
213	107291	sp|Q9UEE5|ST17A_HUMAN	M.IPLEK(+229.16).P	N	9.38	827.532	1.4	414.774	2	8.04	2751	1	1	1	0	1	2	6	TMT6plex
299	39588	tr|A0A087WSX6|A0A087WSX6_HUMAN	R.IDLSKKEGKVVK(+229.16).S	Y	9.58	1571.98	12.4	525.008	3	17.13	7044	1	1	0	1	1	92	103	TMT6plex
299	39588	tr|A0A087WSX6|A0A087WSX6_HUMAN	I.TFLQGSYTRGIDPNYANK(+229.16).V	Y	6.85	2273.16	6.3	569.302	4	17.01	6990	1	1	2	1	2	330	347	TMT6plex
434	70193	sp|Q8WXX0|DYH7_HUMAN	E.NHSYEKIIDEIC(+57.02)K(+229.16).Y	Y	8.2	1876.96	29	626.677	3	15.31	6182	1	1	1.379	0.937	1.063	516	528	Carbamidomethylation; TMT6plex
1101	82684	sp|Q9UJF2-2|NGAP_HUMAN	A.E(+229.16)NVLR.L	N	10.35	858.513	-1.5	430.263	2	5.7	1766	1	1	0.5	0.75	0.75	316	320	TMT6plex
557	107174	sp|O95497|VNN1_HUMAN	R.LSC(+57.02)LAK(+229.16).N	Y	18.07	919.536	-3.2	460.774	2	6.42	2034	1	1	0	0	0	124	129	Carbamidomethylation; TMT6plex
45	73261	sp|Q03001-14|DYST_HUMAN	K.VQELKDK(+229.16).L	Y	17.9	1087.64	-37.1	544.809	2	5.03	1452	1	1	2	1	3.333	2486	2492	TMT6plex
45	73261	sp|Q03001-14|DYST_HUMAN	K.V(+229.16)QELKDK(+229.16).L	Y	16.27	1316.81	-29.4	659.391	2	9.16	3272	1	1	1.083	0.833	0.917	2486	2492	TMT6plex
45	73261	sp|Q03001-14|DYST_HUMAN	S.THPDAMNQ(+.98)Q(+.98)LETAQK.M	Y	11.6	1712.77	-6	571.926	3	11.22	4247	1	1	0.4	0	0.2	2681	2695	Deamidation (NQ)
45	73261	sp|Q03001-14|DYST_HUMAN	D.V(+229.16)VLIK(+229.16).N	N	10.83	1028.74	-4.1	515.373	2	13.78	5461	1	1	0.5	0.5	1	4476	4480	TMT6plex
45	73261	sp|Q03001-14|DYST_HUMAN	E.QLNLK(+229.16).A	N	7.45	843.538	0	422.776	2	7.17	2346	1	1	0	0	0	1653	1657	TMT6plex
45	6368	tr|E9PHM6|E9PHM6_HUMAN	K.VQELKDK(+229.16).L	Y	17.9	1087.64	-37.1	544.809	2	5.03	1452	1	1	2	1	3.333	2486	2492	TMT6plex
45	6368	tr|E9PHM6|E9PHM6_HUMAN	K.V(+229.16)QELKDK(+229.16).L	Y	16.27	1316.81	-29.4	659.391	2	9.16	3272	1	1	1.083	0.833	0.917	2486	2492	TMT6plex
45	6368	tr|E9PHM6|E9PHM6_HUMAN	S.THPDAMNQ(+.98)Q(+.98)LETAQK.M	Y	11.6	1712.77	-6	571.926	3	11.22	4247	1	1	0.4	0	0.2	2681	2695	Deamidation (NQ)
45	6368	tr|E9PHM6|E9PHM6_HUMAN	D.V(+229.16)VLIK(+229.16).N	N	10.83	1028.74	-4.1	515.373	2	13.78	5461	1	1	0.5	0.5	1	4585	4589	TMT6plex
45	6368	tr|E9PHM6|E9PHM6_HUMAN	E.QLNLK(+229.16).A	N	7.45	843.538	0	422.776	2	7.17	2346	1	1	0	0	0	1653	1657	TMT6plex
45	6369	tr|F6QMI7|F6QMI7_HUMAN	K.VQELKDK(+229.16).L	Y	17.9	1087.64	-37.1	544.809	2	5.03	1452	1	1	2	1	3.333	2526	2532	TMT6plex
45	6369	tr|F6QMI7|F6QMI7_HUMAN	K.V(+229.16)QELKDK(+229.16).L	Y	16.27	1316.81	-29.4	659.391	2	9.16	3272	1	1	1.083	0.833	0.917	2526	2532	TMT6plex
45	6369	tr|F6QMI7|F6QMI7_HUMAN	S.THPDAMNQ(+.98)Q(+.98)LETAQK.M	Y	11.6	1712.77	-6	571.926	3	11.22	4247	1	1	0.4	0	0.2	2721	2735	Deamidation (NQ)
45	6369	tr|F6QMI7|F6QMI7_HUMAN	D.V(+229.16)VLIK(+229.16).N	N	10.83	1028.74	-4.1	515.373	2	13.78	5461	1	1	0.5	0.5	1	4625	4629	TMT6plex
45	6369	tr|F6QMI7|F6QMI7_HUMAN	E.QLNLK(+229.16).A	N	7.45	843.538	0	422.776	2	7.17	2346	1	1	0	0	0	1693	1697	TMT6plex
45	6384	tr|F8W9J4|F8W9J4_HUMAN	K.VQELKDK(+229.16).L	Y	17.9	1087.64	-37.1	544.809	2	5.03	1452	1	1	2	1	3.333	4572	4578	TMT6plex
45	6384	tr|F8W9J4|F8W9J4_HUMAN	K.V(+229.16)QELKDK(+229.16).L	Y	16.27	1316.81	-29.4	659.391	2	9.16	3272	1	1	1.083	0.833	0.917	4572	4578	TMT6plex
45	6384	tr|F8W9J4|F8W9J4_HUMAN	S.THPDAMNQ(+.98)Q(+.98)LETAQK.M	Y	11.6	1712.77	-6	571.926	3	11.22	4247	1	1	0.4	0	0.2	4767	4781	Deamidation (NQ)
45	6384	tr|F8W9J4|F8W9J4_HUMAN	D.V(+229.16)VLIK(+229.16).N	N	10.83	1028.74	-4.1	515.373	2	13.78	5461	1	1	0.5	0.5	1	6562	6566	TMT6plex
45	6384	tr|F8W9J4|F8W9J4_HUMAN	E.QLNLK(+229.16).A	N	7.45	843.538	0	422.776	2	7.17	2346	1	1	0	0	0	3739	3743	TMT6plex
45	73373	sp|Q03001|DYST_HUMAN	K.VQELKDK(+229.16).L	Y	17.9	1087.64	-37.1	544.809	2	5.03	1452	1	1	2	1	3.333	4572	4578	TMT6plex
45	73373	sp|Q03001|DYST_HUMAN	K.V(+229.16)QELKDK(+229.16).L	Y	16.27	1316.81	-29.4	659.391	2	9.16	3272	1	1	1.083	0.833	0.917	4572	4578	TMT6plex
45	73373	sp|Q03001|DYST_HUMAN	S.THPDAMNQ(+.98)Q(+.98)LETAQK.M	Y	11.6	1712.77	-6	571.926	3	11.22	4247	1	1	0.4	0	0.2	4767	4781	Deamidation (NQ)
45	73373	sp|Q03001|DYST_HUMAN	D.V(+229.16)VLIK(+229.16).N	N	10.83	1028.74	-4.1	515.373	2	13.78	5461	1	1	0.5	0.5	1	6671	6675	TMT6plex
45	73373	sp|Q03001|DYST_HUMAN	E.QLNLK(+229.16).A	N	7.45	843.538	0	422.776	2	7.17	2346	1	1	0	0	0	3739	3743	TMT6plex
45	73238	sp|Q03001-8|DYST_HUMAN	K.VQELKDK(+229.16).L	Y	17.9	1087.64	-37.1	544.809	2	5.03	1452	1	1	2	1	3.333	2160	2166	TMT6plex
45	73238	sp|Q03001-8|DYST_HUMAN	K.V(+229.16)QELKDK(+229.16).L	Y	16.27	1316.81	-29.4	659.391	2	9.16	3272	1	1	1.083	0.833	0.917	2160	2166	TMT6plex
45	73238	sp|Q03001-8|DYST_HUMAN	S.THPDAMNQ(+.98)Q(+.98)LETAQK.M	Y	11.6	1712.77	-6	571.926	3	11.22	4247	1	1	0.4	0	0.2	2355	2369	Deamidation (NQ)
45	73238	sp|Q03001-8|DYST_HUMAN	D.V(+229.16)VLIK(+229.16).N	N	10.83	1028.74	-4.1	515.373	2	13.78	5461	1	1	0.5	0.5	1	4259	4263	TMT6plex
45	73238	sp|Q03001-8|DYST_HUMAN	E.QLNLK(+229.16).A	N	7.45	843.538	0	422.776	2	7.17	2346	1	1	0	0	0	1327	1331	TMT6plex
580	39717	tr|F5H8J8|F5H8J8_HUMAN	D.ASAKLWDVR.E	Y	17.65	1044.57	2	523.294	2	6.28	1993	2	1	1.009	0.739	1.117	205	213
580	39716	tr|F5H100|F5H100_HUMAN	D.ASAKLWDVR.E	Y	17.65	1044.57	2	523.294	2	6.28	1993	2	1	1.009	0.739	1.117	206	214
580	39718	tr|B3KVK2|B3KVK2_HUMAN	D.ASAKLWDVR.E	Y	17.65	1044.57	2	523.294	2	6.28	1993	2	1	1.009	0.739	1.117	106	114
580	107257	sp|P16520-2|GBB3_HUMAN	D.ASAKLWDVR.E	Y	17.65	1044.57	2	523.294	2	6.28	1993	2	1	1.009	0.739	1.117	206	214
580	107258	sp|P62873-2|GBB1_HUMAN	D.ASAKLWDVR.E	Y	17.65	1044.57	2	523.294	2	6.28	1993	2	1	1.009	0.739	1.117	206	214
580	39721	tr|E9PCP0|E9PCP0_HUMAN	D.ASAKLWDVR.E	Y	17.65	1044.57	2	523.294	2	6.28	1993	2	1	1.009	0.739	1.117	205	213
580	107260	sp|P16520|GBB3_HUMAN	D.ASAKLWDVR.E	Y	17.65	1044.57	2	523.294	2	6.28	1993	2	1	1.009	0.739	1.117	206	214
580	107259	sp|P62873|GBB1_HUMAN	D.ASAKLWDVR.E	Y	17.65	1044.57	2	523.294	2	6.28	1993	2	1	1.009	0.739	1.117	206	214
300	40106	tr|M0QZX2|M0QZX2_HUMAN	Y.VWFC(+57.02)YAVLVSLR.H	Y	17.6	1511.8	44.4	504.962	3	13.18	5178	2	1	0	0.333	1	352	363	Carbamidomethylation
300	107163	sp|Q8NBT3|TM145_HUMAN	Y.VWFC(+57.02)YAVLVSLR.H	Y	17.6	1511.8	44.4	504.962	3	13.18	5178	2	1	0	0.333	1	328	339	Carbamidomethylation
157	72354	sp|O15078-2|CE290_HUMAN	K.T(+229.16)IGLMKKVVEK(+229.16).V	Y	17.54	1703.08	-13.2	568.693	3	14.66	5878	1	1	1.5	1.5	1	1193	1203	TMT6plex
157	72354	sp|O15078-2|CE290_HUMAN	V.I(+229.16)NELR.L	N	12.03	872.528	-0.9	437.271	2	8.25	2846	1	1	2	2	0	562	566	TMT6plex
157	72354	sp|O15078-2|CE290_HUMAN	R.QTIQ(+.98)SLR.R	N	9.22	845.461	21.3	423.747	2	6.65	2145	1	1	0	0	1	325	331	Deamidation (NQ)
157	72354	sp|O15078-2|CE290_HUMAN	R.ALESEK(+229.16).E	N	8.29	904.507	-62.3	453.233	2	8.84	3116	1	1	2	1	0	1039	1044	TMT6plex
157	73837	sp|O15078|CE290_HUMAN	K.T(+229.16)IGLMKKVVEK(+229.16).V	Y	17.54	1703.08	-13.2	568.693	3	14.66	5878	1	1	1.5	1.5	1	2133	2143	TMT6plex
157	73837	sp|O15078|CE290_HUMAN	V.I(+229.16)NELR.L	N	12.03	872.528	-0.9	437.271	2	8.25	2846	1	1	2	2	0	1502	1506	TMT6plex
157	73837	sp|O15078|CE290_HUMAN	R.QTIQ(+.98)SLR.R	N	9.22	845.461	21.3	423.747	2	6.65	2145	1	1	0	0	1	1265	1271	Deamidation (NQ)
157	73837	sp|O15078|CE290_HUMAN	R.ALESEK(+229.16).E	N	8.29	904.507	-62.3	453.233	2	8.84	3116	1	1	2	1	0	1979	1984	TMT6plex
157	4199	tr|J3KNF5|J3KNF5_HUMAN	K.T(+229.16)IGLMKKVVEK(+229.16).V	Y	17.54	1703.08	-13.2	568.693	3	14.66	5878	1	1	1.5	1.5	1	2135	2145	TMT6plex
157	4199	tr|J3KNF5|J3KNF5_HUMAN	V.I(+229.16)NELR.L	N	12.03	872.528	-0.9	437.271	2	8.25	2846	1	1	2	2	0	1504	1508	TMT6plex
157	4199	tr|J3KNF5|J3KNF5_HUMAN	R.QTIQ(+.98)SLR.R	N	9.22	845.461	21.3	423.747	2	6.65	2145	1	1	0	0	1	1267	1273	Deamidation (NQ)
157	4199	tr|J3KNF5|J3KNF5_HUMAN	R.ALESEK(+229.16).E	N	8.29	904.507	-62.3	453.233	2	8.84	3116	1	1	2	1	0	1981	1986	TMT6plex
307	107180	sp|Q5SVQ8-2|ZBT41_HUMAN	K.LLSSLQYN(+.98)KNLLK(+229.16).Y	Y	17.35	1763.04	-6.8	588.683	3	12.21	4721	2	1	1.059	0.937	1.32	63	75	Deamidation (NQ); TMT6plex
307	107180	sp|Q5SVQ8-2|ZBT41_HUMAN	K.KTLAK(+229.16).H	N	9.21	788.532	23	395.282	2	6.94	2268	1	1	0.624	0.663	1.02	435	439	TMT6plex
307	107204	sp|Q5SVQ8|ZBT41_HUMAN	K.LLSSLQYN(+.98)KNLLK(+229.16).Y	Y	17.35	1763.04	-6.8	588.683	3	12.21	4721	2	1	1.059	0.937	1.32	63	75	Deamidation (NQ); TMT6plex
307	107204	sp|Q5SVQ8|ZBT41_HUMAN	K.KTLAK(+229.16).H	N	9.21	788.532	23	395.282	2	6.94	2268	1	1	0.624	0.663	1.02	435	439	TMT6plex
264	72583	sp|Q0VDD8|DYH14_HUMAN	C.FGLEK(+229.16).T	N	17.29	821.485	-1.7	411.749	2	8.83	3115	1	1	1	0	0.5	1204	1208	TMT6plex
264	72583	sp|Q0VDD8|DYH14_HUMAN	L.TKIIQK(+229.16).L	N	11.36	958.638	18.9	480.335	2	9.68	3514	1	1	1.5	1.25	1.75	1761	1766	TMT6plex
264	72584	sp|Q0VDD8-4|DYH14_HUMAN	L.TKIIQK(+229.16).L	N	11.36	958.638	18.9	480.335	2	9.68	3514	1	1	1.5	1.25	1.75	2166	2171	TMT6plex
563	107209	sp|Q9HAU0-5|PKHA5_HUMAN	G.QDRPLTKIN(+.98)SVK(+229.16).L	Y	17.25	1627.95	-11	543.65	3	9.1	3245	1	1	1.667	0.667	0.333	334	345	Deamidation (NQ); TMT6plex
563	107209	sp|Q9HAU0-5|PKHA5_HUMAN	M.EGLSK(+229.16).H	N	10.98	761.449	16.2	381.738	2	7	2292	1	1	1.5	0.5	0.5	770	774	TMT6plex
563	107212	sp|Q9HAU0|PKHA5_HUMAN	G.QDRPLTKIN(+.98)SVK(+229.16).L	Y	17.25	1627.95	-11	543.65	3	9.1	3245	1	1	1.667	0.667	0.333	334	345	Deamidation (NQ); TMT6plex
563	107212	sp|Q9HAU0|PKHA5_HUMAN	M.EGLSK(+229.16).H	N	10.98	761.449	16.2	381.738	2	7	2292	1	1	1.5	0.5	0.5	770	774	TMT6plex
251	107980	sp|Q9Y5W7-2|SNX14_HUMAN	K.L(+229.16)Q(+.98)TMR.C	Y	14.32	877.489	-3.4	439.75	2	6.71	2172	1	1	1.03	0.854	1.144	389	393	TMT6plex; Deamidation (NQ)
251	108119	sp|Q9Y5W7-4|SNX14_HUMAN	K.L(+229.16)Q(+.98)TMR.C	Y	14.32	877.489	-3.4	439.75	2	6.71	2172	1	1	1.03	0.854	1.144	433	437	TMT6plex; Deamidation (NQ)
251	108150	sp|Q9Y5W7|SNX14_HUMAN	K.L(+229.16)Q(+.98)TMR.C	Y	14.32	877.489	-3.4	439.75	2	6.71	2172	1	1	1.03	0.854	1.144	433	437	TMT6plex; Deamidation (NQ)
162	107100	sp|P43652|AFAM_HUMAN	R.FLVNLVK(+229.16).L	Y	17.21	1060.68	-103.4	531.295	2	15.22	6145	1	1	3.556	1.963	3.778	550	556	TMT6plex
162	107100	sp|P43652|AFAM_HUMAN	I.LSQK(+229.16)FPK(+229.16).I	Y	8.6	1304.82	-2.7	435.947	3	7.98	2720	1	1	2.583	3.167	2.417	243	249	TMT6plex
162	107100	sp|P43652|AFAM_HUMAN	D.L(+229.16)FTFH.A	N	6.84	892.501	0.9	447.258	2	14.81	5948	1	1	0.333	0.667	0.667	528	532	TMT6plex
160	72119	sp|Q12955|ANK3_HUMAN	K.KTGVLQGH.C	Y	17.09	838.466	20.7	420.249	2	5.43	1637	1	1	2.143	0.571	1.071	3831	3838
160	72119	sp|Q12955|ANK3_HUMAN	R.ETKKHPEK(+229.16).E	Y	7.04	1224.7	-16.7	409.235	3	3.95	1051	1	1	0.5	1	0.5	2349	2356	TMT6plex
160	72119	sp|Q12955|ANK3_HUMAN	K.SAVSPDVHK(+229.16).S	Y	5.86	1167.64	12.3	390.227	3	5.31	1579	1	1	2	2	2	2298	2306	TMT6plex
1184	82592	sp|Q8IZQ1-2|WDFY3_HUMAN	K.VYNKLDSK.A	Y	17.07	965.518	-65.2	483.735	2	5.29	1570	1	1	0	0	3	1342	1349
1184	107301	sp|Q8IZQ1|WDFY3_HUMAN	K.VYNKLDSK.A	Y	17.07	965.518	-65.2	483.735	2	5.29	1570	1	1	0	0	3	1342	1349
316	14586	tr|A0A0A0MRE5|A0A0A0MRE5_HUMAN	Q.V(+229.16)LDKFGSNFLSR.D	Y	16.74	1610.9	-8.1	806.45	2	19.78	8301	1	1	0.8	0.6	0.8	91	102	TMT6plex
316	95122	sp|Q9ULH1|ASAP1_HUMAN	Q.V(+229.16)LDKFGSNFLSR.D	Y	16.74	1610.9	-8.1	806.45	2	19.78	8301	1	1	0.8	0.6	0.8	98	109	TMT6plex
316	95124	sp|Q9ULH1-2|ASAP1_HUMAN	Q.V(+229.16)LDKFGSNFLSR.D	Y	16.74	1610.9	-8.1	806.45	2	19.78	8301	1	1	0.8	0.6	0.8	98	109	TMT6plex
342	39961	tr|B4DTR1|B4DTR1_HUMAN	K.GMSYLEDVR.L	Y	16.73	1068.49	41.2	535.275	2	6.16	1945	1	1	0	0	1	556	564
342	39961	tr|B4DTR1|B4DTR1_HUMAN	Y.LEDVR.L	N	12.69	630.334	-32.2	316.164	2	1.97	299	2	1	1	0	0	560	564
342	39962	tr|J3QLU9|J3QLU9_HUMAN	K.GMSYLEDVR.L	Y	16.73	1068.49	41.2	535.275	2	6.16	1945	1	1	0	0	1	832	840
342	39962	tr|J3QLU9|J3QLU9_HUMAN	Y.LEDVR.L	N	12.69	630.334	-32.2	316.164	2	1.97	299	2	1	1	0	0	836	840
342	107294	sp|P04626-5|ERBB2_HUMAN	K.GMSYLEDVR.L	Y	16.73	1068.49	41.2	535.275	2	6.16	1945	1	1	0	0	1	802	810
342	107294	sp|P04626-5|ERBB2_HUMAN	Y.LEDVR.L	N	12.69	630.334	-32.2	316.164	2	1.97	299	2	1	1	0	0	806	810
342	107295	sp|P04626-4|ERBB2_HUMAN	K.GMSYLEDVR.L	Y	16.73	1068.49	41.2	535.275	2	6.16	1945	1	1	0	0	1	817	825
342	107295	sp|P04626-4|ERBB2_HUMAN	Y.LEDVR.L	N	12.69	630.334	-32.2	316.164	2	1.97	299	2	1	1	0	0	821	825
342	107297	sp|P04626|ERBB2_HUMAN	K.GMSYLEDVR.L	Y	16.73	1068.49	41.2	535.275	2	6.16	1945	1	1	0	0	1	832	840
342	107297	sp|P04626|ERBB2_HUMAN	Y.LEDVR.L	N	12.69	630.334	-32.2	316.164	2	1.97	299	2	1	1	0	0	836	840
191	39694	tr|F6X344|F6X344_HUMAN	Q.AEGQQAQ(+.98)VEK(+229.16).V	Y	16.71	1316.68	-16.5	439.892	3	5.5	1670	2	1	2	2	2	514	523	Deamidation (NQ); TMT6plex
191	39694	tr|F6X344|F6X344_HUMAN	Q.A(+229.16)EGQQAQ(+.98)VEK(+229.16).V	Y	11.53	1545.84	-14.2	516.28	3	7.09	2327	1	1	1	0.5	0.5	514	523	TMT6plex; Deamidation (NQ)
191	39694	tr|F6X344|F6X344_HUMAN	S.HSALK(+229.16).L	N	10.6	783.481	31	392.76	2	12.03	4635	1	1	0.667	0.667	0.333	195	199	TMT6plex
191	107195	sp|Q96JA4-2|M4A14_HUMAN	Q.AEGQQAQ(+.98)VEK(+229.16).V	Y	16.71	1316.68	-16.5	439.892	3	5.5	1670	2	1	2	2	2	609	618	Deamidation (NQ); TMT6plex
191	107195	sp|Q96JA4-2|M4A14_HUMAN	Q.A(+229.16)EGQQAQ(+.98)VEK(+229.16).V	Y	11.53	1545.84	-14.2	516.28	3	7.09	2327	1	1	1	0.5	0.5	609	618	TMT6plex; Deamidation (NQ)
191	107195	sp|Q96JA4-2|M4A14_HUMAN	S.HSALK(+229.16).L	N	10.6	783.481	31	392.76	2	12.03	4635	1	1	0.667	0.667	0.333	290	294	TMT6plex
191	107196	sp|Q96JA4|M4A14_HUMAN	Q.AEGQQAQ(+.98)VEK(+229.16).V	Y	16.71	1316.68	-16.5	439.892	3	5.5	1670	2	1	2	2	2	626	635	Deamidation (NQ); TMT6plex
191	107196	sp|Q96JA4|M4A14_HUMAN	Q.A(+229.16)EGQQAQ(+.98)VEK(+229.16).V	Y	11.53	1545.84	-14.2	516.28	3	7.09	2327	1	1	1	0.5	0.5	626	635	TMT6plex; Deamidation (NQ)
191	107196	sp|Q96JA4|M4A14_HUMAN	S.HSALK(+229.16).L	N	10.6	783.481	31	392.76	2	12.03	4635	1	1	0.667	0.667	0.333	307	311	TMT6plex
191	39697	tr|A0A0A0MS57|A0A0A0MS57_HUMAN	Q.AEGQQAQ(+.98)VEK(+229.16).V	Y	16.71	1316.68	-16.5	439.892	3	5.5	1670	2	1	2	2	2	642	651	Deamidation (NQ); TMT6plex
191	39697	tr|A0A0A0MS57|A0A0A0MS57_HUMAN	Q.A(+229.16)EGQQAQ(+.98)VEK(+229.16).V	Y	11.53	1545.84	-14.2	516.28	3	7.09	2327	1	1	1	0.5	0.5	642	651	TMT6plex; Deamidation (NQ)
191	39697	tr|A0A0A0MS57|A0A0A0MS57_HUMAN	S.HSALK(+229.16).L	N	10.6	783.481	31	392.76	2	12.03	4635	1	1	0.667	0.667	0.333	323	327	TMT6plex
191	107201	sp|Q96JA4-5|M4A14_HUMAN	Q.AEGQQAQ(+.98)VEK(+229.16).V	Y	16.71	1316.68	-16.5	439.892	3	5.5	1670	2	1	2	2	2	659	668	Deamidation (NQ); TMT6plex
191	107201	sp|Q96JA4-5|M4A14_HUMAN	Q.A(+229.16)EGQQAQ(+.98)VEK(+229.16).V	Y	11.53	1545.84	-14.2	516.28	3	7.09	2327	1	1	1	0.5	0.5	659	668	TMT6plex; Deamidation (NQ)
191	107201	sp|Q96JA4-5|M4A14_HUMAN	S.HSALK(+229.16).L	N	10.6	783.481	31	392.76	2	12.03	4635	1	1	0.667	0.667	0.333	340	344	TMT6plex
191	94898	sp|Q93100-4|KPBB_HUMAN	E.HSAIK(+229.16).C	N	10.6	783.481	31	392.76	2	12.03	4635	1	1	0.667	0.667	0.333	109	113	TMT6plex
191	110070	tr|S4R400|S4R400_HUMAN	Y.HSALK(+229.16).G	N	10.6	783.481	31	392.76	2	12.03	4635	1	1	0.667	0.667	0.333	231	235	TMT6plex
312	84335	sp|Q5UIP0-2|RIF1_HUMAN	K.S(+229.16)KENTMQESLPSGIVNFR.E	Y	9.17	2265.16	18.9	756.076	3	16.43	6714	1	1	0.5	0.5	0.5	1818	1835	TMT6plex
312	84335	sp|Q5UIP0-2|RIF1_HUMAN	F.LAQTK.N	N	7.98	559.333	97.4	280.701	2	2.5	496	1	1	1.455	3.273	2.636	1010	1014
312	107202	sp|Q5UIP0|RIF1_HUMAN	K.S(+229.16)KENTMQESLPSGIVNFR.E	Y	9.17	2265.16	18.9	756.076	3	16.43	6714	1	1	0.5	0.5	0.5	1818	1835	TMT6plex
312	107202	sp|Q5UIP0|RIF1_HUMAN	F.LAQTK.N	N	7.98	559.333	97.4	280.701	2	2.5	496	1	1	1.455	3.273	2.636	1010	1014
1185	39897	tr|A0A1B0GX98|A0A1B0GX98_HUMAN	L.L(+229.16)LEQPGLR.L	Y	16.62	1153.7	-0.8	577.858	2	11.29	4280	1	1	0.714	0.714	1	266	273	TMT6plex
1185	39476	tr|F5H586|F5H586_HUMAN	L.L(+229.16)LEQPGLR.L	Y	16.62	1153.7	-0.8	577.858	2	11.29	4280	1	1	0.714	0.714	1	170	177	TMT6plex
1185	2739	tr|H0Y6W5|H0Y6W5_HUMAN	L.L(+229.16)LEQPGLR.L	Y	16.62	1153.7	-0.8	577.858	2	11.29	4280	1	1	0.714	0.714	1	301	308	TMT6plex
1185	70516	sp|Q6ZN30-2|BNC2_HUMAN	L.L(+229.16)LEQPGLR.L	Y	16.62	1153.7	-0.8	577.858	2	11.29	4280	1	1	0.714	0.714	1	344	351	TMT6plex
1185	39501	tr|B1APH0|B1APH0_HUMAN	L.L(+229.16)LEQPGLR.L	Y	16.62	1153.7	-0.8	577.858	2	11.29	4280	1	1	0.714	0.714	1	277	284	TMT6plex
1185	107311	sp|Q6ZN30|BNC2_HUMAN	L.L(+229.16)LEQPGLR.L	Y	16.62	1153.7	-0.8	577.858	2	11.29	4280	1	1	0.714	0.714	1	344	351	TMT6plex
593	97490	sp|A6H8Y1-6|BDP1_HUMAN	A.TQVSC(+57.02)DQPLLK(+229.16).E	Y	16.55	1516.81	21.5	506.622	3	10.6	3952	2	1	2	2	0	2560	2570	Carbamidomethylation; TMT6plex
346	84660	sp|Q8N7Z5|ANR31_HUMAN	G.S(+229.16)IDIIVELLK(+229.16).A	Y	16.54	1600.02	5.1	534.351	3	14.58	5839	2	1	3	1	2	1200	1209	TMT6plex
346	15123	tr|D6RJB7|D6RJB7_HUMAN	G.S(+229.16)IDIIVELLK(+229.16).A	Y	16.54	1600.02	5.1	534.351	3	14.58	5839	2	1	3	1	2	1257	1266	TMT6plex
92	69027	sp|Q09666|AHNK_HUMAN	K.VEGGVK(+229.16).G	Y	16.5	816.491	-4.2	409.251	2	6.04	1892	1	1	0	0.5	0.5	5624	5629	TMT6plex
92	69027	sp|Q09666|AHNK_HUMAN	N.FSGSK(+229.16).V	N	14.36	753.422	-2.4	377.718	2	2.61	536	1	1	0	0	0.5	3359	3363	TMT6plex
92	69027	sp|Q09666|AHNK_HUMAN	G.AGHSKLQVTMPGIK(+229.16).V	Y	8.56	1694.97	-2.4	565.996	3	17.07	7016	1	1	1	0	0.333	239	252	TMT6plex
92	69027	sp|Q09666|AHNK_HUMAN	K.GPK(+229.16)FKMPDM(+15.99)HFK(+229.16).A	Y	5.64	1936.05	27.6	646.374	3	12.01	4625	1	1	0.968	1.452	1.323	1907	1918	TMT6plex; Oxidation (M)
92	69027	sp|Q09666|AHNK_HUMAN	K.G(+229.16)DVDVSGPK(+229.16).L	Y	5.06	1330.75	36	666.406	2	12.83	5022	1	1	1	2	2	3309	3317	TMT6plex
92	108144	tr|B4DF77|B4DF77_HUMAN	L.FSGSK(+229.16).A	N	14.36	753.422	-2.4	377.718	2	2.61	536	1	1	0	0	0.5	493	497	TMT6plex
92	110310	tr|B1AQK7|B1AQK7_HUMAN	A.FSGSK(+229.16).G	N	14.36	753.422	-2.4	377.718	2	2.61	536	1	1	0	0	0.5	1237	1241	TMT6plex
92	73810	sp|Q00975|CAC1B_HUMAN	A.FSGSK(+229.16).G	N	14.36	753.422	-2.4	377.718	2	2.61	536	1	1	0	0	0.5	1236	1240	TMT6plex
92	110311	tr|F6RH32|F6RH32_HUMAN	A.FSGSK(+229.16).G	N	14.36	753.422	-2.4	377.718	2	2.61	536	1	1	0	0	0.5	1237	1241	TMT6plex
1188	14679	tr|G3V4V5|G3V4V5_HUMAN	K.TKQ(+.98)K(+229.16)VRTMAR.D	Y	16.41	1447.85	16.6	483.632	3	6.4	2025	1	1	1.421	3.474	1.368	829	838	Deamidation (NQ); TMT6plex
1189	96365	sp|P78347-4|GTF2I_HUMAN	K.VENLFNEK(+229.16).C	Y	16.39	1220.66	-28.3	611.32	2	6.26	1986	1	1	1	0.5	0.5	716	723	TMT6plex
115	70005	sp|Q96RW7-2|HMCN1_HUMAN	K.I(+229.16)LETSLK(+229.16).R	Y	16.24	1260.81	0.7	631.411	2	13.7	5423	1	1	0.333	0.333	1	66	72	TMT6plex
115	70005	sp|Q96RW7-2|HMCN1_HUMAN	K.ILETSLK(+229.16).R	Y	13.2	1031.64	-3.5	516.827	2	8.69	3045	1	1	1.5	0.5	2	66	72	TMT6plex
115	70005	sp|Q96RW7-2|HMCN1_HUMAN	K.N(+.98)EQPIK(+229.16).L	N	8.9	957.533	-3.8	479.772	2	6.83	2232	1	1	0	0	0	3001	3006	Deamidation (NQ); TMT6plex
115	70005	sp|Q96RW7-2|HMCN1_HUMAN	R.NGERLQ(+.98)ATPR.V	Y	6.29	1141.58	94.8	571.853	2	7.76	2615	1	1	1	0.5	0.5	3658	3667	Deamidation (NQ)
115	70005	sp|Q96RW7-2|HMCN1_HUMAN	R.SLGSAMRK.I	Y	5.71	848.454	33.3	425.248	2	5.21	1534	1	1	0	3	1	4918	4925
115	70008	sp|Q96RW7|HMCN1_HUMAN	K.I(+229.16)LETSLK(+229.16).R	Y	16.24	1260.81	0.7	631.411	2	13.7	5423	1	1	0.333	0.333	1	66	72	TMT6plex
115	70008	sp|Q96RW7|HMCN1_HUMAN	K.ILETSLK(+229.16).R	Y	13.2	1031.64	-3.5	516.827	2	8.69	3045	1	1	1.5	0.5	2	66	72	TMT6plex
115	70008	sp|Q96RW7|HMCN1_HUMAN	K.N(+.98)EQPIK(+229.16).L	N	8.9	957.533	-3.8	479.772	2	6.83	2232	1	1	0	0	0	3001	3006	Deamidation (NQ); TMT6plex
115	70008	sp|Q96RW7|HMCN1_HUMAN	R.NGERLQ(+.98)ATPR.V	Y	6.29	1141.58	94.8	571.853	2	7.76	2615	1	1	1	0.5	0.5	3658	3667	Deamidation (NQ)
115	70008	sp|Q96RW7|HMCN1_HUMAN	R.SLGSAMRK.I	Y	5.71	848.454	33.3	425.248	2	5.21	1534	1	1	0	3	1	4918	4925
182	107158	sp|Q9BWT7|CAR10_HUMAN	K.H(+229.16)RTLQK(+229.16)DC(+57.02)DLYK(+229.16).H	Y	16.22	2263.27	-11.7	566.818	4	14.6	5852	1	1	1	0.781	1.125	367	378	TMT6plex; Carbamidomethylation
182	107158	sp|Q9BWT7|CAR10_HUMAN	K.H(+229.16)RTLQKDC(+57.02)DLYK(+229.16).H	Y	11.45	2034.11	-13.2	679.034	3	12.59	4906	2	1	2	0.5	0.5	367	378	TMT6plex; Carbamidomethylation
182	40411	tr|B0QYC4|B0QYC4_HUMAN	K.H(+229.16)RTLQK(+229.16)DC(+57.02)DLYK(+229.16).H	Y	16.22	2263.27	-11.7	566.818	4	14.6	5852	1	1	1	0.781	1.125	8	19	TMT6plex; Carbamidomethylation
182	40411	tr|B0QYC4|B0QYC4_HUMAN	K.H(+229.16)RTLQKDC(+57.02)DLYK(+229.16).H	Y	11.45	2034.11	-13.2	679.034	3	12.59	4906	2	1	2	0.5	0.5	8	19	TMT6plex; Carbamidomethylation
182	107325	sp|Q9BWT7-2|CAR10_HUMAN	K.H(+229.16)RTLQK(+229.16)DC(+57.02)DLYK(+229.16).H	Y	16.22	2263.27	-11.7	566.818	4	14.6	5852	1	1	1	0.781	1.125	81	92	TMT6plex; Carbamidomethylation
182	107325	sp|Q9BWT7-2|CAR10_HUMAN	K.H(+229.16)RTLQKDC(+57.02)DLYK(+229.16).H	Y	11.45	2034.11	-13.2	679.034	3	12.59	4906	2	1	2	0.5	0.5	81	92	TMT6plex; Carbamidomethylation
579	49716	tr|A0A0A6YYA3|A0A0A6YYA3_HUMAN	S.LEVQ(+.98)AK(+229.16).D	Y	16.19	916.543	-2.2	459.278	2	5.93	1853	1	1	2.5	2.917	1.667	393	398	Deamidation (NQ); TMT6plex
313	14500	tr|E5RH37|E5RH37_HUMAN	V.QTQGEVITLLLSK(+229.16).A	Y	16.18	1657.98	-2.7	553.666	3	17.6	7269	1	1	0.5	0	0	625	637	TMT6plex
313	14500	tr|E5RH37|E5RH37_HUMAN	T.QGEVITLLLSK(+229.16).A	Y	14.88	1428.88	-38.5	715.418	2	16.02	6519	1	1	2	1	0	627	637	TMT6plex
313	39617	tr|F8W7M8|F8W7M8_HUMAN	V.QTQGEVITLLLSK(+229.16).A	Y	16.18	1657.98	-2.7	553.666	3	17.6	7269	1	1	0.5	0	0	613	625	TMT6plex
313	39617	tr|F8W7M8|F8W7M8_HUMAN	T.QGEVITLLLSK(+229.16).A	Y	14.88	1428.88	-38.5	715.418	2	16.02	6519	1	1	2	1	0	615	625	TMT6plex
105	70336	sp|Q8IVF2-3|AHNK2_HUMAN	G.PVPEGASLKGHLPK(+229.16).V	Y	16.02	1657.97	-11	553.658	3	11.16	4220	1	1	0.667	0.633	0.9	3940	3953	TMT6plex
105	70336	sp|Q8IVF2-3|AHNK2_HUMAN	D.L(+229.16)SIQPPSADLK(+229.16).V	Y	14.16	1625.98	-28.8	813.972	2	15.03	6057	2	1	1.013	0.965	1.392	1936	1946	TMT6plex
105	70336	sp|Q8IVF2-3|AHNK2_HUMAN	P.V(+229.16)PEGAGPK(+229.16)VHLPK(+229.16).V	Y	5.31	2015.25	-20.6	504.809	4	10.57	3939	1	1	2.286	2.286	2.571	806	818	TMT6plex
105	70337	sp|Q8IVF2|AHNK2_HUMAN	G.PVPEGASLKGHLPK(+229.16).V	Y	16.02	1657.97	-11	553.658	3	11.16	4220	1	1	0.667	0.633	0.9	4040	4053	TMT6plex
105	70337	sp|Q8IVF2|AHNK2_HUMAN	D.L(+229.16)SIQPPSADLK(+229.16).V	Y	14.16	1625.98	-28.8	813.972	2	15.03	6057	2	1	1.013	0.965	1.392	2036	2046	TMT6plex
105	70337	sp|Q8IVF2|AHNK2_HUMAN	P.V(+229.16)PEGAGPK(+229.16)VHLPK(+229.16).V	Y	5.31	2015.25	-20.6	504.809	4	10.57	3939	1	1	2.286	2.286	2.571	906	918	TMT6plex
106	97124	sp|A4UGR9-3|XIRP2_HUMAN	K.QTLLKQETK.Y	Y	9.69	1087.62	71.1	544.858	2	10.22	3769	1	1	0.429	0.857	0.5	2010	2018
66	72312	sp|Q99996-5|AKAP9_HUMAN	N.MTSLQK(+229.16).D	Y	15.85	935.531	-41.4	468.754	2	4.91	1401	1	1	1.667	0.333	0.667	2738	2743	TMT6plex
66	72312	sp|Q99996-5|AKAP9_HUMAN	Q.IIQEK(+229.16).E	N	12.94	858.538	-2.3	430.275	2	5.17	1515	1	1	1	2	1	2298	2302	TMT6plex
66	72312	sp|Q99996-5|AKAP9_HUMAN	E.LAQTK.L	N	7.98	559.333	97.4	280.701	2	2.5	496	1	1	1.455	3.273	2.636	3118	3122
66	72312	sp|Q99996-5|AKAP9_HUMAN	V.TKREK(+229.16).L	N	7.56	889.555	27.3	445.797	2	9.96	3642	1	1	1.429	0.429	1.857	960	964	TMT6plex
66	15355	tr|H7BYL6|H7BYL6_HUMAN	N.MTSLQK(+229.16).D	Y	15.85	935.531	-41.4	468.754	2	4.91	1401	1	1	1.667	0.333	0.667	572	577	TMT6plex
66	15355	tr|H7BYL6|H7BYL6_HUMAN	Q.IIQEK(+229.16).E	N	12.94	858.538	-2.3	430.275	2	5.17	1515	1	1	1	2	1	132	136	TMT6plex
66	15355	tr|H7BYL6|H7BYL6_HUMAN	E.LAQTK.L	N	7.98	559.333	97.4	280.701	2	2.5	496	1	1	1.455	3.273	2.636	1014	1018
66	5090	tr|A0A0A0MRE9|A0A0A0MRE9_HUMAN	N.MTSLQK(+229.16).D	Y	15.85	935.531	-41.4	468.754	2	4.91	1401	1	1	1.667	0.333	0.667	2679	2684	TMT6plex
66	5090	tr|A0A0A0MRE9|A0A0A0MRE9_HUMAN	Q.IIQEK(+229.16).E	N	12.94	858.538	-2.3	430.275	2	5.17	1515	1	1	1	2	1	2239	2243	TMT6plex
66	5090	tr|A0A0A0MRE9|A0A0A0MRE9_HUMAN	V.TKREK(+229.16).L	N	7.56	889.555	27.3	445.797	2	9.96	3642	1	1	1.429	0.429	1.857	948	952	TMT6plex
66	72313	sp|Q99996-3|AKAP9_HUMAN	N.MTSLQK(+229.16).D	Y	15.85	935.531	-41.4	468.754	2	4.91	1401	1	1	1.667	0.333	0.667	2718	2723	TMT6plex
66	72313	sp|Q99996-3|AKAP9_HUMAN	Q.IIQEK(+229.16).E	N	12.94	858.538	-2.3	430.275	2	5.17	1515	1	1	1	2	1	2278	2282	TMT6plex
66	72313	sp|Q99996-3|AKAP9_HUMAN	E.LAQTK.L	N	7.98	559.333	97.4	280.701	2	2.5	496	1	1	1.455	3.273	2.636	3160	3164
66	72313	sp|Q99996-3|AKAP9_HUMAN	V.TKREK(+229.16).L	N	7.56	889.555	27.3	445.797	2	9.96	3642	1	1	1.429	0.429	1.857	948	952	TMT6plex
66	72314	sp|Q99996-2|AKAP9_HUMAN	N.MTSLQK(+229.16).D	Y	15.85	935.531	-41.4	468.754	2	4.91	1401	1	1	1.667	0.333	0.667	2726	2731	TMT6plex
66	72314	sp|Q99996-2|AKAP9_HUMAN	Q.IIQEK(+229.16).E	N	12.94	858.538	-2.3	430.275	2	5.17	1515	1	1	1	2	1	2286	2290	TMT6plex
66	72314	sp|Q99996-2|AKAP9_HUMAN	E.LAQTK.L	N	7.98	559.333	97.4	280.701	2	2.5	496	1	1	1.455	3.273	2.636	3168	3172
66	72314	sp|Q99996-2|AKAP9_HUMAN	V.TKREK(+229.16).L	N	7.56	889.555	27.3	445.797	2	9.96	3642	1	1	1.429	0.429	1.857	948	952	TMT6plex
66	5093	tr|A0A0A0MRF6|A0A0A0MRF6_HUMAN	N.MTSLQK(+229.16).D	Y	15.85	935.531	-41.4	468.754	2	4.91	1401	1	1	1.667	0.333	0.667	2737	2742	TMT6plex
66	5093	tr|A0A0A0MRF6|A0A0A0MRF6_HUMAN	Q.IIQEK(+229.16).E	N	12.94	858.538	-2.3	430.275	2	5.17	1515	1	1	1	2	1	2297	2301	TMT6plex
66	5093	tr|A0A0A0MRF6|A0A0A0MRF6_HUMAN	E.LAQTK.L	N	7.98	559.333	97.4	280.701	2	2.5	496	1	1	1.455	3.273	2.636	3171	3175
66	5093	tr|A0A0A0MRF6|A0A0A0MRF6_HUMAN	V.TKREK(+229.16).L	N	7.56	889.555	27.3	445.797	2	9.96	3642	1	1	1.429	0.429	1.857	959	963	TMT6plex
66	72315	sp|Q99996|AKAP9_HUMAN	N.MTSLQK(+229.16).D	Y	15.85	935.531	-41.4	468.754	2	4.91	1401	1	1	1.667	0.333	0.667	2738	2743	TMT6plex
66	72315	sp|Q99996|AKAP9_HUMAN	Q.IIQEK(+229.16).E	N	12.94	858.538	-2.3	430.275	2	5.17	1515	1	1	1	2	1	2298	2302	TMT6plex
66	72315	sp|Q99996|AKAP9_HUMAN	E.LAQTK.L	N	7.98	559.333	97.4	280.701	2	2.5	496	1	1	1.455	3.273	2.636	3172	3176
66	72315	sp|Q99996|AKAP9_HUMAN	V.TKREK(+229.16).L	N	7.56	889.555	27.3	445.797	2	9.96	3642	1	1	1.429	0.429	1.857	960	964	TMT6plex
66	72316	sp|Q99996-6|AKAP9_HUMAN	N.MTSLQK(+229.16).D	Y	15.85	935.531	-41.4	468.754	2	4.91	1401	1	1	1.667	0.333	0.667	2730	2735	TMT6plex
66	72316	sp|Q99996-6|AKAP9_HUMAN	Q.IIQEK(+229.16).E	N	12.94	858.538	-2.3	430.275	2	5.17	1515	1	1	1	2	1	2290	2294	TMT6plex
66	72316	sp|Q99996-6|AKAP9_HUMAN	E.LAQTK.L	N	7.98	559.333	97.4	280.701	2	2.5	496	1	1	1.455	3.273	2.636	3172	3176
66	72316	sp|Q99996-6|AKAP9_HUMAN	V.TKREK(+229.16).L	N	7.56	889.555	27.3	445.797	2	9.96	3642	1	1	1.429	0.429	1.857	960	964	TMT6plex
66	41320	tr|I3L3G9|I3L3G9_HUMAN	D.LAQTK.A	N	7.98	559.333	97.4	280.701	2	2.5	496	1	1	1.455	3.273	2.636	100	104
66	41324	tr|I3L2S8|I3L2S8_HUMAN	D.LAQTK.A	N	7.98	559.333	97.4	280.701	2	2.5	496	1	1	1.455	3.273	2.636	100	104
66	3322	tr|E9PD53|E9PD53_HUMAN	A.IIQEK(+229.16).K	N	12.94	858.538	-2.3	430.275	2	5.17	1515	1	1	1	2	1	578	582	TMT6plex
66	15537	tr|A0A087WX84|A0A087WX84_HUMAN	V.TKREK(+229.16).L	N	7.56	889.555	27.3	445.797	2	9.96	3642	1	1	1.429	0.429	1.857	956	960	TMT6plex
319	39835	tr|A0A0C4DFX2|A0A0C4DFX2_HUMAN	K.Q(+.98)(+229.16)LFLNR.W	N	15.84	1019.6	-0.6	510.805	2	11.02	4152	1	1	1.238	1.667	1	375	380	Deamidation (NQ); TMT6plex
319	39835	tr|A0A0C4DFX2|A0A0C4DFX2_HUMAN	K.ATFAGGSR.D	Y	10.23	765.377	47.9	383.714	2	2.9	636	1	1	1	0	1	2801	2808
319	39835	tr|A0A0C4DFX2|A0A0C4DFX2_HUMAN	K.KTYLSK(+229.16).T	Y	6.18	967.591	20.9	484.813	2	8.17	2810	1	1	0.833	0.667	1.167	535	540	TMT6plex
319	107220	sp|Q5TBA9|FRY_HUMAN	K.Q(+.98)(+229.16)LFLNR.W	N	15.84	1019.6	-0.6	510.805	2	11.02	4152	1	1	1.238	1.667	1	375	380	Deamidation (NQ); TMT6plex
319	107220	sp|Q5TBA9|FRY_HUMAN	K.ATFAGGSR.D	Y	10.23	765.377	47.9	383.714	2	2.9	636	1	1	1	0	1	2802	2809
319	107220	sp|Q5TBA9|FRY_HUMAN	K.KTYLSK(+229.16).T	Y	6.18	967.591	20.9	484.813	2	8.17	2810	1	1	0.833	0.667	1.167	535	540	TMT6plex
319	39837	tr|A0A286YFA9|A0A286YFA9_HUMAN	K.Q(+.98)(+229.16)LFLNR.W	N	15.84	1019.6	-0.6	510.805	2	11.02	4152	1	1	1.238	1.667	1	375	380	Deamidation (NQ); TMT6plex
319	39837	tr|A0A286YFA9|A0A286YFA9_HUMAN	K.ATFAGGSR.D	Y	10.23	765.377	47.9	383.714	2	2.9	636	1	1	1	0	1	2805	2812
319	39837	tr|A0A286YFA9|A0A286YFA9_HUMAN	K.KTYLSK(+229.16).T	Y	6.18	967.591	20.9	484.813	2	8.17	2810	1	1	0.833	0.667	1.167	535	540	TMT6plex
319	109384	tr|Q66S35|Q66S35_HUMAN	G.KTYISK(+229.16).K	Y	6.18	967.591	20.9	484.813	2	8.17	2810	1	1	0.833	0.667	1.167	52	57	TMT6plex
319	109422	sp|Q16875-4|F263_HUMAN	G.KTYISK(+229.16).K	Y	6.18	967.591	20.9	484.813	2	8.17	2810	1	1	0.833	0.667	1.167	62	67	TMT6plex
564	107210	sp|Q562E7-4|WDR81_HUMAN	L.DSISLAGK(+229.16).A	Y	15.7	1018.59	15.8	510.308	2	10.73	4012	1	1	1.5	1.5	1.5	667	674	TMT6plex
564	59027	tr|A0A0J9YXM6|A0A0J9YXM6_HUMAN	L.DSISLAGK(+229.16).A	Y	15.7	1018.59	15.8	510.308	2	10.73	4012	1	1	1.5	1.5	1.5	667	674	TMT6plex
133	107342	sp|Q9ULU4-6|PKCB1_HUMAN	A.ADIAK(+229.16).Y	N	15.69	745.454	-3.1	373.733	2	4.04	1090	1	1	2.312	1	1.125	733	737	TMT6plex
133	107342	sp|Q9ULU4-6|PKCB1_HUMAN	A.A(+229.16)DIAK(+229.16).Y	N	10.66	974.617	-3.7	488.314	2	7.58	2529	2	1	0.983	0.623	1.017	733	737	TMT6plex
133	107342	sp|Q9ULU4-6|PKCB1_HUMAN	R.ETPSSILLGSN(+.98)Q(+.98)GSVSK(+229.16).R	Y	6.26	1934	9.7	645.682	3	15.32	6184	1	1	0.5	0.5	0.5	937	953	Deamidation (NQ); TMT6plex
133	42520	tr|A0A087WYS3|A0A087WYS3_HUMAN	A.ADIAK(+229.16).Y	N	15.69	745.454	-3.1	373.733	2	4.04	1090	1	1	2.312	1	1.125	797	801	TMT6plex
133	42520	tr|A0A087WYS3|A0A087WYS3_HUMAN	A.A(+229.16)DIAK(+229.16).Y	N	10.66	974.617	-3.7	488.314	2	7.58	2529	2	1	0.983	0.623	1.017	797	801	TMT6plex
133	42520	tr|A0A087WYS3|A0A087WYS3_HUMAN	R.ETPSSILLGSN(+.98)Q(+.98)GSVSK(+229.16).R	Y	6.26	1934	9.7	645.682	3	15.32	6184	1	1	0.5	0.5	0.5	1001	1017	Deamidation (NQ); TMT6plex
133	42534	tr|H7C4X9|H7C4X9_HUMAN	A.ADIAK(+229.16).Y	N	15.69	745.454	-3.1	373.733	2	4.04	1090	1	1	2.312	1	1.125	805	809	TMT6plex
133	42534	tr|H7C4X9|H7C4X9_HUMAN	A.A(+229.16)DIAK(+229.16).Y	N	10.66	974.617	-3.7	488.314	2	7.58	2529	2	1	0.983	0.623	1.017	805	809	TMT6plex
133	42534	tr|H7C4X9|H7C4X9_HUMAN	R.ETPSSILLGSN(+.98)Q(+.98)GSVSK(+229.16).R	Y	6.26	1934	9.7	645.682	3	15.32	6184	1	1	0.5	0.5	0.5	1009	1025	Deamidation (NQ); TMT6plex
133	83849	sp|Q9ULU4-23|PKCB1_HUMAN	A.ADIAK(+229.16).Y	N	15.69	745.454	-3.1	373.733	2	4.04	1090	1	1	2.312	1	1.125	815	819	TMT6plex
133	83849	sp|Q9ULU4-23|PKCB1_HUMAN	A.A(+229.16)DIAK(+229.16).Y	N	10.66	974.617	-3.7	488.314	2	7.58	2529	2	1	0.983	0.623	1.017	815	819	TMT6plex
133	83849	sp|Q9ULU4-23|PKCB1_HUMAN	R.ETPSSILLGSN(+.98)Q(+.98)GSVSK(+229.16).R	Y	6.26	1934	9.7	645.682	3	15.32	6184	1	1	0.5	0.5	0.5	1019	1035	Deamidation (NQ); TMT6plex
133	107381	sp|Q9ULU4-8|PKCB1_HUMAN	A.ADIAK(+229.16).Y	N	15.69	745.454	-3.1	373.733	2	4.04	1090	1	1	2.312	1	1.125	817	821	TMT6plex
133	107381	sp|Q9ULU4-8|PKCB1_HUMAN	A.A(+229.16)DIAK(+229.16).Y	N	10.66	974.617	-3.7	488.314	2	7.58	2529	2	1	0.983	0.623	1.017	817	821	TMT6plex
133	107381	sp|Q9ULU4-8|PKCB1_HUMAN	R.ETPSSILLGSN(+.98)Q(+.98)GSVSK(+229.16).R	Y	6.26	1934	9.7	645.682	3	15.32	6184	1	1	0.5	0.5	0.5	1021	1037	Deamidation (NQ); TMT6plex
133	3125	tr|A0A087WVZ6|A0A087WVZ6_HUMAN	A.ADIAK(+229.16).Y	N	15.69	745.454	-3.1	373.733	2	4.04	1090	1	1	2.312	1	1.125	873	877	TMT6plex
133	3125	tr|A0A087WVZ6|A0A087WVZ6_HUMAN	A.A(+229.16)DIAK(+229.16).Y	N	10.66	974.617	-3.7	488.314	2	7.58	2529	2	1	0.983	0.623	1.017	873	877	TMT6plex
133	3125	tr|A0A087WVZ6|A0A087WVZ6_HUMAN	R.ETPSSILLGSN(+.98)Q(+.98)GSVSK(+229.16).R	Y	6.26	1934	9.7	645.682	3	15.32	6184	1	1	0.5	0.5	0.5	1050	1066	Deamidation (NQ); TMT6plex
133	83920	sp|Q9ULU4-22|PKCB1_HUMAN	A.ADIAK(+229.16).Y	N	15.69	745.454	-3.1	373.733	2	4.04	1090	1	1	2.312	1	1.125	898	902	TMT6plex
133	83920	sp|Q9ULU4-22|PKCB1_HUMAN	A.A(+229.16)DIAK(+229.16).Y	N	10.66	974.617	-3.7	488.314	2	7.58	2529	2	1	0.983	0.623	1.017	898	902	TMT6plex
133	83920	sp|Q9ULU4-22|PKCB1_HUMAN	R.ETPSSILLGSN(+.98)Q(+.98)GSVSK(+229.16).R	Y	6.26	1934	9.7	645.682	3	15.32	6184	1	1	0.5	0.5	0.5	1075	1091	Deamidation (NQ); TMT6plex
133	83924	sp|Q9ULU4-16|PKCB1_HUMAN	A.ADIAK(+229.16).Y	N	15.69	745.454	-3.1	373.733	2	4.04	1090	1	1	2.312	1	1.125	873	877	TMT6plex
133	83924	sp|Q9ULU4-16|PKCB1_HUMAN	A.A(+229.16)DIAK(+229.16).Y	N	10.66	974.617	-3.7	488.314	2	7.58	2529	2	1	0.983	0.623	1.017	873	877	TMT6plex
133	83924	sp|Q9ULU4-16|PKCB1_HUMAN	R.ETPSSILLGSN(+.98)Q(+.98)GSVSK(+229.16).R	Y	6.26	1934	9.7	645.682	3	15.32	6184	1	1	0.5	0.5	0.5	1077	1093	Deamidation (NQ); TMT6plex
133	107419	sp|Q9ULU4-9|PKCB1_HUMAN	A.ADIAK(+229.16).Y	N	15.69	745.454	-3.1	373.733	2	4.04	1090	1	1	2.312	1	1.125	878	882	TMT6plex
133	107419	sp|Q9ULU4-9|PKCB1_HUMAN	A.A(+229.16)DIAK(+229.16).Y	N	10.66	974.617	-3.7	488.314	2	7.58	2529	2	1	0.983	0.623	1.017	878	882	TMT6plex
133	107419	sp|Q9ULU4-9|PKCB1_HUMAN	R.ETPSSILLGSN(+.98)Q(+.98)GSVSK(+229.16).R	Y	6.26	1934	9.7	645.682	3	15.32	6184	1	1	0.5	0.5	0.5	1082	1098	Deamidation (NQ); TMT6plex
133	83972	sp|Q9ULU4-13|PKCB1_HUMAN	A.ADIAK(+229.16).Y	N	15.69	745.454	-3.1	373.733	2	4.04	1090	1	1	2.312	1	1.125	898	902	TMT6plex
133	83972	sp|Q9ULU4-13|PKCB1_HUMAN	A.A(+229.16)DIAK(+229.16).Y	N	10.66	974.617	-3.7	488.314	2	7.58	2529	2	1	0.983	0.623	1.017	898	902	TMT6plex
133	83972	sp|Q9ULU4-13|PKCB1_HUMAN	R.ETPSSILLGSN(+.98)Q(+.98)GSVSK(+229.16).R	Y	6.26	1934	9.7	645.682	3	15.32	6184	1	1	0.5	0.5	0.5	1102	1118	Deamidation (NQ); TMT6plex
133	107441	sp|Q9ULU4-11|PKCB1_HUMAN	A.ADIAK(+229.16).Y	N	15.69	745.454	-3.1	373.733	2	4.04	1090	1	1	2.312	1	1.125	924	928	TMT6plex
133	107441	sp|Q9ULU4-11|PKCB1_HUMAN	A.A(+229.16)DIAK(+229.16).Y	N	10.66	974.617	-3.7	488.314	2	7.58	2529	2	1	0.983	0.623	1.017	924	928	TMT6plex
133	107441	sp|Q9ULU4-11|PKCB1_HUMAN	R.ETPSSILLGSN(+.98)Q(+.98)GSVSK(+229.16).R	Y	6.26	1934	9.7	645.682	3	15.32	6184	1	1	0.5	0.5	0.5	1128	1144	Deamidation (NQ); TMT6plex
133	94972	sp|Q9ULU4-7|PKCB1_HUMAN	A.ADIAK(+229.16).Y	N	15.69	745.454	-3.1	373.733	2	4.04	1090	1	1	2.312	1	1.125	944	948	TMT6plex
133	94972	sp|Q9ULU4-7|PKCB1_HUMAN	A.A(+229.16)DIAK(+229.16).Y	N	10.66	974.617	-3.7	488.314	2	7.58	2529	2	1	0.983	0.623	1.017	944	948	TMT6plex
133	94972	sp|Q9ULU4-7|PKCB1_HUMAN	R.ETPSSILLGSN(+.98)Q(+.98)GSVSK(+229.16).R	Y	6.26	1934	9.7	645.682	3	15.32	6184	1	1	0.5	0.5	0.5	1148	1164	Deamidation (NQ); TMT6plex
133	84045	sp|Q9ULU4-19|PKCB1_HUMAN	A.ADIAK(+229.16).Y	N	15.69	745.454	-3.1	373.733	2	4.04	1090	1	1	2.312	1	1.125	951	955	TMT6plex
133	84045	sp|Q9ULU4-19|PKCB1_HUMAN	A.A(+229.16)DIAK(+229.16).Y	N	10.66	974.617	-3.7	488.314	2	7.58	2529	2	1	0.983	0.623	1.017	951	955	TMT6plex
133	84045	sp|Q9ULU4-19|PKCB1_HUMAN	R.ETPSSILLGSN(+.98)Q(+.98)GSVSK(+229.16).R	Y	6.26	1934	9.7	645.682	3	15.32	6184	1	1	0.5	0.5	0.5	1155	1171	Deamidation (NQ); TMT6plex
136	3348	tr|A0A087WYN9|A0A087WYN9_HUMAN	E.ADLAK(+229.16).S	N	15.69	745.454	-3.1	373.733	2	4.04	1090	1	1	2.312	1	1.125	1121	1125	TMT6plex
136	3348	tr|A0A087WYN9|A0A087WYN9_HUMAN	E.A(+229.16)DLAK(+229.16).S	N	10.66	974.617	-3.7	488.314	2	7.58	2529	2	1	0.983	0.623	1.017	1121	1125	TMT6plex
136	3348	tr|A0A087WYN9|A0A087WYN9_HUMAN	K.SAAATEEEKGK.K	Y	6.78	1119.54	-53.3	560.748	2	13.49	5326	1	1	0.5	0.5	0.5	347	357
136	3348	tr|A0A087WYN9|A0A087WYN9_HUMAN	A.EQQNEEEK(+229.16).N	Y	6.75	1261.6	-31.5	631.787	2	8.03	2743	1	1	0.5	0	0	238	245	TMT6plex
136	70842	sp|Q7Z478|DHX29_HUMAN	E.ADLAK(+229.16).S	N	15.69	745.454	-3.1	373.733	2	4.04	1090	1	1	2.312	1	1.125	1121	1125	TMT6plex
136	70842	sp|Q7Z478|DHX29_HUMAN	E.A(+229.16)DLAK(+229.16).S	N	10.66	974.617	-3.7	488.314	2	7.58	2529	2	1	0.983	0.623	1.017	1121	1125	TMT6plex
136	70842	sp|Q7Z478|DHX29_HUMAN	A.EQQNEEEK(+229.16).N	Y	6.75	1261.6	-31.5	631.787	2	8.03	2743	1	1	0.5	0	0	238	245	TMT6plex
234	107621	sp|Q4G0J3|LARP7_HUMAN	L.ADIAK(+229.16).Q	N	15.69	745.454	-3.1	373.733	2	4.04	1090	1	1	2.312	1	1.125	36	40	TMT6plex
234	107621	sp|Q4G0J3|LARP7_HUMAN	L.A(+229.16)DIAK(+229.16).Q	N	10.66	974.617	-3.7	488.314	2	7.58	2529	2	1	0.983	0.623	1.017	36	40	TMT6plex
234	107621	sp|Q4G0J3|LARP7_HUMAN	K.DSSLLKTK.R	Y	5.23	890.507	-60.3	446.234	2	7.2	2359	1	1	0	1	3	349	356
268	69869	sp|P49792|RBP2_HUMAN	F.ADLAK(+229.16).S	N	15.69	745.454	-3.1	373.733	2	4.04	1090	1	1	2.312	1	1.125	1948	1952	TMT6plex
268	69869	sp|P49792|RBP2_HUMAN	F.A(+229.16)DLAK(+229.16).S	N	10.66	974.617	-3.7	488.314	2	7.58	2529	2	1	0.983	0.623	1.017	1948	1952	TMT6plex
274	110244	sp|O75051|PLXA2_HUMAN	Y.ADIAK(+229.16).L	N	15.69	745.454	-3.1	373.733	2	4.04	1090	1	1	2.312	1	1.125	1816	1820	TMT6plex
274	110244	sp|O75051|PLXA2_HUMAN	Y.A(+229.16)DIAK(+229.16).L	N	10.66	974.617	-3.7	488.314	2	7.58	2529	2	1	0.983	0.623	1.017	1816	1820	TMT6plex
609	107361	sp|P06730-2|IF4E_HUMAN	R.W(+229.16)DLAMLPR.L	Y	15.66	1229.68	-20	615.835	2	7.77	2618	1	1	1.143	1.143	1	135	142	TMT6plex
571	2898	tr|F8WBW2|F8WBW2_HUMAN	K.QDLMIEDNLLK(+229.16).L	Y	15.65	1559.84	28.1	520.97	3	13.85	5495	1	1	0	1	2	555	565	TMT6plex
571	70610	sp|Q9UFE4|CCD39_HUMAN	K.QDLMIEDNLLK(+229.16).L	Y	15.65	1559.84	28.1	520.97	3	13.85	5495	1	1	0	1	2	555	565	TMT6plex
308	107181	sp|P48634|PRC2A_HUMAN	G.APPSPAPAR.F	Y	15.58	862.466	45.6	432.26	2	3.96	1053	1	1	0	0	0	1144	1152
591	107302	sp|Q9P1A2-3|PP4RL_HUMAN	R.SAKPVR.S	Y	9.07	656.397	28.3	329.215	2	2.44	471	1	1	0.6	1	0.6	179	184
329	72981	sp|Q9NRC6|SPTN5_HUMAN	G.ASAALLSTK(+229.16).E	Y	15.4	1089.66	51.2	545.865	2	9.48	3419	1	1	1.368	1.079	1.263	172	180	TMT6plex
613	68803	sp|P05787|K2C8_HUMAN	L.EVDPN(+.98)IQAVR.T	Y	15.4	1140.58	7.5	571.3	2	9.02	3205	2	1	0	1	0	79	88	Deamidation (NQ)
185	82605	sp|Q9NRL2-2|BAZ1A_HUMAN	R.EKADALEAK(+229.16).K	Y	15.31	1202.67	59.5	602.379	2	13.94	5536	1	1	1	0	1	330	338	TMT6plex
185	82605	sp|Q9NRL2-2|BAZ1A_HUMAN	T.LLQEK(+229.16).S	N	12.94	858.538	-2.3	430.275	2	5.17	1515	1	1	1	2	1	890	894	TMT6plex
185	82605	sp|Q9NRL2-2|BAZ1A_HUMAN	E.ALESEK(+229.16).K	N	8.29	904.507	-62.3	453.233	2	8.84	3116	1	1	2	1	0	67	72	TMT6plex
185	82605	sp|Q9NRL2-2|BAZ1A_HUMAN	S.V(+229.16)QLPK(+229.16).P	N	5.36	1041.7	-1.3	521.854	2	10.66	3981	1	1	1.75	0.25	0.75	848	852	TMT6plex
318	71071	sp|P01011|AACT_HUMAN	G.AHN(+.98)TTLTEILK(+229.16).G	Y	15.26	1469.83	18.2	490.959	3	7.49	2487	2	1	1.075	1.006	1.119	91	101	Deamidation (NQ); TMT6plex
318	71071	sp|P01011|AACT_HUMAN	K.VTNPK(+229.16).Q	N	10.7	786.48	-0.9	394.247	2	2.39	453	1	1	1.5	0.5	3.5	417	421	TMT6plex
318	107380	sp|P01011-2|AACT_HUMAN	G.AHN(+.98)TTLTEILK(+229.16).G	Y	15.26	1469.83	18.2	490.959	3	7.49	2487	2	1	1.075	1.006	1.119	91	101	Deamidation (NQ); TMT6plex
318	40085	tr|G3V595|G3V595_HUMAN	G.AHN(+.98)TTLTEILK(+229.16).G	Y	15.26	1469.83	18.2	490.959	3	7.49	2487	2	1	1.075	1.006	1.119	91	101	Deamidation (NQ); TMT6plex
318	4079	tr|G3V3A0|G3V3A0_HUMAN	K.VTNPK(+229.16).Q	N	10.7	786.48	-0.9	394.247	2	2.39	453	1	1	1.5	0.5	3.5	199	203	TMT6plex
1196	14464	tr|Q5H966|Q5H966_HUMAN	C.NTEEQLK(+229.16).T	Y	15.16	1089.59	-0.9	545.8	2	7.47	2479	1	1	0.5	1.5	1.5	23	29	TMT6plex
1196	107390	sp|Q9UN30-2|SCML1_HUMAN	C.NTEEQLK(+229.16).T	Y	15.16	1089.59	-0.9	545.8	2	7.47	2479	1	1	0.5	1.5	1.5	23	29	TMT6plex
1196	107393	sp|Q9UN30|SCML1_HUMAN	C.NTEEQLK(+229.16).T	Y	15.16	1089.59	-0.9	545.8	2	7.47	2479	1	1	0.5	1.5	1.5	50	56	TMT6plex
25	72725	sp|Q9UPN3|MACF1_HUMAN	L.LIQEK(+229.16).L	N	12.94	858.538	-2.3	430.275	2	5.17	1515	1	1	1	2	1	5531	5535	TMT6plex
25	72725	sp|Q9UPN3|MACF1_HUMAN	K.KTFLAKDDHK(+229.16).E	Y	12.77	1430.81	14.1	716.422	2	12.89	5049	1	1	0	1	0	2237	2246	TMT6plex
25	72725	sp|Q9UPN3|MACF1_HUMAN	Q.IEDVR.L	N	12.69	630.334	-32.2	316.164	2	1.97	299	2	1	1	0	0	5164	5168
25	72725	sp|Q9UPN3|MACF1_HUMAN	G.LMDEK(+229.16).L	N	11.61	863.462	-5	432.736	2	7.63	2553	2	1	0.5	1	1.5	2359	2363	TMT6plex
25	72725	sp|Q9UPN3|MACF1_HUMAN	D.V(+229.16)VLIK(+229.16).N	N	10.83	1028.74	-4.1	515.373	2	13.78	5461	1	1	0.5	0.5	1	6518	6522	TMT6plex
25	72725	sp|Q9UPN3|MACF1_HUMAN	K.TKETKHQ(+.98)ISSSNEC(+57.02)KEK(+229.16).S	Y	6.9	2263.13	-8	566.786	4	8.29	2870	1	1	0	1	0	3160	3176	Deamidation (NQ); Carbamidomethylation; TMT6plex
25	72725	sp|Q9UPN3|MACF1_HUMAN	K.DQ(+.98)LNEM(+15.99)KEFK(+229.16).V	Y	6.01	1526.75	-3.7	764.379	2	7.8	2634	1	1	0.667	1.667	1.333	6151	6160	Deamidation (NQ); Oxidation (M); TMT6plex
25	4851	tr|H3BPE1|H3BPE1_HUMAN	L.LIQEK(+229.16).L	N	12.94	858.538	-2.3	430.275	2	5.17	1515	1	1	1	2	1	5635	5639	TMT6plex
25	4851	tr|H3BPE1|H3BPE1_HUMAN	K.KTFLAKDDHK(+229.16).E	Y	12.77	1430.81	14.1	716.422	2	12.89	5049	1	1	0	1	0	2232	2241	TMT6plex
25	4851	tr|H3BPE1|H3BPE1_HUMAN	Q.IEDVR.L	N	12.69	630.334	-32.2	316.164	2	1.97	299	2	1	1	0	0	5159	5163
25	4851	tr|H3BPE1|H3BPE1_HUMAN	G.LMDEK(+229.16).L	N	11.61	863.462	-5	432.736	2	7.63	2553	2	1	0.5	1	1.5	2354	2358	TMT6plex
25	4851	tr|H3BPE1|H3BPE1_HUMAN	D.V(+229.16)VLIK(+229.16).N	N	10.83	1028.74	-4.1	515.373	2	13.78	5461	1	1	0.5	0.5	1	6619	6623	TMT6plex
25	4851	tr|H3BPE1|H3BPE1_HUMAN	K.TKETKHQ(+.98)ISSSNEC(+57.02)KEK(+229.16).S	Y	6.9	2263.13	-8	566.786	4	8.29	2870	1	1	0	1	0	3155	3171	Deamidation (NQ); Carbamidomethylation; TMT6plex
25	4851	tr|H3BPE1|H3BPE1_HUMAN	K.DQ(+.98)LNEM(+15.99)KEFK(+229.16).V	Y	6.01	1526.75	-3.7	764.379	2	7.8	2634	1	1	0.667	1.667	1.333	6252	6261	Deamidation (NQ); Oxidation (M); TMT6plex
25	4852	tr|H3BQK9|H3BQK9_HUMAN	L.LIQEK(+229.16).L	N	12.94	858.538	-2.3	430.275	2	5.17	1515	1	1	1	2	1	5672	5676	TMT6plex
25	4852	tr|H3BQK9|H3BQK9_HUMAN	K.KTFLAKDDHK(+229.16).E	Y	12.77	1430.81	14.1	716.422	2	12.89	5049	1	1	0	1	0	2269	2278	TMT6plex
25	4852	tr|H3BQK9|H3BQK9_HUMAN	Q.IEDVR.L	N	12.69	630.334	-32.2	316.164	2	1.97	299	2	1	1	0	0	5196	5200
25	4852	tr|H3BQK9|H3BQK9_HUMAN	G.LMDEK(+229.16).L	N	11.61	863.462	-5	432.736	2	7.63	2553	2	1	0.5	1	1.5	2391	2395	TMT6plex
25	4852	tr|H3BQK9|H3BQK9_HUMAN	D.V(+229.16)VLIK(+229.16).N	N	10.83	1028.74	-4.1	515.373	2	13.78	5461	1	1	0.5	0.5	1	6656	6660	TMT6plex
25	4852	tr|H3BQK9|H3BQK9_HUMAN	K.TKETKHQ(+.98)ISSSNEC(+57.02)KEK(+229.16).S	Y	6.9	2263.13	-8	566.786	4	8.29	2870	1	1	0	1	0	3192	3208	Deamidation (NQ); Carbamidomethylation; TMT6plex
25	4852	tr|H3BQK9|H3BQK9_HUMAN	K.DQ(+.98)LNEM(+15.99)KEFK(+229.16).V	Y	6.01	1526.75	-3.7	764.379	2	7.8	2634	1	1	0.667	1.667	1.333	6289	6298	Deamidation (NQ); Oxidation (M); TMT6plex
25	73634	sp|Q9UPN3-5|MACF1_HUMAN	L.LIQEK(+229.16).L	N	12.94	858.538	-2.3	430.275	2	5.17	1515	1	1	1	2	1	4075	4079	TMT6plex
25	73634	sp|Q9UPN3-5|MACF1_HUMAN	K.KTFLAKDDHK(+229.16).E	Y	12.77	1430.81	14.1	716.422	2	12.89	5049	1	1	0	1	0	672	681	TMT6plex
25	73634	sp|Q9UPN3-5|MACF1_HUMAN	Q.IEDVR.L	N	12.69	630.334	-32.2	316.164	2	1.97	299	2	1	1	0	0	3599	3603
25	73634	sp|Q9UPN3-5|MACF1_HUMAN	G.LMDEK(+229.16).L	N	11.61	863.462	-5	432.736	2	7.63	2553	2	1	0.5	1	1.5	794	798	TMT6plex
25	73634	sp|Q9UPN3-5|MACF1_HUMAN	D.V(+229.16)VLIK(+229.16).N	N	10.83	1028.74	-4.1	515.373	2	13.78	5461	1	1	0.5	0.5	1	5062	5066	TMT6plex
25	73634	sp|Q9UPN3-5|MACF1_HUMAN	K.TKETKHQ(+.98)ISSSNEC(+57.02)KEK(+229.16).S	Y	6.9	2263.13	-8	566.786	4	8.29	2870	1	1	0	1	0	1595	1611	Deamidation (NQ); Carbamidomethylation; TMT6plex
25	73634	sp|Q9UPN3-5|MACF1_HUMAN	K.DQ(+.98)LNEM(+15.99)KEFK(+229.16).V	Y	6.01	1526.75	-3.7	764.379	2	7.8	2634	1	1	0.667	1.667	1.333	4695	4704	Deamidation (NQ); Oxidation (M); TMT6plex
25	40555	tr|A0A087WUP6|A0A087WUP6_HUMAN	I.LEDVR.K	N	12.69	630.334	-32.2	316.164	2	1.97	299	2	1	1	0	0	88	92
25	107850	sp|P09210|GSTA2_HUMAN	A.LIQEK(+229.16).T	N	12.94	858.538	-2.3	430.275	2	5.17	1515	1	1	1	2	1	123	127	TMT6plex
25	107988	sp|Q8IVM0|CCD50_HUMAN	R.LLQEK(+229.16).E	N	12.94	858.538	-2.3	430.275	2	5.17	1515	1	1	1	2	1	115	119	TMT6plex
25	40653	tr|E5RHA3|E5RHA3_HUMAN	S.LLQEK(+229.16).S	N	12.94	858.538	-2.3	430.275	2	5.17	1515	1	1	1	2	1	48	52	TMT6plex
25	107231	sp|Q6UWJ1-3|TMCO3_HUMAN	I.LEDVR.K	N	12.69	630.334	-32.2	316.164	2	1.97	299	2	1	1	0	0	184	188
25	108293	sp|Q86X53|ERIC1_HUMAN	S.LLQEK(+229.16).S	N	12.94	858.538	-2.3	430.275	2	5.17	1515	1	1	1	2	1	142	146	TMT6plex
25	108365	sp|Q8IVM0-2|CCD50_HUMAN	R.LLQEK(+229.16).E	N	12.94	858.538	-2.3	430.275	2	5.17	1515	1	1	1	2	1	115	119	TMT6plex
25	108399	sp|Q9Y2I8-2|WDR37_HUMAN	A.LLQEK(+229.16)	N	12.94	858.538	-2.3	430.275	2	5.17	1515	1	1	1	2	1	491	495	TMT6plex
25	107239	sp|Q6UWJ1-2|TMCO3_HUMAN	I.LEDVR.K	N	12.69	630.334	-32.2	316.164	2	1.97	299	2	1	1	0	0	184	188
25	41351	tr|C4P093|C4P093_HUMAN	W.LLQEK(+229.16).Q	N	12.94	858.538	-2.3	430.275	2	5.17	1515	1	1	1	2	1	458	462	TMT6plex
25	42133	tr|F5GZ78|F5GZ78_HUMAN	G.LEDVR.P	N	12.69	630.334	-32.2	316.164	2	1.97	299	2	1	1	0	0	208	212
25	108679	sp|Q6P995-2|F171B_HUMAN	A.V(+229.16)VLLK(+229.16).A	N	10.83	1028.74	-4.1	515.373	2	13.78	5461	1	1	0.5	0.5	1	18	22	TMT6plex
25	108693	sp|Q8N5V2-3|NGEF_HUMAN	Q.LLQEK(+229.16).A	N	12.94	858.538	-2.3	430.275	2	5.17	1515	1	1	1	2	1	288	292	TMT6plex
25	42100	tr|H0Y5P0|H0Y5P0_HUMAN	S.LLQEK(+229.16).L	N	12.94	858.538	-2.3	430.275	2	5.17	1515	1	1	1	2	1	5	9	TMT6plex
25	107254	sp|Q6UWJ1|TMCO3_HUMAN	I.LEDVR.K	N	12.69	630.334	-32.2	316.164	2	1.97	299	2	1	1	0	0	184	188
25	84231	sp|Q6AWC2-5|WWC2_HUMAN	F.LLQEK(+229.16).S	N	12.94	858.538	-2.3	430.275	2	5.17	1515	1	1	1	2	1	391	395	TMT6plex
25	108971	sp|P20592|MX2_HUMAN	Q.ILQEK(+229.16).N	N	12.94	858.538	-2.3	430.275	2	5.17	1515	1	1	1	2	1	668	672	TMT6plex
25	109041	sp|A4UGR9-7|XIRP2_HUMAN	L.LEDVR.T	N	12.69	630.334	-32.2	316.164	2	1.97	299	2	1	1	0	0	359	363
25	109179	sp|Q9UQ88-2|CD11A_HUMAN	E.ILQEK(+229.16).K	N	12.94	858.538	-2.3	430.275	2	5.17	1515	1	1	1	2	1	16	20	TMT6plex
25	109184	sp|P21127-2|CD11B_HUMAN	E.ILQEK(+229.16).K	N	12.94	858.538	-2.3	430.275	2	5.17	1515	1	1	1	2	1	16	20	TMT6plex
25	84387	sp|Q9ULB4|CADH9_HUMAN	I.LLQEK(+229.16).P	N	12.94	858.538	-2.3	430.275	2	5.17	1515	1	1	1	2	1	23	27	TMT6plex
25	4846	tr|H0Y390|H0Y390_HUMAN	L.LIQEK(+229.16).L	N	12.94	858.538	-2.3	430.275	2	5.17	1515	1	1	1	2	1	2577	2581	TMT6plex
25	4846	tr|H0Y390|H0Y390_HUMAN	Q.IEDVR.L	N	12.69	630.334	-32.2	316.164	2	1.97	299	2	1	1	0	0	2210	2214
25	4846	tr|H0Y390|H0Y390_HUMAN	D.V(+229.16)VLIK(+229.16).N	N	10.83	1028.74	-4.1	515.373	2	13.78	5461	1	1	0.5	0.5	1	3564	3568	TMT6plex
25	4846	tr|H0Y390|H0Y390_HUMAN	K.DQ(+.98)LNEM(+15.99)KEFK(+229.16).V	Y	6.01	1526.75	-3.7	764.379	2	7.8	2634	1	1	0.667	1.667	1.333	3197	3206	Deamidation (NQ); Oxidation (M); TMT6plex
25	72592	sp|Q9UPN3-4|MACF1_HUMAN	L.LIQEK(+229.16).L	N	12.94	858.538	-2.3	430.275	2	5.17	1515	1	1	1	2	1	3443	3447	TMT6plex
25	72592	sp|Q9UPN3-4|MACF1_HUMAN	Q.IEDVR.L	N	12.69	630.334	-32.2	316.164	2	1.97	299	2	1	1	0	0	3076	3080
25	72592	sp|Q9UPN3-4|MACF1_HUMAN	D.V(+229.16)VLIK(+229.16).N	N	10.83	1028.74	-4.1	515.373	2	13.78	5461	1	1	0.5	0.5	1	4430	4434	TMT6plex
25	72592	sp|Q9UPN3-4|MACF1_HUMAN	K.DQ(+.98)LNEM(+15.99)KEFK(+229.16).V	Y	6.01	1526.75	-3.7	764.379	2	7.8	2634	1	1	0.667	1.667	1.333	4063	4072	Deamidation (NQ); Oxidation (M); TMT6plex
25	84802	sp|Q9UPN3-3|MACF1_HUMAN	L.LIQEK(+229.16).L	N	12.94	858.538	-2.3	430.275	2	5.17	1515	1	1	1	2	1	3517	3521	TMT6plex
25	84802	sp|Q9UPN3-3|MACF1_HUMAN	Q.IEDVR.L	N	12.69	630.334	-32.2	316.164	2	1.97	299	2	1	1	0	0	3041	3045
25	84802	sp|Q9UPN3-3|MACF1_HUMAN	D.V(+229.16)VLIK(+229.16).N	N	10.83	1028.74	-4.1	515.373	2	13.78	5461	1	1	0.5	0.5	1	4504	4508	TMT6plex
25	84802	sp|Q9UPN3-3|MACF1_HUMAN	K.DQ(+.98)LNEM(+15.99)KEFK(+229.16).V	Y	6.01	1526.75	-3.7	764.379	2	7.8	2634	1	1	0.667	1.667	1.333	4137	4146	Deamidation (NQ); Oxidation (M); TMT6plex
25	72597	sp|Q9UPN3-2|MACF1_HUMAN	L.LIQEK(+229.16).L	N	12.94	858.538	-2.3	430.275	2	5.17	1515	1	1	1	2	1	3573	3577	TMT6plex
25	72597	sp|Q9UPN3-2|MACF1_HUMAN	Q.IEDVR.L	N	12.69	630.334	-32.2	316.164	2	1.97	299	2	1	1	0	0	3097	3101
25	72597	sp|Q9UPN3-2|MACF1_HUMAN	D.V(+229.16)VLIK(+229.16).N	N	10.83	1028.74	-4.1	515.373	2	13.78	5461	1	1	0.5	0.5	1	4560	4564	TMT6plex
25	72597	sp|Q9UPN3-2|MACF1_HUMAN	K.DQ(+.98)LNEM(+15.99)KEFK(+229.16).V	Y	6.01	1526.75	-3.7	764.379	2	7.8	2634	1	1	0.667	1.667	1.333	4193	4202	Deamidation (NQ); Oxidation (M); TMT6plex
25	109339	sp|Q9P1Q0-3|VPS54_HUMAN	K.LLQEK(+229.16).L	N	12.94	858.538	-2.3	430.275	2	5.17	1515	1	1	1	2	1	87	91	TMT6plex
25	69751	sp|P78344|IF4G2_HUMAN	P.LIQEK(+229.16).P	N	12.94	858.538	-2.3	430.275	2	5.17	1515	1	1	1	2	1	525	529	TMT6plex
25	109793	sp|Q9NZC9|SMAL1_HUMAN	P.LIQEK(+229.16).I	N	12.94	858.538	-2.3	430.275	2	5.17	1515	1	1	1	2	1	845	849	TMT6plex
25	109811	sp|Q9P1Q0-4|VPS54_HUMAN	K.LLQEK(+229.16).L	N	12.94	858.538	-2.3	430.275	2	5.17	1515	1	1	1	2	1	192	196	TMT6plex
25	109812	sp|Q9P1Q0-2|VPS54_HUMAN	K.LLQEK(+229.16).L	N	12.94	858.538	-2.3	430.275	2	5.17	1515	1	1	1	2	1	204	208	TMT6plex
25	109823	sp|Q9P1Q0|VPS54_HUMAN	K.LLQEK(+229.16).L	N	12.94	858.538	-2.3	430.275	2	5.17	1515	1	1	1	2	1	204	208	TMT6plex
25	109836	sp|A4UGR9-6|XIRP2_HUMAN	L.LEDVR.T	N	12.69	630.334	-32.2	316.164	2	1.97	299	2	1	1	0	0	614	618
25	109879	sp|Q86V20-2|FA35A_HUMAN	G.V(+229.16)VLIK(+229.16).A	N	10.83	1028.74	-4.1	515.373	2	13.78	5461	1	1	0.5	0.5	1	725	729	TMT6plex
25	29393	tr|E3W980|E3W980_HUMAN	L.ILQEK(+229.16).D	N	12.94	858.538	-2.3	430.275	2	5.17	1515	1	1	1	2	1	655	659	TMT6plex
25	109888	sp|Q9NX02-5|NALP2_HUMAN	K.LLQEK(+229.16).S	N	12.94	858.538	-2.3	430.275	2	5.17	1515	1	1	1	2	1	897	901	TMT6plex
25	27852	tr|H0Y424|H0Y424_HUMAN	R.LLQEK(+229.16).Y	N	12.94	858.538	-2.3	430.275	2	5.17	1515	1	1	1	2	1	868	872	TMT6plex
25	26257	tr|B7ZL25|B7ZL25_HUMAN	Q.LLQEK(+229.16).L	N	12.94	858.538	-2.3	430.275	2	5.17	1515	1	1	1	2	1	678	682	TMT6plex
25	109937	sp|Q8TDG4|HELQ_HUMAN	L.ILQEK(+229.16).D	N	12.94	858.538	-2.3	430.275	2	5.17	1515	1	1	1	2	1	722	726	TMT6plex
25	42657	tr|H0YLM8|H0YLM8_HUMAN	Q.ILQEK(+229.16).M	N	12.94	858.538	-2.3	430.275	2	5.17	1515	1	1	1	2	1	682	686	TMT6plex
25	83980	sp|Q6AWC2|WWC2_HUMAN	F.LLQEK(+229.16).S	N	12.94	858.538	-2.3	430.275	2	5.17	1515	1	1	1	2	1	489	493	TMT6plex
25	84008	sp|Q6AWC2-6|WWC2_HUMAN	F.LLQEK(+229.16).S	N	12.94	858.538	-2.3	430.275	2	5.17	1515	1	1	1	2	1	489	493	TMT6plex
25	69299	sp|P41252|SYIC_HUMAN	V.LIQEK(+229.16).T	N	12.94	858.538	-2.3	430.275	2	5.17	1515	1	1	1	2	1	1053	1057	TMT6plex
25	27965	tr|E9PMS6|E9PMS6_HUMAN	R.LLQEK(+229.16).Y	N	12.94	858.538	-2.3	430.275	2	5.17	1515	1	1	1	2	1	836	840	TMT6plex
25	3356	tr|H0YFN7|H0YFN7_HUMAN	L.LEDVR.L	N	12.69	630.334	-32.2	316.164	2	1.97	299	2	1	1	0	0	963	967
25	110081	sp|Q9Y6Q9-4|NCOA3_HUMAN	S.LLQEK(+229.16).H	N	12.94	858.538	-2.3	430.275	2	5.17	1515	1	1	1	2	1	687	691	TMT6plex
25	96831	sp|Q8WWI1-5|LMO7_HUMAN	R.LLQEK(+229.16).Y	N	12.94	858.538	-2.3	430.275	2	5.17	1515	1	1	1	2	1	959	963	TMT6plex
25	28031	tr|A0A0A0MTE2|A0A0A0MTE2_HUMAN	R.LLQEK(+229.16).Y	N	12.94	858.538	-2.3	430.275	2	5.17	1515	1	1	1	2	1	959	963	TMT6plex
25	110106	sp|Q9BXX2|AN30B_HUMAN	K.ILQEK(+229.16).N	N	12.94	858.538	-2.3	430.275	2	5.17	1515	1	1	1	2	1	1118	1122	TMT6plex
25	71245	sp|Q4ADV7-3|RIC1_HUMAN	L.LEDVR.L	N	12.69	630.334	-32.2	316.164	2	1.97	299	2	1	1	0	0	1034	1038
25	28042	tr|E9PMT2|E9PMT2_HUMAN	R.LLQEK(+229.16).Y	N	12.94	858.538	-2.3	430.275	2	5.17	1515	1	1	1	2	1	959	963	TMT6plex
25	110113	sp|Q9Y6Q9-2|NCOA3_HUMAN	S.LLQEK(+229.16).H	N	12.94	858.538	-2.3	430.275	2	5.17	1515	1	1	1	2	1	677	681	TMT6plex
25	110120	sp|Q9Y6Q9-3|NCOA3_HUMAN	S.LLQEK(+229.16).H	N	12.94	858.538	-2.3	430.275	2	5.17	1515	1	1	1	2	1	687	691	TMT6plex
25	110122	sp|Q9Y6Q9-5|NCOA3_HUMAN	S.LLQEK(+229.16).H	N	12.94	858.538	-2.3	430.275	2	5.17	1515	1	1	1	2	1	677	681	TMT6plex
25	110127	sp|Q9Y6Q9|NCOA3_HUMAN	S.LLQEK(+229.16).H	N	12.94	858.538	-2.3	430.275	2	5.17	1515	1	1	1	2	1	677	681	TMT6plex
25	71339	sp|Q4ADV7|RIC1_HUMAN	L.LEDVR.L	N	12.69	630.334	-32.2	316.164	2	1.97	299	2	1	1	0	0	1071	1075
25	49087	tr|A8MYJ1|A8MYJ1_HUMAN	D.V(+229.16)VLLK(+229.16).I	N	10.83	1028.74	-4.1	515.373	2	13.78	5461	1	1	0.5	0.5	1	23	27	TMT6plex
25	69893	sp|Q9UKK3|PARP4_HUMAN	A.LIQEK(+229.16).E	N	12.94	858.538	-2.3	430.275	2	5.17	1515	1	1	1	2	1	1101	1105	TMT6plex
29	69911	sp|Q8WXH0|SYNE2_HUMAN	T.LIQEK(+229.16).M	N	12.94	858.538	-2.3	430.275	2	5.17	1515	1	1	1	2	1	422	426	TMT6plex
29	69911	sp|Q8WXH0|SYNE2_HUMAN	K.INDRWQ(+.98)HLFDVIGSR.V	Y	11.93	1855.93	1.7	619.653	3	16.16	6585	3	1	1.35	1.575	1.35	5999	6013	Deamidation (NQ)
29	69911	sp|Q8WXH0|SYNE2_HUMAN	I.KTILLSK(+229.16).E	Y	11.46	1030.7	-34	516.337	2	11.36	4317	1	1	3	2	6	3910	3916	TMT6plex
29	69911	sp|Q8WXH0|SYNE2_HUMAN	R.I(+229.16)YQ(+.98)HLR.N	Y	9.89	1058.61	-44.4	530.288	2	8.29	2867	1	1	0.625	0.5	0.25	1257	1262	TMT6plex; Deamidation (NQ)
29	69911	sp|Q8WXH0|SYNE2_HUMAN	K.MLDMSFK(+229.16).D	Y	8.9	1099.56	23.2	550.801	2	11.86	4554	1	1	1	4	1	1383	1389	TMT6plex
29	69911	sp|Q8WXH0|SYNE2_HUMAN	K.RSSVLTQVNQLK(+229.16).T	Y	7.12	1600.95	-13.9	801.469	2	18.96	7912	1	1	0.667	0.333	0.167	5258	5269	TMT6plex
29	69912	sp|Q8WXH0-2|SYNE2_HUMAN	T.LIQEK(+229.16).M	N	12.94	858.538	-2.3	430.275	2	5.17	1515	1	1	1	2	1	422	426	TMT6plex
29	69912	sp|Q8WXH0-2|SYNE2_HUMAN	K.INDRWQ(+.98)HLFDVIGSR.V	Y	11.93	1855.93	1.7	619.653	3	16.16	6585	3	1	1.35	1.575	1.35	5999	6013	Deamidation (NQ)
29	69912	sp|Q8WXH0-2|SYNE2_HUMAN	I.KTILLSK(+229.16).E	Y	11.46	1030.7	-34	516.337	2	11.36	4317	1	1	3	2	6	3910	3916	TMT6plex
29	69912	sp|Q8WXH0-2|SYNE2_HUMAN	R.I(+229.16)YQ(+.98)HLR.N	Y	9.89	1058.61	-44.4	530.288	2	8.29	2867	1	1	0.625	0.5	0.25	1257	1262	TMT6plex; Deamidation (NQ)
29	69912	sp|Q8WXH0-2|SYNE2_HUMAN	K.MLDMSFK(+229.16).D	Y	8.9	1099.56	23.2	550.801	2	11.86	4554	1	1	1	4	1	1383	1389	TMT6plex
29	69912	sp|Q8WXH0-2|SYNE2_HUMAN	K.RSSVLTQVNQLK(+229.16).T	Y	7.12	1600.95	-13.9	801.469	2	18.96	7912	1	1	0.667	0.333	0.167	5258	5269	TMT6plex
29	83592	sp|Q8WXH0-7|SYNE2_HUMAN	K.INDRWQ(+.98)HLFDVIGSR.V	Y	11.93	1855.93	1.7	619.653	3	16.16	6585	3	1	1.35	1.575	1.35	2384	2398	Deamidation (NQ)
29	83592	sp|Q8WXH0-7|SYNE2_HUMAN	I.KTILLSK(+229.16).E	Y	11.46	1030.7	-34	516.337	2	11.36	4317	1	1	3	2	6	295	301	TMT6plex
29	83592	sp|Q8WXH0-7|SYNE2_HUMAN	K.RSSVLTQVNQLK(+229.16).T	Y	7.12	1600.95	-13.9	801.469	2	18.96	7912	1	1	0.667	0.333	0.167	1643	1654	TMT6plex
29	14755	tr|A0A0C4DGK3|A0A0C4DGK3_HUMAN	K.INDRWQ(+.98)HLFDVIGSR.V	Y	11.93	1855.93	1.7	619.653	3	16.16	6585	3	1	1.35	1.575	1.35	2633	2647	Deamidation (NQ)
29	14755	tr|A0A0C4DGK3|A0A0C4DGK3_HUMAN	I.KTILLSK(+229.16).E	Y	11.46	1030.7	-34	516.337	2	11.36	4317	1	1	3	2	6	544	550	TMT6plex
29	14755	tr|A0A0C4DGK3|A0A0C4DGK3_HUMAN	K.RSSVLTQVNQLK(+229.16).T	Y	7.12	1600.95	-13.9	801.469	2	18.96	7912	1	1	0.667	0.333	0.167	1892	1903	TMT6plex
29	14090	tr|G3V5X4|G3V5X4_HUMAN	T.LIQEK(+229.16).M	N	12.94	858.538	-2.3	430.275	2	5.17	1515	1	1	1	2	1	422	426	TMT6plex
29	14090	tr|G3V5X4|G3V5X4_HUMAN	I.KTILLSK(+229.16).E	Y	11.46	1030.7	-34	516.337	2	11.36	4317	1	1	3	2	6	3943	3949	TMT6plex
29	14090	tr|G3V5X4|G3V5X4_HUMAN	R.I(+229.16)YQ(+.98)HLR.N	Y	9.89	1058.61	-44.4	530.288	2	8.29	2867	1	1	0.625	0.5	0.25	1257	1262	TMT6plex; Deamidation (NQ)
29	14090	tr|G3V5X4|G3V5X4_HUMAN	K.MLDMSFK(+229.16).D	Y	8.9	1099.56	23.2	550.801	2	11.86	4554	1	1	1	4	1	1383	1389	TMT6plex
29	14090	tr|G3V5X4|G3V5X4_HUMAN	K.RSSVLTQVNQLK(+229.16).T	Y	7.12	1600.95	-13.9	801.469	2	18.96	7912	1	1	0.667	0.333	0.167	5175	5186	TMT6plex
29	3447	tr|A0A0A0MRE3|A0A0A0MRE3_HUMAN	T.LIQEK(+229.16).M	N	12.94	858.538	-2.3	430.275	2	5.17	1515	1	1	1	2	1	422	426	TMT6plex
29	3447	tr|A0A0A0MRE3|A0A0A0MRE3_HUMAN	I.KTILLSK(+229.16).E	Y	11.46	1030.7	-34	516.337	2	11.36	4317	1	1	3	2	6	3943	3949	TMT6plex
29	3447	tr|A0A0A0MRE3|A0A0A0MRE3_HUMAN	R.I(+229.16)YQ(+.98)HLR.N	Y	9.89	1058.61	-44.4	530.288	2	8.29	2867	1	1	0.625	0.5	0.25	1257	1262	TMT6plex; Deamidation (NQ)
29	3447	tr|A0A0A0MRE3|A0A0A0MRE3_HUMAN	K.MLDMSFK(+229.16).D	Y	8.9	1099.56	23.2	550.801	2	11.86	4554	1	1	1	4	1	1383	1389	TMT6plex
29	3447	tr|A0A0A0MRE3|A0A0A0MRE3_HUMAN	K.RSSVLTQVNQLK(+229.16).T	Y	7.12	1600.95	-13.9	801.469	2	18.96	7912	1	1	0.667	0.333	0.167	5181	5192	TMT6plex
29	2322	tr|G3V4T3|G3V4T3_HUMAN	K.INDRWQ(+.98)HLFDVIGSR.V	Y	11.93	1855.93	1.7	619.653	3	16.16	6585	3	1	1.35	1.575	1.35	975	989	Deamidation (NQ)
29	2322	tr|G3V4T3|G3V4T3_HUMAN	K.RSSVLTQVNQLK(+229.16).T	Y	7.12	1600.95	-13.9	801.469	2	18.96	7912	1	1	0.667	0.333	0.167	234	245	TMT6plex
38	73626	sp|Q5VST9-6|OBSCN_HUMAN	R.ASAELR.I	Y	13.48	645.345	84.2	323.707	2	3.05	687	1	1	0.625	0.875	1.625	6708	6713
38	73626	sp|Q5VST9-6|OBSCN_HUMAN	K.DKTAVLR.E	Y	13.16	801.471	22.4	401.752	2	5.7	1764	1	1	2	4	1	8224	8230
38	73626	sp|Q5VST9-6|OBSCN_HUMAN	F.IEDVR.N	N	12.69	630.334	-32.2	316.164	2	1.97	299	2	1	1	0	0	4157	4161
38	73626	sp|Q5VST9-6|OBSCN_HUMAN	T.VSVPR.V	N	11.22	556.333	-45.6	279.161	2	3.6	920	1	1	0.033	0	0.067	1893	1897
38	73626	sp|Q5VST9-6|OBSCN_HUMAN	E.ASALR.I	N	11.12	516.302	105.5	259.185	2	2.81	605	1	1	0.733	0.867	1	166	170
38	73626	sp|Q5VST9-6|OBSCN_HUMAN	R.FIEDVK.N	N	9.77	749.396	-36.8	375.692	2	3.4	826	1	1	0	0	0	3540	3545
38	73626	sp|Q5VST9-6|OBSCN_HUMAN	L.PQVVEELR.D	Y	5.45	968.529	57.6	485.3	2	11.39	4328	1	1	0.5	0	0.5	5775	5782
38	3952	tr|A6NGQ3|A6NGQ3_HUMAN	R.ASAELR.I	Y	13.48	645.345	84.2	323.707	2	3.05	687	1	1	0.625	0.875	1.625	7150	7155
38	3952	tr|A6NGQ3|A6NGQ3_HUMAN	K.DKTAVLR.E	Y	13.16	801.471	22.4	401.752	2	5.7	1764	1	1	2	4	1	8666	8672
38	3952	tr|A6NGQ3|A6NGQ3_HUMAN	F.IEDVR.N	N	12.69	630.334	-32.2	316.164	2	1.97	299	2	1	1	0	0	4586	4590
38	3952	tr|A6NGQ3|A6NGQ3_HUMAN	T.VSVPR.V	N	11.22	556.333	-45.6	279.161	2	3.6	920	1	1	0.033	0	0.067	2268	2272
38	3952	tr|A6NGQ3|A6NGQ3_HUMAN	E.ASALR.I	N	11.12	516.302	105.5	259.185	2	2.81	605	1	1	0.733	0.867	1	166	170
38	3952	tr|A6NGQ3|A6NGQ3_HUMAN	R.FIEDVK.N	N	9.77	749.396	-36.8	375.692	2	3.4	826	1	1	0	0	0	3969	3974
38	3952	tr|A6NGQ3|A6NGQ3_HUMAN	L.PQVVEELR.D	Y	5.45	968.529	57.6	485.3	2	11.39	4328	1	1	0.5	0	0.5	6217	6224
38	73617	sp|Q5VST9|OBSCN_HUMAN	R.ASAELR.I	Y	13.48	645.345	84.2	323.707	2	3.05	687	1	1	0.625	0.875	1.625	6193	6198
38	73617	sp|Q5VST9|OBSCN_HUMAN	K.DKTAVLR.E	Y	13.16	801.471	22.4	401.752	2	5.7	1764	1	1	2	4	1	7709	7715
38	73617	sp|Q5VST9|OBSCN_HUMAN	T.VSVPR.V	N	11.22	556.333	-45.6	279.161	2	3.6	920	1	1	0.033	0	0.067	1893	1897
38	73617	sp|Q5VST9|OBSCN_HUMAN	E.ASALR.I	N	11.12	516.302	105.5	259.185	2	2.81	605	1	1	0.733	0.867	1	166	170
38	73617	sp|Q5VST9|OBSCN_HUMAN	R.FIEDVK.N	N	9.77	749.396	-36.8	375.692	2	3.4	826	1	1	0	0	0	3540	3545
38	73617	sp|Q5VST9|OBSCN_HUMAN	L.PQVVEELR.D	Y	5.45	968.529	57.6	485.3	2	11.39	4328	1	1	0.5	0	0.5	5260	5267
38	73618	sp|Q5VST9-2|OBSCN_HUMAN	R.ASAELR.I	Y	13.48	645.345	84.2	323.707	2	3.05	687	1	1	0.625	0.875	1.625	6194	6199
38	73618	sp|Q5VST9-2|OBSCN_HUMAN	K.DKTAVLR.E	Y	13.16	801.471	22.4	401.752	2	5.7	1764	1	1	2	4	1	7710	7716
38	73618	sp|Q5VST9-2|OBSCN_HUMAN	T.VSVPR.V	N	11.22	556.333	-45.6	279.161	2	3.6	920	1	1	0.033	0	0.067	1893	1897
38	73618	sp|Q5VST9-2|OBSCN_HUMAN	E.ASALR.I	N	11.12	516.302	105.5	259.185	2	2.81	605	1	1	0.733	0.867	1	166	170
38	73618	sp|Q5VST9-2|OBSCN_HUMAN	R.FIEDVK.N	N	9.77	749.396	-36.8	375.692	2	3.4	826	1	1	0	0	0	3540	3545
38	73618	sp|Q5VST9-2|OBSCN_HUMAN	L.PQVVEELR.D	Y	5.45	968.529	57.6	485.3	2	11.39	4328	1	1	0.5	0	0.5	5260	5267
38	39780	tr|A0A1B0GTS2|A0A1B0GTS2_HUMAN	R.ASAELR.I	Y	13.48	645.345	84.2	323.707	2	3.05	687	1	1	0.625	0.875	1.625	810	815
38	39780	tr|A0A1B0GTS2|A0A1B0GTS2_HUMAN	K.DKTAVLR.E	Y	13.16	801.471	22.4	401.752	2	5.7	1764	1	1	2	4	1	2326	2332
38	73649	sp|Q5VST9-3|OBSCN_HUMAN	R.ASAELR.I	Y	13.48	645.345	84.2	323.707	2	3.05	687	1	1	0.625	0.875	1.625	6193	6198
38	73649	sp|Q5VST9-3|OBSCN_HUMAN	T.VSVPR.V	N	11.22	556.333	-45.6	279.161	2	3.6	920	1	1	0.033	0	0.067	1893	1897
38	73649	sp|Q5VST9-3|OBSCN_HUMAN	E.ASALR.I	N	11.12	516.302	105.5	259.185	2	2.81	605	1	1	0.733	0.867	1	166	170
38	73649	sp|Q5VST9-3|OBSCN_HUMAN	R.FIEDVK.N	N	9.77	749.396	-36.8	375.692	2	3.4	826	1	1	0	0	0	3540	3545
38	73649	sp|Q5VST9-3|OBSCN_HUMAN	L.PQVVEELR.D	Y	5.45	968.529	57.6	485.3	2	11.39	4328	1	1	0.5	0	0.5	5260	5267
38	73613	sp|Q5VST9-5|OBSCN_HUMAN	T.VSVPR.V	N	11.22	556.333	-45.6	279.161	2	3.6	920	1	1	0.033	0	0.067	1893	1897
38	73613	sp|Q5VST9-5|OBSCN_HUMAN	E.ASALR.I	N	11.12	516.302	105.5	259.185	2	2.81	605	1	1	0.733	0.867	1	166	170
38	73613	sp|Q5VST9-5|OBSCN_HUMAN	R.FIEDVK.N	N	9.77	749.396	-36.8	375.692	2	3.4	826	1	1	0	0	0	3540	3545
38	108529	sp|C9JL84-2|HHLA1_HUMAN	W.ASALR.S	N	11.12	516.302	105.5	259.185	2	2.81	605	1	1	0.733	0.867	1	118	122
38	3614	tr|H3BQA7|H3BQA7_HUMAN	F.IEDVR.N	N	12.69	630.334	-32.2	316.164	2	1.97	299	2	1	1	0	0	1433	1437
38	3614	tr|H3BQA7|H3BQA7_HUMAN	R.FIEDVK.N	N	9.77	749.396	-36.8	375.692	2	3.4	826	1	1	0	0	0	816	821
38	108562	sp|Q9UHR6|ZNHI2_HUMAN	L.ASALR.R	N	11.12	516.302	105.5	259.185	2	2.81	605	1	1	0.733	0.867	1	65	69
38	108690	sp|O95396|MOCS3_HUMAN	S.ASALR.F	N	11.12	516.302	105.5	259.185	2	2.81	605	1	1	0.733	0.867	1	203	207
38	108863	sp|C9JL84|HHLA1_HUMAN	W.ASALR.S	N	11.12	516.302	105.5	259.185	2	2.81	605	1	1	0.733	0.867	1	261	265
38	108893	tr|C9JY47|C9JY47_HUMAN	W.ASALR.S	N	11.12	516.302	105.5	259.185	2	2.81	605	1	1	0.733	0.867	1	297	301
38	108944	tr|G3V105|G3V105_HUMAN	I.ASALR.Y	N	11.12	516.302	105.5	259.185	2	2.81	605	1	1	0.733	0.867	1	130	134
38	109205	sp|Q96N46-2|TTC14_HUMAN	F.ASALR.K	N	11.12	516.302	105.5	259.185	2	2.81	605	1	1	0.733	0.867	1	295	299
38	109887	tr|A4QPE4|A4QPE4_HUMAN	S.ASALR.F	N	11.12	516.302	105.5	259.185	2	2.81	605	1	1	0.733	0.867	1	592	596
38	109908	sp|Q9UBN4|TRPC4_HUMAN	G.VSVPR.P	N	11.22	556.333	-45.6	279.161	2	3.6	920	1	1	0.033	0	0.067	166	170
38	69202	sp|P55060|XPO2_HUMAN	D.ASALR.I	N	11.12	516.302	105.5	259.185	2	2.81	605	1	1	0.733	0.867	1	202	206
38	109978	sp|Q0VD83-4|APOBR_HUMAN	D.VSVPR.S	N	11.22	556.333	-45.6	279.161	2	3.6	920	1	1	0.033	0	0.067	995	999
38	109980	tr|H7C3Y7|H7C3Y7_HUMAN	E.ASALR.D	N	11.12	516.302	105.5	259.185	2	2.81	605	1	1	0.733	0.867	1	223	227
38	110061	sp|Q9ULJ7-2|ANR50_HUMAN	R.VSVPR.T	N	11.22	556.333	-45.6	279.161	2	3.6	920	1	1	0.033	0	0.067	1200	1204
38	110151	sp|Q9ULJ7|ANR50_HUMAN	R.VSVPR.T	N	11.22	556.333	-45.6	279.161	2	3.6	920	1	1	0.033	0	0.067	1379	1383
38	72863	sp|H7BZ55|CRCC2_HUMAN	E.ASALR.A	N	11.12	516.302	105.5	259.185	2	2.81	605	1	1	0.733	0.867	1	1130	1134
38	73508	sp|P42694|HELZ_HUMAN	Y.ASALR.A	N	11.12	516.302	105.5	259.185	2	2.81	605	1	1	0.733	0.867	1	1897	1901
38	71874	sp|A5YKK6|CNOT1_HUMAN	F.ASALR.T	N	11.12	516.302	105.5	259.185	2	2.81	605	1	1	0.733	0.867	1	1474	1478
61	4677	tr|A0A0C4DG40|A0A0C4DG40_HUMAN	Q.ASAVLK(+229.16).R	Y	12.13	816.527	67.2	409.298	2	8.13	2789	1	1	0.5	0.5	0.75	6599	6604	TMT6plex
61	4677	tr|A0A0C4DG40|A0A0C4DG40_HUMAN	W.QGELK(+229.16).L	N	8.93	802.475	-2.5	402.244	2	3.38	814	1	1	0	1	0	4791	4795	TMT6plex
61	4677	tr|A0A0C4DG40|A0A0C4DG40_HUMAN	A.QENKIQ(+.98)LQQM(+15.99)GER.L	Y	7.43	1617.78	12.9	809.907	2	12.29	4759	1	1	1.182	0.682	0.818	7759	7771	Deamidation (NQ); Oxidation (M)
61	4677	tr|A0A0C4DG40|A0A0C4DG40_HUMAN	K.RM(+15.99)QNLNR.H	Y	6.27	946.477	-23	474.235	2	2.62	537	1	1	0	0	0	7358	7364	Oxidation (M)
61	4677	tr|A0A0C4DG40|A0A0C4DG40_HUMAN	I.GTALKFLEGR.K	Y	5.33	1090.61	55.5	546.344	2	5.47	1658	1	1	0.5	0	0.5	93	102
61	73600	sp|Q8NF91-4|SYNE1_HUMAN	Q.ASAVLK(+229.16).R	Y	12.13	816.527	67.2	409.298	2	8.13	2789	1	1	0.5	0.5	0.75	6599	6604	TMT6plex
61	73600	sp|Q8NF91-4|SYNE1_HUMAN	W.QGELK(+229.16).L	N	8.93	802.475	-2.5	402.244	2	3.38	814	1	1	0	1	0	4791	4795	TMT6plex
61	73600	sp|Q8NF91-4|SYNE1_HUMAN	A.QENKIQ(+.98)LQQM(+15.99)GER.L	Y	7.43	1617.78	12.9	809.907	2	12.29	4759	1	1	1.182	0.682	0.818	7759	7771	Deamidation (NQ); Oxidation (M)
61	73600	sp|Q8NF91-4|SYNE1_HUMAN	K.RM(+15.99)QNLNR.H	Y	6.27	946.477	-23	474.235	2	2.62	537	1	1	0	0	0	7358	7364	Oxidation (M)
61	73600	sp|Q8NF91-4|SYNE1_HUMAN	I.GTALKFLEGR.K	Y	5.33	1090.61	55.5	546.344	2	5.47	1658	1	1	0.5	0	0.5	93	102
61	73602	sp|Q8NF91|SYNE1_HUMAN	Q.ASAVLK(+229.16).R	Y	12.13	816.527	67.2	409.298	2	8.13	2789	1	1	0.5	0.5	0.75	6670	6675	TMT6plex
61	73602	sp|Q8NF91|SYNE1_HUMAN	W.QGELK(+229.16).L	N	8.93	802.475	-2.5	402.244	2	3.38	814	1	1	0	1	0	4862	4866	TMT6plex
61	73602	sp|Q8NF91|SYNE1_HUMAN	A.QENKIQ(+.98)LQQM(+15.99)GER.L	Y	7.43	1617.78	12.9	809.907	2	12.29	4759	1	1	1.182	0.682	0.818	7830	7842	Deamidation (NQ); Oxidation (M)
61	73602	sp|Q8NF91|SYNE1_HUMAN	K.RM(+15.99)QNLNR.H	Y	6.27	946.477	-23	474.235	2	2.62	537	1	1	0	0	0	7429	7435	Oxidation (M)
61	73602	sp|Q8NF91|SYNE1_HUMAN	I.GTALKFLEGR.K	Y	5.33	1090.61	55.5	546.344	2	5.47	1658	1	1	0.5	0	0.5	93	102
61	73647	sp|Q8NF91-8|SYNE1_HUMAN	Q.ASAVLK(+229.16).R	Y	12.13	816.527	67.2	409.298	2	8.13	2789	1	1	0.5	0.5	0.75	1085	1090	TMT6plex
61	73647	sp|Q8NF91-8|SYNE1_HUMAN	A.QENKIQ(+.98)LQQM(+15.99)GER.L	Y	7.43	1617.78	12.9	809.907	2	12.29	4759	1	1	1.182	0.682	0.818	2245	2257	Deamidation (NQ); Oxidation (M)
61	73647	sp|Q8NF91-8|SYNE1_HUMAN	K.RM(+15.99)QNLNR.H	Y	6.27	946.477	-23	474.235	2	2.62	537	1	1	0	0	0	1844	1850	Oxidation (M)
61	73650	sp|Q8NF91-2|SYNE1_HUMAN	Q.ASAVLK(+229.16).R	Y	12.13	816.527	67.2	409.298	2	8.13	2789	1	1	0.5	0.5	0.75	1194	1199	TMT6plex
61	73650	sp|Q8NF91-2|SYNE1_HUMAN	A.QENKIQ(+.98)LQQM(+15.99)GER.L	Y	7.43	1617.78	12.9	809.907	2	12.29	4759	1	1	1.182	0.682	0.818	2354	2366	Deamidation (NQ); Oxidation (M)
61	73650	sp|Q8NF91-2|SYNE1_HUMAN	K.RM(+15.99)QNLNR.H	Y	6.27	946.477	-23	474.235	2	2.62	537	1	1	0	0	0	1953	1959	Oxidation (M)
61	4660	tr|E7ENN3|E7ENN3_HUMAN	Q.ASAVLK(+229.16).R	Y	12.13	816.527	67.2	409.298	2	8.13	2789	1	1	0.5	0.5	0.75	6265	6270	TMT6plex
61	4660	tr|E7ENN3|E7ENN3_HUMAN	W.QGELK(+229.16).L	N	8.93	802.475	-2.5	402.244	2	3.38	814	1	1	0	1	0	4592	4596	TMT6plex
61	4660	tr|E7ENN3|E7ENN3_HUMAN	A.QENKIQ(+.98)LQQM(+15.99)GER.L	Y	7.43	1617.78	12.9	809.907	2	12.29	4759	1	1	1.182	0.682	0.818	7425	7437	Deamidation (NQ); Oxidation (M)
61	4660	tr|E7ENN3|E7ENN3_HUMAN	K.RM(+15.99)QNLNR.H	Y	6.27	946.477	-23	474.235	2	2.62	537	1	1	0	0	0	7024	7030	Oxidation (M)
61	4660	tr|E7ENN3|E7ENN3_HUMAN	I.GTALKFLEGR.K	Y	5.33	1090.61	55.5	546.344	2	5.47	1658	1	1	0.5	0	0.5	76	85
61	107821	sp|P19224|UD16_HUMAN	L.ASAVLK(+229.16).R	Y	12.13	816.527	67.2	409.298	2	8.13	2789	1	1	0.5	0.5	0.75	233	238	TMT6plex
61	39537	tr|H0Y325|H0Y325_HUMAN	A.QENKIQ(+.98)LQQM(+15.99)GER.L	Y	7.43	1617.78	12.9	809.907	2	12.29	4759	1	1	1.182	0.682	0.818	752	764	Deamidation (NQ); Oxidation (M)
61	39537	tr|H0Y325|H0Y325_HUMAN	K.RM(+15.99)QNLNR.H	Y	6.27	946.477	-23	474.235	2	2.62	537	1	1	0	0	0	351	357	Oxidation (M)
61	83758	sp|Q8NF91-10|SYNE1_HUMAN	I.GTALKFLEGR.K	Y	5.33	1090.61	55.5	546.344	2	5.47	1658	1	1	0.5	0	0.5	93	102
61	73565	sp|Q8NF91-7|SYNE1_HUMAN	W.QGELK(+229.16).L	N	8.93	802.475	-2.5	402.244	2	3.38	814	1	1	0	1	0	4862	4866	TMT6plex
61	73565	sp|Q8NF91-7|SYNE1_HUMAN	I.GTALKFLEGR.K	Y	5.33	1090.61	55.5	546.344	2	5.47	1658	1	1	0.5	0	0.5	93	102
61	40787	tr|G8JLK0|G8JLK0_HUMAN	F.QGELK(+229.16).E	N	8.93	802.475	-2.5	402.244	2	3.38	814	1	1	0	1	0	80	84	TMT6plex
61	109349	sp|Q9BR77|CCD77_HUMAN	I.QGELK(+229.16).N	N	8.93	802.475	-2.5	402.244	2	3.38	814	1	1	0	1	0	468	472	TMT6plex
61	109875	sp|Q96RP9|EFGM_HUMAN	Y.QGELK(+229.16).K	N	8.93	802.475	-2.5	402.244	2	3.38	814	1	1	0	1	0	375	379	TMT6plex
61	42548	tr|Q5JTU8|Q5JTU8_HUMAN	L.QGELK(+229.16).E	N	8.93	802.475	-2.5	402.244	2	3.38	814	1	1	0	1	0	23	27	TMT6plex
61	96439	sp|Q92835-2|SHIP1_HUMAN	F.QGEIK(+229.16).L	N	8.93	802.475	-2.5	402.244	2	3.38	814	1	1	0	1	0	847	851	TMT6plex
61	96442	sp|Q92835|SHIP1_HUMAN	F.QGEIK(+229.16).L	N	8.93	802.475	-2.5	402.244	2	3.38	814	1	1	0	1	0	848	852	TMT6plex
61	16095	tr|B1AMJ5|B1AMJ5_HUMAN	L.QGELK(+229.16).E	N	8.93	802.475	-2.5	402.244	2	3.38	814	1	1	0	1	0	366	370	TMT6plex
67	85487	sp|Q8NF50-3|DOCK8_HUMAN	G.EGISK(+229.16).V	N	10.98	761.449	16.2	381.738	2	7	2292	1	1	1.5	0.5	0.5	1108	1112	TMT6plex
67	85487	sp|Q8NF50-3|DOCK8_HUMAN	A.EFVEVIK(+229.16).D	Y	10.02	1091.64	0.8	546.829	2	14.52	5812	1	1	0	0.333	0.333	1772	1778	TMT6plex
67	85487	sp|Q8NF50-3|DOCK8_HUMAN	A.E(+229.16)FVEVIK(+229.16).D	Y	8.49	1320.81	-0.9	661.41	2	16.92	6949	2	1	1.8	2.6	2.2	1772	1778	TMT6plex
67	85487	sp|Q8NF50-3|DOCK8_HUMAN	H.KTLPK(+229.16).Q	N	7.27	814.548	21.5	408.29	2	8.1	2777	1	1	1	2	1	88	92	TMT6plex
67	85487	sp|Q8NF50-3|DOCK8_HUMAN	V.QTYIR.E	N	6.9	679.365	79	340.717	2	6.44	2043	1	1	0.25	0.25	0.25	55	59
67	108230	sp|Q8NF50|DOCK8_HUMAN	G.EGISK(+229.16).V	N	10.98	761.449	16.2	381.738	2	7	2292	1	1	1.5	0.5	0.5	1176	1180	TMT6plex
67	108230	sp|Q8NF50|DOCK8_HUMAN	A.EFVEVIK(+229.16).D	Y	10.02	1091.64	0.8	546.829	2	14.52	5812	1	1	0	0.333	0.333	1840	1846	TMT6plex
67	108230	sp|Q8NF50|DOCK8_HUMAN	A.E(+229.16)FVEVIK(+229.16).D	Y	8.49	1320.81	-0.9	661.41	2	16.92	6949	2	1	1.8	2.6	2.2	1840	1846	TMT6plex
67	108230	sp|Q8NF50|DOCK8_HUMAN	H.KTLPK(+229.16).Q	N	7.27	814.548	21.5	408.29	2	8.1	2777	1	1	1	2	1	156	160	TMT6plex
67	108230	sp|Q8NF50|DOCK8_HUMAN	V.QTYIR.E	N	6.9	679.365	79	340.717	2	6.44	2043	1	1	0.25	0.25	0.25	123	127
67	16825	tr|A2A369|A2A369_HUMAN	G.EGISK(+229.16).V	N	10.98	761.449	16.2	381.738	2	7	2292	1	1	1.5	0.5	0.5	643	647	TMT6plex
67	16825	tr|A2A369|A2A369_HUMAN	A.EFVEVIK(+229.16).D	Y	10.02	1091.64	0.8	546.829	2	14.52	5812	1	1	0	0.333	0.333	1307	1313	TMT6plex
67	16825	tr|A2A369|A2A369_HUMAN	A.E(+229.16)FVEVIK(+229.16).D	Y	8.49	1320.81	-0.9	661.41	2	16.92	6949	2	1	1.8	2.6	2.2	1307	1313	TMT6plex
67	41454	tr|A0A1W2PQG9|A0A1W2PQG9_HUMAN	K.EGISK(+229.16).D	N	10.98	761.449	16.2	381.738	2	7	2292	1	1	1.5	0.5	0.5	158	162	TMT6plex
67	108685	sp|P43629|KI3L1_HUMAN	K.EGISK(+229.16).D	N	10.98	761.449	16.2	381.738	2	7	2292	1	1	1.5	0.5	0.5	158	162	TMT6plex
67	109060	sp|Q96SZ6-3|CK5P1_HUMAN	V.EGLSK(+229.16).R	N	10.98	761.449	16.2	381.738	2	7	2292	1	1	1.5	0.5	0.5	513	517	TMT6plex
67	109439	tr|A0A0A0MTM4|A0A0A0MTM4_HUMAN	K.KTLPK(+229.16).E	N	7.27	814.548	21.5	408.29	2	8.1	2777	1	1	1	2	1	12	16	TMT6plex
67	109798	sp|P11473|VDR_HUMAN	L.QTYIR.C	N	6.9	679.365	79	340.717	2	6.44	2043	1	1	0.25	0.25	0.25	364	368
67	110060	sp|Q9BPX3|CND3_HUMAN	A.KTLPK(+229.16).I	N	7.27	814.548	21.5	408.29	2	8.1	2777	1	1	1	2	1	208	212	TMT6plex
67	110114	sp|Q00872-2|MYPC1_HUMAN	K.QTYIR.R	N	6.9	679.365	79	340.717	2	6.44	2043	1	1	0.25	0.25	0.25	854	858
67	110126	sp|Q00872-4|MYPC1_HUMAN	K.QTYIR.R	N	6.9	679.365	79	340.717	2	6.44	2043	1	1	0.25	0.25	0.25	854	858
67	96834	sp|Q6ZRR7|LRRC9_HUMAN	I.EGISK(+229.16).M	N	10.98	761.449	16.2	381.738	2	7	2292	1	1	1.5	0.5	0.5	947	951	TMT6plex
67	42853	tr|A0A087WZX0|A0A087WZX0_HUMAN	S.EGLSK(+229.16).E	N	10.98	761.449	16.2	381.738	2	7	2292	1	1	1.5	0.5	0.5	360	364	TMT6plex
67	110329	sp|Q9UPU5|UBP24_HUMAN	F.QTYLR.T	N	6.9	679.365	79	340.717	2	6.44	2043	1	1	0.25	0.25	0.25	2175	2179
78	72400	sp|P20929-2|NEBU_HUMAN	K.GYEASKTK.Y	Y	12.49	882.445	20.8	442.239	2	4.8	1352	1	1	0.5	0.5	0	1617	1624
78	72400	sp|P20929-2|NEBU_HUMAN	R.YIPIVGAK(+229.16).H	Y	9.4	1088.68	-101.2	363.864	3	8.04	2750	1	1	2	2	0	6178	6185	TMT6plex
78	72400	sp|P20929-2|NEBU_HUMAN	K.KTIAK(+229.16).G	N	9.21	788.532	23	395.282	2	6.94	2268	1	1	0.624	0.663	1.02	1546	1550	TMT6plex
78	72399	sp|P20929-3|NEBU_HUMAN	K.GYEASKTK.Y	Y	12.49	882.445	20.8	442.239	2	4.8	1352	1	1	0.5	0.5	0	1617	1624
78	72399	sp|P20929-3|NEBU_HUMAN	R.YIPIVGAK(+229.16).H	Y	9.4	1088.68	-101.2	363.864	3	8.04	2750	1	1	2	2	0	6178	6185	TMT6plex
78	72399	sp|P20929-3|NEBU_HUMAN	K.KTIAK(+229.16).G	N	9.21	788.532	23	395.282	2	6.94	2268	1	1	0.624	0.663	1.02	1546	1550	TMT6plex
78	3770	tr|A0A087X1N7|A0A087X1N7_HUMAN	K.GYEASKTK.Y	Y	12.49	882.445	20.8	442.239	2	4.8	1352	1	1	0.5	0.5	0	1617	1624
78	3770	tr|A0A087X1N7|A0A087X1N7_HUMAN	R.YIPIVGAK(+229.16).H	Y	9.4	1088.68	-101.2	363.864	3	8.04	2750	1	1	2	2	0	6178	6185	TMT6plex
78	3770	tr|A0A087X1N7|A0A087X1N7_HUMAN	K.KTIAK(+229.16).G	N	9.21	788.532	23	395.282	2	6.94	2268	1	1	0.624	0.663	1.02	1546	1550	TMT6plex
79	3868	tr|H7BY35|H7BY35_HUMAN	M.SAALTAR.K	N	14.54	688.387	79.8	345.228	2	4.01	1078	1	1	0	0	2	1938	1944
79	3868	tr|H7BY35|H7BY35_HUMAN	R.NYNLQM(+15.99)SLETLK(+229.16).T	Y	7.37	1697.89	20.9	849.968	2	16.61	6800	1	1	1	0.5	2.5	914	925	Oxidation (M); TMT6plex
79	3868	tr|H7BY35|H7BY35_HUMAN	K.TVAGGLPGAGLFGPK.N	Y	6.17	1340.75	34.1	671.403	2	22.28	9447	1	1	0	1	0	1301	1315
79	3868	tr|H7BY35|H7BY35_HUMAN	R.HVTTGK(+229.16)YLSLM(+15.99)EDK(+229.16).N	Y	5.25	2095.14	23.4	699.403	3	15.69	6363	1	1	0	0	0	283	296	TMT6plex; Oxidation (M)
79	71996	sp|Q92736|RYR2_HUMAN	M.SAALTAR.K	N	14.54	688.387	79.8	345.228	2	4.01	1078	1	1	0	0	2	1954	1960
79	71996	sp|Q92736|RYR2_HUMAN	R.NYNLQM(+15.99)SLETLK(+229.16).T	Y	7.37	1697.89	20.9	849.968	2	16.61	6800	1	1	1	0.5	2.5	930	941	Oxidation (M); TMT6plex
79	71996	sp|Q92736|RYR2_HUMAN	K.TVAGGLPGAGLFGPK.N	Y	6.17	1340.75	34.1	671.403	2	22.28	9447	1	1	0	1	0	1317	1331
79	71996	sp|Q92736|RYR2_HUMAN	R.HVTTGK(+229.16)YLSLM(+15.99)EDK(+229.16).N	Y	5.25	2095.14	23.4	699.403	3	15.69	6363	1	1	0	0	0	299	312	TMT6plex; Oxidation (M)
79	71997	sp|Q92736-2|RYR2_HUMAN	M.SAALTAR.K	N	14.54	688.387	79.8	345.228	2	4.01	1078	1	1	0	0	2	1954	1960
79	71997	sp|Q92736-2|RYR2_HUMAN	R.NYNLQM(+15.99)SLETLK(+229.16).T	Y	7.37	1697.89	20.9	849.968	2	16.61	6800	1	1	1	0.5	2.5	930	941	Oxidation (M); TMT6plex
79	71997	sp|Q92736-2|RYR2_HUMAN	K.TVAGGLPGAGLFGPK.N	Y	6.17	1340.75	34.1	671.403	2	22.28	9447	1	1	0	1	0	1317	1331
79	71997	sp|Q92736-2|RYR2_HUMAN	R.HVTTGK(+229.16)YLSLM(+15.99)EDK(+229.16).N	Y	5.25	2095.14	23.4	699.403	3	15.69	6363	1	1	0	0	0	299	312	TMT6plex; Oxidation (M)
79	107310	sp|Q15413-3|RYR3_HUMAN	M.SAALTAR.K	N	14.54	688.387	79.8	345.228	2	4.01	1078	1	1	0	0	2	1855	1861
81	72200	sp|Q5TZA2|CROCC_HUMAN	R.R(+229.16)SLEGELQ(+.98)RSR.L	Y	10.25	1559.86	5.8	520.963	3	9.56	3460	1	1	1	2	0	1659	1669	TMT6plex; Deamidation (NQ)
81	72200	sp|Q5TZA2|CROCC_HUMAN	R.Q(+.98)QIIATQEK.A	Y	10.11	1058.56	2.5	530.289	2	14.13	5628	1	1	0	1	0.333	953	961	Deamidation (NQ)
81	72200	sp|Q5TZA2|CROCC_HUMAN	K.ASLDKELM(+15.99)AQK.L	Y	7.96	1248.64	35.3	625.348	2	14.23	5675	1	1	0	0	1	962	972	Oxidation (M)
81	72200	sp|Q5TZA2|CROCC_HUMAN	R.AAEAQ(+.98)LGGLRSALR.R	Y	7.33	1412.77	33.2	471.947	3	10.08	3699	1	1	1	0	2	1428	1441	Deamidation (NQ)
81	72200	sp|Q5TZA2|CROCC_HUMAN	R.TGLQ(+.98)EVERSR.L	Y	5	1174.59	-11.5	588.298	2	13.52	5342	1	1	1	2	1.5	1266	1275	Deamidation (NQ)
85	6514	tr|C4B7M2|C4B7M2_HUMAN	Y.I(+229.16)NELR.T	N	12.03	872.528	-0.9	437.271	2	8.25	2846	1	1	2	2	0	647	651	TMT6plex
85	6514	tr|C4B7M2|C4B7M2_HUMAN	V.ASNLTDPK(+229.16).L	Y	10.35	1073.59	-16.3	537.794	2	8.75	3075	1	1	0	0	0	1044	1051	TMT6plex
85	6514	tr|C4B7M2|C4B7M2_HUMAN	I.ASAILN(+.98)NK(+229.16).I	Y	8.36	1059.61	35.8	530.833	2	10.26	3786	1	1	1.111	1.222	2	693	700	Deamidation (NQ); TMT6plex
85	96455	sp|Q96JI7-3|SPTCS_HUMAN	Y.I(+229.16)NELR.T	N	12.03	872.528	-0.9	437.271	2	8.25	2846	1	1	2	2	0	647	651	TMT6plex
85	96455	sp|Q96JI7-3|SPTCS_HUMAN	V.ASNLTDPK(+229.16).L	Y	10.35	1073.59	-16.3	537.794	2	8.75	3075	1	1	0	0	0	1044	1051	TMT6plex
85	96455	sp|Q96JI7-3|SPTCS_HUMAN	I.ASAILN(+.98)NK(+229.16).I	Y	8.36	1059.61	35.8	530.833	2	10.26	3786	1	1	1.111	1.222	2	693	700	Deamidation (NQ); TMT6plex
85	84438	sp|Q96JI7|SPTCS_HUMAN	Y.I(+229.16)NELR.T	N	12.03	872.528	-0.9	437.271	2	8.25	2846	1	1	2	2	0	647	651	TMT6plex
85	84438	sp|Q96JI7|SPTCS_HUMAN	V.ASNLTDPK(+229.16).L	Y	10.35	1073.59	-16.3	537.794	2	8.75	3075	1	1	0	0	0	1044	1051	TMT6plex
85	84438	sp|Q96JI7|SPTCS_HUMAN	I.ASAILN(+.98)NK(+229.16).I	Y	8.36	1059.61	35.8	530.833	2	10.26	3786	1	1	1.111	1.222	2	693	700	Deamidation (NQ); TMT6plex
85	97189	sp|Q96JI7-2|SPTCS_HUMAN	Y.I(+229.16)NELR.T	N	12.03	872.528	-0.9	437.271	2	8.25	2846	1	1	2	2	0	647	651	TMT6plex
85	97189	sp|Q96JI7-2|SPTCS_HUMAN	V.ASNLTDPK(+229.16).L	Y	10.35	1073.59	-16.3	537.794	2	8.75	3075	1	1	0	0	0	1044	1051	TMT6plex
85	97189	sp|Q96JI7-2|SPTCS_HUMAN	I.ASAILN(+.98)NK(+229.16).I	Y	8.36	1059.61	35.8	530.833	2	10.26	3786	1	1	1.111	1.222	2	693	700	Deamidation (NQ); TMT6plex
85	436	tr|F8VZX2|F8VZX2_HUMAN	K.I(+229.16)NEIR.Q	N	12.03	872.528	-0.9	437.271	2	8.25	2846	1	1	2	2	0	266	270	TMT6plex
85	69026	sp|Q15366-8|PCBP2_HUMAN	K.I(+229.16)NEIR.Q	N	12.03	872.528	-0.9	437.271	2	8.25	2846	1	1	2	2	0	267	271	TMT6plex
85	69588	sp|Q16401-2|PSMD5_HUMAN	P.L(+229.16)NELR.Q	N	12.03	872.528	-0.9	437.271	2	8.25	2846	1	1	2	2	0	34	38	TMT6plex
85	69590	sp|Q16401|PSMD5_HUMAN	P.L(+229.16)NELR.Q	N	12.03	872.528	-0.9	437.271	2	8.25	2846	1	1	2	2	0	34	38	TMT6plex
85	108593	tr|A0A0C4DFQ2|A0A0C4DFQ2_HUMAN	Q.L(+229.16)NELR.L	N	12.03	872.528	-0.9	437.271	2	8.25	2846	1	1	2	2	0	26	30	TMT6plex
85	109328	sp|P48995-2|TRPC1_HUMAN	N.L(+229.16)NELR.Q	N	12.03	872.528	-0.9	437.271	2	8.25	2846	1	1	2	2	0	727	731	TMT6plex
85	109466	sp|P48995|TRPC1_HUMAN	N.L(+229.16)NELR.Q	N	12.03	872.528	-0.9	437.271	2	8.25	2846	1	1	2	2	0	761	765	TMT6plex
85	69038	sp|P12814-3|ACTN1_HUMAN	L.L(+229.16)NEIR.R	N	12.03	872.528	-0.9	437.271	2	8.25	2846	1	1	2	2	0	383	387	TMT6plex
85	96814	sp|Q9P278-2|FNIP2_HUMAN	D.L(+229.16)NEIR.L	N	12.03	872.528	-0.9	437.271	2	8.25	2846	1	1	2	2	0	67	71	TMT6plex
85	70745	sp|Q96MR6|CFA57_HUMAN	E.I(+229.16)NELR.R	N	12.03	872.528	-0.9	437.271	2	8.25	2846	1	1	2	2	0	1144	1148	TMT6plex
85	84975	sp|Q9NZ71-2|RTEL1_HUMAN	V.I(+229.16)NELR.N	N	12.03	872.528	-0.9	437.271	2	8.25	2846	1	1	2	2	0	123	127	TMT6plex
91	95025	sp|P16615-2|AT2A2_HUMAN	T.C(+57.02)LVEK(+229.16).M	N	14.77	876.494	-4.5	439.252	2	6.1	1912	1	1	0	1	2	447	451	Carbamidomethylation; TMT6plex
91	95025	sp|P16615-2|AT2A2_HUMAN	T.C(+57.02)(+229.16)LVEK(+229.16).M	N	9.42	1105.66	-1.6	553.835	2	8.87	3131	1	1	1	1.667	1.667	447	451	Carbamidomethylation; TMT6plex
91	95025	sp|P16615-2|AT2A2_HUMAN	R.MAKKN(+.98)AIVR.S	Y	8.52	1030.6	34.8	516.323	2	9.68	3516	1	1	3	2	2	326	334	Deamidation (NQ)
91	95025	sp|P16615-2|AT2A2_HUMAN	K.GTAVAIC(+57.02)R.R	Y	7.04	846.438	22	424.236	2	4.82	1364	1	1	1	0.667	1.333	629	636	Carbamidomethylation
91	82444	sp|P16615-5|AT2A2_HUMAN	T.C(+57.02)LVEK(+229.16).M	N	14.77	876.494	-4.5	439.252	2	6.1	1912	1	1	0	1	2	447	451	Carbamidomethylation; TMT6plex
91	82444	sp|P16615-5|AT2A2_HUMAN	T.C(+57.02)(+229.16)LVEK(+229.16).M	N	9.42	1105.66	-1.6	553.835	2	8.87	3131	1	1	1	1.667	1.667	447	451	Carbamidomethylation; TMT6plex
91	82444	sp|P16615-5|AT2A2_HUMAN	R.MAKKN(+.98)AIVR.S	Y	8.52	1030.6	34.8	516.323	2	9.68	3516	1	1	3	2	2	326	334	Deamidation (NQ)
91	82444	sp|P16615-5|AT2A2_HUMAN	K.GTAVAIC(+57.02)R.R	Y	7.04	846.438	22	424.236	2	4.82	1364	1	1	1	0.667	1.333	629	636	Carbamidomethylation
91	95027	sp|P16615-3|AT2A2_HUMAN	T.C(+57.02)LVEK(+229.16).M	N	14.77	876.494	-4.5	439.252	2	6.1	1912	1	1	0	1	2	447	451	Carbamidomethylation; TMT6plex
91	95027	sp|P16615-3|AT2A2_HUMAN	T.C(+57.02)(+229.16)LVEK(+229.16).M	N	9.42	1105.66	-1.6	553.835	2	8.87	3131	1	1	1	1.667	1.667	447	451	Carbamidomethylation; TMT6plex
91	95027	sp|P16615-3|AT2A2_HUMAN	R.MAKKN(+.98)AIVR.S	Y	8.52	1030.6	34.8	516.323	2	9.68	3516	1	1	3	2	2	326	334	Deamidation (NQ)
91	95027	sp|P16615-3|AT2A2_HUMAN	K.GTAVAIC(+57.02)R.R	Y	7.04	846.438	22	424.236	2	4.82	1364	1	1	1	0.667	1.333	629	636	Carbamidomethylation
91	95038	sp|P16615|AT2A2_HUMAN	T.C(+57.02)LVEK(+229.16).M	N	14.77	876.494	-4.5	439.252	2	6.1	1912	1	1	0	1	2	447	451	Carbamidomethylation; TMT6plex
91	95038	sp|P16615|AT2A2_HUMAN	T.C(+57.02)(+229.16)LVEK(+229.16).M	N	9.42	1105.66	-1.6	553.835	2	8.87	3131	1	1	1	1.667	1.667	447	451	Carbamidomethylation; TMT6plex
91	95038	sp|P16615|AT2A2_HUMAN	R.MAKKN(+.98)AIVR.S	Y	8.52	1030.6	34.8	516.323	2	9.68	3516	1	1	3	2	2	326	334	Deamidation (NQ)
91	95038	sp|P16615|AT2A2_HUMAN	K.GTAVAIC(+57.02)R.R	Y	7.04	846.438	22	424.236	2	4.82	1364	1	1	1	0.667	1.333	629	636	Carbamidomethylation
91	40692	tr|H3BTW4|H3BTW4_HUMAN	R.MAKKN(+.98)AIVR.S	Y	8.52	1030.6	34.8	516.323	2	9.68	3516	1	1	3	2	2	37	45	Deamidation (NQ)
96	68918	sp|P78527|PRKDC_HUMAN	R.LLNFLMK(+229.16).H	Y	6.11	1106.67	-16	554.335	2	9.12	3255	1	1	4	2	2	2215	2221	TMT6plex
96	68918	sp|P78527|PRKDC_HUMAN	R.TQ(+.98)EGSLSAR.W	Y	5.84	948.451	-0.3	475.233	2	8.63	3014	1	1	0	0	1	2620	2628	Deamidation (NQ)
96	68918	sp|P78527|PRKDC_HUMAN	R.L(+229.16)LNFLMK(+229.16).H	Y	5.81	1335.84	-13.5	668.916	2	13.36	5263	1	1	0.6	1	1.4	2215	2221	TMT6plex
96	68918	sp|P78527|PRKDC_HUMAN	K.EPSFDWKNFEQKMLK(+229.16)K(+229.16).G	Y	5.53	2512.36	-3	838.457	3	17.96	7436	1	1	0	0	1	4008	4023	TMT6plex
108	6291	tr|A0A0U1RRH1|A0A0U1RRH1_HUMAN	M.SAALTAR.K	N	14.54	688.387	79.8	345.228	2	4.01	1078	1	1	0	0	2	1855	1861
108	6291	tr|A0A0U1RRH1|A0A0U1RRH1_HUMAN	K.Q(+.98)(+229.16)M(+15.99)VDTLVESSTNVEMILK(+229.16).F	Y	10.37	2511.32	4.8	838.119	3	17.26	7109	1	1	0	0	0	3883	3900	Deamidation (NQ); TMT6plex; Oxidation (M)
108	85701	sp|Q15413-2|RYR3_HUMAN	M.SAALTAR.K	N	14.54	688.387	79.8	345.228	2	4.01	1078	1	1	0	0	2	1855	1861
108	85701	sp|Q15413-2|RYR3_HUMAN	K.Q(+.98)(+229.16)M(+15.99)VDTLVESSTNVEMILK(+229.16).F	Y	10.37	2511.32	4.8	838.119	3	17.26	7109	1	1	0	0	0	3889	3906	Deamidation (NQ); TMT6plex; Oxidation (M)
108	29548	tr|A0A0X1KG73|A0A0X1KG73_HUMAN	M.SAALTAR.K	N	14.54	688.387	79.8	345.228	2	4.01	1078	1	1	0	0	2	1855	1861
108	29548	tr|A0A0X1KG73|A0A0X1KG73_HUMAN	K.Q(+.98)(+229.16)M(+15.99)VDTLVESSTNVEMILK(+229.16).F	Y	10.37	2511.32	4.8	838.119	3	17.26	7109	1	1	0	0	0	3893	3910	Deamidation (NQ); TMT6plex; Oxidation (M)
108	73594	sp|Q15413|RYR3_HUMAN	M.SAALTAR.K	N	14.54	688.387	79.8	345.228	2	4.01	1078	1	1	0	0	2	1855	1861
108	73594	sp|Q15413|RYR3_HUMAN	K.Q(+.98)(+229.16)M(+15.99)VDTLVESSTNVEMILK(+229.16).F	Y	10.37	2511.32	4.8	838.119	3	17.26	7109	1	1	0	0	0	3894	3911	Deamidation (NQ); TMT6plex; Oxidation (M)
108	17520	tr|A0A087X080|A0A087X080_HUMAN	M.SAALTAR.K	N	14.54	688.387	79.8	345.228	2	4.01	1078	1	1	0	0	2	1855	1861
108	17520	tr|A0A087X080|A0A087X080_HUMAN	K.Q(+.98)(+229.16)M(+15.99)VDTLVESSTNVEMILK(+229.16).F	Y	10.37	2511.32	4.8	838.119	3	17.26	7109	1	1	0	0	0	3897	3914	Deamidation (NQ); TMT6plex; Oxidation (M)
114	68769	sp|Q15149-8|PLEC_HUMAN	R.KTSSKSSVR.K	Y	8.58	978.546	12	490.286	2	10	3661	1	1	0	2	0	4107	4115
114	68770	sp|Q15149-9|PLEC_HUMAN	R.KTSSKSSVR.K	Y	8.58	978.546	12	490.286	2	10	3661	1	1	0	2	0	4115	4123
114	68773	sp|Q15149-6|PLEC_HUMAN	R.KTSSKSSVR.K	Y	8.58	978.546	12	490.286	2	10	3661	1	1	0	2	0	4133	4141
114	68774	sp|Q15149-3|PLEC_HUMAN	R.KTSSKSSVR.K	Y	8.58	978.546	12	490.286	2	10	3661	1	1	0	2	0	4152	4160
114	68775	sp|Q15149-2|PLEC_HUMAN	R.KTSSKSSVR.K	Y	8.58	978.546	12	490.286	2	10	3661	1	1	0	2	0	4156	4164
116	72181	sp|P12111-2|CO6A3_HUMAN	K.L(+229.16)PIGTQ(+.98)QIR.V	Y	8.99	1254.75	-1.2	628.381	2	13.32	5245	1	1	1	2	3	66	74	TMT6plex; Deamidation (NQ)
116	72181	sp|P12111-2|CO6A3_HUMAN	I.AFVITGGK(+229.16).S	Y	6.66	1020.62	45.3	511.339	2	12.85	5027	1	1	0	0	0.5	1541	1548	TMT6plex
116	72181	sp|P12111-2|CO6A3_HUMAN	I.N(+.98)(+229.16)NTAVGHALVLPAGR.D	Y	5.11	1718.96	-16.3	860.475	2	11.76	4507	1	1	0	0	2	2352	2366	Deamidation (NQ); TMT6plex
116	72184	sp|P12111|CO6A3_HUMAN	K.L(+229.16)PIGTQ(+.98)QIR.V	Y	8.99	1254.75	-1.2	628.381	2	13.32	5245	1	1	1	2	3	272	280	TMT6plex; Deamidation (NQ)
116	72184	sp|P12111|CO6A3_HUMAN	I.AFVITGGK(+229.16).S	Y	6.66	1020.62	45.3	511.339	2	12.85	5027	1	1	0	0	0.5	1747	1754	TMT6plex
116	72184	sp|P12111|CO6A3_HUMAN	I.N(+.98)(+229.16)NTAVGHALVLPAGR.D	Y	5.11	1718.96	-16.3	860.475	2	11.76	4507	1	1	0	0	2	2558	2572	Deamidation (NQ); TMT6plex
116	39553	tr|E7ENL6|E7ENL6_HUMAN	I.AFVITGGK(+229.16).S	Y	6.66	1020.62	45.3	511.339	2	12.85	5027	1	1	0	0	0.5	1140	1147	TMT6plex
116	39553	tr|E7ENL6|E7ENL6_HUMAN	I.N(+.98)(+229.16)NTAVGHALVLPAGR.D	Y	5.11	1718.96	-16.3	860.475	2	11.76	4507	1	1	0	0	2	1950	1964	Deamidation (NQ); TMT6plex
116	96120	sp|P12111-4|CO6A3_HUMAN	I.AFVITGGK(+229.16).S	Y	6.66	1020.62	45.3	511.339	2	12.85	5027	1	1	0	0	0.5	1140	1147	TMT6plex
116	96120	sp|P12111-4|CO6A3_HUMAN	I.N(+.98)(+229.16)NTAVGHALVLPAGR.D	Y	5.11	1718.96	-16.3	860.475	2	11.76	4507	1	1	0	0	2	1951	1965	Deamidation (NQ); TMT6plex
116	95144	sp|P12111-5|CO6A3_HUMAN	K.L(+229.16)PIGTQ(+.98)QIR.V	Y	8.99	1254.75	-1.2	628.381	2	13.32	5245	1	1	1	2	3	66	74	TMT6plex; Deamidation (NQ)
117	70927	sp|Q7Z460-4|CLAP1_HUMAN	G.V(+229.16)WEEHFK(+229.16).T	Y	10.97	1431.79	-11.1	478.266	3	9.27	3324	1	1	1.311	1.111	1.356	1278	1284	TMT6plex
[truncated: 1,364 more rows]

## Sheet: super2_proteins
Protein Group	Protein ID	Accession	-10lgP	Coverage (%)	#Peptides	#Unique	PTM	Avg. Mass	Description	Ratio 127	Ratio 128	Ratio 129	Ratio 130	SD 127	SD 128	SD 129	SD 130
1	396	tr|A0A0C4DGB6|A0A0C4DGB6_HUMAN	209.78	48	60	54	Carbamidomethylation; Deamidation (NQ); TMT6plex; Methyl ester; Hydroxylation; 2 more	69227	Serum albumin OS=Homo sapiens OX=9606 GN=ALB PE=1 SV=1	1	1.107	1.178	0.913	108.12	109.26	116.4	94.1
1	68955	sp|P02768|ALBU_HUMAN	209.78	48	60	54	Carbamidomethylation; Deamidation (NQ); TMT6plex; Methyl ester; Hydroxylation; 2 more	69367	Serum albumin OS=Homo sapiens OX=9606 GN=ALB PE=1 SV=2	1	1.107	1.178	0.913	108.12	109.26	116.4	94.1
1	384	tr|H0YA55|H0YA55_HUMAN	200.73	43	40	35	Carbamidomethylation; Deamidation (NQ); TMT6plex; Methyl ester; Hydroxylation; 2 more	51578	Serum albumin (Fragment) OS=Homo sapiens OX=9606 GN=ALB PE=1 SV=1	1	1.09	1.129	0.837	99.89	91.76	93.23	65.49
1	386	tr|D6RHD5|D6RHD5_HUMAN	200.73	42	40	35	Carbamidomethylation; Deamidation (NQ); TMT6plex; Methyl ester; Hydroxylation; 2 more	52059	Serum albumin OS=Homo sapiens OX=9606 GN=ALB PE=1 SV=1	1	1.09	1.129	0.837	99.89	91.76	93.23	65.49
1	387	tr|B7WNR0|B7WNR0_HUMAN	200.73	39	40	35	Carbamidomethylation; Deamidation (NQ); TMT6plex; Methyl ester; Hydroxylation; 2 more	56212	Serum albumin OS=Homo sapiens OX=9606 GN=ALB PE=1 SV=1	1	1.09	1.129	0.837	99.89	91.76	93.23	65.49
1	69006	sp|P02768-2|ALBU_HUMAN	195.83	39	32	27	Carbamidomethylation; Deamidation (NQ); TMT6plex; Methyl ester; Hydroxylation; 2 more	47361	Isoform 2 of Serum albumin OS=Homo sapiens OX=9606 GN=ALB	1	1.073	1.053	0.809	99.97	81.66	68.94	49.43
1	523	tr|C9JKR2|C9JKR2_HUMAN	195.83	39	32	27	Carbamidomethylation; Deamidation (NQ); TMT6plex; Methyl ester; Hydroxylation; 2 more	47287	Albumin isoform CRA_k OS=Homo sapiens OX=9606 GN=ALB PE=1 SV=1	1	1.073	1.053	0.809	99.97	81.66	68.94	49.43
1	69337	sp|P02768-3|ALBU_HUMAN	173.42	47	41	38	Carbamidomethylation; Deamidation (NQ); TMT6plex; Methyl ester; Hydroxylation; 2 more	45160	Isoform 3 of Serum albumin OS=Homo sapiens OX=9606 GN=ALB	1	1.022	1.016	0.808	118.94	110.73	110.59	92.27
1	1196	tr|A0A087WWT3|A0A087WWT3_HUMAN	173.42	47	41	38	Carbamidomethylation; Deamidation (NQ); TMT6plex; Methyl ester; Hydroxylation; 2 more	45148	Serum albumin OS=Homo sapiens OX=9606 GN=ALB PE=1 SV=1	1	1.022	1.016	0.808	118.94	110.73	110.59	92.27
8	1334	tr|Q5T985|Q5T985_HUMAN	157.85	18	18	16	Oxidation (M); TMT6plex; Methyl ester; Phosphorylation (STY)	105216	Inter-alpha-trypsin inhibitor heavy chain H2 OS=Homo sapiens OX=9606 GN=ITIH2 PE=1 SV=1	1	1.75	1.417	1.25	0	0	0	0
8	69390	sp|P19823|ITIH2_HUMAN	157.85	18	18	16	Oxidation (M); TMT6plex; Methyl ester; Phosphorylation (STY)	106463	Inter-alpha-trypsin inhibitor heavy chain H2 OS=Homo sapiens OX=9606 GN=ITIH2 PE=1 SV=2	1	1.75	1.417	1.25	0	0	0	0
5	82364	sp|P01024|CO3_HUMAN	155.63	14	22	20	Carbamidomethylation; Oxidation (M); Deamidation (NQ); TMT6plex; Methyl ester; Hydroxylation	187147	Complement C3 OS=Homo sapiens OX=9606 GN=C3 PE=1 SV=2	1	0.8	1.3	1.5	0	0	0	0
3	69365	sp|P01023|A2MG_HUMAN	153.86	15	27	14	Carbamidomethylation; Oxidation (M); Deamidation (NQ); TMT6plex; Methyl ester; 2 more	163290	Alpha-2-macroglobulin OS=Homo sapiens OX=9606 GN=A2M PE=1 SV=3	1	1.483	1.126	1.034	0	0	0	0
11	106991	sp|P02774|VTDB_HUMAN	147.31	20	11	11	Carbamidomethylation; Deamidation (NQ); TMT6plex; Methyl ester; Phosphorylation (STY)	52964	Vitamin D-binding protein OS=Homo sapiens OX=9606 GN=GC PE=1 SV=1	1	1.463	0.915	1.005	32.33	24.54	25.4	32.04
11	39349	tr|D6RF35|D6RF35_HUMAN	147.31	20	11	11	Carbamidomethylation; Deamidation (NQ); TMT6plex; Methyl ester; Phosphorylation (STY)	53021	Vitamin D-binding protein OS=Homo sapiens OX=9606 GN=GC PE=1 SV=1	1	1.463	0.915	1.005	32.33	24.54	25.4	32.04
11	106992	sp|P02774-3|VTDB_HUMAN	147.31	19	11	11	Carbamidomethylation; Deamidation (NQ); TMT6plex; Methyl ester; Phosphorylation (STY)	55123	Isoform 3 of Vitamin D-binding protein OS=Homo sapiens OX=9606 GN=GC	1	1.463	0.915	1.005	32.33	24.54	25.4	32.04
11	106993	sp|P02774-2|VTDB_HUMAN	134.15	16	6	6	Carbamidomethylation; Deamidation (NQ); TMT6plex; Methyl ester	39542	Isoform 2 of Vitamin D-binding protein OS=Homo sapiens OX=9606 GN=GC	1	0.812	0.625	0.625	0	0	0	0
2	69311	sp|P02765|FETUA_HUMAN	129.43	22	15	7	Carbamidomethylation; Deamidation (NQ); TMT6plex; Hydroxylation; Phosphorylation (STY)	39325	Alpha-2-HS-glycoprotein OS=Homo sapiens OX=9606 GN=AHSG PE=1 SV=1	1	1.102	1.384	1.064	0	0	0	0
12	106997	sp|P01008|ANT3_HUMAN	129.38	26	12	10	Oxidation (M); Deamidation (NQ); TMT6plex; Methyl ester; Hydroxylation; Acetylation (K)	52602	Antithrombin-III OS=Homo sapiens OX=9606 GN=SERPINC1 PE=1 SV=1	1	1.6	0.4	1	0	0	57.74	57.74
7	69164	sp|P02771|FETA_HUMAN	118.67	17	15	11	Carbamidomethylation; Deamidation (NQ); TMT6plex; Hydroxylation	68678	Alpha-fetoprotein OS=Homo sapiens OX=9606 GN=AFP PE=1 SV=1	1	1.237	1.053	0.579	0	0	0	57.74
7	864	tr|J3KMX3|J3KMX3_HUMAN	118.67	17	15	11	Carbamidomethylation; Deamidation (NQ); TMT6plex; Hydroxylation	70450	Alpha-fetoprotein OS=Homo sapiens OX=9606 GN=AFP PE=1 SV=1	1	1.237	1.053	0.579	0	0	0	57.74
17	69143	sp|P69905|HBA_HUMAN	118.38	38	8	4	Oxidation (M); TMT6plex	15258	Hemoglobin subunit alpha OS=Homo sapiens OX=9606 GN=HBA1 PE=1 SV=2	1	0.889	2.333	1.667	0	0	0	0
20	106994	sp|P36955|PEDF_HUMAN	118.24	24	9	8	TMT6plex; Methyl ester	46312	Pigment epithelium-derived factor OS=Homo sapiens OX=9606 GN=SERPINF1 PE=1 SV=4	1	5	3	5	57.74	0	0	0
11	39357	tr|D6RBJ7|D6RBJ7_HUMAN	113.59	20	8	8	Carbamidomethylation; Deamidation (NQ); TMT6plex; Methyl ester; Phosphorylation (STY)	38797	Vitamin D-binding protein OS=Homo sapiens OX=9606 GN=GC PE=1 SV=1	1	1.463	0.915	1.005	32.33	24.54	25.4	32.04
13	39353	tr|A0A087WW43|A0A087WW43_HUMAN	113.38	16	14	10	TMT6plex; Methyl ester	75078	Inter-alpha-trypsin inhibitor heavy chain H3 OS=Homo sapiens OX=9606 GN=ITIH3 PE=1 SV=1	1	1.118	0.765	1	56	55.71	56.58	57.16
13	106996	sp|Q06033-2|ITIH3_HUMAN	113.38	12	14	10	TMT6plex; Methyl ester	99328	Isoform 2 of Inter-alpha-trypsin inhibitor heavy chain H3 OS=Homo sapiens OX=9606 GN=ITIH3	1	1.118	0.765	1	56	55.71	56.58	57.16
13	84573	sp|Q06033|ITIH3_HUMAN	113.38	12	14	10	TMT6plex; Methyl ester	99849	Inter-alpha-trypsin inhibitor heavy chain H3 OS=Homo sapiens OX=9606 GN=ITIH3 PE=1 SV=2	1	1.118	0.765	1	56	55.71	56.58	57.16
23	69584	sp|P02647|APOA1_HUMAN	113.31	28	8	5	TMT6plex; Methyl ester; Hydroxylation	30778	Apolipoprotein A-I OS=Homo sapiens OX=9606 GN=APOA1 PE=1 SV=1	1	0.931	0.793	0.483	0	0	0	0
23	1763	tr|F8W696|F8W696_HUMAN	110.37	22	6	4	TMT6plex; Methyl ester; Hydroxylation	27909	Apolipoprotein A-I OS=Homo sapiens OX=9606 GN=APOA1 PE=1 SV=1	1	0.931	0.793	0.448	0	0	0	0
12	39359	tr|Q8TCE1|Q8TCE1_HUMAN	108.8	30	7	6	Deamidation (NQ); TMT6plex; Methyl ester; Hydroxylation; Acetylation (K)	29092	Antithrombin-III OS=Homo sapiens OX=9606 GN=SERPINC1 PE=1 SV=1	1	6	3	3	57.74	57.74	57.16	57.45
16	107021	sp|P06396-2|GELS_HUMAN	108.41	21	12	10	Carbamidomethylation; Deamidation (NQ); TMT6plex	80641	Isoform 2 of Gelsolin OS=Homo sapiens OX=9606 GN=GSN	1	0.517	0.528	0.417	0	57.74	0	57.74
16	107022	sp|P06396-4|GELS_HUMAN	108.41	21	12	10	Carbamidomethylation; Deamidation (NQ); TMT6plex	81485	Isoform 4 of Gelsolin OS=Homo sapiens OX=9606 GN=GSN	1	0.517	0.528	0.417	0	57.74	0	57.74
16	107023	sp|P06396-3|GELS_HUMAN	108.41	21	12	10	Carbamidomethylation; Deamidation (NQ); TMT6plex	81941	Isoform 3 of Gelsolin OS=Homo sapiens OX=9606 GN=GSN	1	0.517	0.528	0.417	0	57.74	0	57.74
16	39364	tr|A0A0A0MS51|A0A0A0MS51_HUMAN	108.41	21	12	10	Carbamidomethylation; Deamidation (NQ); TMT6plex	82526	Gelsolin OS=Homo sapiens OX=9606 GN=GSN PE=1 SV=1	1	0.517	0.528	0.417	0	57.74	0	57.74
16	39365	tr|A0A0A0MT01|A0A0A0MT01_HUMAN	108.41	20	12	10	Carbamidomethylation; Deamidation (NQ); TMT6plex	84745	Gelsolin OS=Homo sapiens OX=9606 GN=GSN PE=1 SV=1	1	0.517	0.528	0.417	0	57.74	0	57.74
16	107024	sp|P06396|GELS_HUMAN	108.41	20	12	10	Carbamidomethylation; Deamidation (NQ); TMT6plex	85697	Gelsolin OS=Homo sapiens OX=9606 GN=GSN PE=1 SV=1	1	0.517	0.528	0.417	0	57.74	0	57.74
61	8	tr|E7EUT5|E7EUT5_HUMAN	105.34	29	7	6	Deamidation (NQ); TMT6plex	27871	Glyceraldehyde-3-phosphate dehydrogenase OS=Homo sapiens OX=9606 GN=GAPDH PE=1 SV=1	0	10000	10000	10000	0	57.74	57.74	57.74
61	68727	sp|P04406-2|G3P_HUMAN	105.34	26	7	6	Deamidation (NQ); TMT6plex	31548	Isoform 2 of Glyceraldehyde-3-phosphate dehydrogenase OS=Homo sapiens OX=9606 GN=GAPDH	0	10000	10000	10000	0	57.74	57.74	57.74
61	68725	sp|P04406|G3P_HUMAN	105.34	22	7	6	Deamidation (NQ); TMT6plex	36053	Glyceraldehyde-3-phosphate dehydrogenase OS=Homo sapiens OX=9606 GN=GAPDH PE=1 SV=3	0	10000	10000	10000	0	57.74	57.74	57.74
17	1131	tr|G3V1N2|G3V1N2_HUMAN	99.7	31	5	2	Oxidation (M); TMT6plex	11948	HCG1745306 isoform CRA_a OS=Homo sapiens OX=9606 GN=HBA2 PE=1 SV=1	1	1.25	1.5	1.75	57.74	0	0	57.74
10	69440	sp|P20742-2|PZP_HUMAN	98.82	6	11	1	Oxidation (M); TMT6plex	140367	Isoform 2 of Pregnancy zone protein OS=Homo sapiens OX=9606 GN=PZP	1	1.75	1.5	1	70.71	70.71	0	70.71
10	69324	sp|P20742|PZP_HUMAN	98.82	6	13	3	Carbamidomethylation; Oxidation (M); TMT6plex	163862	Pregnancy zone protein OS=Homo sapiens OX=9606 GN=PZP PE=1 SV=4	1	1.75	2	1.25	57.74	57.74	0	57.74
60	68931	sp|Q6S8J3|POTEE_HUMAN	96.43	6	6	3	Carbamidomethylation; TMT6plex	121363	POTE ankyrin domain family member E OS=Homo sapiens OX=9606 GN=POTEE PE=2 SV=3	0	10000	10000	10000	0	57.74	57.74	57.74
14	107000	sp|P00747|PLMN_HUMAN	96.01	12	12	10	Carbamidomethylation; TMT6plex; Methyl ester; Hydroxylation; Phosphorylation (STY)	90569	Plasminogen OS=Homo sapiens OX=9606 GN=PLG PE=1 SV=2	1	1.167	1.333	1	56.58	57.74	57.45	57.16
9	69305	sp|P02788-2|TRFL_HUMAN	95.65	17	14	8	Carbamidomethylation; TMT6plex; Methyl ester; Hydroxylation; Phosphorylation (STY)	73161	Isoform DeltaLf of Lactotransferrin OS=Homo sapiens OX=9606 GN=LTF	1	0.946	0.784	1.432	57.74	0	57.74	0
9	1127	tr|E7EQB2|E7EQB2_HUMAN	95.65	16	14	8	Carbamidomethylation; TMT6plex; Methyl ester; Hydroxylation; Phosphorylation (STY)	76626	Lactotransferrin (Fragment) OS=Homo sapiens OX=9606 GN=LTF PE=1 SV=1	1	0.946	0.784	1.432	57.74	0	57.74	0
9	1129	tr|E7ER44|E7ER44_HUMAN	95.65	16	14	8	Carbamidomethylation; TMT6plex; Methyl ester; Hydroxylation; Phosphorylation (STY)	77970	Lactotransferrin OS=Homo sapiens OX=9606 GN=LTF PE=1 SV=1	1	0.946	0.784	1.432	57.74	0	57.74	0
9	69307	sp|P02788|TRFL_HUMAN	95.65	16	14	8	Carbamidomethylation; TMT6plex; Methyl ester; Hydroxylation; Phosphorylation (STY)	78182	Lactotransferrin OS=Homo sapiens OX=9606 GN=LTF PE=1 SV=6	1	0.946	0.784	1.432	57.74	0	57.74	0
1	1735	tr|H7C013|H7C013_HUMAN	95.44	63	27	26	Carbamidomethylation; Deamidation (NQ); TMT6plex; Methyl ester; Hydroxylation; 2 more	22859	Serum albumin (Fragment) OS=Homo sapiens OX=9606 GN=ALB PE=1 SV=1	1	1.109	1.2	0.919	101.02	85.4	86.28	78.34
27	106998	sp|P02749|APOH_HUMAN	91.95	30	8	8	Carbamidomethylation; TMT6plex; Methyl ester; Hydroxylation	38298	Beta-2-glycoprotein 1 OS=Homo sapiens OX=9606 GN=APOH PE=1 SV=3	1	1.467	1.467	1.2	0	57.74	0	0
13	39358	tr|E7ET33|E7ET33_HUMAN	90.97	12	13	9	TMT6plex; Methyl ester	78130	Inter-alpha-trypsin inhibitor heavy chain H3 OS=Homo sapiens OX=9606 GN=ITIH3 PE=1 SV=1	1	1.118	0.765	1	56	55.71	56.58	57.16
28	83047	sp|Q14624-3|ITIH4_HUMAN	85.35	8	8	7	Carbamidomethylation; Oxidation (M); TMT6plex; Methyl ester; Hydroxylation	99857	Isoform 3 of Inter-alpha-trypsin inhibitor heavy chain H4 OS=Homo sapiens OX=9606 GN=ITIH4	1	1.273	0.727	0.909	57.74	57.74	57.74	57.74
28	83057	sp|Q14624-2|ITIH4_HUMAN	85.35	7	8	7	Carbamidomethylation; Oxidation (M); TMT6plex; Methyl ester; Hydroxylation	101241	Isoform 2 of Inter-alpha-trypsin inhibitor heavy chain H4 OS=Homo sapiens OX=9606 GN=ITIH4	1	1.273	0.727	0.909	57.74	57.74	57.74	57.74
28	83065	sp|Q14624|ITIH4_HUMAN	85.35	7	8	7	Carbamidomethylation; Oxidation (M); TMT6plex; Methyl ester; Hydroxylation	103357	Inter-alpha-trypsin inhibitor heavy chain H4 OS=Homo sapiens OX=9606 GN=ITIH4 PE=1 SV=4	1	1.273	0.727	0.909	57.74	57.74	57.74	57.74
28	14293	tr|B7ZKJ8|B7ZKJ8_HUMAN	85.35	7	8	7	Carbamidomethylation; Oxidation (M); TMT6plex; Methyl ester; Hydroxylation	103881	ITIH4 protein OS=Homo sapiens OX=9606 GN=ITIH4 PE=1 SV=1	1	1.273	0.727	0.909	57.74	57.74	57.74	57.74
324	39371	tr|Q5VY30|Q5VY30_HUMAN	84.56	17	2	2	Carbamidomethylation; TMT6plex	22974	Retinol-binding protein OS=Homo sapiens OX=9606 GN=RBP4 PE=1 SV=2	1	2	2	2	57.74	1.15	1.15	1.15
324	107001	sp|P02753|RET4_HUMAN	84.56	16	2	2	Carbamidomethylation; TMT6plex	23010	Retinol-binding protein 4 OS=Homo sapiens OX=9606 GN=RBP4 PE=1 SV=3	1	2	2	2	57.74	1.15	1.15	1.15
34	106995	sp|P05543|THBG_HUMAN	83.81	12	6	4	TMT6plex	46325	Thyroxine-binding globulin OS=Homo sapiens OX=9606 GN=SERPINA7 PE=1 SV=2	1	1.875	1	0.25	56.58	57.17	56	57.74
28	83021	sp|Q14624-4|ITIH4_HUMAN	83.04	7	7	6	Carbamidomethylation; Oxidation (M); TMT6plex; Methyl ester	93852	Isoform 4 of Inter-alpha-trypsin inhibitor heavy chain H4 OS=Homo sapiens OX=9606 GN=ITIH4	1	1.231	0.846	0.846	0	0	0	0
6	69442	sp|P02787|TRFE_HUMAN	81.82	11	15	7	Carbamidomethylation; TMT6plex; Methyl ester; Hydroxylation	77064	Serotransferrin OS=Homo sapiens OX=9606 GN=TF PE=1 SV=3	1	3	2	1.714	0	0	0	0
35	69617	sp|P68871|HBB_HUMAN	76.53	24	5	3	Deamidation (NQ); TMT6plex; Methyl ester; Hydroxylation; Acetylation (K)	15998	Hemoglobin subunit beta OS=Homo sapiens OX=9606 GN=HBB PE=1 SV=2	1	0.5	0.833	1.333	57.16	57.74	57.16	57.59
35	1797	tr|F8W6P5|F8W6P5_HUMAN	76.53	26	4	2	TMT6plex; Methyl ester; Hydroxylation	9670	Hemoglobin subunit beta (Fragment) OS=Homo sapiens OX=9606 GN=HBB PE=1 SV=1	1	0.5	0.833	1.333	57.16	57.74	57.16	57.59
20	39368	tr|I3L3Z3|I3L3Z3_HUMAN	75.84	37	3	2	TMT6plex	11763	Pigment epithelium-derived factor (Fragment) OS=Homo sapiens OX=9606 GN=SERPINF1 PE=1 SV=1	1	1	1.5	1	0.58	0.58	57.45	0.58
20	39369	tr|I3L4Z0|I3L4Z0_HUMAN	75.84	32	3	2	TMT6plex	13803	Pigment epithelium-derived factor (Fragment) OS=Homo sapiens OX=9606 GN=SERPINF1 PE=1 SV=1	1	1	1.5	1	0.58	0.58	57.45	0.58
20	39370	tr|I3L2R7|I3L2R7_HUMAN	75.84	31	3	2	TMT6plex	14016	Pigment epithelium-derived factor (Fragment) OS=Homo sapiens OX=9606 GN=SERPINF1 PE=1 SV=1	1	1	1.5	1	0.58	0.58	57.45	0.58
77	1164	tr|F5H0C8|F5H0C8_HUMAN	75.78	18	4	3	Carbamidomethylation; TMT6plex; Methyl ester	34762	Gamma-enolase OS=Homo sapiens OX=9606 GN=ENO2 PE=1 SV=1	1	2	2	0	57.74	57.74	57.74	0
8	39356	tr|Q5T987|Q5T987_HUMAN	66.89	16	5	4	TMT6plex	26821	Inter-alpha-trypsin inhibitor heavy chain H2 (Fragment) OS=Homo sapiens OX=9606 GN=ITIH2 PE=1 SV=1	1	0.909	1	1	0	0	0	0
62	1796	tr|A8MUF7|A8MUF7_HUMAN	66.73	33	4	2	Deamidation (NQ); TMT6plex; Hydroxylation	9470	Hemoglobin subunit epsilon (Fragment) OS=Homo sapiens OX=9606 GN=HBE1 PE=1 SV=1	1	0	0	0	0	0	0	0
62	69616	sp|P02100|HBE_HUMAN	66.73	20	4	2	Deamidation (NQ); TMT6plex; Hydroxylation	16203	Hemoglobin subunit epsilon OS=Homo sapiens OX=9606 GN=HBE1 PE=1 SV=2	1	0	0	0	0	0	0	0
644	106999	sp|P04732|MT1E_HUMAN	66.16	33	2	2	Carbamidomethylation; TMT6plex	6014	Metallothionein-1E OS=Homo sapiens OX=9606 GN=MT1E PE=1 SV=1	1	3.5	2.5	3.5	70.71	0	70.71	0
6	1885	tr|C9JVG0|C9JVG0_HUMAN	64.65	16	4	3	Carbamidomethylation; TMT6plex; Methyl ester; Hydroxylation	14691	Serotransferrin (Fragment) OS=Homo sapiens OX=9606 GN=TF PE=1 SV=1	1	3	2	1.714	0	0	0	0
188	68764	sp|P07195|LDHB_HUMAN	63.67	17	4	4	Carbamidomethylation; TMT6plex	36639	L-lactate dehydrogenase B chain OS=Homo sapiens OX=9606 GN=LDHB PE=1 SV=2	1	0	1.2	0	57.74	0	57.74	0
60	68977	sp|A5A3E0|POTEF_HUMAN	61.91	4	5	2	TMT6plex	121444	POTE ankyrin domain family member F OS=Homo sapiens OX=9606 GN=POTEF PE=1 SV=2	0	10000	10000	10000	0	0	0	0
36	107058	sp|P19827|ITIH1_HUMAN	61.5	7	7	5	Deamidation (NQ); TMT6plex	101389	Inter-alpha-trypsin inhibitor heavy chain H1 OS=Homo sapiens OX=9606 GN=ITIH1 PE=1 SV=3	1	0.303	0.606	0.909	57.45	57.74	57.74	57.59
189	69105	sp|Q562R1|ACTBL_HUMAN	61.32	17	4	3	TMT6plex; Methyl ester; Hydroxylation	42003	Beta-actin-like protein 2 OS=Homo sapiens OX=9606 GN=ACTBL2 PE=1 SV=2	1	1.5	2.25	0.75	70.71	70.71	0	70.71
645	68878	sp|P18206-2|VINC_HUMAN	57.57	3	2	2	TMT6plex; Acetylation (K)	116722	Isoform 1 of Vinculin OS=Homo sapiens OX=9606 GN=VCL	1	0	0	0	0	0	0	0
645	68879	sp|P18206|VINC_HUMAN	57.57	3	2	2	TMT6plex; Acetylation (K)	123799	Vinculin OS=Homo sapiens OX=9606 GN=VCL PE=1 SV=4	1	0	0	0	0	0	0	0
5	39411	tr|M0QXZ3|M0QXZ3_HUMAN	57.06	11	1	1	Carbamidomethylation; TMT6plex	11696	Complement C3 (Fragment) OS=Homo sapiens OX=9606 GN=C3 PE=1 SV=1	1	0.4	1.4	1.2	0	0	0	0
20	39391	tr|I3L425|I3L425_HUMAN	56.56	22	2	1	TMT6plex	9103	Pigment epithelium-derived factor (Fragment) OS=Homo sapiens OX=9606 GN=SERPINF1 PE=1 SV=1	1	1	1	1	0.71	0.71	0.71	0.71
20	39392	tr|I3L1U4|I3L1U4_HUMAN	56.56	17	2	1	TMT6plex	12026	Pigment epithelium-derived factor OS=Homo sapiens OX=9606 GN=SERPINF1 PE=1 SV=1	1	1	1	1	0.71	0.71	0.71	0.71
36	107060	sp|P19827-2|ITIH1_HUMAN	51.79	6	5	3	Deamidation (NQ); TMT6plex	86192	Isoform 2 of Inter-alpha-trypsin inhibitor heavy chain H1 OS=Homo sapiens OX=9606 GN=ITIH1	1	0	0	0.769	70.36	0	0	0.35
36	107059	sp|P19827-3|ITIH1_HUMAN	51.79	3	3	2	TMT6plex	69495	Isoform 3 of Inter-alpha-trypsin inhibitor heavy chain H1 OS=Homo sapiens OX=9606 GN=ITIH1	1	0	0	0.769	70.36	0	0	0.35
14	108798	sp|P08519|APOA_HUMAN	50.97	1	3	2	Carbamidomethylation; TMT6plex	501323	Apolipoprotein(a) OS=Homo sapiens OX=9606 GN=LPA PE=1 SV=1	1	0	0.667	0.333	57.17	0	57.45	0.58
6	1477	tr|H7C5E8|H7C5E8_HUMAN	50.75	23	6	1	Carbamidomethylation; TMT6plex	15847	Serotransferrin (Fragment) OS=Homo sapiens OX=9606 GN=TF PE=1 SV=1	1	1	0	2	0	0	0	0
11	39404	tr|D6RF20|D6RF20_HUMAN	50.19	10	3	3	Carbamidomethylation; TMT6plex	16083	Vitamin D-binding protein (Fragment) OS=Homo sapiens OX=9606 GN=GC PE=1 SV=1	1	1.636	0.636	0.909	0	0	0	0
191	116211	sp|P02760|AMBP_HUMAN	49.95	9	4	3	Carbamidomethylation; TMT6plex	39000	Protein AMBP OS=Homo sapiens OX=9606 GN=AMBP PE=1 SV=1	1	0.851	0.793	0.678	0	70.71	0	70.71
325	107018	sp|P01042-3|KNG1_HUMAN	49.52	6	3	3	Carbamidomethylation; TMT6plex	43822	Isoform 3 of Kininogen-1 OS=Homo sapiens OX=9606 GN=KNG1	1	0.625	0.875	0.625	70.71	70.71	0	0
325	107019	sp|P01042-2|KNG1_HUMAN	49.52	5	3	3	Carbamidomethylation; TMT6plex	47883	Isoform LMW of Kininogen-1 OS=Homo sapiens OX=9606 GN=KNG1	1	0.625	0.875	0.625	70.71	70.71	0	0
111	39378	tr|C9JMH6|C9JMH6_HUMAN	48.34	8	3	1	Carbamidomethylation; TMT6plex	27823	Alpha-2-antiplasmin (Fragment) OS=Homo sapiens OX=9606 GN=SERPINF2 PE=1 SV=1	1	1	0.75	0.75	0	70.71	70.71	0
111	39377	tr|A0A0J9YY65|A0A0J9YY65_HUMAN	48.34	8	3	1	Carbamidomethylation; TMT6plex	27853	Alpha-2-antiplasmin (Fragment) OS=Homo sapiens OX=9606 GN=SERPINF2 PE=1 SV=1	1	1	0.75	0.75	0	70.71	70.71	0
111	107006	sp|P08697|A2AP_HUMAN	48.34	4	3	1	Carbamidomethylation; TMT6plex	54566	Alpha-2-antiplasmin OS=Homo sapiens OX=9606 GN=SERPINF2 PE=1 SV=3	1	1	0.75	0.75	0	70.71	70.71	0
111	107007	sp|P08697-2|A2AP_HUMAN	48.34	4	2	1	Carbamidomethylation; TMT6plex	47907	Isoform 2 of Alpha-2-antiplasmin OS=Homo sapiens OX=9606 GN=SERPINF2	1	1	0.75	0.75	0	70.71	70.71	0
111	39380	tr|A0A0G2JPA8|A0A0G2JPA8_HUMAN	48.34	4	2	1	Carbamidomethylation; TMT6plex	47937	Alpha-2-antiplasmin OS=Homo sapiens OX=9606 GN=SERPINF2 PE=1 SV=1	1	1	0.75	0.75	0	70.71	70.71	0
192	107002	sp|P23142|FBLN1_HUMAN	46.66	5	4	2	Deamidation (NQ); TMT6plex	77214	Fibulin-1 OS=Homo sapiens OX=9606 GN=FBLN1 PE=1 SV=4	1	1.333	0.667	0.667	0	0	0	0
29	69501	sp|P29622|KAIN_HUMAN	45.14	7	5	4	Deamidation (NQ); TMT6plex	48542	Kallistatin OS=Homo sapiens OX=9606 GN=SERPINA4 PE=1 SV=3	1	1.171	0.789	0.626	0	0	57.74	0
60	69059	sp|P0CG38|POTEI_HUMAN	44.95	3	4	2	TMT6plex	121282	POTE ankyrin domain family member I OS=Homo sapiens OX=9606 GN=POTEI PE=3 SV=1	0	10000	10000	10000	0	0	0	0
60	69140	sp|P0CG39|POTEJ_HUMAN	44.95	2	3	1	TMT6plex	117390	POTE ankyrin domain family member J OS=Homo sapiens OX=9606 GN=POTEJ PE=3 SV=1	0	10000	10000	10000	0	0	0	0
36	39591	tr|H7C0N0|H7C0N0_HUMAN	43.59	3	1	1	TMT6plex	51863	Inter-alpha-trypsin inhibitor heavy chain H1 (Fragment) OS=Homo sapiens OX=9606 GN=ITIH1 PE=1 SV=1	1	0	0	0.769	70.36	0	0	0.35
325	107020	sp|P01042|KNG1_HUMAN	40.52	3	2	2	TMT6plex	71957	Kininogen-1 OS=Homo sapiens OX=9606 GN=KNG1 PE=1 SV=2	1	0.625	0.75	0.375	0	0	0	0
644	39397	tr|H3BU80|H3BU80_HUMAN	39.86	21	1	1	Carbamidomethylation; TMT6plex	3786	Metallothionein OS=Homo sapiens OX=9606 GN=MT1E PE=3 SV=1	1	1	0	1	0	0	0	0
644	107017	sp|P04733|MT1F_HUMAN	39.86	13	1	1	Carbamidomethylation; TMT6plex	6086	Metallothionein-1F OS=Homo sapiens OX=9606 GN=MT1F PE=1 SV=1	1	1	0	1	0	0	0	0
644	107016	sp|Q93083|MT1L_HUMAN	39.86	13	1	1	Carbamidomethylation; TMT6plex	6062	Metallothionein-1L OS=Homo sapiens OX=9606 GN=MT1L PE=2 SV=1	1	1	0	1	0	0	0	0
644	107015	sp|P07438|MT1B_HUMAN	39.86	13	1	1	Carbamidomethylation; TMT6plex	6115	Metallothionein-1B OS=Homo sapiens OX=9606 GN=MT1B PE=3 SV=1	1	1	0	1	0	0	0	0
1316	85	tr|A0A1W2PQM2|A0A1W2PQM2_HUMAN	37.22	5	1	1	TMT6plex	36652	Tubulin alpha-1C chain OS=Homo sapiens OX=9606 GN=TUBA1C PE=1 SV=1	1	0	0	0.5	0	0	0	0
28	27180	tr|H7C0L5|H7C0L5_HUMAN	36.98	5	4	3	Carbamidomethylation; Oxidation (M); TMT6plex	80072	Inter-alpha-trypsin inhibitor heavy chain H4 (Fragment) OS=Homo sapiens OX=9606 GN=ITIH4 PE=1 SV=1	1	1.2	0.6	0.6	0	0	0	70.71
114	107044	sp|Q86U17|SPA11_HUMAN	36.19	11	4	3	Carbamidomethylation; Deamidation (NQ); TMT6plex	46989	Serpin A11 OS=Homo sapiens OX=9606 GN=SERPINA11 PE=2 SV=2	1	0.667	0.333	0.667	0	0	0	0
37	73261	sp|Q03001-14|DYST_HUMAN	34.43	1	8	5	Deamidation (NQ); TMT6plex	615661	Isoform 9 of Dystonin OS=Homo sapiens OX=9606 GN=DST	1	1.211	1.053	0.789	57.74	0	57.74	57.74
37	6368	tr|E9PHM6|E9PHM6_HUMAN	34.43	1	8	5	Deamidation (NQ); TMT6plex	629794	Dystonin OS=Homo sapiens OX=9606 GN=DST PE=1 SV=3	1	1.211	1.053	0.789	57.74	0	57.74	57.74
37	6369	tr|F6QMI7|F6QMI7_HUMAN	34.43	1	8	5	Deamidation (NQ); TMT6plex	633674	Dystonin OS=Homo sapiens OX=9606 GN=DST PE=1 SV=2	1	1.211	1.053	0.789	57.74	0	57.74	57.74
37	6384	tr|F8W9J4|F8W9J4_HUMAN	34.43	1	8	5	Deamidation (NQ); TMT6plex	847987	Dystonin OS=Homo sapiens OX=9606 GN=DST PE=1 SV=1	1	1.211	1.053	0.789	57.74	0	57.74	57.74
37	73373	sp|Q03001|DYST_HUMAN	34.43	1	8	5	Deamidation (NQ); TMT6plex	860679	Dystonin OS=Homo sapiens OX=9606 GN=DST PE=1 SV=4	1	1.211	1.053	0.789	57.74	0	57.74	57.74
326	107036	sp|P05546|HEP2_HUMAN	34.3	4	2	2	Deamidation (NQ); TMT6plex	57071	Heparin cofactor 2 OS=Homo sapiens OX=9606 GN=SERPIND1 PE=1 SV=3	1	0.5	0.5	1	0.47	70.71	70.71	70.47
328	116214	sp|P01700|LV147_HUMAN	33.73	15	3	1	TMT6plex	12284	Immunoglobulin lambda variable 1-47 OS=Homo sapiens OX=9606 GN=IGLV1-47 PE=1 SV=2	1	1	4	1	0	0	0	0
328	116213	sp|P01699|LV144_HUMAN	33.73	15	3	1	TMT6plex	12201	Immunoglobulin lambda variable 1-44 OS=Homo sapiens OX=9606 GN=IGLV1-44 PE=1 SV=2	1	1	4	1	0	0	0	0
328	116216	sp|P01703|LV140_HUMAN	33.73	15	3	1	TMT6plex	12302	Immunoglobulin lambda variable 1-40 OS=Homo sapiens OX=9606 GN=IGLV1-40 PE=1 SV=2	1	1	4	1	0	0	0	0
328	116215	sp|A0A075B6J9|LV218_HUMAN	33.73	15	3	1	TMT6plex	12412	Immunoglobulin lambda variable 2-18 OS=Homo sapiens OX=9606 GN=IGLV2-18 PE=3 SV=2	1	1	4	1	0	0	0	0
328	116220	sp|P01709|LV208_HUMAN	33.73	11	2	1	TMT6plex	12382	Immunoglobulin lambda variable 2-8 OS=Homo sapiens OX=9606 GN=IGLV2-8 PE=1 SV=2	1	1	4	1	0	0	0	0
328	116221	sp|P01706|LV211_HUMAN	33.73	11	2	1	TMT6plex	12644	Immunoglobulin lambda variable 2-11 OS=Homo sapiens OX=9606 GN=IGLV2-11 PE=1 SV=2	1	1	4	1	0	0	0	0
5	39412	tr|M0QYC8|M0QYC8_HUMAN	33.45	5	1	1	TMT6plex	21740	Complement C3 (Fragment) OS=Homo sapiens OX=9606 GN=C3 PE=1 SV=1	0	10000	0	0	0	0	0	0
96	69727	sp|P33240-2|CSTF2_HUMAN	29.83	4	3	3	Oxidation (M); Deamidation (NQ); TMT6plex	59251	Isoform 2 of Cleavage stimulation factor subunit 2 OS=Homo sapiens OX=9606 GN=CSTF2	1	1.148	1.099	0.914	0	57.74	0	57.74
96	69728	sp|P33240|CSTF2_HUMAN	29.83	4	3	3	Oxidation (M); Deamidation (NQ); TMT6plex	60959	Cleavage stimulation factor subunit 2 OS=Homo sapiens OX=9606 GN=CSTF2 PE=1 SV=1	1	1.148	1.099	0.914	0	57.74	0	57.74
96	1993	tr|E7EWR4|E7EWR4_HUMAN	29.83	4	3	3	Oxidation (M); Deamidation (NQ); TMT6plex	62943	Cleavage stimulation factor subunit 2 OS=Homo sapiens OX=9606 GN=CSTF2 PE=1 SV=1	1	1.148	1.099	0.914	0	57.74	0	57.74
96	69729	sp|Q9H0L4|CSTFT_HUMAN	29.83	4	3	3	Oxidation (M); Deamidation (NQ); TMT6plex	64436	Cleavage stimulation factor subunit 2 tau variant OS=Homo sapiens OX=9606 GN=CSTF2T PE=1 SV=1	1	1.148	1.099	0.914	0	57.74	0	57.74
96	1989	tr|A0A0A0MT56|A0A0A0MT56_HUMAN	29.83	4	2	2	TMT6plex	24717	Cleavage stimulation factor subunit 2 (Fragment) OS=Homo sapiens OX=9606 GN=CSTF2 PE=1 SV=1	1	1.148	1.099	0.914	0	57.74	0	57.74
96	1990	tr|E9PID8|E9PID8_HUMAN	29.83	2	2	2	TMT6plex	46666	Cleavage stimulation factor subunit 2 OS=Homo sapiens OX=9606 GN=CSTF2 PE=1 SV=1	1	1.148	1.099	0.914	0	57.74	0	57.74
646	13758	tr|H0YMA2|H0YMA2_HUMAN	29.72	6	1	1	TMT6plex	12399	Tropomodulin-2 (Fragment) OS=Homo sapiens OX=9606 GN=TMOD2 PE=1 SV=1	1	0.846	1.231	1.615	70.71	70.71	0	0
646	13759	tr|G5EA42|G5EA42_HUMAN	29.72	2	1	1	TMT6plex	34492	Tropomodulin 2 (Neuronal) isoform CRA_a OS=Homo sapiens OX=9606 GN=TMOD2 PE=1 SV=1	1	0.846	1.231	1.615	70.71	70.71	0	0
646	82484	sp|Q9NZR1-2|TMOD2_HUMAN	29.72	2	1	1	TMT6plex	35648	Isoform 2 of Tropomodulin-2 OS=Homo sapiens OX=9606 GN=TMOD2	1	0.846	1.231	1.615	70.71	70.71	0	0
646	82486	sp|Q9NZR1|TMOD2_HUMAN	29.72	2	1	1	TMT6plex	39595	Tropomodulin-2 OS=Homo sapiens OX=9606 GN=TMOD2 PE=1 SV=1	1	0.846	1.231	1.615	70.71	70.71	0	0
14	48777	tr|Q5TEH5|Q5TEH5_HUMAN	28.93	5	1	1	TMT6plex	15444	HCG2029799 isoform CRA_b OS=Homo sapiens OX=9606 GN=PLG PE=1 SV=1	1	3	3.5	1.5	0	0	0	0
218	69826	sp|Q9Y6V0-6|PCLO_HUMAN	28.88	1	4	2	Deamidation (NQ); TMT6plex	537892	Isoform 6 of Protein piccolo OS=Homo sapiens OX=9606 GN=PCLO	1	1.429	1.143	0.514	0	0	0	0
218	69827	sp|Q9Y6V0|PCLO_HUMAN	28.88	1	4	2	Deamidation (NQ); TMT6plex	560707	Protein piccolo OS=Homo sapiens OX=9606 GN=PCLO PE=1 SV=5	1	1.429	1.143	0.514	0	0	0	0
218	48797	tr|E9PE96|E9PE96_HUMAN	28.88	2	3	1	TMT6plex	136394	Protein piccolo OS=Homo sapiens OX=9606 GN=PCLO PE=1 SV=1	1	1.429	1.143	0.514	0	0	0	0
46	2216	tr|G3V2B9|G3V2B9_HUMAN	28.23	13	3	2	Deamidation (NQ); TMT6plex	11798	Alpha-1-antitrypsin (Fragment) OS=Homo sapiens OX=9606 GN=SERPINA1 PE=1 SV=1	1	0.929	0.745	0.735	43.88	48.5	49.65	48.5
46	69830	sp|P01009-3|A1AT_HUMAN	28.23	5	3	2	Deamidation (NQ); TMT6plex	34755	Isoform 3 of Alpha-1-antitrypsin OS=Homo sapiens OX=9606 GN=SERPINA1	1	0.929	0.745	0.735	43.88	48.5	49.65	48.5
46	2220	tr|A0A0G2JRN3|A0A0G2JRN3_HUMAN	28.23	4	3	2	Deamidation (NQ); TMT6plex	40235	Alpha-1-antitrypsin OS=Homo sapiens OX=9606 GN=SERPINA1 PE=1 SV=1	1	0.929	0.745	0.735	43.88	48.5	49.65	48.5
46	69832	sp|P01009-2|A1AT_HUMAN	28.23	4	3	2	Deamidation (NQ); TMT6plex	40263	Isoform 2 of Alpha-1-antitrypsin OS=Homo sapiens OX=9606 GN=SERPINA1	1	0.929	0.745	0.735	43.88	48.5	49.65	48.5
46	69833	sp|P01009|A1AT_HUMAN	28.23	3	3	2	Deamidation (NQ); TMT6plex	46737	Alpha-1-antitrypsin OS=Homo sapiens OX=9606 GN=SERPINA1 PE=1 SV=3	1	0.929	0.745	0.735	43.88	48.5	49.65	48.5
46	2221	tr|A0A024R6I7|A0A024R6I7_HUMAN	28.23	3	3	2	Deamidation (NQ); TMT6plex	46709	Alpha-1-antitrypsin OS=Homo sapiens OX=9606 GN=SERPINA1 PE=1 SV=1	1	0.929	0.745	0.735	43.88	48.5	49.65	48.5
648	39415	tr|F5GZZ9|F5GZZ9_HUMAN	27.95	2	2	2	Carbamidomethylation	120322	Scavenger receptor cysteine-rich type 1 protein M130 OS=Homo sapiens OX=9606 GN=CD163 PE=1 SV=1	0	10000	0	0	0	0	0	0
648	107033	sp|Q86VB7-3|C163A_HUMAN	27.95	2	2	2	Carbamidomethylation	121609	Isoform 3 of Scavenger receptor cysteine-rich type 1 protein M130 OS=Homo sapiens OX=9606 GN=CD163	0	10000	0	0	0	0	0	0
648	107034	sp|Q86VB7-4|C163A_HUMAN	27.95	2	2	2	Carbamidomethylation	124958	Isoform 4 of Scavenger receptor cysteine-rich type 1 protein M130 OS=Homo sapiens OX=9606 GN=CD163	0	10000	0	0	0	0	0	0
648	39417	tr|C9JHR8|C9JHR8_HUMAN	27.95	2	2	2	Carbamidomethylation	124932	Scavenger receptor cysteine-rich type 1 protein M130 OS=Homo sapiens OX=9606 GN=CD163 PE=1 SV=1	0	10000	0	0	0	0	0	0
648	73155	sp|Q86VB7|C163A_HUMAN	27.95	2	2	2	Carbamidomethylation	125451	Scavenger receptor cysteine-rich type 1 protein M130 OS=Homo sapiens OX=9606 GN=CD163 PE=1 SV=2	0	10000	0	0	0	0	0	0
648	107035	sp|Q86VB7-2|C163A_HUMAN	27.95	2	2	2	Carbamidomethylation	125982	Isoform 2 of Scavenger receptor cysteine-rich type 1 protein M130 OS=Homo sapiens OX=9606 GN=CD163	0	10000	0	0	0	0	0	0
330	70413	sp|Q9NZJ4-2|SACS_HUMAN	26.91	1	3	3	Carbamidomethylation; Deamidation (NQ); TMT6plex	436979	Isoform 2 of Sacsin OS=Homo sapiens OX=9606 GN=SACS	1	2.5	2.5	1	0	0	0	0
330	70416	sp|Q9NZJ4|SACS_HUMAN	26.91	1	3	3	Carbamidomethylation; Deamidation (NQ); TMT6plex	521131	Sacsin OS=Homo sapiens OX=9606 GN=SACS PE=1 SV=2	1	2.5	2.5	1	0	0	0	0
649	116218	sp|Q6TFL3-4|CC171_HUMAN	26.83	1	2	2	TMT6plex	153712	Isoform 3 of Coiled-coil domain-containing protein 171 OS=Homo sapiens OX=9606 GN=CCDC171	1	0	0	0	0	0	0	0
1317	116222	sp|Q9BYE2-5|TMPSD_HUMAN	26.51	1	1	1	TMT6plex	59289	Isoform 5 of Transmembrane protease serine 13 OS=Homo sapiens OX=9606 GN=TMPRSS13	0	0	10000	10000	0	0	0	0
1317	116223	tr|J3KQC6|J3KQC6_HUMAN	26.51	1	1	1	TMT6plex	63167	Transmembrane protease serine 13 OS=Homo sapiens OX=9606 GN=TMPRSS13 PE=1 SV=1	0	0	10000	10000	0	0	0	0
331	107025	sp|Q6YHK3-3|CD109_HUMAN	26.24	2	2	1	TMT6plex	74411	Isoform 3 of CD109 antigen OS=Homo sapiens OX=9606 GN=CD109	1	2.25	1	1.25	70.71	70.71	0	0
331	82582	sp|Q6YHK3-2|CD109_HUMAN	26.24	1	2	1	TMT6plex	152662	Isoform 2 of CD109 antigen OS=Homo sapiens OX=9606 GN=CD109	1	2.25	1	1.25	70.71	70.71	0	0
331	82583	sp|Q6YHK3-4|CD109_HUMAN	26.24	1	2	1	TMT6plex	159695	Isoform 4 of CD109 antigen OS=Homo sapiens OX=9606 GN=CD109	1	2.25	1	1.25	70.71	70.71	0	0
331	82584	sp|Q6YHK3|CD109_HUMAN	26.24	1	2	1	TMT6plex	161688	CD109 antigen OS=Homo sapiens OX=9606 GN=CD109 PE=1 SV=2	1	2.25	1	1.25	70.71	70.71	0	0
328	116224	sp|P01721|LV657_HUMAN	25.94	7	1	1	TMT6plex	12566	Immunoglobulin lambda variable 6-57 OS=Homo sapiens OX=9606 GN=IGLV6-57 PE=1 SV=2	1	1	4	1	0	0	0	0
144	83695	sp|P46939|UTRO_HUMAN	25.79	1	5	2	Deamidation (NQ); TMT6plex	394467	Utrophin OS=Homo sapiens OX=9606 GN=UTRN PE=1 SV=2	1	2.5	0.5	1.5	70.71	70.71	70.71	0
144	71217	sp|P46939-2|UTRO_HUMAN	25.79	1	5	2	Deamidation (NQ); TMT6plex	394970	Isoform 2 of Utrophin OS=Homo sapiens OX=9606 GN=UTRN	1	2.5	0.5	1.5	70.71	70.71	70.71	0
37	73238	sp|Q03001-8|DYST_HUMAN	25.14	1	6	3	Deamidation (NQ); TMT6plex	591043	Isoform 2 of Dystonin OS=Homo sapiens OX=9606 GN=DST	1	1.158	1.053	0.789	0	0	0	0
117	72119	sp|Q12955|ANK3_HUMAN	25.12	1	5	4	Deamidation (NQ); TMT6plex	480416	Ankyrin-3 OS=Homo sapiens OX=9606 GN=ANK3 PE=1 SV=3	1	1.5	1.2	0.7	0	70.71	0	70.71
193	82665	sp|Q8NGI9|OR5A2_HUMAN	24.97	3	1	1	TMT6plex	36016	Olfactory receptor 5A2 OS=Homo sapiens OX=9606 GN=OR5A2 PE=2 SV=1	1	1.045	1.136	0.955	0	0	0	0
650	94557	sp|Q9BZH6|WDR11_HUMAN	23.98	1	1	1	Deamidation (NQ); TMT6plex	136685	WD repeat-containing protein 11 OS=Homo sapiens OX=9606 GN=WDR11 PE=1 SV=1	1	5	0	5	70.71	0	0	0
203	69027	sp|Q09666|AHNK_HUMAN	23.33	1	4	3	Deamidation (NQ); TMT6plex	629114	Neuroblast differentiation-associated protein AHNAK OS=Homo sapiens OX=9606 GN=AHNAK PE=1 SV=2	1	1	1.5	0	0	0	0	0
651	70854	sp|Q03181-4|PPARD_HUMAN	23.24	2	1	1	TMT6plex	38855	Isoform 4 of Peroxisome proliferator-activated receptor delta OS=Homo sapiens OX=9606 GN=PPARD	1	2	1	1	0	0	0	0
651	70862	sp|Q03181-2|PPARD_HUMAN	23.24	2	1	1	TMT6plex	40406	Isoform 2 of Peroxisome proliferator-activated receptor delta OS=Homo sapiens OX=9606 GN=PPARD	1	2	1	1	0	0	0	0
651	70886	sp|Q03181-3|PPARD_HUMAN	23.24	2	1	1	TMT6plex	45764	Isoform 3 of Peroxisome proliferator-activated receptor delta OS=Homo sapiens OX=9606 GN=PPARD	1	2	1	1	0	0	0	0
651	70910	sp|Q03181|PPARD_HUMAN	23.24	2	1	1	TMT6plex	49903	Peroxisome proliferator-activated receptor delta OS=Homo sapiens OX=9606 GN=PPARD PE=1 SV=1	1	2	1	1	0	0	0	0
651	70250	sp|Q07869|PPARA_HUMAN	23.24	1	1	1	TMT6plex	52225	Peroxisome proliferator-activated receptor alpha OS=Homo sapiens OX=9606 GN=PPARA PE=1 SV=2	1	2	1	1	0	0	0	0
194	107313	sp|Q9C0E4-2|GRIP2_HUMAN	22.9	4	4	2	TMT6plex	93696	Isoform 2 of Glutamate receptor-interacting protein 2 OS=Homo sapiens OX=9606 GN=GRIP2	0	10000	0	0	0	0	0	0
194	107315	sp|Q9C0E4|GRIP2_HUMAN	22.9	3	4	2	TMT6plex	112573	Glutamate receptor-interacting protein 2 OS=Homo sapiens OX=9606 GN=GRIP2 PE=1 SV=4	0	10000	0	0	0	0	0	0
194	39819	tr|A0A1B0GWJ3|A0A1B0GWJ3_HUMAN	22.9	3	4	2	TMT6plex	113392	Glutamate receptor-interacting protein 2 OS=Homo sapiens OX=9606 GN=GRIP2 PE=1 SV=1	0	10000	0	0	0	0	0	0
194	39821	tr|A0A087WX15|A0A087WX15_HUMAN	22.9	3	4	2	TMT6plex	122768	Glutamate receptor-interacting protein 2 OS=Homo sapiens OX=9606 GN=GRIP2 PE=1 SV=1	0	10000	0	0	0	0	0	0
194	39804	tr|A0A087WYB3|A0A087WYB3_HUMAN	22.9	4	2	1	TMT6plex	35764	Glutamate receptor-interacting protein 2 (Fragment) OS=Homo sapiens OX=9606 GN=GRIP2 PE=4 SV=2	0	10000	0	0	0	0	0	0
195	96455	sp|Q96JI7-3|SPTCS_HUMAN	22.52	1	3	2	Deamidation (NQ); TMT6plex	266641	Isoform 3 of Spatacsin OS=Homo sapiens OX=9606 GN=SPG11	1	2	1	1	0	0	0	0
654	116231	sp|Q6P2S7-2|TTC41_HUMAN	22.01	1	2	1		121664	Isoform 2 of Putative tetratricopeptide repeat protein 41 OS=Homo sapiens OX=9606 GN=TTC41P	1	1	1	1.5	0	0	0	0
1321	48799	tr|B7Z6D5|B7Z6D5_HUMAN	21.71	1	1	1	TMT6plex	86605	Probable ATP-dependent RNA helicase DDX27 OS=Homo sapiens OX=9606 GN=DDX27 PE=1 SV=1	1	1	1	0.5	0	0	0	0
1321	116240	sp|Q96GQ7|DDX27_HUMAN	21.71	1	1	1	TMT6plex	89835	Probable ATP-dependent RNA helicase DDX27 OS=Homo sapiens OX=9606 GN=DDX27 PE=1 SV=2	1	1	1	0.5	0	0	0	0
332	108051	sp|A0A1B0GUW6|SPEM3_HUMAN	21.61	3	2	2	Carbamidomethylation; Deamidation (NQ); TMT6plex	128649	Uncharacterized protein SPEM3 OS=Homo sapiens OX=9606 GN=SPEM3 PE=3 SV=1	1	1.565	1.522	1.391	0	0	0	0
656	116233	sp|Q8NCQ7-2|PRCA1_HUMAN	21.59	4	2	1	Deamidation (NQ)	37667	Isoform 2 of Protein PROCA1 OS=Homo sapiens OX=9606 GN=PROCA1	1	0.2	0	0.2	0	0	0	0
656	116234	sp|Q8NCQ7-3|PRCA1_HUMAN	21.59	4	2	1	Deamidation (NQ)	37398	Isoform 3 of Protein PROCA1 OS=Homo sapiens OX=9606 GN=PROCA1	1	0.2	0	0.2	0	0	0	0
656	116235	sp|Q8NCQ7|PRCA1_HUMAN	21.59	4	2	1	Deamidation (NQ)	40506	Protein PROCA1 OS=Homo sapiens OX=9606 GN=PROCA1 PE=2 SV=3	1	0.2	0	0.2	0	0	0	0
656	48878	tr|A0A0A0MT24|A0A0A0MT24_HUMAN	21.59	4	2	1	Deamidation (NQ)	40506	Protein PROCA1 OS=Homo sapiens OX=9606 GN=PROCA1 PE=1 SV=1	1	0.2	0	0.2	0	0	0	0
81	72312	sp|Q99996-5|AKAP9_HUMAN	21.51	1	6	3	Deamidation (NQ); TMT6plex	447755	Isoform 5 of A-kinase anchor protein 9 OS=Homo sapiens OX=9606 GN=AKAP9	0	10000	10000	0	0	0	0	0
81	72314	sp|Q99996-2|AKAP9_HUMAN	21.51	1	6	3	Deamidation (NQ); TMT6plex	452990	Isoform 2 of A-kinase anchor protein 9 OS=Homo sapiens OX=9606 GN=AKAP9	0	10000	10000	0	0	0	0	0
81	5093	tr|A0A0A0MRF6|A0A0A0MRF6_HUMAN	21.51	1	6	3	Deamidation (NQ); TMT6plex	453496	A-kinase anchor protein 9 OS=Homo sapiens OX=9606 GN=AKAP9 PE=1 SV=1	0	10000	10000	0	0	0	0	0
81	72316	sp|Q99996-6|AKAP9_HUMAN	21.51	1	6	3	Deamidation (NQ); TMT6plex	455426	Isoform 6 of A-kinase anchor protein 9 OS=Homo sapiens OX=9606 GN=AKAP9	0	10000	10000	0	0	0	0	0
81	15355	tr|H7BYL6|H7BYL6_HUMAN	21.51	1	3	2	TMT6plex	204026	A-kinase anchor protein 9 (Fragment) OS=Homo sapiens OX=9606 GN=AKAP9 PE=1 SV=1	0	10000	10000	0	0	0	0	0
81	5090	tr|A0A0A0MRE9|A0A0A0MRE9_HUMAN	21.51	1	4	2	Deamidation (NQ); TMT6plex	362578	A-kinase anchor protein 9 OS=Homo sapiens OX=9606 GN=AKAP9 PE=1 SV=1	0	10000	10000	0	0	0	0	0
1323	116252	sp|Q9P2M7-2|CING_HUMAN	21.16	2	1	1	TMT6plex	87047	Isoform 2 of Cingulin OS=Homo sapiens OX=9606 GN=CGN	1	2	3	0.5	0	0	0	0
346	48902	tr|K7ERU2|K7ERU2_HUMAN	20.68	11	2	1	TMT6plex	12774	KN motif and ankyrin repeat domain-containing protein 2 (Fragment) OS=Homo sapiens OX=9606 GN=KANK2 PE=1 SV=1	1	2	2	0	0	0	0	0
1325	14464	tr|Q5H966|Q5H966_HUMAN	20.62	5	1	1	TMT6plex	17372	Sex comb on midleg-like protein 1 (Fragment) OS=Homo sapiens OX=9606 GN=SCML1 PE=1 SV=8	1	1	1	1	0	0	0	0
1325	107390	sp|Q9UN30-2|SCML1_HUMAN	20.62	2	1	1	TMT6plex	34216	Isoform 2 of Sex comb on midleg-like protein 1 OS=Homo sapiens OX=9606 GN=SCML1	1	1	1	1	0	0	0	0
1325	107393	sp|Q9UN30|SCML1_HUMAN	20.62	2	1	1	TMT6plex	37447	Sex comb on midleg-like protein 1 OS=Homo sapiens OX=9606 GN=SCML1 PE=1 SV=2	1	1	1	1	0	0	0	0
412	14586	tr|A0A0A0MRE5|A0A0A0MRE5_HUMAN	20.4	2	2	1	TMT6plex	124772	Arf-GAP with SH3 domain ANK repeat and PH domain-containing protein 1 OS=Homo sapiens OX=9606 GN=ASAP1 PE=1 SV=1	1	2	1	1	0	0	0	0
412	95122	sp|Q9ULH1|ASAP1_HUMAN	20.4	2	2	1	TMT6plex	125498	Arf-GAP with SH3 domain ANK repeat and PH domain-containing protein 1 OS=Homo sapiens OX=9606 GN=ASAP1 PE=1 SV=4	1	2	1	1	0	0	0	0
412	95124	sp|Q9ULH1-2|ASAP1_HUMAN	20.4	2	2	1	TMT6plex	125897	Isoform 1 of Arf-GAP with SH3 domain ANK repeat and PH domain-containing protein 1 OS=Homo sapiens OX=9606 GN=ASAP1	1	2	1	1	0	0	0	0
401	73746	sp|Q8N4C6-10|NIN_HUMAN	20.11	1	3	2	Carbamidomethylation; Deamidation (NQ); TMT6plex	246133	Isoform 3 of Ninein OS=Homo sapiens OX=9606 GN=NIN	1	0	2	1	0	0	0	0
401	73750	sp|Q8N4C6-7|NIN_HUMAN	20.11	1	3	2	Carbamidomethylation; Deamidation (NQ); TMT6plex	248191	Isoform 7 of Ninein OS=Homo sapiens OX=9606 GN=NIN	1	0	2	1	0	0	0	0
401	16473	tr|H9KV85|H9KV85_HUMAN	20.11	1	2	1	Carbamidomethylation; Deamidation (NQ); TMT6plex	184614	Ninein (Fragment) OS=Homo sapiens OX=9606 GN=NIN PE=1 SV=1	1	0	2	1	0	0	0	0
401	16328	tr|H0YDJ4|H0YDJ4_HUMAN	20.11	1	1	1	Carbamidomethylation; Deamidation (NQ); TMT6plex	179558	Ninein (Fragment) OS=Homo sapiens OX=9606 GN=NIN PE=1 SV=1	1	0	2	1	0	0	0	0
401	3596	tr|E9PN67|E9PN67_HUMAN	20.11	0	1	1	Carbamidomethylation; Deamidation (NQ); TMT6plex	231096	Ninein OS=Homo sapiens OX=9606 GN=NIN PE=1 SV=1	1	0	2	1	0	0	0	0
401	84156	sp|Q8N4C6-4|NIN_HUMAN	20.11	0	1	1	Carbamidomethylation; Deamidation (NQ); TMT6plex	236133	Isoform 4 of Ninein OS=Homo sapiens OX=9606 GN=NIN	1	0	2	1	0	0	0	0
401	3598	tr|C9J066|C9J066_HUMAN	20.11	0	1	1	Carbamidomethylation; Deamidation (NQ); TMT6plex	238191	Ninein OS=Homo sapiens OX=9606 GN=NIN PE=1 SV=1	1	0	2	1	0	0	0	0
401	84174	sp|Q8N4C6-9|NIN_HUMAN	20.11	1	2	1	Carbamidomethylation; Deamidation (NQ); TMT6plex	238939	Isoform 8 of Ninein OS=Homo sapiens OX=9606 GN=NIN	1	0	2	1	0	0	0	0
401	84189	sp|Q8N4C6-2|NIN_HUMAN	20.11	1	2	1	Carbamidomethylation; Deamidation (NQ); TMT6plex	241188	Isoform 2 of Ninein OS=Homo sapiens OX=9606 GN=NIN	1	0	2	1	0	0	0	0
401	84201	sp|Q8N4C6|NIN_HUMAN	20.11	1	2	1	Carbamidomethylation; Deamidation (NQ); TMT6plex	243247	Ninein OS=Homo sapiens OX=9606 GN=NIN PE=1 SV=4	1	0	2	1	0	0	0	0
401	84203	sp|Q8N4C6-5|NIN_HUMAN	20.11	1	2	1	Carbamidomethylation; Deamidation (NQ); TMT6plex	243887	Isoform 5 of Ninein OS=Homo sapiens OX=9606 GN=NIN	1	0	2	1	0	0	0	0
483	69862	sp|O00408-4|PDE2A_HUMAN	19.51	1	1	1	TMT6plex	104955	Isoform PDE2A4 of cGMP-dependent 3' 5'-cyclic phosphodiesterase OS=Homo sapiens OX=9606 GN=PDE2A	1	3.091	4.273	1.818	0	0	0	0
771	48915	tr|C9JQH3|C9JQH3_HUMAN	19.51	7	1	1	TMT6plex	13906	Tripartite motif-containing protein 73 OS=Homo sapiens OX=9606 GN=TRIM73 PE=4 SV=1	1	4	2	4	0	0	0	0
771	48917	tr|I3L0H3|I3L0H3_HUMAN	19.51	3	1	1	TMT6plex	28389	Tripartite motif-containing protein 73 OS=Homo sapiens OX=9606 GN=TRIM73 PE=4 SV=1	1	4	2	4	0	0	0	0
771	107041	sp|Q86UV6-2|TRI74_HUMAN	19.51	3	1	1	TMT6plex	28419	Isoform 2 of Tripartite motif-containing protein 74 OS=Homo sapiens OX=9606 GN=TRIM74	1	4	2	4	0	0	0	0
771	107043	sp|Q86UV7|TRI73_HUMAN	19.51	3	1	1	TMT6plex	28517	Tripartite motif-containing protein 73 OS=Homo sapiens OX=9606 GN=TRIM73 PE=2 SV=1	1	4	2	4	0	0	0	0
771	107042	sp|Q86UV6|TRI74_HUMAN	19.51	3	1	1	TMT6plex	28547	Tripartite motif-containing protein 74 OS=Homo sapiens OX=9606 GN=TRIM74 PE=1 SV=1	1	4	2	4	0	0	0	0
771	48920	tr|J3KQW6|J3KQW6_HUMAN	19.51	3	1	1	TMT6plex	32255	Tripartite motif-containing protein 73 OS=Homo sapiens OX=9606 GN=TRIM73 PE=4 SV=1	1	4	2	4	0	0	0	0
771	107038	sp|Q86XT4-2|TRI50_HUMAN	19.51	2	1	1	TMT6plex	54646	Isoform Beta of E3 ubiquitin-protein ligase TRIM50 OS=Homo sapiens OX=9606 GN=TRIM50	1	4	2	4	0	0	0	0
771	107039	sp|Q86XT4|TRI50_HUMAN	19.51	2	1	1	TMT6plex	54774	E3 ubiquitin-protein ligase TRIM50 OS=Homo sapiens OX=9606 GN=TRIM50 PE=1 SV=1	1	4	2	4	0	0	0	0
1328	116620	tr|E9PFV5|E9PFV5_HUMAN	19.4	8	1	1	TMT6plex	20894	Villin-like protein (Fragment) OS=Homo sapiens OX=9606 GN=VILL PE=1 SV=1	0	10000	10000	10000	0	0	0	0
1330	116689	tr|X6R751|X6R751_HUMAN	19.15	6	1	1	TMT6plex	22150	HORMA domain-containing protein 1 (Fragment) OS=Homo sapiens OX=9606 GN=HORMAD1 PE=1 SV=1	1	0.5	0.5	0.5	0	0	0	0
1330	116690	sp|Q86X24-4|HORM1_HUMAN	19.15	4	1	1	TMT6plex	36415	Isoform 4 of HORMA domain-containing protein 1 OS=Homo sapiens OX=9606 GN=HORMAD1	1	0.5	0.5	0.5	0	0	0	0
1330	116691	sp|Q86X24-5|HORM1_HUMAN	19.15	3	1	1	TMT6plex	36676	Isoform 5 of HORMA domain-containing protein 1 OS=Homo sapiens OX=9606 GN=HORMAD1	1	0.5	0.5	0.5	0	0	0	0
1330	116692	sp|Q86X24-3|HORM1_HUMAN	19.15	3	1	1	TMT6plex	37459	Isoform 3 of HORMA domain-containing protein 1 OS=Homo sapiens OX=9606 GN=HORMAD1	1	0.5	0.5	0.5	0	0	0	0
1330	116693	sp|Q86X24-2|HORM1_HUMAN	19.15	3	1	1	TMT6plex	44417	Isoform 2 of HORMA domain-containing protein 1 OS=Homo sapiens OX=9606 GN=HORMAD1	1	0.5	0.5	0.5	0	0	0	0
1330	116694	sp|Q86X24|HORM1_HUMAN	19.15	3	1	1	TMT6plex	45201	HORMA domain-containing protein 1 OS=Homo sapiens OX=9606 GN=HORMAD1 PE=2 SV=1	1	0.5	0.5	0.5	0	0	0	0
219	39835	tr|A0A0C4DFX2|A0A0C4DFX2_HUMAN	18.52	1	3	2	Oxidation (M); Deamidation (NQ); TMT6plex	338179	Protein furry homolog OS=Homo sapiens OX=9606 GN=FRY PE=1 SV=1	0	10000	10000	10000	0	0	0	0
219	107220	sp|Q5TBA9|FRY_HUMAN	18.52	1	3	2	Oxidation (M); Deamidation (NQ); TMT6plex	338875	Protein furry homolog OS=Homo sapiens OX=9606 GN=FRY PE=1 SV=1	0	10000	10000	10000	0	0	0	0
219	39837	tr|A0A286YFA9|A0A286YFA9_HUMAN	18.52	1	3	2	Oxidation (M); Deamidation (NQ); TMT6plex	339245	Protein furry homolog OS=Homo sapiens OX=9606 GN=FRY PE=1 SV=1	0	10000	10000	10000	0	0	0	0
1333	40927	tr|E7EXA6|E7EXA6_HUMAN	18.51	1	1	1	Oxidation (M)	107431	Chromosome transmission fidelity protein 18 homolog OS=Homo sapiens OX=9606 GN=CHTF18 PE=1 SV=2	1	2	2	0	0	0	0	0
1333	40470	tr|A0A0D9SF58|A0A0D9SF58_HUMAN	18.51	1	1	1	Oxidation (M)	129402	Chromosome transmission fidelity protein 18 homolog OS=Homo sapiens OX=9606 GN=CHTF18 PE=1 SV=1	1	2	2	0	0	0	0	0
253	71950	sp|Q5VT06|CE350_HUMAN	18.39	1	3	1	Deamidation (NQ); TMT6plex	350931	Centrosome-associated protein 350 OS=Homo sapiens OX=9606 GN=CEP350 PE=1 SV=1	1	2.917	0.583	0.5	0	0	0	0
349	116317	sp|Q9NVC3|S38A7_HUMAN	18.34	6	3	2	Oxidation (M); TMT6plex	49966	Putative sodium-coupled neutral amino acid transporter 7 OS=Homo sapiens OX=9606 GN=SLC38A7 PE=1 SV=1	1	1	0	0.5	0	0	0	0
349	49581	tr|H3BPK8|H3BPK8_HUMAN	18.34	6	2	2	Oxidation (M); TMT6plex	40898	Putative sodium-coupled neutral amino acid transporter 7 OS=Homo sapiens OX=9606 GN=SLC38A7 PE=1 SV=1	1	1	0	0.5	0	0	0	0
83	2628	tr|C9JG08|C9JG08_HUMAN	18.08	1	5	4	Carbamidomethylation; Deamidation (NQ); TMT6plex	598505	Uncharacterized protein C2orf16 OS=Homo sapiens OX=9606 GN=C2orf16 PE=1 SV=2	1	0	2	1	0	0	0	0
325	107154	sp|Q9BXX0|EMIL2_HUMAN	17.99	0	1	1	Carbamidomethylation; TMT6plex	115687	EMILIN-2 OS=Homo sapiens OX=9606 GN=EMILIN2 PE=1 SV=3	0	0	10000	10000	0	0	0	0
889	107240	sp|Q8IWX7-2|UN45B_HUMAN	17.98	1	1	1	Oxidation (M); TMT6plex	94850	Isoform 2 of Protein unc-45 homolog B OS=Homo sapiens OX=9606 GN=UNC45B	0	0	10000	10000	0	0	0	0
899	49560	tr|C9JSP6|C9JSP6_HUMAN	17.84	3	1	1	TMT6plex	31760	Dual-specificity protein phosphatase CDC14A (Fragment) OS=Homo sapiens OX=9606 GN=CDC14A PE=1 SV=8	0	10000	10000	0	0	0	0	0
899	116754	sp|Q9UNH5-3|CC14A_HUMAN	17.84	2	1	1	TMT6plex	43908	Isoform 3 of Dual specificity protein phosphatase CDC14A OS=Homo sapiens OX=9606 GN=CDC14A	0	10000	10000	0	0	0	0	0
899	49562	tr|A0A0U1RQX7|A0A0U1RQX7_HUMAN	17.84	2	1	1	TMT6plex	62891	Dual-specificity protein phosphatase CDC14A OS=Homo sapiens OX=9606 GN=CDC14A PE=1 SV=1	0	10000	10000	0	0	0	0	0
899	116756	sp|Q9UNH5|CC14A_HUMAN	17.84	2	1	1	TMT6plex	66574	Dual specificity protein phosphatase CDC14A OS=Homo sapiens OX=9606 GN=CDC14A PE=1 SV=1	0	10000	10000	0	0	0	0	0
899	116757	sp|Q9UNH5-5|CC14A_HUMAN	17.84	1	1	1	TMT6plex	68203	Isoform 5 of Dual specificity protein phosphatase CDC14A OS=Homo sapiens OX=9606 GN=CDC14A	0	10000	10000	0	0	0	0	0
899	116758	sp|Q9UNH5-2|CC14A_HUMAN	17.84	1	1	1	TMT6plex	69544	Isoform 2 of Dual specificity protein phosphatase CDC14A OS=Homo sapiens OX=9606 GN=CDC14A	0	10000	10000	0	0	0	0	0
1358	116865	sp|Q99442|SEC62_HUMAN	17.74	2	1	1	TMT6plex	45862	Translocation protein SEC62 OS=Homo sapiens OX=9606 GN=SEC62 PE=1 SV=1	1	0.5	1	0.5	0	0	0	0
1358	116920	sp|Q9ULX6|AKP8L_HUMAN	17.74	1	1	1	TMT6plex	71649	A-kinase anchor protein 8-like OS=Homo sapiens OX=9606 GN=AKAP8L PE=1 SV=3	1	0.5	1	0.5	0	0	0	0
1358	84643	sp|Q07617|SPAG1_HUMAN	17.74	1	1	1	TMT6plex	103638	Sperm-associated antigen 1 OS=Homo sapiens OX=9606 GN=SPAG1 PE=1 SV=3	1	0.5	1	0.5	0	0	0	0
1349	116826	sp|Q8N1T3-3|MYO1H_HUMAN	17.6	1	1	1		117937	Isoform 3 of Unconventional myosin-Ih OS=Homo sapiens OX=9606 GN=MYO1H	0	0	10000	0	0	0	0	0
1349	116827	sp|Q8N1T3|MYO1H_HUMAN	17.6	1	1	1		119037	Unconventional myosin-Ih OS=Homo sapiens OX=9606 GN=MYO1H PE=1 SV=2	0	0	10000	0	0	0	0	0
1349	27521	tr|A0A140TA25|A0A140TA25_HUMAN	17.6	1	1	1		119982	Unconventional myosin-Ih OS=Homo sapiens OX=9606 GN=MYO1H PE=3 SV=1	0	0	10000	0	0	0	0	0
522	49587	tr|C9J020|C9J020_HUMAN	17.59	2	1	1		51412	Solute carrier organic anion transporter family member 6A1 OS=Homo sapiens OX=9606 GN=SLCO6A1 PE=1 SV=1	1	1.31	0.862	1.069	0	0	0	0
522	116768	sp|Q86UG4-3|SO6A1_HUMAN	17.59	2	1	1		51398	Isoform 3 of Solute carrier organic anion transporter family member 6A1 OS=Homo sapiens OX=9606 GN=SLCO6A1	1	1.31	0.862	1.069	0	0	0	0
522	116769	sp|Q86UG4-2|SO6A1_HUMAN	17.59	1	1	1		72576	Isoform 2 of Solute carrier organic anion transporter family member 6A1 OS=Homo sapiens OX=9606 GN=SLCO6A1	1	1.31	0.862	1.069	0	0	0	0
[truncated: 152 more rows]

## Sheet: super2_feature peptides
Protein Group	Protein ID	Protein Accession	Peptide	Unique	-10lgP	Mass	ppm	m/z	z	RT	Scan	#Spec	127	128	129	130	Start	End	PTM
[truncated: 3,453 more rows]

[truncated: 4 more sheets: super3_proteins, super3_feature peptides, quantified protein ratio, Log2 ratio for heatmap]
