# Supplementary material for: Host-Defense Peptides Caerin 1.1 and 1.9 Stimulate TNF-Alpha-Dependent Apoptotic Signals in Human Cervical Cancer HeLa Cells
Source: Front Cell Dev Biol. 2020 Jul 31;8:676. doi: 10.3389/fcell.2020.00676 (PMC7412766; doi:10.3389/fcell.2020.00676)
Supplement: TABLE S6 — The enrichments of biological processes and pathways of significantly regulated proteins identified in HeLa cells post the treatments. [file Table_6.XLSX]

## Sheet: cell_annotations
queryItem	stringId	preferredName	annotation
IPO5	9606.ENSP00000261574	IPO5	Importin-5; Functions in nuclear protein import as nuclear transport receptor. Serves as receptor for nuclear localization signals (NLS) in cargo substrates. Is thought to mediate docking of the importin/substrate complex to the nuclear pore complex (NPC) through binding to nucleoporin and the complex is subsequently translocated through the pore by an energy requiring, Ran- dependent mechanism. …
HNRPR	9606.ENSP00000363745	HNRNPR	Heterogeneous nuclear ribonucleoprotein R; Component of ribonucleosomes, which are complexes of at least 20 other different heterogenious nuclear ribonucleoproteins (hnRNP). hnRNP play an important role in processing of precursor mRNA in the nucleus; RNA binding motif containing
ACTN4	9606.ENSP00000252699	ACTN4	Alpha-actinin-4; F-actin cross-linking protein which is thought to anchor actin to a variety of intracellular structures. This is a bundling protein (Probable). Probably involved in vesicular trafficking via its association with the CART complex. The CART complex is necessary for efficient transferrin receptor recycling but not for EGFR degradation. Involved in tight junction assembly in epitheli…
LDHA	9606.ENSP00000445175	LDHA	Lactate dehydrogenase A; Belongs to the LDH/MDH superfamily. LDH family
HPRT	9606.ENSP00000298556	HPRT1	Hypoxanthine-guanine phosphoribosyltransferase; Converts guanine to guanosine monophosphate, and hypoxanthine to inosine monophosphate. Transfers the 5- phosphoribosyl group from 5-phosphoribosylpyrophosphate onto the purine. Plays a central role in the generation of purine nucleotides through the purine salvage pathway
PGK1	9606.ENSP00000362413	PGK1	Phosphoglycerate kinase 1; In addition to its role as a glycolytic enzyme, it seems that PGK-1 acts as a polymerase alpha cofactor protein (primer recognition protein). May play a role in sperm motility
LMNA	9606.ENSP00000357283	LMNA	Prelamin-A/C; Lamins are components of the nuclear lamina, a fibrous layer on the nucleoplasmic side of the inner nuclear membrane, which is thought to provide a framework for the nuclear envelope and may also interact with chromatin. Lamin A and C are present in equal amounts in the lamina of mammals. Plays an important role in nuclear assembly, chromatin organization, nuclear membrane and telom…
ALDOA	9606.ENSP00000378669	ALDOA	Fructose-bisphosphate aldolase A; Plays a key role in glycolysis and gluconeogenesis. In addition, may also function as scaffolding protein (By similarity); Belongs to the class I fructose-bisphosphate aldolase family
ANXA1	9606.ENSP00000366109	ANXA1	Annexin A1; Plays important roles in the innate immune response as effector of glucocorticoid-mediated responses and regulator of the inflammatory process. Has anti-inflammatory activity. Plays a role in glucocorticoid-mediated down- regulation of the early phase of the inflammatory response (By similarity). Promotes resolution of inflammation and wound healing. Functions at least in part by acti…
HSPB1	9606.ENSP00000248553	HSPB1	Heat shock protein beta-1; Small heat shock protein which functions as a molecular chaperone probably maintaining denatured proteins in a folding- competent state. Plays a role in stress resistance and actin organization. Through its molecular chaperone activity may regulate numerous biological processes including the phosphorylation and the axonal transport of neurofilament proteins
K2C8	9606.ENSP00000449404	KRT8	Keratin, type II cytoskeletal 8; Together with KRT19, helps to link the contractile apparatus to dystrophin at the costameres of striated muscle; Keratins, type II
NPM	9606.ENSP00000296930	NPM1	Nucleophosmin; Involved in diverse cellular processes such as ribosome biogenesis, centrosome duplication, protein chaperoning, histone assembly, cell proliferation, and regulation of tumor suppressors p53/TP53 and ARF. Binds ribosome presumably to drive ribosome nuclear export. Associated with nucleolar ribonucleoprotein structures and bind single-stranded nucleic acids. Acts as a chaperonin for…
LDHB	9606.ENSP00000379386	LDHB	Lactate dehydrogenase B; Belongs to the LDH/MDH superfamily. LDH family
PDIA1	9606.ENSP00000327801	P4HB	Protein disulfide-isomerase; This multifunctional protein catalyzes the formation, breakage and rearrangement of disulfide bonds. At the cell surface, seems to act as a reductase that cleaves disulfide bonds of proteins attached to the cell. May therefore cause structural modifications of exofacial proteins. Inside the cell, seems to form/rearrange disulfide bonds of nascent proteins. At high con…
ANXA2	9606.ENSP00000346032	ANXA2	Annexin A2; Calcium-regulated membrane-binding protein whose affinity for calcium is greatly enhanced by anionic phospholipids. It binds two calcium ions with high affinity. May be involved in heat-stress response. Inhibits PCSK9-enhanced LDLR degradation, probably reduces PCSK9 protein levels via a translational mechanism but also competes with LDLR for binding with PCSK9; Belongs to the annexin…
4F2	9606.ENSP00000367123	SLC3A2	4F2 cell-surface antigen heavy chain; Required for the function of light chain amino-acid transporters. Involved in sodium-independent, high-affinity transport of large neutral amino acids such as phenylalanine, tyrosine, leucine, arginine and tryptophan. Involved in guiding and targeting of LAT1 and LAT2 to the plasma membrane. When associated with SLC7A6 or SLC7A7 acts as an arginine/glutamine …
VIME	9606.ENSP00000416750	STK33	Serine/threonine-protein kinase 33; Serine/threonine protein kinase which phosphorylates VIME. May play a specific role in the dynamic behavior of the intermediate filament cytoskeleton by phosphorylation of VIME (By similarity). Not essential for the survival of KRAS-dependent AML cell lines
K2C7	9606.ENSP00000329243	KRT7	Keratin, type II cytoskeletal 7; Blocks interferon-dependent interphase and stimulates DNA synthesis in cells. Involved in the translational regulation of the human papillomavirus type 16 E7 mRNA (HPV16 E7); Keratins, type II
ANXA5	9606.ENSP00000296511	ANXA5	Annexin A5; This protein is an anticoagulant protein that acts as an indirect inhibitor of the thromboplastin-specific complex, which is involved in the blood coagulation cascade; Annexins
LEG1	9606.ENSP00000328069	C6orf58	Protein LEG1 homolog; May be involved in early liver development
PARP1	9606.ENSP00000355759	PARP1	Poly [ADP-ribose] polymerase 1; Involved in the base excision repair (BER) pathway, by catalyzing the poly(ADP-ribosyl)ation of a limited number of acceptor proteins involved in chromatin architecture and in DNA metabolism. This modification follows DNA damages and appears as an obligatory step in a detection/signaling pathway leading to the reparation of DNA strand breaks. Mediates the poly(ADP-…
H2AZ	9606.ENSP00000296417	H2AFZ	Histone H2A.Z; Variant histone H2A which replaces conventional H2A in a subset of nucleosomes. Nucleosomes wrap and compact DNA into chromatin, limiting DNA accessibility to the cellular machineries which require DNA as a template. Histones thereby play a central role in transcription regulation, DNA repair, DNA replication and chromosomal stability. DNA accessibility is regulated via a complex s…
H14	9606.ENSP00000280557	DENR	Density-regulated protein; May be involved in the translation of target mRNAs by scanning and recognition of the initiation codon. Involved in translation initiation; promotes recruitmnet of aminoacetyled initiator tRNA to P site of 40S ribosomes. Can promote release of deacylated tRNA and mRNA from recycled 40S subunits following ABCE1-mediated dissociation of post-termination ribosomal complexe…
BIP	9606.ENSP00000324173	HSPA5	78 kDa glucose-regulated protein; Plays a role in facilitating the assembly of multimeric protein complexes inside the endoplasmic reticulum. Involved in the correct folding of proteins and degradation of misfolded proteins via its interaction with DNAJC10, probably to facilitate the release of DNAJC10 from its substrate (By similarity); Belongs to the heat shock protein 70 family
LAMP1	9606.ENSP00000333298	LAMP1	Lysosome-associated membrane glycoprotein 1; Presents carbohydrate ligands to selectins. Also implicated in tumor cell metastasis; CD molecules
PCNA	9606.ENSP00000368458	PCNA	Proliferating cell nuclear antigen; Auxiliary protein of DNA polymerase delta and is involved in the control of eukaryotic DNA replication by increasing the polymerase's processibility during elongation of the leading strand. Induces a robust stimulatory effect on the 3'- 5' exonuclease and 3'-phosphodiesterase, but not apurinic- apyrimidinic (AP) endonuclease, APEX2 activities. Has to be loaded …
ACTN1	9606.ENSP00000377941	ACTN1	Alpha-actinin-1; F-actin cross-linking protein which is thought to anchor actin to a variety of intracellular structures. This is a bundling protein; Belongs to the alpha-actinin family
XRCC5	9606.ENSP00000375978	XRCC5	X-ray repair cross-complementing protein 5; Single-stranded DNA-dependent ATP-dependent helicase. Has a role in chromosome translocation. The DNA helicase II complex binds preferentially to fork-like ends of double-stranded DNA in a cell cycle-dependent manner. It works in the 3'-5' direction. Binding to DNA may be mediated by XRCC6. Involved in DNA non-homologous end joining (NHEJ) required for …
EF2	9606.ENSP00000307940	EEF2	Elongation factor 2; Catalyzes the GTP-dependent ribosomal translocation step during translation elongation. During this step, the ribosome changes from the pre-translocational (PRE) to the post- translocational (POST) state as the newly formed A-site-bound peptidyl-tRNA and P-site-bound deacylated tRNA move to the P and E sites, respectively. Catalyzes the coordinated movement of the two tRNA mo…
ALDR	9606.ENSP00000310688	ABCD2	ATP-binding cassette sub-family D member 2; Probable transporter; Belongs to the ABC transporter superfamily. ABCD family. Peroxisomal fatty acyl CoA transporter (TC 3.A.1.203) subfamily
PGAM1	9606.ENSP00000359991	PGAM1	Phosphoglycerate mutase 1; Interconversion of 3- and 2-phosphoglycerate with 2,3- bisphosphoglycerate as the primer of the reaction. Can also catalyze the reaction of EC 5.4.2.4 (synthase), but with a reduced activity
NUCL	9606.ENSP00000245544	NUP85	Nuclear pore complex protein Nup85; Essential component of the nuclear pore complex (NPC) that seems to be required for NPC assembly and maintenance. As part of the NPC Nup107-160 subcomplex plays a role in RNA export and in tethering NUP96/Nup98 and NUP153 to the nucleus. The Nup107-160 complex seems to be required for spindle assembly during mitosis. NUP85 is required for membrane clustering of…
VDAC1	9606.ENSP00000265333	VDAC1	Voltage-dependent anion-selective channel protein 1; Forms a channel through the mitochondrial outer membrane and also the plasma membrane. The channel at the outer mitochondrial membrane allows diffusion of small hydrophilic molecules; in the plasma membrane it is involved in cell volume regulation and apoptosis. It adopts an open conformation at low or zero membrane potential and a closed confo…
UBA1	9606.ENSP00000338413	UBA1	Ubiquitin-like modifier-activating enzyme 1; Catalyzes the first step in ubiquitin conjugation to mark cellular proteins for degradation through the ubiquitin- proteasome system. Activates ubiquitin by first adenylating its C-terminal glycine residue with ATP, and thereafter linking this residue to the side chain of a cysteine residue in E1, yielding a ubiquitin-E1 thioester and free AMP. Essenti…
NDKB	9606.ENSP00000376886	NME1-NME2	Nucleoside diphosphate kinase B; Major role in the synthesis of nucleoside triphosphates other than ATP. Negatively regulates Rho activity by interacting with AKAP13/LBC. Acts as a transcriptional activator of the MYC gene; binds DNA non-specifically. Exhibits histidine protein kinase activity
PPIB	9606.ENSP00000300026	PPIB	Peptidyl-prolyl cis-trans isomerase B; PPIases accelerate the folding of proteins. It catalyzes the cis-trans isomerization of proline imidic peptide bonds in oligopeptides; Cyclophilin peptidylprolyl isomerases
EF1B	9606.ENSP00000376056	EEF1B2	Elongation factor 1-beta; EF-1-beta and EF-1-delta stimulate the exchange of GDP bound to EF-1-alpha to GTP
S100P	9606.ENSP00000296370	S100P	Protein S100-P; May function as calcium sensor and contribute to cellular calcium signaling. In a calcium-dependent manner, functions by interacting with other proteins, such as EZR and PPP5C, and indirectly plays a role in physiological processes like the formation of microvilli in epithelial cells. May stimulate cell proliferation in an autocrine manner via activation of the receptor for activa…
PTBP1	9606.ENSP00000349428	PTBP1	Polypyrimidine tract-binding protein 1; Plays a role in pre-mRNA splicing and in the regulation of alternative splicing events. Activates exon skipping of its own pre-mRNA during muscle cell differentiation. Binds to the polypyrimidine tract of introns. May promote RNA looping when bound to two separate polypyrimidine tracts in the same pre-mRNA. May promote the binding of U2 snRNP to pre-mRNA. C…
EF1G	9606.ENSP00000331901	EEF1G	Elongation factor 1-gamma; Probably plays a role in anchoring the complex to other cellular components
CALR	9606.ENSP00000320866	CALR	Calreticulin; Calcium-binding chaperone that promotes folding, oligomeric assembly and quality control in the endoplasmic reticulum (ER) via the calreticulin/calnexin cycle. This lectin interacts transiently with almost all of the monoglucosylated glycoproteins that are synthesized in the ER. Interacts with the DNA-binding domain of NR3C1 and mediates its nuclear export. Involved in maternal gene…
TKT	9606.ENSP00000391481	TKT	Transketolase; Catalyzes the transfer of a two-carbon ketol group from a ketose donor to an aldose acceptor, via a covalent intermediate with the cofactor thiamine pyrophosphate; Belongs to the transketolase family
ERP29	9606.ENSP00000261735	ERP29	Endoplasmic reticulum resident protein 29; Does not seem to be a disulfide isomerase. Plays an important role in the processing of secretory proteins within the endoplasmic reticulum (ER), possibly by participating in the folding of proteins in the ER
PRDX6	9606.ENSP00000342026	PRDX6	Peroxiredoxin-6; Thiol-specific peroxidase that catalyzes the reduction of hydrogen peroxide and organic hydroperoxides to water and alcohols, respectively. Can reduce H(2)O(2) and short chain organic, fatty acid, and phospholipid hydroperoxides. Also has phospholipase activity, and can therefore either reduce the oxidized sn-2 fatty acyl grup of phospholipids (peroxidase activity) or hydrolyze t…
PEBP1	9606.ENSP00000261313	PEBP1	Phosphatidylethanolamine-binding protein 1; Binds ATP, opioids and phosphatidylethanolamine. Has lower affinity for phosphatidylinositol and phosphatidylcholine. Serine protease inhibitor which inhibits thrombin, neuropsin and chymotrypsin but not trypsin, tissue type plasminogen activator and elastase (By similarity). Inhibits the kinase activity of RAF1 by inhibiting its activation and by disso…
PDIA3	9606.ENSP00000300289	PDIA3	Protein disulfide-isomerase A3; Protein disulfide isomerase family A member 3; Belongs to the protein disulfide isomerase family
PRDX2	9606.ENSP00000301522	PRDX2	Peroxiredoxin-2; Thiol-specific peroxidase that catalyzes the reduction of hydrogen peroxide and organic hydroperoxides to water and alcohols, respectively. Plays a role in cell protection against oxidative stress by detoxifying peroxides and as sensor of hydrogen peroxide-mediated signaling events. Might participate in the signaling cascades of growth factors and tumor necrosis factor-alpha by r…
MYH9	9606.ENSP00000216181	MYH9	Myosin-9; Cellular myosin that appears to play a role in cytokinesis, cell shape, and specialized functions such as secretion and capping. During cell spreading, plays an important role in cytoskeleton reorganization, focal contacts formation (in the margins but not the central part of spreading cells), and lamellipodial retraction; this function is mechanically antagonized by MYH10; Deafness ass…
PGM1	9606.ENSP00000360124	PGM1	Phosphoglucomutase-1; This enzyme participates in both the breakdown and synthesis of glucose; Belongs to the phosphohexose mutase family
SRP14	9606.ENSP00000267884	SRP14	Signal recognition particle 14 kDa protein; Signal-recognition-particle assembly has a crucial role in targeting secretory proteins to the rough endoplasmic reticulum membrane. SRP9 together with SRP14 and the Alu portion of the SRP RNA, constitutes the elongation arrest domain of SRP. The complex of SRP9 and SRP14 is required for SRP RNA binding
GRP75	9606.ENSP00000297185	HSPA9	Stress-70 protein, mitochondrial; Chaperone protein which plays an important role in mitochondrial iron-sulfur cluster (ISC) biogenesis. Interacts with and stabilizes ISC cluster assembly proteins FXN, NFU1, NFS1 and ISCU. Regulates erythropoiesis via stabilization of ISC assembly. May play a role in the control of cell proliferation and cellular aging (By similarity); Belongs to the heat shock p…
VDAC2	9606.ENSP00000361635	VDAC2	Voltage-dependent anion-selective channel protein 2; Forms a channel through the mitochondrial outer membrane that allows diffusion of small hydrophilic molecules. The channel adopts an open conformation at low or zero membrane potential and a closed conformation at potentials above 30-40 mV. The open state has a weak anion selectivity whereas the closed state is cation- selective; Belongs to the…
RL14	9606.ENSP00000379506	RPL14	60S ribosomal protein L14; Component of the large ribosomal subunit; Belongs to the eukaryotic ribosomal protein eL14 family
HNRPM	9606.ENSP00000325376	HNRNPM	Heterogeneous nuclear ribonucleoprotein M; Pre-mRNA binding protein in vivo, binds avidly to poly(G) and poly(U) RNA homopolymers in vitro. Involved in splicing. Acts as a receptor for carcinoembryonic antigen in Kupffer cells, may initiate a series of signaling events leading to tyrosine phosphorylation of proteins and induction of IL-1 alpha, IL-6, IL-10 and tumor necrosis factor alpha cytokines
HNRPF	9606.ENSP00000400433	HNRNPF	Heterogeneous nuclear ribonucleoprotein F; Component of the heterogeneous nuclear ribonucleoprotein (hnRNP) complexes which provide the substrate for the processing events that pre-mRNAs undergo before becoming functional, translatable mRNAs in the cytoplasm. Plays a role in the regulation of alternative splicing events. Binds G-rich sequences in pre-mRNAs and keeps target RNA in an unfolded stat…
ACLY	9606.ENSP00000253792	ACLY	ATP-citrate synthase; ATP-citrate synthase is the primary enzyme responsible for the synthesis of cytosolic acetyl-CoA in many tissues. Has a central role in de novo lipid synthesis. In nervous tissue it may be involved in the biosynthesis of acetylcholine; In the N-terminal section; belongs to the succinate/malate CoA ligase beta subunit family
TERA	9606.ENSP00000337477	FAM60A	SIN3-HDAC complex-associated factor; Subunit of the Sin3 deacetylase complex (Sin3/HDAC), this subunit is important for the repression of genes encoding components of the TGF-beta signaling pathway. Core component of a SIN3A complex (composed of at least SINHCAF, SIN3A, HDAC1, SAP30, RBBP4, OGT and TET1) present in embryonic stem (ES) cells. Promotes the stability of SIN3A and its presence on chr…
TPIS	9606.ENSP00000373450	SPAG1	Sperm-associated antigen 1; May play a role in the cytoplasmic assembly of the ciliary dynein arms (By similarity). May play a role in fertilization. Binds GTP and has GTPase activity; Tetratricopeptide repeat domain containing
MYL6	9606.ENSP00000446955	MYL6	Myosin light polypeptide 6; Regulatory light chain of myosin. Does not bind calcium; EF-hand domain containing
ACTB	9606.ENSP00000349960	ACTB	Actin, cytoplasmic 1; Actins are highly conserved proteins that are involved in various types of cell motility and are ubiquitously expressed in all eukaryotic cells
HNRPK	9606.ENSP00000365439	HNRNPK	Heterogeneous nuclear ribonucleoprotein K; One of the major pre-mRNA-binding proteins. Binds tenaciously to poly(C) sequences. Likely to play a role in the nuclear metabolism of hnRNAs, particularly for pre-mRNAs that contain cytidine-rich sequences. Can also bind poly(C) single- stranded DNA. Plays an important role in p53/TP53 response to DNA damage, acting at the level of both transcription ac…
H4	9606.ENSP00000244537	HIST1H4F	Histone cluster 1 H4 family member f; Core component of nucleosome. Nucleosomes wrap and compact DNA into chromatin, limiting DNA accessibility to the cellular machineries which require DNA as a template. Histones thereby play a central role in transcription regulation, DNA repair, DNA replication and chromosomal stability. DNA accessibility is regulated via a complex set of post-translational mo…
RAN	9606.ENSP00000446215	RAN	GTP-binding nuclear protein Ran; GTPase involved in nucleocytoplasmic transport, participating both to the import and the export from the nucleus of proteins and RNAs. Switches between a cytoplasmic GDP- and a nuclear GTP-bound state by nucleotide exchange and GTP hydrolysis. Nuclear import receptors such as importin beta bind their substrates only in the absence of GTP-bound RAN and release them…
PPIA	9606.ENSP00000419425	PPIA	Peptidyl-prolyl cis-trans isomerase A; PPIases accelerate the folding of proteins. It catalyzes the cis-trans isomerization of proline imidic peptide bonds in oligopeptides; Belongs to the cyclophilin-type PPIase family. PPIase A subfamily
RACK1	9606.ENSP00000426909	GNB2L1	Receptor of activated protein C kinase 1; (Microbial infection) Contributes to the cap-independent internal ribosome entry site (IRES)-mediated translation by some RNA viruses; Belongs to the WD repeat G protein beta family. Ribosomal protein RACK1 subfamily
ACTG	9606.ENSP00000458162	ACTG1	Actin, cytoplasmic 2; Actins are highly conserved proteins that are involved in various types of cell motility and are ubiquitously expressed in all eukaryotic cells; Belongs to the actin family
HBA	9606.ENSP00000364586	SCN2A	Sodium channel protein type 2 subunit alpha; Mediates the voltage-dependent sodium ion permeability of excitable membranes. Assuming opened or closed conformations in response to the voltage difference across the membrane, the protein forms a sodium-selective channel through which Na(+) ions may pass in accordance with their electrochemical gradient; Belongs to the sodium channel (TC 1.A.1.10) fa…
PRKDC	9606.ENSP00000313420	PRKDC	DNA-dependent protein kinase catalytic subunit; Serine/threonine-protein kinase that acts as a molecular sensor for DNA damage. Involved in DNA non-homologous end joining (NHEJ) required for double-strand break (DSB) repair and V(D)J recombination. Must be bound to DNA to express its catalytic properties. Promotes processing of hairpin DNA structures in V(D)J recombination by activation of the ha…
SET	9606.ENSP00000361777	SET	Protein SET; Multitasking protein, involved in apoptosis, transcription, nucleosome assembly and histone chaperoning. Isoform 2 anti-apoptotic activity is mediated by inhibition of the GZMA-activated DNase, NME1. In the course of cytotoxic T- lymphocyte (CTL)-induced apoptosis, GZMA cleaves SET, disrupting its binding to NME1 and releasing NME1 inhibition. Isoform 1 and isoform 2 are potent inhib…
LAT1	9606.ENSP00000261622	SLC7A5	Large neutral amino acids transporter small subunit 1; Sodium-independent, high-affinity transport of large neutral amino acids such as phenylalanine, tyrosine, leucine, arginine and tryptophan, when associated with SLC3A2/4F2hc. Involved in cellular amino acid uptake. Acts as an amino acid exchanger. Involved in the transport of L-DOPA across the blood- brain barrier, and that of thyroid hormone…
PRDX1	9606.ENSP00000262746	PRDX1	Peroxiredoxin-1; Thiol-specific peroxidase that catalyzes the reduction of hydrogen peroxide and organic hydroperoxides to water and alcohols, respectively. Plays a role in cell protection against oxidative stress by detoxifying peroxides and as sensor of hydrogen peroxide-mediated signaling events. Might participate in the signaling cascades of growth factors and tumor necrosis factor-alpha by r…
G3BP1	9606.ENSP00000377681	G3BP1	Ras GTPase-activating protein-binding protein 1; May be a regulated effector of stress granule assembly. Phosphorylation-dependent sequence-specific endoribonuclease in vitro. Cleaves exclusively between cytosine and adenine and cleaves MYC mRNA preferentially at the 3'-UTR. ATP- and magnesium- dependent helicase. Unwinds preferentially partial DNA and RNA duplexes having a 17 bp annealed portion…
GANAB	9606.ENSP00000340466	GANAB	Neutral alpha-glucosidase AB; Cleaves sequentially the 2 innermost alpha-1,3-linked glucose residues from the Glc(2)Man(9)GlcNAc(2) oligosaccharide precursor of immature glycoproteins. Required for PKD1/Polycystin-1 and PKD2/Polycystin-2 maturation and localization to the cell surface and cilia; Belongs to the glycosyl hydrolase 31 family
IMB1	9606.ENSP00000290158	KPNB1	Importin subunit beta-1; Functions in nuclear protein import, either in association with an adapter protein, like an importin-alpha subunit, which binds to nuclear localization signals (NLS) in cargo substrates, or by acting as autonomous nuclear transport receptor. Acting autonomously, serves itself as NLS receptor. Docking of the importin/substrate complex to the nuclear pore complex (NPC) is m…
PDIA6	9606.ENSP00000385385	PDIA6	Protein disulfide-isomerase A6; May function as a chaperone that inhibits aggregation of misfolded proteins. Negatively regulates the unfolded protein response (UPR) through binding to UPR sensors such as ERN1, which in turn inactivates ERN1 signaling. May also regulate the UPR via the EIF2AK3 UPR sensor. Plays a role in platelet aggregation and activation by agonists such as convulxin, collagen …
PLEC	9606.ENSP00000323856	PLEC	Plectin; Interlinks intermediate filaments with microtubules and microfilaments and anchors intermediate filaments to desmosomes or hemidesmosomes. Could also bind muscle proteins such as actin to membrane complexes in muscle. May be involved not only in the filaments network, but also in the regulation of their dynamics. Structural component of muscle. Isoform 9 plays a major role in the mainten…
PCBP1	9606.ENSP00000305556	PCBP1	Poly(rC)-binding protein 1; Single-stranded nucleic acid binding protein that binds preferentially to oligo dC. In case of infection by poliovirus, plays a role in initiation of viral RNA replication in concert with the viral protein 3CD
FSCN1	9606.ENSP00000371798	FSCN1	Fascin; Organizes filamentous actin into bundles with a minimum of 4.1:1 actin/fascin ratio. Plays a role in the organization of actin filament bundles and the formation of microspikes, membrane ruffles, and stress fibers. Important for the formation of a diverse set of cell protrusions, such as filopodia, and for cell motility and migration; Fascins
PGAM4	9606.ENSP00000412189	PGAM4	Phosphoglycerate mutase family member 4; Bisphosphoglycerate phosphatases
HCD2	9606.ENSP00000168216	HSD17B10	3-hydroxyacyl-CoA dehydrogenase type-2; Mitochondrial dehydrogenase that catalyzes the beta- oxidation at position 17 of androgens and estrogens and has 3- alpha-hydroxysteroid dehydrogenase activity with androsterone. Catalyzes the third step in the beta-oxidation of fatty acids. Carries out oxidative conversions of 7-alpha-OH and 7-beta-OH bile acids. Also exhibits 20-beta- OH and 21-OH dehydro…
PA2G4	9606.ENSP00000302886	PA2G4	Proliferation-associated protein 2G4; May play a role in a ERBB3-regulated signal transduction pathway. Seems be involved in growth regulation. Acts a corepressor of the androgen receptor (AR) and is regulated by the ERBB3 ligand neuregulin-1/heregulin (HRG). Inhibits transcription of some E2F1-regulated promoters, probably by recruiting histone acetylase (HAT) activity. Binds RNA. Associates wit…
B8ZZA1	9606.ENSP00000344547	PTMA	Prothymosin alpha; Prothymosin alpha may mediate immune function by conferring resistance to certain opportunistic infections
B8ZZQ6	9606.ENSP00000344547	PTMA	Prothymosin alpha; Prothymosin alpha may mediate immune function by conferring resistance to certain opportunistic infections
C9J3N8	9606.ENSP00000248553	HSPB1	Heat shock protein beta-1; Small heat shock protein which functions as a molecular chaperone probably maintaining denatured proteins in a folding- competent state. Plays a role in stress resistance and actin organization. Through its molecular chaperone activity may regulate numerous biological processes including the phosphorylation and the axonal transport of neurofilament proteins
C9J9K3	9606.ENSP00000346067	RPSA	40S ribosomal protein SA; Required for the assembly and/or stability of the 40S ribosomal subunit. Required for the processing of the 20S rRNA- precursor to mature 18S rRNA in a late step of the maturation of 40S ribosomal subunits. Also functions as a cell surface receptor for laminin. Plays a role in cell adhesion to the basement membrane and in the consequent activation of signaling transducti…
C9JNW5	9606.ENSP00000377640	RPL24	Ribosomal protein L24; Belongs to the eukaryotic ribosomal protein eL24 family
C9JW96	9606.ENSP00000479488	PHB	Prohibitin; Prohibitin inhibits DNA synthesis. It has a role in regulating proliferation. As yet it is unclear if the protein or the mRNA exhibits this effect. May play a role in regulating mitochondrial respiration activity and in aging
D6R9P3	9606.ENSP00000351108	HNRNPAB	Heterogeneous nuclear ribonucleoprotein A/B; Binds single-stranded RNA. Has a high affinity for G- rich and U-rich regions of hnRNA. Also binds to APOB mRNA transcripts around the RNA editing site; RNA binding motif containing
D6RAU2	9606.ENSP00000426909	GNB2L1	Receptor of activated protein C kinase 1; (Microbial infection) Contributes to the cap-independent internal ribosome entry site (IRES)-mediated translation by some RNA viruses; Belongs to the WD repeat G protein beta family. Ribosomal protein RACK1 subfamily
D6RBL5	9606.ENSP00000296511	ANXA5	Annexin A5; This protein is an anticoagulant protein that acts as an indirect inhibitor of the thromboplastin-specific complex, which is involved in the blood coagulation cascade; Annexins
E5RI98	9606.ENSP00000296930	NPM1	Nucleophosmin; Involved in diverse cellular processes such as ribosome biogenesis, centrosome duplication, protein chaperoning, histone assembly, cell proliferation, and regulation of tumor suppressors p53/TP53 and ARF. Binds ribosome presumably to drive ribosome nuclear export. Associated with nucleolar ribonucleoprotein structures and bind single-stranded nucleic acids. Acts as a chaperonin for…
E5RIZ5	9606.ENSP00000419425	PPIA	Peptidyl-prolyl cis-trans isomerase A; PPIases accelerate the folding of proteins. It catalyzes the cis-trans isomerization of proline imidic peptide bonds in oligopeptides; Belongs to the cyclophilin-type PPIase family. PPIase A subfamily
E7ERF2	9606.ENSP00000317334	TCP1	T-complex protein 1 subunit alpha; Molecular chaperone; assists the folding of proteins upon ATP hydrolysis. As part of the BBS/CCT complex may play a role in the assembly of BBSome, a complex involved in ciliogenesis regulating transports vesicles to the cilia. Known to play a role, in vitro, in the folding of actin and tubulin; Belongs to the TCP-1 chaperonin family
E7ESK7	9606.ENSP00000379287	YWHAZ	14-3-3 protein zeta/delta; Adapter protein implicated in the regulation of a large spectrum of both general and specialized signaling pathways. Binds to a large number of partners, usually by recognition of a phosphoserine or phosphothreonine motif. Binding generally results in the modulation of the activity of the binding partner; Belongs to the 14-3-3 family
E9PCY7	9606.ENSP00000349168	HNRNPH1	Heterogeneous nuclear ribonucleoprotein H; This protein is a component of the heterogeneous nuclear ribonucleoprotein (hnRNP) complexes which provide the substrate for the processing events that pre-mRNAs undergo before becoming functional, translatable mRNAs in the cytoplasm. Mediates pre-mRNA alternative splicing regulation. Inhibits, together with CUGBP1, insulin receptor (IR) pre-mRNA exon 11…
E9PHT9	9606.ENSP00000296511	ANXA5	Annexin A5; This protein is an anticoagulant protein that acts as an indirect inhibitor of the thromboplastin-specific complex, which is involved in the blood coagulation cascade; Annexins
E9PKH2	9606.ENSP00000434412	SERPINH1	Serpin H1; Binds specifically to collagen. Could be involved as a chaperone in the biosynthetic pathway of collagen; Serpin peptidase inhibitors
E9PLA6	9606.ENSP00000434412	SERPINH1	Serpin H1; Binds specifically to collagen. Could be involved as a chaperone in the biosynthetic pathway of collagen; Serpin peptidase inhibitors
E9PS23	9606.ENSP00000432660	CFL1	Cofilin-1; Binds to F-actin and exhibits pH-sensitive F-actin depolymerizing activity. Regulates actin cytoskeleton dynamics. Important for normal progress through mitosis and normal cytokinesis. Plays a role in the regulation of cell morphology and cytoskeletal organization. Required for the up-regulation of atypical chemokine receptor ACKR2 from endosomal compartment to cell membrane, increasin…
F8VQY6	9606.ENSP00000449328	RPLP0	60S acidic ribosomal protein P0; Ribosomal protein P0 is the functional equivalent of E.coli protein L10
F8VRH0	9606.ENSP00000352438	PCBP2	Poly(rC)-binding protein 2; Single-stranded nucleic acid binding protein that binds preferentially to oligo dC. Major cellular poly(rC)-binding protein. Binds also poly(rU). Negatively regulates cellular antiviral responses mediated by MAVS signaling. It acts as an adapter between MAVS and the E3 ubiquitin ligase ITCH, therefore triggering MAVS ubiquitination and degradation
F8VUG2	9606.ENSP00000449404	KRT8	Keratin, type II cytoskeletal 8; Together with KRT19, helps to link the contractile apparatus to dystrophin at the costameres of striated muscle; Keratins, type II
F8VW21	9606.ENSP00000449328	RPLP0	60S acidic ribosomal protein P0; Ribosomal protein P0 is the functional equivalent of E.coli protein L10
F8VZX2	9606.ENSP00000352438	PCBP2	Poly(rC)-binding protein 2; Single-stranded nucleic acid binding protein that binds preferentially to oligo dC. Major cellular poly(rC)-binding protein. Binds also poly(rU). Negatively regulates cellular antiviral responses mediated by MAVS signaling. It acts as an adapter between MAVS and the E3 ubiquitin ligase ITCH, therefore triggering MAVS ubiquitination and degradation
F8W079	9606.ENSP00000262030	ATP5B	ATP synthase subunit beta, mitochondrial; Mitochondrial membrane ATP synthase (F(1)F(0) ATP synthase or Complex V) produces ATP from ADP in the presence of a proton gradient across the membrane which is generated by electron transport complexes of the respiratory chain. F-type ATPases consist of two structural domains, F(1) - containing the extramembraneous catalytic core, and F(0) - containing t…
F8W696	9606.ENSP00000236850	APOA1	Apolipoprotein A-I; Participates in the reverse transport of cholesterol from tissues to the liver for excretion by promoting cholesterol efflux from tissues and by acting as a cofactor for the lecithin cholesterol acyltransferase (LCAT). As part of the SPAP complex, activates spermatozoa motility; Apolipoproteins
F8W727	9606.ENSP00000416429	RPL32	Ribosomal protein L32; Belongs to the eukaryotic ribosomal protein eL32 family
F8WBR5	9606.ENSP00000349467	CALM1	Calmodulin-1; Calmodulin mediates the control of a large number of enzymes, ion channels, aquaporins and other proteins through calcium-binding. Among the enzymes to be stimulated by the calmodulin-calcium complex are a number of protein kinases and phosphatases. Together with CCP110 and centrin, is involved in a genetic pathway that regulates the centrosome cycle and progression through cytokine…
F8WD59	9606.ENSP00000346067	RPSA	40S ribosomal protein SA; Required for the assembly and/or stability of the 40S ribosomal subunit. Required for the processing of the 20S rRNA- precursor to mature 18S rRNA in a late step of the maturation of 40S ribosomal subunits. Also functions as a cell surface receptor for laminin. Plays a role in cell adhesion to the basement membrane and in the consequent activation of signaling transducti…
F8WE98	9606.ENSP00000358866	FLNA	Filamin-A; Promotes orthogonal branching of actin filaments and links actin filaments to membrane glycoproteins. Anchors various transmembrane proteins to the actin cytoskeleton and serves as a scaffold for a wide range of cytoplasmic signaling proteins. Interaction with FLNA may allow neuroblast migration from the ventricular zone into the cortical plate. Tethers cell surface- localized furin, m…
G3V2H6	9606.ENSP00000451291	HNRNPC	Heterogeneous nuclear ribonucleoproteins C1/C2; Binds pre-mRNA and nucleates the assembly of 40S hnRNP particles. Interacts with poly-U tracts in the 3'-UTR or 5'-UTR of mRNA and modulates the stability and the level of translation of bound mRNA molecules. Single HNRNPC tetramers bind 230-240 nucleotides. Trimers of HNRNPC tetramers bind 700 nucleotides. May play a role in the early steps of spli…
G3V4N7	9606.ENSP00000299198	CKB	Creatine kinase B-type; Reversibly catalyzes the transfer of phosphate between ATP and various phosphogens (e.g. creatine phosphate). Creatine kinase isoenzymes play a central role in energy transduction in tissues with large, fluctuating energy demands, such as skeletal muscle, heart, brain and spermatozoa
G3V4W0	9606.ENSP00000451291	HNRNPC	Heterogeneous nuclear ribonucleoproteins C1/C2; Binds pre-mRNA and nucleates the assembly of 40S hnRNP particles. Interacts with poly-U tracts in the 3'-UTR or 5'-UTR of mRNA and modulates the stability and the level of translation of bound mRNA molecules. Single HNRNPC tetramers bind 230-240 nucleotides. Trimers of HNRNPC tetramers bind 700 nucleotides. May play a role in the early steps of spli…
G3V5L0	9606.ENSP00000333667	SHMT2	Serine hydroxymethyltransferase, mitochondrial; Contributes to the de novo mitochondrial thymidylate biosynthesis pathway via its role in glycine and tetrahydrofolate metabolism. Thymidylate biosynthesis is required to prevent uracil accumulation in mtDNA. Interconversion of serine and glycine. Associates with mitochondrial DNA. Plays a role in the deubiquitination of target proteins as component…
H0Y7A7	9606.ENSP00000272298	CALM2	Calmodulin 2 (phosphorylase kinase, delta); EF-hand domain containing
H0Y9Y4	9606.ENSP00000346050	RPS3A	40S ribosomal protein S3a; May play a role during erythropoiesis through regulation of transcription factor DDIT3; Belongs to the eukaryotic ribosomal protein eS1 family
H0YJG0	9606.ENSP00000299198	CKB	Creatine kinase B-type; Reversibly catalyzes the transfer of phosphate between ATP and various phosphogens (e.g. creatine phosphate). Creatine kinase isoenzymes play a central role in energy transduction in tissues with large, fluctuating energy demands, such as skeletal muscle, heart, brain and spermatozoa
H0YKZ7	9606.ENSP00000346032	ANXA2	Annexin A2; Calcium-regulated membrane-binding protein whose affinity for calcium is greatly enhanced by anionic phospholipids. It binds two calcium ions with high affinity. May be involved in heat-stress response. Inhibits PCSK9-enhanced LDLR degradation, probably reduces PCSK9 protein levels via a translational mechanism but also competes with LDLR for binding with PCSK9; Belongs to the annexin…
H3BN34	9606.ENSP00000320171	PKM	Pyruvate kinase PKM; Glycolytic enzyme that catalyzes the transfer of a phosphoryl group from phosphoenolpyruvate (PEP) to ADP, generating ATP. Stimulates POU5F1-mediated transcriptional activation. Plays a general role in caspase independent cell death of tumor cells. The ratio between the highly active tetrameric form and nearly inactive dimeric form determines whether glucose carbons are chann…
H3BU31	9606.ENSP00000311430	RPL4	L ribosomal proteins
H3BUH7	9606.ENSP00000378669	ALDOA	Fructose-bisphosphate aldolase A; Plays a key role in glycolysis and gluconeogenesis. In addition, may also function as scaffolding protein (By similarity); Belongs to the class I fructose-bisphosphate aldolase family
H7BZJ3	9606.ENSP00000300289	PDIA3	Protein disulfide-isomerase A3; Protein disulfide isomerase family A member 3; Belongs to the protein disulfide isomerase family
I3L312	9606.ENSP00000327801	P4HB	Protein disulfide-isomerase; This multifunctional protein catalyzes the formation, breakage and rearrangement of disulfide bonds. At the cell surface, seems to act as a reductase that cleaves disulfide bonds of proteins attached to the cell. May therefore cause structural modifications of exofacial proteins. Inside the cell, seems to form/rearrange disulfide bonds of nascent proteins. At high con…
I3L397	9606.ENSP00000336702	EIF5A	Eukaryotic translation initiation factor 5A-1; mRNA-binding protein involved in translation elongation. Has an important function at the level of mRNA turnover, probably acting downstream of decapping. Involved in actin dynamics and cell cycle progression, mRNA decay and probably in a pathway involved in stress response and maintenance of cell wall integrity. With syntenin SDCBP, functions as a r…
I3L398	9606.ENSP00000327801	P4HB	Protein disulfide-isomerase; This multifunctional protein catalyzes the formation, breakage and rearrangement of disulfide bonds. At the cell surface, seems to act as a reductase that cleaves disulfide bonds of proteins attached to the cell. May therefore cause structural modifications of exofacial proteins. Inside the cell, seems to form/rearrange disulfide bonds of nascent proteins. At high con…
J3QL05	9606.ENSP00000376276	SRSF2	Serine/arginine-rich splicing factor 2; Necessary for the splicing of pre-mRNA. It is required for formation of the earliest ATP-dependent splicing complex and interacts with spliceosomal components bound to both the 5'- and 3'-splice sites during spliceosome assembly. It also is required for ATP-dependent interactions of both U1 and U2 snRNPs with pre- mRNA. Interacts with other spliceosomal com…
J3QR09	9606.ENSP00000225430	RPL19	Ribosomal protein L19; Belongs to the eukaryotic ribosomal protein eL19 family
J3QT27	9606.ENSP00000383168	PCBP3	Poly(rC)-binding protein 3; Single-stranded nucleic acid binding protein that binds preferentially to oligo dC
K7EJ78	9606.ENSP00000467466	RPS15	Ribosomal protein S15
K7EJP1	9606.ENSP00000381736	ATP5A1	ATP synthase subunit alpha, mitochondrial; Mitochondrial membrane ATP synthase (F(1)F(0) ATP synthase or Complex V) produces ATP from ADP in the presence of a proton gradient across the membrane which is generated by electron transport complexes of the respiratory chain. F-type ATPases consist of two structural domains, F(1) - containing the extramembraneous catalytic core, and F(0) - containing …
K7EKE6	9606.ENSP00000353826	LONP1	Lon protease homolog, mitochondrial; ATP-dependent serine protease that mediates the selective degradation of misfolded, unassembled or oxidatively damaged polypeptides as well as certain short-lived regulatory proteins in the mitochondrial matrix. May also have a chaperone function in the assembly of inner membrane protein complexes. Participates in the regulation of mitochondrial gene expressio…
K7ENA0	9606.ENSP00000405573	GPI	Glucose-6-phosphate isomerase; Besides it's role as a glycolytic enzyme, mammalian GPI can function as a tumor-secreted cytokine and an angiogenic factor (AMF) that stimulates endothelial cell motility. GPI is also a neurotrophic factor (Neuroleukin) for spinal and sensory neurons
K7ENJ4	9606.ENSP00000381736	ATP5A1	ATP synthase subunit alpha, mitochondrial; Mitochondrial membrane ATP synthase (F(1)F(0) ATP synthase or Complex V) produces ATP from ADP in the presence of a proton gradient across the membrane which is generated by electron transport complexes of the respiratory chain. F-type ATPases consist of two structural domains, F(1) - containing the extramembraneous catalytic core, and F(0) - containing …
K7EP41	9606.ENSP00000405573	GPI	Glucose-6-phosphate isomerase; Besides it's role as a glycolytic enzyme, mammalian GPI can function as a tumor-secreted cytokine and an angiogenic factor (AMF) that stimulates endothelial cell motility. GPI is also a neurotrophic factor (Neuroleukin) for spinal and sensory neurons
K7ES20	9606.ENSP00000418915	CDKN2A	Cyclin-dependent kinase inhibitor 2A; Acts as a negative regulator of the proliferation of normal cells by interacting strongly with CDK4 and CDK6. This inhibits their ability to interact with cyclins D and to phosphorylate the retinoblastoma protein
M0QZ52	9606.ENSP00000291295	CALM3	Calmodulin 3 (phosphorylase kinase, delta); Calmodulin mediates the control of a large number of enzymes, ion channels, aquaporins and other proteins through calcium-binding. Among the enzymes to be stimulated by the calmodulin-calcium complex are a number of protein kinases and phosphatases. Together with CCP110 and centrin, is involved in a genetic pathway that regulates the centrosome cycle an…
M0R0F0	9606.ENSP00000472985	RPS5	Ribosomal protein S5; Belongs to the universal ribosomal protein uS7 family
Q4VY20	9606.ENSP00000361930	YWHAB	14-3-3 protein beta/alpha; Adapter protein implicated in the regulation of a large spectrum of both general and specialized signaling pathways. Binds to a large number of partners, usually by recognition of a phosphoserine or phosphothreonine motif. Binding generally results in the modulation of the activity of the binding partner. Negative regulator of osteogenesis. Blocks the nuclear translocat…
Q5H928	9606.ENSP00000168216	HSD17B10	3-hydroxyacyl-CoA dehydrogenase type-2; Mitochondrial dehydrogenase that catalyzes the beta- oxidation at position 17 of androgens and estrogens and has 3- alpha-hydroxysteroid dehydrogenase activity with androsterone. Catalyzes the third step in the beta-oxidation of fatty acids. Carries out oxidative conversions of 7-alpha-OH and 7-beta-OH bile acids. Also exhibits 20-beta- OH and 21-OH dehydro…
Q5HY54	9606.ENSP00000358866	FLNA	Filamin-A; Promotes orthogonal branching of actin filaments and links actin filaments to membrane glycoproteins. Anchors various transmembrane proteins to the actin cytoskeleton and serves as a scaffold for a wide range of cytoplasmic signaling proteins. Interaction with FLNA may allow neuroblast migration from the ventricular zone into the cortical plate. Tethers cell surface- localized furin, m…
Q8WVC2	9606.ENSP00000345957	RPS21	Ribosomal protein S21; Belongs to the eukaryotic ribosomal protein eS21 family
Q96GW1	9606.ENSP00000299767	HSP90B1	Endoplasmin; Molecular chaperone that functions in the processing and transport of secreted proteins. When associated with CNPY3, required for proper folding of Toll-like receptors (By similarity). Functions in endoplasmic reticulum associated degradation (ERAD). Has ATPase activity; Belongs to the heat shock protein 90 family
R4GN98	9606.ENSP00000357709	S100A6	Protein S100-A6; May function as calcium sensor and modulator, contributing to cellular calcium signaling. May function by interacting with other proteins, such as TPR-containing proteins, and indirectly play a role in many physiological processes such as the reorganization of the actin cytoskeleton and in cell motility. Binds 2 calcium ions. Calcium binding is cooperative; EF-hand domain contain…
U3KPS5	9606.ENSP00000229270	TPI1	Triosephosphate isomerase 1; Belongs to the triosephosphate isomerase family
X6RJP6	9606.ENSP00000357076	TAGLN2	Transgelin-2; Transgelin 2

## Sheet: caerin1.1_up_BP_enrichment
	ID	Name	pValue	FDR B&H	FDR B&Y	Bonferroni	Genes from Input	Genes in Annotation
1	GO:0044764	multi-organism cellular process	9.88e-25	3.127e-21	2.701e-20	3.127e-21	35	773
2	GO:0044403	symbiont process	4.313e-24	4.55e-21	3.93e-20	1.365e-20	35	808
3	GO:0044419	interspecies interaction between organisms	4.313e-24	4.55e-21	3.93e-20	1.365e-20	35	808
4	GO:0016032	viral process	7.846e-24	6.208e-21	5.362e-20	2.483e-20	34	759
5	GO:0019058	viral life cycle	1.718e-18	1.088e-15	9.393e-15	5.438e-15	24	447
6	GO:0033365	protein localization to organelle	4.514e-18	2.381e-15	2.056e-14	1.429e-14	31	919
7	GO:0072594	establishment of protein localization to organelle	1.607e-17	7.264e-15	6.274e-14	5.085e-14	27	676
8	GO:0006614	SRP-dependent cotranslational protein targeting to membrane	2.73e-17	1.08e-14	9.329e-14	8.64e-14	14	94
9	GO:0006613	cotranslational protein targeting to membrane	7.815e-17	2.748e-14	2.374e-13	2.473e-13	14	101
10	GO:0045047	protein targeting to ER	9.022e-17	2.855e-14	2.466e-13	2.855e-13	14	102
11	GO:0072599	establishment of protein localization to endoplasmic reticulum	1.579e-16	4.542e-14	3.923e-13	4.997e-13	14	106
12	GO:0000184	nuclear-transcribed mRNA catabolic process, nonsense-mediated decay	1.065e-15	2.809e-13	2.426e-12	3.371e-12	14	121
13	GO:0006412	translation	1.388e-15	3.38e-13	2.919e-12	4.394e-12	25	667
14	GO:0070972	protein localization to endoplasmic reticulum	1.696e-15	3.834e-13	3.312e-12	5.368e-12	14	125
15	GO:0043043	peptide biosynthetic process	3.691e-15	7.789e-13	6.727e-12	1.168e-11	25	696
16	GO:0043604	amide biosynthetic process	5.432e-15	1.075e-12	9.281e-12	1.719e-11	26	780
17	GO:0034613	cellular protein localization	6.116e-15	1.139e-12	9.834e-12	1.936e-11	36	1666
18	GO:0070727	cellular macromolecule localization	7.36e-15	1.294e-12	1.118e-11	2.329e-11	36	1676
19	GO:0050821	protein stabilization	1.037e-14	1.728e-12	1.493e-11	3.283e-11	14	142
20	GO:0090150	establishment of protein localization to membrane	3.082e-14	4.877e-12	4.213e-11	9.755e-11	19	377
21	GO:0006413	translational initiation	4.105e-14	6.186e-12	5.343e-11	1.299e-10	15	194
22	GO:0043603	cellular amide metabolic process	5.349e-14	7.695e-12	6.646e-11	1.693e-10	28	1023
23	GO:0044033	multi-organism metabolic process	1.069e-13	1.471e-11	1.271e-10	3.383e-10	15	207
24	GO:0015031	protein transport	1.255e-13	1.655e-11	1.43e-10	3.973e-10	37	1948
25	GO:1901566	organonitrogen compound biosynthetic process	1.732e-13	2.193e-11	1.894e-10	5.482e-10	32	1444
26	GO:0019083	viral transcription	2.086e-13	2.539e-11	2.193e-10	6.601e-10	14	176
27	GO:0006518	peptide metabolic process	3.119e-13	3.656e-11	3.158e-10	9.871e-10	25	847
28	GO:0006886	intracellular protein transport	3.56e-13	4.024e-11	3.475e-10	1.127e-09	28	1105
29	GO:0042254	ribosome biogenesis	3.811e-13	4.159e-11	3.592e-10	1.206e-09	17	322
30	GO:0019080	viral gene expression	4.816e-13	5.081e-11	4.388e-10	1.524e-09	14	187
31	GO:0006605	protein targeting	7.207e-13	7.358e-11	6.355e-10	2.281e-09	23	723
32	GO:0072657	protein localization to membrane	7.774e-13	7.653e-11	6.61e-10	2.461e-09	20	515
33	GO:0006612	protein targeting to membrane	7.98e-13	7.653e-11	6.61e-10	2.526e-09	14	194
34	GO:0016071	mRNA metabolic process	1.116e-12	1.039e-10	8.971e-10	3.531e-09	22	664
35	GO:0000956	nuclear-transcribed mRNA catabolic process	1.388e-12	1.255e-10	1.084e-09	4.392e-09	14	202
36	GO:0034655	nucleobase-containing compound catabolic process	2.264e-12	1.99e-10	1.719e-09	7.166e-09	18	418
37	GO:0006364	rRNA processing	2.948e-12	2.522e-10	2.178e-09	9.331e-09	15	260
38	GO:0006402	mRNA catabolic process	3.917e-12	3.263e-10	2.818e-09	1.24e-08	14	218
39	GO:0016072	rRNA metabolic process	4.319e-12	3.505e-10	3.027e-09	1.367e-08	15	267
40	GO:0010941	regulation of cell death	6.353e-12	5.027e-10	4.342e-09	2.011e-08	32	1650
41	GO:0034470	ncRNA processing	1.174e-11	8.713e-10	7.525e-09	3.715e-08	17	399
42	GO:0006396	RNA processing	1.189e-11	8.713e-10	7.525e-09	3.765e-08	24	913
43	GO:0044270	cellular nitrogen compound catabolic process	1.198e-11	8.713e-10	7.525e-09	3.792e-08	18	462
44	GO:0031647	regulation of protein stability	1.211e-11	8.713e-10	7.525e-09	3.834e-08	14	237
45	GO:0046700	heterocycle catabolic process	1.287e-11	9.05e-10	7.817e-09	4.073e-08	18	464
46	GO:0006915	apoptotic process	1.416e-11	9.744e-10	8.417e-09	4.482e-08	34	1923
47	GO:0022613	ribonucleoprotein complex biogenesis	1.483e-11	9.985e-10	8.624e-09	4.693e-08	18	468
48	GO:0019439	aromatic compound catabolic process	1.83e-11	1.206e-09	1.042e-08	5.791e-08	18	474
49	GO:0006401	RNA catabolic process	2.109e-11	1.357e-09	1.172e-08	6.676e-08	14	247
50	GO:0012501	programmed cell death	2.144e-11	1.357e-09	1.172e-08	6.785e-08	34	1952
51	GO:1901361	organic cyclic compound catabolic process	6.078e-11	3.772e-09	3.258e-08	1.924e-07	18	510
52	GO:0061024	membrane organization	7.718e-11	4.698e-09	4.058e-08	2.443e-07	25	1091
53	GO:0042981	regulation of apoptotic process	1.266e-10	7.563e-09	6.532e-08	4.008e-07	29	1519
54	GO:0043067	regulation of programmed cell death	1.65e-10	9.673e-09	8.354e-08	5.223e-07	29	1536
55	GO:0006457	protein folding	2.185e-09	1.257e-07	1.086e-06	6.915e-06	12	236
56	GO:0034660	ncRNA metabolic process	2.375e-09	1.342e-07	1.159e-06	7.517e-06	17	563
57	GO:0043066	negative regulation of apoptotic process	2.762e-09	1.534e-07	1.325e-06	8.742e-06	21	905
58	GO:0060548	negative regulation of cell death	2.927e-09	1.597e-07	1.379e-06	9.263e-06	22	1001
59	GO:0043069	negative regulation of programmed cell death	3.626e-09	1.945e-07	1.68e-06	1.148e-05	21	919
60	GO:1901575	organic substance catabolic process	5.92e-09	3.123e-07	2.697e-06	1.874e-05	30	1910
61	GO:0006986	response to unfolded protein	1.619e-08	8.402e-07	7.257e-06	5.125e-05	10	174
62	GO:0060341	regulation of cellular localization	1.659e-08	8.471e-07	7.316e-06	5.252e-05	25	1416
63	GO:0009057	macromolecule catabolic process	2.253e-08	1.132e-06	9.775e-06	7.13e-05	23	1223
64	GO:0035966	response to topologically incorrect protein	2.759e-08	1.364e-06	1.178e-05	8.731e-05	10	184
65	GO:0044248	cellular catabolic process	3.925e-08	1.911e-06	1.651e-05	0.0001242	28	1828
66	GO:0032880	regulation of protein localization	4.143e-08	1.987e-06	1.716e-05	0.0001311	21	1057
67	GO:0070201	regulation of establishment of protein localization	7.098e-08	3.353e-06	2.896e-05	0.0002246	19	893
68	GO:0042592	homeostatic process	7.841e-08	3.649e-06	3.152e-05	0.0002482	27	1767
69	GO:0006913	nucleocytoplasmic transport	1.55e-07	7.109e-06	6.14e-05	0.0004905	14	494
70	GO:0061718	glucose catabolic process to pyruvate	1.687e-07	7.415e-06	6.404e-05	0.0005339	5	26
71	GO:0061621	canonical glycolysis	1.687e-07	7.415e-06	6.404e-05	0.0005339	5	26
72	GO:0006735	NADH regeneration	1.687e-07	7.415e-06	6.404e-05	0.0005339	5	26
73	GO:0051169	nuclear transport	1.885e-07	8.171e-06	7.058e-05	0.0005965	14	502
74	GO:0033043	regulation of organelle organization	2.882e-07	1.233e-05	0.0001065	0.0009121	21	1186
75	GO:0061620	glycolytic process through glucose-6-phosphate	3.009e-07	1.27e-05	0.0001097	0.0009525	5	29
76	GO:0061615	glycolytic process through fructose-6-phosphate	3.597e-07	1.498e-05	0.0001294	0.001138	5	30
77	GO:1903829	positive regulation of cellular protein localization	4.487e-07	1.844e-05	0.0001593	0.00142	12	383
78	GO:0034504	protein localization to nucleus	5.586e-07	2.267e-05	0.0001958	0.001768	12	391
79	GO:0065003	protein-containing complex assembly	5.797e-07	2.322e-05	0.0002006	0.001835	26	1825
80	GO:0006007	glucose catabolic process	5.92e-07	2.342e-05	0.0002023	0.001874	5	33
81	GO:0019674	NAD metabolic process	7.119e-07	2.782e-05	0.0002402	0.002253	6	63
82	GO:2001233	regulation of apoptotic signaling pathway	8.979e-07	3.466e-05	0.0002993	0.002842	12	409
83	GO:0002576	platelet degranulation	1.07e-06	4.082e-05	0.0003526	0.003388	7	107
84	GO:0016052	carbohydrate catabolic process	1.185e-06	4.457e-05	0.000385	0.003749	8	157
85	GO:0051343	positive regulation of cyclic-nucleotide phosphodiesterase activity	1.197e-06	4.457e-05	0.000385	0.003788	3	5
86	GO:0051276	chromosome organization	1.306e-06	4.807e-05	0.0004152	0.004134	20	1189
87	GO:0044265	cellular macromolecule catabolic process	1.351e-06	4.916e-05	0.0004246	0.004277	18	977
88	GO:0071103	DNA conformation change	1.589e-06	5.714e-05	0.0004935	0.005028	10	285
89	GO:0006259	DNA metabolic process	1.679e-06	5.971e-05	0.0005157	0.005314	18	992
90	GO:0006734	NADH metabolic process	2.308e-06	8.118e-05	0.0007012	0.007306	5	43
91	GO:0097190	apoptotic signaling pathway	2.606e-06	9.063e-05	0.0007828	0.008247	14	626
92	GO:0051130	positive regulation of cellular component organization	3.297e-06	0.0001134	0.0009795	0.01043	20	1263
93	GO:0008637	apoptotic mitochondrial changes	3.754e-06	0.0001278	0.001104	0.01188	7	129
94	GO:0030968	endoplasmic reticulum unfolded protein response	3.952e-06	0.0001331	0.001149	0.01251	7	130
95	GO:0010035	response to inorganic substance	4.029e-06	0.0001342	0.001159	0.01275	13	559
96	GO:0010608	posttranscriptional regulation of gene expression	4.229e-06	0.0001394	0.001204	0.01339	12	475
97	GO:1904951	positive regulation of establishment of protein localization	4.524e-06	0.000146	0.001261	0.01432	13	565
98	GO:0051168	nuclear export	4.551e-06	0.000146	0.001261	0.0144	8	188
99	GO:0034620	cellular response to unfolded protein	4.598e-06	0.000146	0.001261	0.01455	7	133
100	GO:0019693	ribose phosphate metabolic process	4.612e-06	0.000146	0.001261	0.0146	13	566
101	GO:0042026	protein refolding	4.798e-06	0.0001504	0.001299	0.01519	4	23
102	GO:0051248	negative regulation of protein metabolic process	4.962e-06	0.000154	0.00133	0.01571	19	1183
103	GO:0031328	positive regulation of cellular biosynthetic process	5.278e-06	0.0001622	0.001401	0.0167	25	1921
104	GO:0055086	nucleobase-containing small molecule metabolic process	5.335e-06	0.0001624	0.001402	0.01688	15	763
105	GO:0010803	regulation of tumor necrosis factor-mediated signaling pathway	5.459e-06	0.0001645	0.001421	0.01728	5	51
106	GO:0000723	telomere maintenance	6.452e-06	0.0001927	0.001664	0.02042	7	140
107	GO:0035967	cellular response to topologically incorrect protein	6.762e-06	0.0002	0.001728	0.0214	7	141
108	GO:0019320	hexose catabolic process	7.263e-06	0.0002128	0.001838	0.02299	5	54
109	GO:0009891	positive regulation of biosynthetic process	7.464e-06	0.0002167	0.001872	0.02362	25	1959
110	GO:0046496	nicotinamide nucleotide metabolic process	8.127e-06	0.0002316	0.002	0.02572	7	145
111	GO:0019362	pyridine nucleotide metabolic process	8.127e-06	0.0002316	0.002	0.02572	7	145
112	GO:0009117	nucleotide metabolic process	8.233e-06	0.0002316	0.002	0.02606	14	692
113	GO:0032269	negative regulation of cellular protein metabolic process	8.273e-06	0.0002316	0.002	0.02618	18	1112
114	GO:1903827	regulation of cellular protein localization	8.341e-06	0.0002316	0.002	0.0264	13	598
115	GO:0010942	positive regulation of cell death	8.646e-06	0.000238	0.002055	0.02736	14	695
116	GO:0006753	nucleoside phosphate metabolic process	9.683e-06	0.0002642	0.002282	0.03065	14	702
117	GO:0051342	regulation of cyclic-nucleotide phosphodiesterase activity	9.91e-06	0.0002681	0.002315	0.03136	3	9
118	GO:0009167	purine ribonucleoside monophosphate metabolic process	1.071e-05	0.0002873	0.002481	0.0339	9	279
119	GO:0009126	purine nucleoside monophosphate metabolic process	1.102e-05	0.0002931	0.002532	0.03488	9	280
120	GO:0032200	telomere organization	1.155e-05	0.0003046	0.002631	0.03655	7	153
121	GO:0051223	regulation of protein transport	1.173e-05	0.0003069	0.00265	0.03713	15	815
122	GO:0033209	tumor necrosis factor-mediated signaling pathway	1.257e-05	0.0003234	0.002794	0.03978	7	155
123	GO:0072524	pyridine-containing compound metabolic process	1.257e-05	0.0003234	0.002794	0.03978	7	155
124	GO:0009890	negative regulation of biosynthetic process	1.343e-05	0.0003427	0.00296	0.04249	22	1635
125	GO:0006733	oxidoreduction coenzyme metabolic process	1.424e-05	0.000359	0.003101	0.04507	7	158
126	GO:0009150	purine ribonucleotide metabolic process	1.429e-05	0.000359	0.003101	0.04524	12	536
127	GO:0048585	negative regulation of response to stimulus	1.456e-05	0.0003627	0.003133	0.04607	21	1518
128	GO:0009161	ribonucleoside monophosphate metabolic process	1.498e-05	0.0003692	0.003189	0.04741	9	291
129	GO:0046364	monosaccharide biosynthetic process	1.505e-05	0.0003692	0.003189	0.04763	6	106
130	GO:2001242	regulation of intrinsic apoptotic signaling pathway	1.545e-05	0.0003762	0.003249	0.0489	7	1

## Sheet: caerin1.1_up_pathway
	ID	Name	Source	pValue	FDR B&H	FDR B&Y	Bonferroni	Genes from Input	Genes in Annotation
1	1268690	Eukaryotic Translation Elongation	BioSystems: REACTOME	1.566e-19	1.693e-16	1.281e-15	1.693e-16	17	98
2	1269109	Influenza Life Cycle	BioSystems: REACTOME	3.19e-19	1.724e-16	1.304e-15	3.448e-16	19	147
3	1269108	Influenza Infection	BioSystems: REACTOME	1.294e-18	4.664e-16	3.527e-15	1.399e-15	19	158
4	1269056	Infectious disease	BioSystems: REACTOME	1.385e-17	3.744e-15	2.832e-14	1.498e-14	25	393
5	1268678	Translation	BioSystems: REACTOME	1.419e-15	3.068e-13	2.321e-12	1.534e-12	17	165
6	1268691	Peptide chain elongation	BioSystems: REACTOME	2.508e-15	3.873e-13	2.929e-12	2.711e-12	14	93
7	1269120	Viral mRNA Translation	BioSystems: REACTOME	2.508e-15	3.873e-13	2.929e-12	2.711e-12	14	93
8	1339156	Selenocysteine synthesis	BioSystems: REACTOME	3.979e-15	5.376e-13	4.066e-12	4.301e-12	14	96
9	1268692	Eukaryotic Translation Termination	BioSystems: REACTOME	4.624e-15	5.554e-13	4.201e-12	4.999e-12	14	97
10	1269718	Nonsense Mediated Decay (NMD) independent of the Exon Junction Complex (EJC)	BioSystems: REACTOME	7.185e-15	7.767e-13	5.874e-12	7.767e-12	14	100
11	1268681	Formation of a pool of free 40S subunits	BioSystems: REACTOME	1.902e-14	1.869e-12	1.413e-11	2.056e-11	14	107
12	1269115	Influenza Viral RNA Transcription and Replication	BioSystems: REACTOME	3.446e-14	3.105e-12	2.348e-11	3.726e-11	15	138
13	1268689	SRP-dependent cotranslational protein targeting to membrane	BioSystems: REACTOME	6.019e-14	5.005e-12	3.785e-11	6.506e-11	14	116
14	1268854	Disease	BioSystems: REACTOME	7.162e-14	5.53e-12	4.182e-11	7.742e-11	30	867
15	1268686	GTP hydrolysis and joining of the 60S ribosomal subunit	BioSystems: REACTOME	8.645e-14	5.841e-12	4.417e-11	9.345e-11	14	119
16	1268688	L13a-mediated translational silencing of Ceruloplasmin expression	BioSystems: REACTOME	8.645e-14	5.841e-12	4.417e-11	9.345e-11	14	119
17	1269717	Nonsense Mediated Decay (NMD) enhanced by the Exon Junction Complex (EJC)	BioSystems: REACTOME	1.094e-13	6.572e-12	4.971e-11	1.183e-10	14	121
18	1269716	Nonsense-Mediated Decay (NMD)	BioSystems: REACTOME	1.094e-13	6.572e-12	4.971e-11	1.183e-10	14	121
19	1339149	Selenoamino acid metabolism	BioSystems: REACTOME	1.379e-13	7.849e-12	5.936e-11	1.491e-10	14	123
20	1268680	Cap-dependent Translation Initiation	BioSystems: REACTOME	2.165e-13	1.115e-11	8.43e-11	2.341e-10	14	127
21	1268679	Eukaryotic Translation Initiation	BioSystems: REACTOME	2.165e-13	1.115e-11	8.43e-11	2.341e-10	14	127
22	83036	Ribosome	BioSystems: KEGG	3.164e-12	1.554e-10	1.176e-09	3.42e-09	14	154
23	1383086	Major pathway of rRNA processing in the nucleolus and cytosol	BioSystems: REACTOME	2.865e-11	1.346e-09	1.018e-08	3.097e-08	14	181
24	1427846	rRNA processing in the nucleus and cytosol	BioSystems: REACTOME	6.798e-11	3.062e-09	2.316e-08	7.348e-08	14	193
25	1268677	Metabolism of proteins	BioSystems: REACTOME	7.143e-11	3.089e-09	2.336e-08	7.722e-08	36	1631
26	1383085	rRNA processing	BioSystems: REACTOME	1.336e-10	5.553e-09	4.2e-08	1.444e-07	14	203
27	1270158	Metabolism of amino acids and derivatives	BioSystems: REACTOME	6.024e-10	2.412e-08	1.824e-07	6.512e-07	17	367
28	1269649	Gene Expression	BioSystems: REACTOME	9.217e-09	3.558e-07	2.691e-06	9.963e-06	35	1844
29	1269367	Platelet degranulation	BioSystems: REACTOME	2.852e-08	1.063e-06	8.039e-06	3.083e-05	10	132
30	1269365	Response to elevated platelet cytosolic Ca2+	BioSystems: REACTOME	4.072e-08	1.467e-06	1.11e-05	4.402e-05	10	137
31	1269897	Binding and Uptake of Ligands by Scavenger Receptors	BioSystems: REACTOME	4.672e-08	1.629e-06	1.232e-05	5.05e-05	7	49
32	1269959	Glucose metabolism	BioSystems: REACTOME	9.525e-08	3.218e-06	2.434e-05	0.000103	8	81
33	413340	Glycolysis (Embden-Meyerhof pathway), glucose => pyruvate	BioSystems: KEGG	7.476e-07	2.449e-05	0.0001852	0.0008082	5	25
34	137953	Role of Calcineurin-dependent NFAT signaling in lymphocytes	BioSystems: Pathway Interaction Database	1.465e-06	4.656e-05	0.0003522	0.001583	6	51
35	SMP00040	Glycolysis	SMPDB	1.587e-06	4.902e-05	0.0003707	0.001716	4	13
36	MAP00010 Glycolysis Gluconeogenesis	MAP00010 Glycolysis Gluconeogenesis	GenMAPP	1.646e-06	4.943e-05	0.0003739	0.00178	6	52
37	1268682	Formation of the ternary complex, and subsequently, the 43S complex	BioSystems: REACTOME	2.305e-06	6.734e-05	0.0005093	0.002492	6	55
38	1269960	Glycolysis	BioSystems: REACTOME	2.725e-06	7.554e-05	0.0005714	0.002946	5	32
39	1269961	Gluconeogenesis	BioSystems: REACTOME	2.725e-06	7.554e-05	0.0005714	0.002946	5	32
40	1269350	Platelet activation, signaling and aggregation	BioSystems: REACTOME	4.516e-06	0.0001201	0.0009082	0.004881	11	282
41	125136	Spliceosome	BioSystems: KEGG	4.554e-06	0.0001201	0.0009082	0.004923	8	134
42	1268685	Ribosomal scanning and start codon recognition	BioSystems: REACTOME	5.163e-06	0.00013	0.000983	0.005582	6	63
43	413342	Gluconeogenesis, oxaloacetate => fructose-6P	BioSystems: KEGG	5.17e-06	0.00013	0.000983	0.005589	4	17
44	1268684	Translation initiation complex formation	BioSystems: REACTOME	5.665e-06	0.0001392	0.001053	0.006124	6	64
45	1268683	Activation of the mRNA upon binding of the cap-binding complex and eIFs, and subsequent binding to 43S	BioSystems: REACTOME	6.206e-06	0.0001491	0.001128	0.006709	6	65
46	1269901	Scavenging by Class F Receptors	BioSystems: REACTOME	6.721e-06	0.0001579	0.001195	0.007265	3	6
47	82926	Glycolysis / Gluconeogenesis	BioSystems: KEGG	7.414e-06	0.0001705	0.00129	0.008015	6	67
48	SMP00128	Gluconeogenesis	SMPDB	8.329e-06	0.0001838	0.00139	0.009004	4	19
49	1269898	Scavenging of heme from plasma	BioSystems: REACTOME	8.329e-06	0.0001838	0.00139	0.009004	4	19
50	M10066	Corticosteroids and cardioprotection	MSigDB C2 BIOCARTA (v6.0)	1.036e-05	0.0002239	0.001693	0.01119	4	20
51	790012	Biosynthesis of amino acids	BioSystems: KEGG	1.43e-05	0.0003031	0.002292	0.01546	6	75
52	814926	Carbon metabolism	BioSystems: KEGG	1.545e-05	0.0003211	0.002429	0.0167	7	114
53	1457780	Neutrophil degranulation	BioSystems: REACTOME	3.9e-05	0.0007909	0.005982	0.04216	13	492
54	M15109	Glycolysis Pathway	MSigDB C2 BIOCARTA (v6.0)	3.951e-05	0.0007909	0.005982	0.04271	3	10

## Sheet: caerin1.1_down_BP_enrichment
	ID	Name	pValue	FDR B&H	FDR B&Y	Bonferroni	Genes from Input	Genes in Annotation
1	GO:0072594	establishment of protein localization to organelle	2.536e-17	3.635e-14	3.05e-13	6.279e-14	25	676
2	GO:0033365	protein localization to organelle	2.936e-17	3.635e-14	3.05e-13	7.27e-14	28	919
3	GO:0006614	SRP-dependent cotranslational protein targeting to membrane	1.174e-16	9.524e-14	7.993e-13	2.907e-13	13	94
4	GO:0070972	protein localization to endoplasmic reticulum	1.539e-16	9.524e-14	7.993e-13	3.81e-13	14	125
5	GO:0006613	cotranslational protein targeting to membrane	3.108e-16	1.465e-13	1.229e-12	7.695e-13	13	101
6	GO:0045047	protein targeting to ER	3.55e-16	1.465e-13	1.229e-12	8.789e-13	13	102
7	GO:0072599	establishment of protein localization to endoplasmic reticulum	5.96e-16	2.108e-13	1.769e-12	1.476e-12	13	106
8	GO:0006413	translational initiation	3.217e-15	9.622e-13	8.074e-12	7.964e-12	15	194
9	GO:0000184	nuclear-transcribed mRNA catabolic process, nonsense-mediated decay	3.497e-15	9.622e-13	8.074e-12	8.66e-12	13	121
10	GO:0034613	cellular protein localization	5.902e-15	1.461e-12	1.226e-11	1.461e-11	33	1666
11	GO:0070727	cellular macromolecule localization	7.018e-15	1.58e-12	1.326e-11	1.738e-11	33	1676
12	GO:0044403	symbiont process	1.669e-14	3.178e-12	2.667e-11	4.132e-11	24	808
13	GO:0044419	interspecies interaction between organisms	1.669e-14	3.178e-12	2.667e-11	4.132e-11	24	808
14	GO:0006402	mRNA catabolic process	1.822e-14	3.222e-12	2.704e-11	4.511e-11	15	218
15	GO:0006886	intracellular protein transport	2.874e-14	4.744e-12	3.981e-11	7.117e-11	27	1105
16	GO:0016032	viral process	4.383e-14	6.648e-12	5.579e-11	1.085e-10	23	759
17	GO:0019080	viral gene expression	4.565e-14	6.648e-12	5.579e-11	1.13e-10	14	187
18	GO:0044764	multi-organism cellular process	6.439e-14	8.857e-12	7.432e-11	1.594e-10	23	773
19	GO:0034655	nucleobase-containing compound catabolic process	1.141e-13	1.417e-11	1.189e-10	2.826e-10	18	418
20	GO:0006401	RNA catabolic process	1.145e-13	1.417e-11	1.189e-10	2.834e-10	15	247
21	GO:0000956	nuclear-transcribed mRNA catabolic process	1.329e-13	1.567e-11	1.315e-10	3.291e-10	14	202
22	GO:0006605	protein targeting	1.622e-13	1.826e-11	1.532e-10	4.016e-10	22	723
23	GO:0044033	multi-organism metabolic process	1.862e-13	2.005e-11	1.682e-10	4.611e-10	14	207
24	GO:0090150	establishment of protein localization to membrane	2.866e-13	2.957e-11	2.482e-10	7.097e-10	17	377
25	GO:0044270	cellular nitrogen compound catabolic process	6.235e-13	6.175e-11	5.182e-10	1.544e-09	18	462
26	GO:0046700	heterocycle catabolic process	6.706e-13	6.386e-11	5.359e-10	1.66e-09	18	464
27	GO:0019439	aromatic compound catabolic process	9.605e-13	8.808e-11	7.392e-10	2.378e-09	18	474
28	GO:0044265	cellular macromolecule catabolic process	1.025e-12	9.063e-11	7.606e-10	2.538e-09	24	977
29	GO:0006612	protein targeting to membrane	1.643e-12	1.402e-10	1.177e-09	4.067e-09	13	194
30	GO:0009057	macromolecule catabolic process	2.44e-12	2.013e-10	1.69e-09	6.04e-09	26	1223
31	GO:0043603	cellular amide metabolic process	2.731e-12	2.181e-10	1.831e-09	6.763e-09	24	1023
32	GO:0016071	mRNA metabolic process	3.066e-12	2.372e-10	1.991e-09	7.591e-09	20	664
33	GO:1901361	organic cyclic compound catabolic process	3.275e-12	2.424e-10	2.034e-09	8.11e-09	18	510
34	GO:0006412	translation	3.328e-12	2.424e-10	2.034e-09	8.241e-09	20	667
35	GO:0072657	protein localization to membrane	3.854e-12	2.727e-10	2.288e-09	9.543e-09	18	515
36	GO:0043604	amide biosynthetic process	6.644e-12	4.57e-10	3.835e-09	1.645e-08	21	780
37	GO:0043043	peptide biosynthetic process	7.209e-12	4.824e-10	4.049e-09	1.785e-08	20	696
38	GO:0019083	viral transcription	1.029e-11	6.702e-10	5.625e-09	2.547e-08	12	176
39	GO:0015031	protein transport	1.841e-11	1.169e-09	9.808e-09	4.558e-08	31	1948
40	GO:0044248	cellular catabolic process	2.092e-11	1.295e-09	1.087e-08	5.179e-08	30	1828
41	GO:0019058	viral life cycle	5.015e-11	3.028e-09	2.541e-08	1.242e-07	16	447
42	GO:0006396	RNA processing	1.25e-10	7.37e-09	6.185e-08	3.095e-07	21	913
43	GO:0006518	peptide metabolic process	2.398e-10	1.381e-08	1.159e-07	5.937e-07	20	847
44	GO:1901575	organic substance catabolic process	3.369e-10	1.896e-08	1.591e-07	8.341e-07	29	1910
45	GO:1901566	organonitrogen compound biosynthetic process	5.873e-10	3.231e-08	2.712e-07	1.454e-06	25	1444
46	GO:1903829	positive regulation of cellular protein localization	7.079e-10	3.811e-08	3.198e-07	1.753e-06	14	383
47	GO:0042254	ribosome biogenesis	9.19e-10	4.841e-08	4.063e-07	2.275e-06	13	322
48	GO:0006364	rRNA processing	9.512e-10	4.906e-08	4.117e-07	2.355e-06	12	260
49	GO:0016072	rRNA metabolic process	1.287e-09	6.502e-08	5.456e-07	3.186e-06	12	267
50	GO:0042981	regulation of apoptotic process	8.825e-09	4.37e-07	3.667e-06	2.185e-05	24	1519
51	GO:0042274	ribosomal small subunit biogenesis	1.077e-08	5.222e-07	4.382e-06	2.666e-05	7	65
52	GO:0043067	regulation of programmed cell death	1.097e-08	5.222e-07	4.382e-06	2.715e-05	24	1536
53	GO:0034470	ncRNA processing	1.211e-08	5.657e-07	4.747e-06	2.998e-05	13	399
54	GO:0065003	protein-containing complex assembly	1.488e-08	6.821e-07	5.724e-06	3.683e-05	26	1825
55	GO:0061024	membrane organization	1.847e-08	8.316e-07	6.978e-06	4.574e-05	20	1091
56	GO:1903827	regulation of cellular protein localization	2.694e-08	1.191e-06	9.998e-06	6.672e-05	15	598
57	GO:0010941	regulation of cell death	4.366e-08	1.896e-06	1.592e-05	0.0001081	24	1650
58	GO:0022613	ribonucleoprotein complex biogenesis	7.875e-08	3.362e-06	2.821e-05	0.000195	13	468
59	GO:0002181	cytoplasmic translation	1.055e-07	4.428e-06	3.716e-05	0.0002613	6	54
60	GO:1900182	positive regulation of protein localization to nucleus	1.242e-07	5.126e-06	4.302e-05	0.0003076	8	138
61	GO:0034660	ncRNA metabolic process	6.514e-07	2.623e-05	0.0002201	0.001613	13	563
62	GO:1900180	regulation of protein localization to nucleus	6.651e-07	2.623e-05	0.0002201	0.001647	9	235
63	GO:0006275	regulation of DNA replication	6.718e-07	2.623e-05	0.0002201	0.001663	8	172
64	GO:1904951	positive regulation of establishment of protein localization	6.779e-07	2.623e-05	0.0002201	0.001678	13	565
65	GO:0006915	apoptotic process	7.584e-07	2.889e-05	0.0002424	0.001878	24	1923
66	GO:0051130	positive regulation of cellular component organization	9.642e-07	3.617e-05	0.0003036	0.002387	19	1263
67	GO:0012501	programmed cell death	9.945e-07	3.675e-05	0.0003084	0.002462	24	1952
68	GO:0006260	DNA replication	1.989e-06	7.243e-05	0.0006078	0.004925	10	346
69	GO:1904356	regulation of telomere maintenance via telomere lengthening	2.205e-06	7.912e-05	0.000664	0.005459	5	50
70	GO:1904871	positive regulation of protein localization to Cajal body	4.052e-06	0.0001413	0.001186	0.01003	3	8
71	GO:1904869	regulation of protein localization to Cajal body	4.052e-06	0.0001413	0.001186	0.01003	3	8
72	GO:0010608	posttranscriptional regulation of gene expression	5.011e-06	0.0001723	0.001446	0.01241	11	475
73	GO:0034504	protein localization to nucleus	5.887e-06	0.0001948	0.001635	0.01458	10	391
74	GO:1904851	positive regulation of establishment of protein localization to telomere	6.059e-06	0.0001948	0.001635	0.015	3	9
75	GO:1904867	protein localization to Cajal body	6.059e-06	0.0001948	0.001635	0.015	3	9
76	GO:1990173	protein localization to nucleoplasm	6.059e-06	0.0001948	0.001635	0.015	3	9
77	GO:1903405	protein localization to nuclear body	6.059e-06	0.0001948	0.001635	0.015	3	9
78	GO:0032388	positive regulation of intracellular transport	6.582e-06	0.0002089	0.001753	0.0163	10	396
79	GO:0006457	protein folding	7.104e-06	0.0002227	0.001869	0.01759	8	236
80	GO:0006913	nucleocytoplasmic transport	7.266e-06	0.0002249	0.001887	0.01799	11	494
81	GO:0032880	regulation of protein localization	7.574e-06	0.0002315	0.001943	0.01875	16	1057
82	GO:0033043	regulation of organelle organization	7.694e-06	0.0002323	0.00195	0.01905	17	1186
83	GO:0051169	nuclear transport	8.453e-06	0.0002522	0.002116	0.02093	11	502
84	GO:0070203	regulation of establishment of protein localization to telomere	8.63e-06	0.0002544	0.002135	0.02137	3	10
85	GO:0010833	telomere maintenance via telomere lengthening	8.821e-06	0.0002569	0.002156	0.02184	5	66
86	GO:0034599	cellular response to oxidative stress	9.906e-06	0.0002852	0.002393	0.02453	8	247
87	GO:0032204	regulation of telomere maintenance	1.022e-05	0.0002909	0.002441	0.02531	5	68
88	GO:0070202	regulation of establishment of protein localization to chromosome	1.183e-05	0.0003328	0.002793	0.02929	3	11
89	GO:0000462	maturation of SSU-rRNA from tricistronic rRNA transcript (SSU-rRNA, 5.8S rRNA, LSU-rRNA)	1.421e-05	0.0003953	0.003317	0.03518	4	35
90	GO:1904816	positive regulation of protein localization to chromosome, telomeric region	1.572e-05	0.0004278	0.00359	0.03893	3	12
91	GO:0071428	rRNA-containing ribonucleoprotein complex export from nucleus	1.572e-05	0.0004278	0.00359	0.03893	3	12
92	GO:0060548	negative regulation of cell death	1.723e-05	0.0004637	0.003891	0.04266	15	1001
93	GO:0000461	endonucleolytic cleavage to generate mature 3'-end of SSU-rRNA from (SSU-rRNA, 5.8S rRNA, LSU-rRNA)	1.784e-05	0.000475	0.003986	0.04418	2	2

## Sheet: caerin1.1_down_pathway
	ID	Name	Source	pValue	FDR B&H	FDR B&Y	Bonferroni	Genes from Input	Genes in Annotation
1	1268690	Eukaryotic Translation Elongation	BioSystems: REACTOME	1.383e-14	1.165e-11	8.52e-11	1.165e-11	13	98
2	1268689	SRP-dependent cotranslational protein targeting to membrane	BioSystems: REACTOME	1.304e-13	3.19e-11	2.333e-10	1.098e-10	13	116
3	1268691	Peptide chain elongation	BioSystems: REACTOME	2.183e-13	3.19e-11	2.333e-10	1.838e-10	12	93
4	1269120	Viral mRNA Translation	BioSystems: REACTOME	2.183e-13	3.19e-11	2.333e-10	1.838e-10	12	93
5	1269717	Nonsense Mediated Decay (NMD) enhanced by the Exon Junction Complex (EJC)	BioSystems: REACTOME	2.273e-13	3.19e-11	2.333e-10	1.914e-10	13	121
6	1269716	Nonsense-Mediated Decay (NMD)	BioSystems: REACTOME	2.273e-13	3.19e-11	2.333e-10	1.914e-10	13	121
7	1339156	Selenocysteine synthesis	BioSystems: REACTOME	3.229e-13	3.86e-11	2.823e-10	2.718e-10	12	96
8	1268692	Eukaryotic Translation Termination	BioSystems: REACTOME	3.667e-13	3.86e-11	2.823e-10	3.088e-10	12	97
9	1269718	Nonsense Mediated Decay (NMD) independent of the Exon Junction Complex (EJC)	BioSystems: REACTOME	5.329e-13	4.986e-11	3.646e-10	4.487e-10	12	100
10	1268678	Translation	BioSystems: REACTOME	6.777e-13	5.706e-11	4.173e-10	5.706e-10	14	165
11	1268681	Formation of a pool of free 40S subunits	BioSystems: REACTOME	1.217e-12	8.872e-11	6.488e-10	1.025e-09	12	107
12	1269115	Influenza Viral RNA Transcription and Replication	BioSystems: REACTOME	1.264e-12	8.872e-11	6.488e-10	1.065e-09	13	138
13	1269109	Influenza Life Cycle	BioSystems: REACTOME	2.861e-12	1.853e-10	1.355e-09	2.409e-09	13	147
14	1268686	GTP hydrolysis and joining of the 60S ribosomal subunit	BioSystems: REACTOME	4.408e-12	2.475e-10	1.81e-09	3.712e-09	12	119
15	1268688	L13a-mediated translational silencing of Ceruloplasmin expression	BioSystems: REACTOME	4.408e-12	2.475e-10	1.81e-09	3.712e-09	12	119
16	1339149	Selenoamino acid metabolism	BioSystems: REACTOME	6.56e-12	3.452e-10	2.525e-09	5.523e-09	12	123
17	1269108	Influenza Infection	BioSystems: REACTOME	7.228e-12	3.58e-10	2.618e-09	6.086e-09	13	158
18	1268680	Cap-dependent Translation Initiation	BioSystems: REACTOME	9.626e-12	4.266e-10	3.12e-09	8.105e-09	12	127
19	1268679	Eukaryotic Translation Initiation	BioSystems: REACTOME	9.626e-12	4.266e-10	3.12e-09	8.105e-09	12	127
20	83036	Ribosome	BioSystems: KEGG	9.453e-11	3.98e-09	2.91e-08	7.959e-08	12	154
21	1383085	rRNA processing	BioSystems: REACTOME	1.713e-10	6.87e-09	5.024e-08	1.443e-07	13	203
22	1270158	Metabolism of amino acids and derivatives	BioSystems: REACTOME	3.327e-10	1.273e-08	9.312e-08	2.801e-07	16	367
23	1383086	Major pathway of rRNA processing in the nucleolus and cytosol	BioSystems: REACTOME	6.196e-10	2.268e-08	1.659e-07	5.217e-07	12	181
24	1268677	Metabolism of proteins	BioSystems: REACTOME	7.341e-10	2.476e-08	1.811e-07	6.181e-07	31	1631
25	1269649	Gene Expression	BioSystems: REACTOME	7.352e-10	2.476e-08	1.811e-07	6.19e-07	33	1844
26	1427846	rRNA processing in the nucleus and cytosol	BioSystems: REACTOME	1.296e-09	4.198e-08	3.07e-07	1.091e-06	12	193
27	1269056	Infectious disease	BioSystems: REACTOME	6.296e-08	1.963e-06	1.436e-05	5.301e-05	14	393
28	1268854	Disease	BioSystems: REACTOME	9.302e-08	2.797e-06	2.046e-05	7.832e-05	20	867
29	1269755	Chk1/Chk2(Cds1) mediated inactivation of Cyclin B:Cdk1 complex	BioSystems: REACTOME	5.491e-07	1.594e-05	0.0001166	0.0004623	4	12
30	1268682	Formation of the ternary complex, and subsequently, the 43S complex	BioSystems: REACTOME	8.26e-07	2.318e-05	0.0001696	0.0006955	6	55
31	1269512	RHO GTPases activate PKNs	BioSystems: REACTOME	1.33e-06	3.613e-05	0.0002642	0.00112	7	94
32	1268685	Ribosomal scanning and start codon recognition	BioSystems: REACTOME	1.865e-06	4.907e-05	0.0003589	0.00157	6	63
33	1268684	Translation initiation complex formation	BioSystems: REACTOME	2.048e-06	5.226e-05	0.0003822	0.001725	6	64
34	1268683	Activation of the mRNA upon binding of the cap-binding complex and eIFs, and subsequent binding to 43S	BioSystems: REACTOME	2.246e-06	5.562e-05	0.0004068	0.001891	6	65
35	M1940	Regulation And Function Of ChREBP in Liver	MSigDB C2 BIOCARTA (v6.0)	4.636e-06	0.0001115	0.0008157	0.003904	5	42
36	1269509	RHO GTPase Effectors	BioSystems: REACTOME	9.009e-06	0.0002107	0.001541	0.007585	10	295
37	1268698	Folding of actin by CCT/TriC	BioSystems: REACTOME	2.348e-05	0.0005343	0.003907	0.01977	3	10
38	1269507	Signaling by Rho GTPases	BioSystems: REACTOME	4.314e-05	0.0009558	0.00699	0.03632	11	430
39	138020	Class I PI3K signaling events mediated by Akt	BioSystems: Pathway Interaction Database	4.659e-05	0.001006	0.007357	0.03923	4	34
40	M16801	Genes related to regulation of the actin cytoskeleton	MSigDB C2 BIOCARTA (v6.0)	5.237e-05	0.001102	0.008062	0.04409	4	35

## Sheet: caerin1.9_up_BP_enrichment
	ID	Name	pValue	FDR B&H	FDR B&Y	Bonferroni	Genes from Input	Genes in Annotation
1	GO:0016032	viral process	3.16e-26	9.177e-23	7.891e-22	9.625e-23	37	759
2	GO:0044764	multi-organism cellular process	6.025e-26	9.177e-23	7.891e-22	1.835e-22	37	773
3	GO:0006614	SRP-dependent cotranslational protein targeting to membrane	2.579e-25	1.744e-22	1.5e-21	7.856e-22	19	94
4	GO:0044403	symbiont process	2.863e-25	1.744e-22	1.5e-21	8.722e-22	37	808
5	GO:0044419	interspecies interaction between organisms	2.863e-25	1.744e-22	1.5e-21	8.722e-22	37	808
6	GO:0006413	translational initiation	6.519e-25	3.309e-22	2.846e-21	1.986e-21	23	194
7	GO:0006613	cotranslational protein targeting to membrane	1.134e-24	4.696e-22	4.038e-21	3.453e-21	19	101
8	GO:0006412	translation	1.298e-24	4.696e-22	4.038e-21	3.954e-21	34	667
9	GO:0045047	protein targeting to ER	1.388e-24	4.696e-22	4.038e-21	4.226e-21	19	102
10	GO:0070972	protein localization to endoplasmic reticulum	1.956e-24	5.957e-22	5.122e-21	5.957e-21	20	125
11	GO:0072599	establishment of protein localization to endoplasmic reticulum	3.046e-24	8.435e-22	7.253e-21	9.279e-21	19	106
12	GO:0043043	peptide biosynthetic process	5.167e-24	1.312e-21	1.128e-20	1.574e-20	34	696
13	GO:0043604	amide biosynthetic process	1.571e-23	3.68e-21	3.165e-20	4.785e-20	35	780
14	GO:0000184	nuclear-transcribed mRNA catabolic process, nonsense-mediated decay	4.434e-23	9.647e-21	8.295e-20	1.351e-19	19	121
15	GO:0019080	viral gene expression	2.841e-22	5.63e-20	4.842e-19	8.653e-19	21	187
16	GO:1901566	organonitrogen compound biosynthetic process	2.958e-22	5.63e-20	4.842e-19	9.009e-19	43	1444
17	GO:0019083	viral transcription	2.417e-21	4.209e-19	3.619e-18	7.362e-18	20	176
18	GO:0044033	multi-organism metabolic process	2.487e-21	4.209e-19	3.619e-18	7.576e-18	21	207
19	GO:0006518	peptide metabolic process	2.788e-21	4.47e-19	3.843e-18	8.492e-18	34	847
20	GO:0043603	cellular amide metabolic process	1.067e-20	1.625e-18	1.397e-17	3.25e-17	36	1023
21	GO:0006612	protein targeting to membrane	1.754e-20	2.544e-18	2.188e-17	5.342e-17	20	194
22	GO:0033365	protein localization to organelle	3.648e-20	4.838e-18	4.16e-17	1.111e-16	34	919
23	GO:0019058	viral life cycle	3.865e-20	4.838e-18	4.16e-17	1.177e-16	26	447
24	GO:0016071	mRNA metabolic process	3.907e-20	4.838e-18	4.16e-17	1.19e-16	30	664
25	GO:0000956	nuclear-transcribed mRNA catabolic process	3.971e-20	4.838e-18	4.16e-17	1.209e-16	20	202
26	GO:0072594	establishment of protein localization to organelle	6.473e-20	7.583e-18	6.521e-17	1.972e-16	30	676
27	GO:0006402	mRNA catabolic process	1.839e-19	2.075e-17	1.784e-16	5.601e-16	20	218
28	GO:0042254	ribosome biogenesis	1.43e-18	1.556e-16	1.338e-15	4.356e-15	22	322
29	GO:0034655	nucleobase-containing compound catabolic process	1.796e-18	1.886e-16	1.622e-15	5.469e-15	24	418
30	GO:0006401	RNA catabolic process	2.213e-18	2.247e-16	1.932e-15	6.741e-15	20	247
31	GO:0090150	establishment of protein localization to membrane	2.675e-18	2.628e-16	2.26e-15	8.147e-15	23	377
32	GO:0006396	RNA processing	3.056e-18	2.909e-16	2.502e-15	9.309e-15	32	913
33	GO:0034613	cellular protein localization	4.439e-18	4.098e-16	3.523e-15	1.352e-14	41	1666
34	GO:0006605	protein targeting	4.715e-18	4.224e-16	3.633e-15	1.436e-14	29	723
35	GO:0070727	cellular macromolecule localization	5.505e-18	4.791e-16	4.119e-15	1.677e-14	41	1676
36	GO:0006364	rRNA processing	6.095e-18	5.157e-16	4.435e-15	1.857e-14	20	260
37	GO:0034470	ncRNA processing	9.385e-18	7.726e-16	6.644e-15	2.859e-14	23	399
38	GO:0016072	rRNA metabolic process	1.028e-17	8.242e-16	7.087e-15	3.132e-14	20	267
39	GO:0044270	cellular nitrogen compound catabolic process	1.779e-17	1.389e-15	1.195e-14	5.419e-14	24	462
40	GO:0046700	heterocycle catabolic process	1.963e-17	1.495e-15	1.285e-14	5.979e-14	24	464
41	GO:0019439	aromatic compound catabolic process	3.189e-17	2.369e-15	2.037e-14	9.713e-14	24	474
42	GO:0006886	intracellular protein transport	9.263e-17	6.718e-15	5.777e-14	2.822e-13	33	1105
43	GO:1901361	organic cyclic compound catabolic process	1.672e-16	1.184e-14	1.018e-13	5.092e-13	24	510
44	GO:0072657	protein localization to membrane	2.082e-16	1.442e-14	1.24e-13	6.343e-13	24	515
45	GO:0022613	ribonucleoprotein complex biogenesis	3.076e-16	2.082e-14	1.791e-13	9.371e-13	23	468
46	GO:1901575	organic substance catabolic process	5.677e-16	3.759e-14	3.232e-13	1.729e-12	41	1910
47	GO:0015031	protein transport	1.13e-15	7.32e-14	6.295e-13	3.441e-12	41	1948
48	GO:0034660	ncRNA metabolic process	1.531e-15	9.718e-14	8.356e-13	4.664e-12	24	563
49	GO:0061024	membrane organization	2.146e-13	1.334e-11	1.147e-10	6.536e-10	29	1091
50	GO:0009057	macromolecule catabolic process	5.88e-13	3.582e-11	3.08e-10	1.791e-09	30	1223
51	GO:0044248	cellular catabolic process	9.626e-13	5.749e-11	4.944e-10	2.932e-09	36	1828
52	GO:0050821	protein stabilization	1.265e-11	7.412e-10	6.373e-09	3.854e-08	12	142
53	GO:0044265	cellular macromolecule catabolic process	3.224e-11	1.853e-09	1.593e-08	9.82e-08	25	977
54	GO:0006007	glucose catabolic process	3.691e-10	2.082e-08	1.79e-07	1.124e-06	7	33
55	GO:0042981	regulation of apoptotic process	6.685e-10	3.703e-08	3.184e-07	2.036e-06	29	1519
56	GO:0043067	regulation of programmed cell death	8.663e-10	4.712e-08	4.052e-07	2.639e-06	29	1536
57	GO:0010941	regulation of cell death	9.927e-10	5.305e-08	4.562e-07	3.024e-06	30	1650
58	GO:0019674	NAD metabolic process	1.457e-09	7.649e-08	6.578e-07	4.437e-06	8	63
59	GO:0065003	protein-containing complex assembly	2.489e-09	1.285e-07	1.105e-06	7.582e-06	31	1825
60	GO:0006734	NADH metabolic process	2.666e-09	1.353e-07	1.164e-06	8.12e-06	7	43
61	GO:0012501	programmed cell death	3.013e-09	1.504e-07	1.294e-06	9.176e-06	32	1952
62	GO:0061718	glucose catabolic process to pyruvate	4.09e-09	1.947e-07	1.674e-06	1.246e-05	6	26
63	GO:0061621	canonical glycolysis	4.09e-09	1.947e-07	1.674e-06	1.246e-05	6	26
64	GO:0006735	NADH regeneration	4.09e-09	1.947e-07	1.674e-06	1.246e-05	6	26
65	GO:0031647	regulation of protein stability	4.755e-09	2.228e-07	1.916e-06	1.448e-05	12	237
66	GO:0061620	glycolytic process through glucose-6-phosphate	8.331e-09	3.845e-07	3.306e-06	2.538e-05	6	29
67	GO:0006915	apoptotic process	8.718e-09	3.963e-07	3.408e-06	2.655e-05	31	1923
68	GO:0061615	glycolytic process through fructose-6-phosphate	1.037e-08	4.645e-07	3.994e-06	3.158e-05	6	30
69	GO:0016052	carbohydrate catabolic process	1.113e-08	4.915e-07	4.227e-06	3.392e-05	10	157
70	GO:0019320	hexose catabolic process	1.397e-08	6.079e-07	5.227e-06	4.255e-05	7	54
71	GO:2001233	regulation of apoptotic signaling pathway	3.392e-08	1.455e-06	1.251e-05	0.0001033	14	409
72	GO:0034622	cellular protein-containing complex assembly	4.382e-08	1.854e-06	1.594e-05	0.0001335	21	991
73	GO:0033043	regulation of organelle organization	4.507e-08	1.881e-06	1.617e-05	0.0001373	23	1186
74	GO:0046365	monosaccharide catabolic process	4.693e-08	1.932e-06	1.661e-05	0.0001429	7	64
75	GO:0006457	protein folding	5.073e-08	2.06e-06	1.772e-05	0.0001545	11	236
76	GO:0032880	regulation of protein localization	1.305e-07	5.231e-06	4.498e-05	0.0003975	21	1057
77	GO:0006090	pyruvate metabolic process	1.548e-07	6.123e-06	5.265e-05	0.0004716	8	113
78	GO:0006096	glycolytic process	1.568e-07	6.123e-06	5.265e-05	0.0004776	7	76
79	GO:0006757	ATP generation from ADP	1.717e-07	6.621e-06	5.693e-05	0.0005231	7	77
80	GO:0010608	posttranscriptional regulation of gene expression	2.137e-07	8.135e-06	6.996e-05	0.0006508	14	475
81	GO:0006259	DNA metabolic process	2.172e-07	8.167e-06	7.023e-05	0.0006615	20	992
82	GO:0009719	response to endogenous stimulus	2.351e-07	8.732e-06	7.509e-05	0.000716	27	1740
83	GO:0043066	negative regulation of apoptotic process	2.476e-07	9.086e-06	7.813e-05	0.0007542	19	905
84	GO:0060548	negative regulation of cell death	2.509e-07	9.099e-06	7.824e-05	0.0007643	20	1001
85	GO:0060341	regulation of cellular localization	2.681e-07	9.609e-06	8.263e-05	0.0008168	24	1416
86	GO:0009167	purine ribonucleoside monophosphate metabolic process	2.751e-07	9.744e-06	8.379e-05	0.000838	11	279
87	GO:0009126	purine nucleoside monophosphate metabolic process	2.851e-07	9.982e-06	8.584e-05	0.0008685	11	280
88	GO:0043069	negative regulation of programmed cell death	3.133e-07	1.084e-05	9.324e-05	0.0009542	19	919
89	GO:0042592	homeostatic process	3.203e-07	1.096e-05	9.426e-05	0.0009756	27	1767
90	GO:0071103	DNA conformation change	3.401e-07	1.14e-05	9.8e-05	0.001036	11	285
91	GO:0046031	ADP metabolic process	3.405e-07	1.14e-05	9.8e-05	0.001037	7	85
92	GO:0006986	response to unfolded protein	3.713e-07	1.229e-05	0.0001057	0.001131	9	174
93	GO:0009161	ribonucleoside monophosphate metabolic process	4.184e-07	1.37e-05	0.0001178	0.001274	11	291
94	GO:0042255	ribosome assembly	5.645e-07	1.829e-05	0.0001573	0.001719	6	57
95	GO:0035966	response to topologically incorrect protein	5.946e-07	1.906e-05	0.0001639	0.001811	9	184
96	GO:0009123	nucleoside monophosphate metabolic process	6.446e-07	2.027e-05	0.0001743	0.001964	11	304
97	GO:0046034	ATP metabolic process	6.456e-07	2.027e-05	0.0001743	0.001966	10	242
98	GO:0006165	nucleoside diphosphate phosphorylation	7.299e-07	2.269e-05	0.0001951	0.002223	7	95
99	GO:0000723	telomere maintenance	8.032e-07	2.471e-05	0.0002125	0.002447	8	140
100	GO:0051276	chromosome organization	9.076e-07	2.745e-05	0.0002361	0.002765	21	1189
101	GO:0009150	purine ribonucleotide metabolic process	9.103e-07	2.745e-05	0.0002361	0.002773	14	536
102	GO:0070201	regulation of establishment of protein localization	9.694e-07	2.895e-05	0.0002489	0.002953	18	893
103	GO:0046496	nicotinamide nucleotide metabolic process	1.048e-06	3.07e-05	0.000264	0.003193	8	145
104	GO:0019362	pyridine nucleotide metabolic process	1.048e-06	3.07e-05	0.000264	0.003193	8	145
105	GO:0034504	protein localization to nucleus	1.107e-06	3.152e-05	0.000271	0.003372	12	391
106	GO:0009135	purine nucleoside diphosphate metabolic process	1.107e-06	3.152e-05	0.000271	0.003372	7	101
107	GO:0009179	purine ribonucleoside diphosphate metabolic process	1.107e-06	3.152e-05	0.000271	0.003372	7	101
108	GO:0046939	nucleotide phosphorylation	1.184e-06	3.338e-05	0.000287	0.003605	7	102
109	GO:0006278	RNA-dependent DNA biosynthetic process	1.242e-06	3.438e-05	0.0002956	0.003782	6	65
110	GO:0042274	ribosomal small subunit biogenesis	1.242e-06	3.438e-05	0.0002956	0.003782	6	65
111	GO:0009259	ribonucleotide metabolic process	1.261e-06	3.461e-05	0.0002976	0.003842	14	551
112	GO:0006163	purine nucleotide metabolic process	1.373e-06	3.705e-05	0.0003186	0.004183	14	555
113	GO:0009205	purine ribonucleoside triphosphate metabolic process	1.374e-06	3.705e-05	0.0003186	0.004187	10	263
114	GO:0051343	positive regulation of cyclic-nucleotide phosphodiesterase activity	1.446e-06	3.864e-05	0.0003322	0.004405	3	5
115	GO:0060249	anatomical structure homeostasis	1.479e-06	3.917e-05	0.0003368	0.004505	12	402
116	GO:0009185	ribonucleoside diphosphate metabolic process	1.535e-06	4.031e-05	0.0003466	0.004676	7	106
117	GO:0032200	telomere organization	1.572e-06	4.092e-05	0.0003519	0.004788	8	153
118	GO:0002576	platelet degranulation	1.635e-06	4.222e-05	0.000363	0.004982	7	107
119	GO:0019693	ribose phosphate metabolic process	1.729e-06	4.384e-05	0.000377	0.005267	14	566
120	GO:0072524	pyridine-containing compound metabolic process	1.733e-06	4.384e-05	0.000377	0.005279	8	155
121	GO:0009199	ribonucleoside triphosphate metabolic process	1.741e-06	4.384e-05	0.000377	0.005305	10	270
122	GO:0009144	purine nucleoside triphosphate metabolic process	1.8e-06	4.495e-05	0.0003865	0.005484	10	271
123	GO:0006733	oxidoreduction coenzyme metabolic process	2.001e-06	4.956e-05	0.0004262	0.006096	8	158
124	GO:2001242	regulation of intrinsic apoptotic signaling pathway	2.199e-06	5.402e-05	0.0004645	0.006698	8	160
125	GO:0055086	nucleobase-containing small molecule metabolic process	2.538e-06	6.184e-05	0.0005318	0.00773	16	763
126	GO:1901657	glycosyl compound metabolic process	3.343e-06	8.082e-05	0.0006949	0.01018	12	435
127	GO:0051248	negative regulation of protein metabolic process	3.38e-06	8.092e-05	0.0006958	0.0103	20	1183
128	GO:0000028	ribosomal small subunit assembly	3.41e-06	8.092e-05	0.0006958	0.01039	4	20
129	GO:0046128	purine ribonucleoside metabolic process	3.427e-06	8.092e-05	0.0006958	0.01044	11	361
130	GO:0072521	purine-containing compound metabolic process	3.609e-06	8.435e-05	0.0007253	0.01099	14	603
131	GO:0009117	nucleotide metabolic process	3.628e-06	8.435e-05	0.0007253	0.01105	15	692
132	GO:0042278	purine nucleoside metabolic process	3.709e-06	8.56e-05	0.0007361	0.0113	11	364
133	GO:0009141	nucleoside triphosphate metabolic process	3.84e-06	8.795e-05	0.0007563	0.0117	10	295
134	GO:0032210	regulation of telomere maintenance via telomerase	3.958e-06	8.997e-05	0.0007736	0.01206	5	45
135	GO:0006753	nucleoside phosphate metabolic process	4.318e-06	9.742e-05	0.0008377	0.01315	15	702
136	GO:0055114	oxidation-reduction process	4.532e-06	0.0001015	0.0008728	0.0138	18	996
137	GO:0009132	nucleoside diphosphate metabolic process	4.878e-06	0.0001085	0.0009326	0.01486	7	126
138	GO:0021762	substantia nigra development	4.928e-06	0.0001088	0.0009353	0.01501	5	47
139	GO:0032269	negative regulation of cellular protein metabolic process	5.327e-06	0.0001167	0.001004	0.01623	19	1112
140	GO:0097190	apoptotic signaling pathway	5.547e-06	0.0001207	0.001038	0.0169	14	626
141	GO:0034248	regulation of cellular amide metabolic process	5.588e-06	0.0001207	0.001038	0.01702	11	380
142	GO:0008637	apoptotic mitochondrial changes	5.7e-06	0.0001223	0.001051	0.01736	7	129
143	GO:1903829	positive regulation of cellular protein localization	6.021e-06	0.0001283	0.001103	0.01834	11	383
144	GO:1904356	regulation of telomere maintenance via telomere lengthening	6.721e-06	0.0001414	0.001216	0.02047	5	50
145	GO:0034599	cellular response to oxidative stress	6.731e-06	0.0001414	0.001216	0.0205	9	247
146	GO:0009119	ribonucleoside metabolic process	7.321e-06	0.0001527	0.001313	0.0223	11	391
147	GO:0010803	regulation of tumor necrosis factor-mediated signaling pathway	7.42e-06	0.0001538	0.001322	0.0226	5	51
148	GO:0006091	generation of precursor metabolites and energy	7.681e-06	0.0001581	0.001359	0.0234	11	393
149	GO:1904871	positive regulation of protein localization to Cajal body	8.004e-06	0.0001625	0.001398	0.02438	3	8
150	GO:1904869	regulation of protein localization to Cajal body	8.004e-06	0.0001625	0.001398	0.02438	3	8
151	GO:0044283	small molecule biosynthetic process	1.042e-05	0.0002101	0.001807	0.03173	13	572
152	GO:0007004	telomere maintenance via telomerase	1.182e-05	0.0002335	0.002008	0.03599	5	56
153	GO:0051342	regulation of cyclic-nucleotide phosphodiesterase activity	1.196e-05	0.0002335	0.002008	0.03643	3	9
154	GO:1904867	protein localization to Cajal body	1.196e-05	0.0002335	0.002008	0.03643	3	9
155	GO:1990173	protein localization to nucleoplasm	1.196e-05	0.0002335	0.002008	0.03643	3	9
156	GO:1903405	protein localization to nuclear body	1.196e-05	0.0002335	0.002008	0.03643	3	9
157	GO:0006913	nucleocytoplasmic transport	1.211e-05	0.000235	0.002021	0.03689	12	494
158	GO:0009116	nucleoside metabolic process	1.224e-05	0.0002359	0.002028	0.03727	11	413
159	GO:0051169	nuclear transport	1.421e-05	0.0002723	0.002341	0.04329	12	502
160	GO:0019319	hexose biosynthetic process	1.456e-05	0.0002773	0.002384	0.04436	6	99
161	GO:0006417	regulation of translation	1.588e-05	0.0003005	0.002584	0.04838	10	347

## Sheet: caerin1.9_up_pathway
	ID	Name	Source	pValue	FDR B&H	FDR B&Y	Bonferroni	Genes from Input	Genes in Annotation
1	1268690	Eukaryotic Translation Elongation	BioSystems: REACTOME	1.597e-25	1.707e-22	1.289e-21	1.707e-22	21	98
2	1339156	Selenocysteine synthesis	BioSystems: REACTOME	4.628e-24	2.474e-21	1.868e-20	4.948e-21	20	96
3	1269108	Influenza Infection	BioSystems: REACTOME	8.158e-24	2.907e-21	2.195e-20	8.721e-21	23	158
4	1269109	Influenza Life Cycle	BioSystems: REACTOME	4.582e-23	1.224e-20	9.247e-20	4.898e-20	22	147
5	1268691	Peptide chain elongation	BioSystems: REACTOME	1.041e-22	1.854e-20	1.4e-19	1.113e-19	19	93
6	1269120	Viral mRNA Translation	BioSystems: REACTOME	1.041e-22	1.854e-20	1.4e-19	1.113e-19	19	93
7	1268692	Eukaryotic Translation Termination	BioSystems: REACTOME	2.471e-22	3.774e-20	2.85e-19	2.642e-19	19	97
8	1269718	Nonsense Mediated Decay (NMD) independent of the Exon Junction Complex (EJC)	BioSystems: REACTOME	4.604e-22	4.935e-20	3.727e-19	4.922e-19	19	100
9	1268686	GTP hydrolysis and joining of the 60S ribosomal subunit	BioSystems: REACTOME	4.617e-22	4.935e-20	3.727e-19	4.935e-19	20	119
10	1268688	L13a-mediated translational silencing of Ceruloplasmin expression	BioSystems: REACTOME	4.617e-22	4.935e-20	3.727e-19	4.935e-19	20	119
11	1268678	Translation	BioSystems: REACTOME	6.362e-22	6.183e-20	4.669e-19	6.801e-19	22	165
12	1339149	Selenoamino acid metabolism	BioSystems: REACTOME	9.268e-22	8.257e-20	6.236e-19	9.908e-19	20	123
13	1268680	Cap-dependent Translation Initiation	BioSystems: REACTOME	1.815e-21	1.295e-19	9.78e-19	1.94e-18	20	127
14	1268679	Eukaryotic Translation Initiation	BioSystems: REACTOME	1.815e-21	1.295e-19	9.78e-19	1.94e-18	20	127
15	1268681	Formation of a pool of free 40S subunits	BioSystems: REACTOME	1.817e-21	1.295e-19	9.78e-19	1.943e-18	19	107
16	1268689	SRP-dependent cotranslational protein targeting to membrane	BioSystems: REACTOME	9.208e-21	6.152e-19	4.646e-18	9.844e-18	19	116
17	1269717	Nonsense Mediated Decay (NMD) enhanced by the Exon Junction Complex (EJC)	BioSystems: REACTOME	2.136e-20	1.269e-18	9.58e-18	2.283e-17	19	121
18	1269716	Nonsense-Mediated Decay (NMD)	BioSystems: REACTOME	2.136e-20	1.269e-18	9.58e-18	2.283e-17	19	121
19	1269115	Influenza Viral RNA Transcription and Replication	BioSystems: REACTOME	2.857e-19	1.608e-17	1.214e-16	3.054e-16	19	138
20	1269056	Infectious disease	BioSystems: REACTOME	3.611e-19	1.93e-17	1.458e-16	3.86e-16	27	393
21	83036	Ribosome	BioSystems: KEGG	2.413e-18	1.228e-16	9.277e-16	2.579e-15	19	154
22	1383086	Major pathway of rRNA processing in the nucleolus and cytosol	BioSystems: REACTOME	5.323e-17	2.587e-15	1.954e-14	5.691e-14	19	181
23	1268677	Metabolism of proteins	BioSystems: REACTOME	1.42e-16	6.599e-15	4.984e-14	1.518e-13	45	1631
24	1427846	rRNA processing in the nucleus and cytosol	BioSystems: REACTOME	1.792e-16	7.982e-15	6.028e-14	1.916e-13	19	193
25	1383085	rRNA processing	BioSystems: REACTOME	4.629e-16	1.979e-14	1.495e-13	4.949e-13	19	203
26	1270158	Metabolism of amino acids and derivatives	BioSystems: REACTOME	1.802e-15	7.409e-14	5.595e-13	1.926e-12	23	367
27	1269649	Gene Expression	BioSystems: REACTOME	2.661e-15	1.053e-13	7.955e-13	2.844e-12	46	1844
28	1268854	Disease	BioSystems: REACTOME	7.724e-15	2.949e-13	2.227e-12	8.257e-12	32	867
29	1268685	Ribosomal scanning and start codon recognition	BioSystems: REACTOME	9.856e-13	3.633e-11	2.744e-10	1.054e-09	11	63
30	1268684	Translation initiation complex formation	BioSystems: REACTOME	1.183e-12	4.215e-11	3.184e-10	1.265e-09	11	64
31	1268683	Activation of the mRNA upon binding of the cap-binding complex and eIFs, and subsequent binding to 43S	BioSystems: REACTOME	1.415e-12	4.881e-11	3.686e-10	1.513e-09	11	65
32	1268682	Formation of the ternary complex, and subsequently, the 43S complex	BioSystems: REACTOME	7.314e-12	2.443e-10	1.845e-09	7.819e-09	10	55
33	1269367	Platelet degranulation	BioSystems: REACTOME	3.642e-09	1.18e-07	8.911e-07	3.894e-06	11	132
34	MAP00010 Glycolysis Gluconeogenesis	MAP00010 Glycolysis Gluconeogenesis	GenMAPP	4.104e-09	1.29e-07	9.745e-07	4.387e-06	8	52
35	1269365	Response to elevated platelet cytosolic Ca2+	BioSystems: REACTOME	5.405e-09	1.651e-07	1.247e-06	5.778e-06	11	137
36	1269959	Glucose metabolism	BioSystems: REACTOME	8.192e-09	2.433e-07	1.837e-06	8.757e-06	9	81
37	413340	Glycolysis (Embden-Meyerhof pathway), glucose => pyruvate	BioSystems: KEGG	2.331e-08	6.735e-07	5.087e-06	2.492e-05	6	25
38	SMP00040	Glycolysis	SMPDB	2.562e-08	7.206e-07	5.442e-06	2.738e-05	5	13
39	82926	Glycolysis / Gluconeogenesis	BioSystems: KEGG	3.247e-08	8.899e-07	6.721e-06	3.471e-05	8	67
40	PW:0000025	glycolysis/gluconeogenesis	Pathway Ontology	6.104e-08	1.631e-06	1.232e-05	6.526e-05	6	29
41	1269960	Glycolysis	BioSystems: REACTOME	1.144e-07	2.982e-06	2.252e-05	0.0001223	6	32
42	790012	Biosynthesis of amino acids	BioSystems: KEGG	1.356e-06	3.43e-05	0.000259	0.00145	7	75
43	413341	Glycolysis, core module involving three-carbon compounds	BioSystems: KEGG	1.38e-06	3.43e-05	0.000259	0.001475	4	12
44	814926	Carbon metabolism	BioSystems: KEGG	2.058e-06	4.999e-05	0.0003776	0.0022	8	114
45	1269961	Gluconeogenesis	BioSystems: REACTOME	3.583e-06	8.512e-05	0.0006428	0.00383	5	32
46	413342	Gluconeogenesis, oxaloacetate => fructose-6P	BioSystems: KEGG	6.446e-06	0.000149	0.001125	0.006891	4	17
47	1269870	Smooth Muscle Contraction	BioSystems: REACTOME	6.551e-06	0.000149	0.001125	0.007003	5	36
48	125136	Spliceosome	BioSystems: KEGG	6.898e-06	0.0001536	0.00116	0.007374	8	134
49	1269350	Platelet activation, signaling and aggregation	BioSystems: REACTOME	7.781e-06	0.0001698	0.001282	0.008318	11	282
50	SMP00128	Gluconeogenesis	SMPDB	1.038e-05	0.0002219	0.001676	0.01109	4	19
51	1269690	mRNA Splicing - Major Pathway	BioSystems: REACTOME	1.088e-05	0.0002281	0.001723	0.01163	9	188
52	1269689	mRNA Splicing	BioSystems: REACTOME	1.52e-05	0.0003125	0.00236	0.01625	9	196
53	PW:0000640	glycolysis pathway	Pathway Ontology	1.584e-05	0.0003196	0.002413	0.01694	4	21
54	137953	Role of Calcineurin-dependent NFAT signaling in lymphocytes	BioSystems: Pathway Interaction Database	3.737e-05	0.0007398	0.005587	0.03995	5	51
55	1268697	Formation of tubulin folding intermediates by CCT/TriC	BioSystems: REACTOME	3.846e-05	0.0007475	0.005645	0.04111	4	26
56	M15109	Glycolysis Pathway	MSigDB C2 BIOCARTA (v6.0)	4.662e-05	0.0008743	0.006603	0.04984	3	10
57	1268698	Folding of actin by CCT/TriC	BioSystems: REACTOME	4.662e-05	0.0008743	0.006603	0.04984	3	10

## Sheet: caerin1.9_down_BP_enrichment
	ID	Name	pValue	FDR B&H	FDR B&Y	Bonferroni	Genes from Input	Genes in Annotation
1	GO:0016032	viral process	5.387e-13	8.578e-10	7.113e-09	1.208e-09	21	759
2	GO:0044764	multi-organism cellular process	7.652e-13	8.578e-10	7.113e-09	1.716e-09	21	773
3	GO:0044403	symbiont process	1.785e-12	1e-09	8.296e-09	4.002e-09	21	808
4	GO:0044419	interspecies interaction between organisms	1.785e-12	1e-09	8.296e-09	4.002e-09	21	808
5	GO:0072594	establishment of protein localization to organelle	5.679e-10	2.547e-07	2.112e-06	1.273e-06	17	676
6	GO:0033365	protein localization to organelle	1.216e-09	4.545e-07	3.769e-06	2.727e-06	19	919
7	GO:0090150	establishment of protein localization to membrane	1.881e-09	6.026e-07	4.997e-06	4.218e-06	13	377
8	GO:0006614	SRP-dependent cotranslational protein targeting to membrane	2.858e-09	8.009e-07	6.641e-06	6.407e-06	8	94
9	GO:0006413	translational initiation	3.653e-09	9.099e-07	7.546e-06	8.189e-06	10	194
10	GO:0006613	cotranslational protein targeting to membrane	5.078e-09	1.12e-06	9.285e-06	1.139e-05	8	101
11	GO:0045047	protein targeting to ER	5.494e-09	1.12e-06	9.285e-06	1.232e-05	8	102
12	GO:0044033	multi-organism metabolic process	6.818e-09	1.274e-06	1.056e-05	1.529e-05	10	207
13	GO:0072599	establishment of protein localization to endoplasmic reticulum	7.463e-09	1.287e-06	1.067e-05	1.673e-05	8	106
14	GO:0006402	mRNA catabolic process	1.119e-08	1.792e-06	1.486e-05	2.509e-05	10	218
15	GO:0019058	viral life cycle	1.444e-08	2.158e-06	1.79e-05	3.237e-05	13	447
16	GO:0000184	nuclear-transcribed mRNA catabolic process, nonsense-mediated decay	2.127e-08	2.98e-06	2.471e-05	4.768e-05	8	121
17	GO:0006886	intracellular protein transport	2.46e-08	3.245e-06	2.691e-05	5.516e-05	19	1105
18	GO:0070972	protein localization to endoplasmic reticulum	2.746e-08	3.38e-06	2.803e-05	6.157e-05	8	125
19	GO:0016071	mRNA metabolic process	2.864e-08	3.38e-06	2.803e-05	6.421e-05	15	664
20	GO:0034613	cellular protein localization	3.477e-08	3.898e-06	3.233e-05	7.796e-05	23	1666
21	GO:0006401	RNA catabolic process	3.662e-08	3.909e-06	3.242e-05	8.21e-05	10	247
22	GO:0070727	cellular macromolecule localization	3.886e-08	3.961e-06	3.284e-05	8.713e-05	23	1676
23	GO:0019080	viral gene expression	4.225e-08	4.118e-06	3.415e-05	9.473e-05	9	187
24	GO:0043603	cellular amide metabolic process	4.409e-08	4.118e-06	3.415e-05	9.884e-05	18	1023
25	GO:0006612	protein targeting to membrane	5.799e-08	5.2e-06	4.312e-05	0.00013	9	194
26	GO:0072657	protein localization to membrane	7.599e-08	6.553e-06	5.434e-05	0.0001704	13	515
27	GO:0000956	nuclear-transcribed mRNA catabolic process	8.202e-08	6.811e-06	5.648e-05	0.0001839	9	202
28	GO:0006605	protein targeting	8.742e-08	7e-06	5.805e-05	0.000196	15	723
29	GO:0006396	RNA processing	3.03e-07	2.343e-05	0.0001943	0.0006794	16	913
30	GO:0034655	nucleobase-containing compound catabolic process	5.644e-07	4.218e-05	0.0003498	0.001265	11	418
31	GO:0015031	protein transport	5.967e-07	4.316e-05	0.0003579	0.001338	23	1948
32	GO:0044265	cellular macromolecule catabolic process	7.486e-07	5.14e-05	0.0004263	0.001678	16	977
33	GO:0042981	regulation of apoptotic process	7.566e-07	5.14e-05	0.0004263	0.001696	20	1519
34	GO:0043067	regulation of programmed cell death	9.018e-07	5.946e-05	0.0004931	0.002022	20	1536
35	GO:0043604	amide biosynthetic process	1.421e-06	8.955e-05	0.0007426	0.003186	14	780
36	GO:0006412	translation	1.438e-06	8.955e-05	0.0007426	0.003224	13	667
37	GO:0044270	cellular nitrogen compound catabolic process	1.504e-06	9.111e-05	0.0007555	0.003371	11	462
38	GO:0046700	heterocycle catabolic process	1.568e-06	9.251e-05	0.0007671	0.003515	11	464
39	GO:0019439	aromatic compound catabolic process	1.928e-06	0.0001108	0.000919	0.004322	11	474
40	GO:1903829	positive regulation of cellular protein localization	2.075e-06	0.0001163	0.0009646	0.004653	10	383
41	GO:0043043	peptide biosynthetic process	2.303e-06	0.0001259	0.001044	0.005162	13	696
42	GO:0010941	regulation of cell death	2.748e-06	0.0001467	0.001217	0.006162	20	1650
43	GO:0061024	membrane organization	3.167e-06	0.0001651	0.001369	0.0071	16	1091
44	GO:0044248	cellular catabolic process	3.38e-06	0.0001722	0.001428	0.007578	21	1828
45	GO:0006457	protein folding	3.517e-06	0.0001752	0.001453	0.007885	8	236
46	GO:0006518	peptide metabolic process	3.719e-06	0.0001813	0.001503	0.008339	14	847
47	GO:1901361	organic cyclic compound catabolic process	3.897e-06	0.0001859	0.001542	0.008738	11	510
48	GO:0019083	viral transcription	5.248e-06	0.0002451	0.002033	0.01177	7	176
49	GO:0032204	regulation of telomere maintenance	6.471e-06	0.0002961	0.002455	0.01451	5	68
50	GO:0071428	rRNA-containing ribonucleoprotein complex export from nucleus	1.189e-05	0.0005331	0.004421	0.02666	3	12
51	GO:0009057	macromolecule catabolic process	1.347e-05	0.0005922	0.004911	0.0302	16	1223
52	GO:0046166	glyceraldehyde-3-phosphate biosynthetic process	1.48e-05	0.000638	0.00529	0.03317	2	2
53	GO:1900182	positive regulation of protein localization to nucleus	1.552e-05	0.0006567	0.005446	0.03481	6	138
54	GO:0000723	telomere maintenance	1.685e-05	0.0006995	0.005801	0.03777	6	140
55	GO:0043488	regulation of mRNA stability	1.977e-05	0.0008059	0.006683	0.04433	6	1

## Sheet: caerin1.9_down_pathway
	ID	Name	Source	pValue	FDR B&H	FDR B&Y	Bonferroni	Genes from Input	Genes in Annotation
1	1268689	SRP-dependent cotranslational protein targeting to membrane	BioSystems: REACTOME	1.631e-07	5.655e-05	0.000407	0.0001223	8	116
2	1269717	Nonsense Mediated Decay (NMD) enhanced by the Exon Junction Complex (EJC)	BioSystems: REACTOME	2.262e-07	5.655e-05	0.000407	0.0001696	8	121
3	1269716	Nonsense-Mediated Decay (NMD)	BioSystems: REACTOME	2.262e-07	5.655e-05	0.000407	0.0001696	8	121
4	1270158	Metabolism of amino acids and derivatives	BioSystems: REACTOME	4.217e-07	6.027e-05	0.0004338	0.0003163	12	367
5	1269120	Viral mRNA Translation	BioSystems: REACTOME	5.618e-07	6.027e-05	0.0004338	0.0004214	7	93
6	1268691	Peptide chain elongation	BioSystems: REACTOME	5.618e-07	6.027e-05	0.0004338	0.0004214	7	93
7	1269115	Influenza Viral RNA Transcription and Replication	BioSystems: REACTOME	6.214e-07	6.027e-05	0.0004338	0.000466	8	138
8	1339156	Selenocysteine synthesis	BioSystems: REACTOME	6.981e-07	6.027e-05	0.0004338	0.0005236	7	96
9	1268692	Eukaryotic Translation Termination	BioSystems: REACTOME	7.493e-07	6.027e-05	0.0004338	0.000562	7	97
10	1268690	Eukaryotic Translation Elongation	BioSystems: REACTOME	8.036e-07	6.027e-05	0.0004338	0.0006027	7	98
11	1269718	Nonsense Mediated Decay (NMD) independent of the Exon Junction Complex (EJC)	BioSystems: REACTOME	9.221e-07	6.282e-05	0.0004522	0.0006916	7	100
12	1269109	Influenza Life Cycle	BioSystems: REACTOME	1.005e-06	6.282e-05	0.0004522	0.0007538	8	147
13	1268681	Formation of a pool of free 40S subunits	BioSystems: REACTOME	1.459e-06	8.417e-05	0.0006059	0.001094	7	107
14	1269108	Influenza Infection	BioSystems: REACTOME	1.734e-06	9.288e-05	0.0006685	0.0013	8	158
15	1268678	Translation	BioSystems: REACTOME	2.401e-06	0.00012	0.000864	0.0018	8	165
16	1268686	GTP hydrolysis and joining of the 60S ribosomal subunit	BioSystems: REACTOME	2.982e-06	0.0001315	0.0009469	0.002236	7	119
17	1268688	L13a-mediated translational silencing of Ceruloplasmin expression	BioSystems: REACTOME	2.982e-06	0.0001315	0.0009469	0.002236	7	119
18	1269649	Gene Expression	BioSystems: REACTOME	3.434e-06	0.0001431	0.00103	0.002575	25	1844
19	1339149	Selenoamino acid metabolism	BioSystems: REACTOME	3.718e-06	0.0001468	0.001056	0.002789	7	123
20	1268680	Cap-dependent Translation Initiation	BioSystems: REACTOME	4.601e-06	0.0001643	0.001183	0.00345	7	127
21	1268679	Eukaryotic Translation Initiation	BioSystems: REACTOME	4.601e-06	0.0001643	0.001183	0.00345	7	127
22	1269056	Infectious disease	BioSystems: REACTOME	6.077e-06	0.0002072	0.001491	0.004558	11	393
23	1383085	rRNA processing	BioSystems: REACTOME	1.111e-05	0.0003624	0.002609	0.008336	8	203
24	83036	Ribosome	BioSystems: KEGG	1.633e-05	0.0004989	0.003591	0.01225	7	154
25	1268698	Folding of actin by CCT/TriC	BioSystems: REACTOME	1.663e-05	0.0004989	0.003591	0.01247	3	10
26	1269755	Chk1/Chk2(Cds1) mediated inactivation of Cyclin B:Cdk1 complex	BioSystems: REACTOME	3.026e-05	0.0008728	0.006282	0.02269	3	12
27	PW:0000057	carbon fixation	Pathway Ontology	3.918e-05	0.001088	0.007834	0.02939	3	13
28	1383086	Major pathway of rRNA processing in the nucleolus and cytosol	BioSystems: REACTOME	4.618e-05	0.001237	0.008905	0.03464	7	181

## Sheet: 1.11.9_up_BP_enrichment
	ID	pValue	FDR B&H	FDR B&Y	Bonferroni	Genes from Input	Genes in Annotation
1	GO:0016032	2.137e-23	6.459e-20	5.597e-19	6.964e-20	36	759
2	GO:0044764	3.965e-23	6.459e-20	5.597e-19	1.292e-19	36	773
3	GO:0044403	1.762e-22	1.435e-19	1.244e-18	5.74e-19	36	808
4	GO:0044419	1.762e-22	1.435e-19	1.244e-18	5.74e-19	36	808
5	GO:0033365	1.283e-20	8.359e-18	7.244e-17	4.179e-17	36	919
6	GO:0070972	2.161e-20	1.174e-17	1.017e-16	7.042e-17	18	125
7	GO:0034613	1.213e-19	5.08e-17	4.403e-16	3.952e-16	45	1666
8	GO:0072594	1.247e-19	5.08e-17	4.403e-16	4.064e-16	31	676
9	GO:0070727	1.536e-19	5.561e-17	4.819e-16	5.005e-16	45	1676
10	GO:0006614	1.906e-19	6.209e-17	5.381e-16	6.209e-16	16	94
11	GO:0006613	6.425e-19	1.903e-16	1.649e-15	2.093e-15	16	101
12	GO:0045047	7.584e-19	2.059e-16	1.785e-15	2.471e-15	16	102
13	GO:0072599	1.447e-18	3.626e-16	3.142e-15	4.714e-15	16	106
14	GO:0006413	3.14e-18	7.307e-16	6.332e-15	1.023e-14	19	194
15	GO:0019058	7.239e-18	1.572e-15	1.363e-14	2.358e-14	25	447
16	GO:0044033	1.075e-17	2.19e-15	1.898e-14	3.503e-14	19	207
17	GO:0000184	1.308e-17	2.506e-15	2.172e-14	4.26e-14	16	121
18	GO:0019080	3.541e-17	6.409e-15	5.554e-14	1.154e-13	18	187
19	GO:0006886	4.151e-17	7.118e-15	6.169e-14	1.352e-13	35	1105
20	GO:0006605	8.454e-17	1.376e-14	1.192e-13	2.754e-13	29	723
21	GO:0016071	8.869e-17	1.376e-14	1.192e-13	2.889e-13	28	664
22	GO:0006412	9.958e-17	1.475e-14	1.278e-13	3.244e-13	28	667
23	GO:0043603	2.475e-16	3.506e-14	3.039e-13	8.065e-13	33	1023
24	GO:0019083	2.685e-16	3.645e-14	3.159e-13	8.749e-13	17	176
25	GO:0043043	2.961e-16	3.859e-14	3.345e-13	9.648e-13	28	696
26	GO:0090150	3.638e-16	4.559e-14	3.951e-13	1.185e-12	22	377
27	GO:0043604	6.227e-16	7.514e-14	6.512e-13	2.029e-12	29	780
28	GO:0006612	1.394e-15	1.622e-13	1.406e-12	4.541e-12	17	194
29	GO:0000956	2.748e-15	3.087e-13	2.675e-12	8.952e-12	17	202
30	GO:1901566	3.681e-15	3.998e-13	3.465e-12	1.199e-11	37	1444
31	GO:0006402	9.81e-15	1.031e-12	8.935e-12	3.196e-11	17	218
32	GO:0015031	1.064e-14	1.083e-12	9.389e-12	3.467e-11	42	1948
33	GO:0072657	2.256e-14	2.228e-12	1.93e-11	7.351e-11	23	515
34	GO:0034655	3.571e-14	3.385e-12	2.933e-11	1.163e-10	21	418
35	GO:0006396	3.636e-14	3.385e-12	2.933e-11	1.185e-10	29	913
36	GO:0006518	4.131e-14	3.738e-12	3.24e-11	1.346e-10	28	847
37	GO:0006401	7.722e-14	6.8e-12	5.893e-11	2.516e-10	17	247
38	GO:1901575	1.582e-13	1.357e-11	1.176e-10	5.155e-10	40	1910
39	GO:0034470	1.625e-13	1.358e-11	1.177e-10	5.295e-10	20	399
40	GO:0006364	1.788e-13	1.456e-11	1.262e-10	5.824e-10	17	260
41	GO:0044270	2.506e-13	1.992e-11	1.726e-10	8.165e-10	21	462
42	GO:0046700	2.724e-13	2.088e-11	1.81e-10	8.876e-10	21	464
43	GO:0016072	2.756e-13	2.088e-11	1.81e-10	8.979e-10	17	267
44	GO:0019439	4.112e-13	3.044e-11	2.638e-10	1.34e-09	21	474
45	GO:0044248	1.04e-12	7.528e-11	6.524e-10	3.388e-09	38	1828
46	GO:0009057	1.596e-12	1.131e-10	9.797e-10	5.2e-09	31	1223
47	GO:1901361	1.673e-12	1.16e-10	1.005e-09	5.45e-09	21	510
48	GO:0042254	5.617e-12	3.813e-10	3.304e-09	1.83e-08	17	322
49	GO:0044265	8.603e-12	5.72e-10	4.957e-09	2.803e-08	27	977
50	GO:0034660	1.086e-11	7.079e-10	6.135e-09	3.54e-08	21	563
51	GO:0061024	1.058e-10	6.756e-09	5.855e-08	3.446e-07	27	1091
52	GO:0022613	2.345e-10	1.469e-08	1.273e-07	7.641e-07	18	468
53	GO:0065003	4.782e-10	2.94e-08	2.548e-07	1.558e-06	34	1825
54	GO:0010941	6.799e-10	4.102e-08	3.555e-07	2.215e-06	32	1650
55	GO:0006457	1.246e-09	7.38e-08	6.396e-07	4.059e-06	13	236
56	GO:0042981	1.788e-09	1.04e-07	9.013e-07	5.824e-06	30	1519
57	GO:0006915	1.886e-09	1.078e-07	9.343e-07	6.145e-06	34	1923
58	GO:0043067	2.323e-09	1.305e-07	1.131e-06	7.567e-06	30	1536
59	GO:0012501	2.78e-09	1.535e-07	1.331e-06	9.058e-06	34	1952
60	GO:0006986	5.995e-09	3.255e-07	2.821e-06	1.953e-05	11	174
61	GO:0035966	1.075e-08	5.688e-07	4.929e-06	3.502e-05	11	184
62	GO:0050821	1.082e-08	5.688e-07	4.929e-06	3.526e-05	10	142
63	GO:0031647	1.441e-08	7.453e-07	6.459e-06	4.696e-05	12	237
64	GO:0010035	2.588e-08	1.317e-06	1.142e-05	8.432e-05	17	559
65	GO:0032880	3.691e-08	1.85e-06	1.603e-05	0.0001202	23	1057
66	GO:1903829	5.219e-08	2.576e-06	2.233e-05	0.00017	14	383
67	GO:0034504	6.74e-08	3.277e-06	2.84e-05	0.0002196	14	391
68	GO:0042274	1.02e-07	4.886e-06	4.234e-05	0.0003323	7	65
69	GO:0006913	1.89e-07	8.922e-06	7.732e-05	0.0006156	15	494
70	GO:0070201	2.096e-07	9.754e-06	8.453e-05	0.0006828	20	893
71	GO:0051169	2.322e-07	1.065e-05	9.232e-05	0.0007564	15	502
72	GO:0034622	2.493e-07	1.128e-05	9.775e-05	0.0008122	21	991
73	GO:0043066	2.594e-07	1.157e-05	0.0001003	0.000845	20	905
74	GO:0060548	2.943e-07	1.296e-05	0.0001123	0.0009587	21	1001
75	GO:0021762	3.092e-07	1.343e-05	0.0001164	0.001007	6	47
76	GO:0043069	3.311e-07	1.419e-05	0.000123	0.001079	20	919
77	GO:0016052	3.551e-07	1.502e-05	0.0001302	0.001157	9	157
78	GO:1901700	4.3e-07	1.796e-05	0.0001557	0.001401	27	1614
79	GO:0060341	4.736e-07	1.953e-05	0.0001693	0.001543	25	1416
80	GO:0071353	6.649e-07	2.708e-05	0.0002347	0.002166	5	29
81	GO:0042592	7.454e-07	2.998e-05	0.0002598	0.002429	28	1767
82	GO:0051050	7.622e-07	3.028e-05	0.0002624	0.002483	21	1061
83	GO:0042255	9.964e-07	3.911e-05	0.000339	0.003246	6	57
84	GO:0019693	1.057e-06	4.099e-05	0.0003552	0.003443	15	566
85	GO:0033043	1.178e-06	4.515e-05	0.0003913	0.003838	22	1186
86	GO:0006007	1.304e-06	4.942e-05	0.0004282	0.00425	5	33
87	GO:0006165	1.402e-06	5.25e-05	0.0004549	0.004567	7	95
88	GO:0070670	1.522e-06	5.636e-05	0.0004884	0.004959	5	34
89	GO:0051343	1.934e-06	7.079e-05	0.0006135	0.006301	3	5
90	GO:1903827	2.088e-06	7.557e-05	0.0006549	0.006801	15	598
91	GO:0046939	2.265e-06	8.036e-05	0.0006964	0.007381	7	102
92	GO:0000302	2.27e-06	8.036e-05	0.0006964	0.007395	10	252
93	GO:0042542	2.294e-06	8.036e-05	0.0006964	0.007473	8	146
94	GO:0010942	2.807e-06	9.727e-05	0.000843	0.009144	16	695
95	GO:0046364	2.933e-06	0.0001002	0.0008683	0.009555	7	106
96	GO:0009150	2.952e-06	0.0001002	0.0008683	0.009618	14	536
97	GO:0009205	3.324e-06	0.0001117	0.0009676	0.01083	10	263
98	GO:0048857	3.385e-06	0.0001125	0.0009753	0.01103	6	70
99	GO:0097190	3.652e-06	0.0001202	0.001041	0.0119	15	626
100	GO:0009259	4.06e-06	0.0001323	0.001146	0.01323	14	551
101	GO:0010608	4.137e-06	0.0001334	0.001156	0.01348	13	475
102	GO:0009199	4.197e-06	0.0001341	0.001162	0.01368	10	270
103	GO:0009144	4.337e-06	0.0001372	0.001189	0.01413	10	271
104	GO:0006163	4.411e-06	0.0001382	0.001198	0.01437	14	555
105	GO:0000028	5.005e-06	0.0001552	0.001345	0.01631	4	20
106	GO:0006734	5.05e-06	0.0001552	0.001345	0.01645	5	43
107	GO:1904951	5.413e-06	0.0001648	0.001428	0.01763	14	565
108	GO:0006096	5.486e-06	0.0001655	0.001434	0.01787	6	76
109	GO:0009167	5.608e-06	0.0001676	0.001453	0.01827	10	279
110	GO:0009126	5.788e-06	0.0001714	0.001486	0.01886	10	280
111	GO:0006757	5.922e-06	0.0001738	0.001506	0.01929	6	77
112	GO:0071103	6.762e-06	0.0001967	0.001705	0.02203	10	285
113	GO:0009161	8.117e-06	0.000234	0.002028	0.02644	10	291
114	GO:0009141	9.145e-06	0.0002591	0.002246	0.02979	10	295
115	GO:0055086	9.147e-06	0.0002591	0.002246	0.0298	16	763
116	GO:0009132	9.233e-06	0.0002593	0.002247	0.03008	7	126
117	GO:0006979	1.007e-05	0.0002804	0.00243	0.0328	12	439
118	GO:0046031	1.052e-05	0.0002904	0.002517	0.03427	6	85
119	GO:0072521	1.132e-05	0.0003098	0.002685	0.03687	14	603
120	GO:0009123	1.188e-05	0.0003225	0.002795	0.0387	10	304
121	GO:0009117	1.213e-05	0.0003237	0.002805	0.03953	15	692
122	GO:0000398	1.222e-05	0.0003237	0.002805	0.03981	10	305
123	GO:0000377	1.222e-05	0.0003237	0.002805	0.03981	10	305
124	GO:0046034	1.256e-05	0.0003299	0.002859	0.04091	9	242
125	GO:0061077	1.308e-05	0.0003408	0.002954	0.0426	5	52
126	GO:0000375	1.368e-05	0.0003537	0.003066	0.04457	10	309
127	GO:0034248	1.418e-05	0.0003639	0.003153	0.04621	11	380
128	GO:0006753	1.437e-05	0.0003657	0.003169	0.04681	15	702
129	GO:0006735	1.503e-05	0.0003738	0.00324	0.04897	4	26
130	GO:0061718	1.503e-05	0.0003738	0.00324	0.04897	4	26
131	GO:0061621	1.503e-05	0.0003738	0.00324	0.04897	4

[truncated: 3 more sheets: 1.11.9_up_pathway, 1.11.9_down_BP_enrichment, 1.11.9_down_pathway]
